# Supplementary material for: A noncanonical function of SKP1 regulates the switch between autophagy and unconventional secretion
Source: Sci Adv. 2023 Oct 13;9(41):eadh1134. doi: 10.1126/sciadv.adh1134 (PMC10575587; doi:10.1126/sciadv.adh1134)
Supplement: Supplementary file 2 — Tables S1 to S8 [file sciadv.adh1134_tables_s1_to_s8.zip]

Archive with 8 entries (8 files):
- adh1134_Table_S1.xlsx
- adh1134_Table_S2.xlsx
- adh1134_Table_S3.xlsx
- adh1134_Table_S4.xlsx
- adh1134_Table_S5.xlsx
- adh1134_Table_S6.xlsx
- adh1134_Table_S7.xlsx
- adh1134_Table_S8.xlsx
