# Supplementary material for: A noncanonical function of SKP1 regulates the switch between autophagy and unconventional secretion
Source: Sci Adv. 2023 Oct 13;9(41):eadh1134. doi: 10.1126/sciadv.adh1134 (PMC10575587; doi:10.1126/sciadv.adh1134)
Supplement: Supplementary file 2 — Tables S1 to S8 [file sciadv.adh1134_tables_s1_to_s8.zip › adh1134_Table_S1.xlsx]

## Sheet: Protein groups
Supplementary Table 1. MS search results for proteins co-IPed from HEK293T cells transiently expressing SKP1-WT or SKP1-RR with SUMO-enriching plasmids.
Accession	Description	Score A2: WT	Coverage A2: WT	# Peptides A2: WT	# PSM A2: WT	Score B2: RR	Coverage B2: RR	# Peptides B2: RR	# PSM B2: RR	# AAs	MW [kDa]	calc. pI
	>|Human_Flag_Skp1B_K142_163R|	245.796	85.38	15	89	711.323	85.38	20	265	171	19.6966	4.50049
	>|Human_flag_skp1b_WT|	281.378	85.38	17	107	614.916	85.38	17	210	171	19.6406	4.50049
H6VRF8	Keratin 1 OS=Homo sapiens GN=KRT1 PE=3 SV=1 - [H6VRF8_HUMAN]	308.168	57.14	36	147	155.135	56.06	27	70	644	66.013	8.11865
P35527	Keratin, type I cytoskeletal 9 OS=Homo sapiens GN=KRT9 PE=1 SV=3 - [K1C9_HUMAN]	209.57	46.87	22	96	118.268	44.46	20	48	623	62.0268	5.23682
P13645	Keratin, type I cytoskeletal 10 OS=Homo sapiens GN=KRT10 PE=1 SV=6 - [K1C10_HUMAN]	135.218	49.49	26	71	80.0165	40.58	21	40	584	58.7917	5.21143
Q13616	Cullin-1 OS=Homo sapiens GN=CUL1 PE=1 SV=2 - [CUL1_HUMAN]	93.2189	33.63	26	64	56.0968	18.81	13	33	776	89.622	8.00146
	>sp|TRYP_PIG|	58.9238	25.11	4	39	50.0614	16.45	3	31	231	24.3938	7.18115
P35908	Keratin, type II cytoskeletal 2 epidermal OS=Homo sapiens GN=KRT2 PE=1 SV=2 - [K22E_HUMAN]	120.605	53.68	29	70	61.5184	45.07	23	31	639	65.3932	8.00146
	>sp|ALBU_BOVIN|	58.1536	43.66	24	44	31.9482	39.37	21	28	607	69.2484	6.17627
P02533	Keratin, type I cytoskeletal 14 OS=Homo sapiens GN=KRT14 PE=1 SV=4 - [K1C14_HUMAN]	103.883	52.54	24	48	54.881	40.47	15	28	472	51.5294	5.16064
P04259	Keratin, type II cytoskeletal 6B OS=Homo sapiens GN=KRT6B PE=1 SV=5 - [K2C6B_HUMAN]	105.589	46.1	28	51	46.5176	33.51	18	26	564	60.0303	8.00146
P08779	Keratin, type I cytoskeletal 16 OS=Homo sapiens GN=KRT16 PE=1 SV=4 - [K1C16_HUMAN]	107.873	52.22	23	54	56.1267	32.98	14	25	473	51.2362	5.04639
B4DRR0	cDNA FLJ53910, highly similar to Keratin, type II cytoskeletal 6A OS=Homo sapiens PE=2 SV=1 - [B4DRR0_HUMAN]	106.718	48.6	27	52	46.5285	36.07	18	25	535	57.8032	8.00146
P13647	Keratin, type II cytoskeletal 5 OS=Homo sapiens GN=KRT5 PE=1 SV=3 - [K2C5_HUMAN]	81.3315	42.88	29	42	39.1525	34.41	20	24	590	62.34	7.73779
Q59EM9	Ubiquitin C variant (Fragment) OS=Homo sapiens PE=2 SV=1 - [Q59EM9_HUMAN]	39.632	40.26	4	20	40.4942	59.74	6	22	1309	147.245	7.89893
B4E335	cDNA FLJ52842, highly similar to Actin, cytoplasmic 1 OS=Homo sapiens PE=2 SV=1 - [B4E335_HUMAN]	58.8879	41.03	13	28	38.9808	32.76	10	17	351	39.2005	5.59229
Q04695	Keratin, type I cytoskeletal 17 OS=Homo sapiens GN=KRT17 PE=1 SV=2 - [K1C17_HUMAN]	44.385	32.87	14	20	21.4339	30.32	10	14	432	48.076	5.021
P08107	Heat shock 70 kDa protein 1A/1B OS=Homo sapiens GN=HSPA1A PE=1 SV=5 - [HSP71_HUMAN]	35.1343	22.31	12	19	21.0201	21.06	11	13	641	70.009	5.65576
	>sp|SUMO1_HUMAN|	54.9617	29.7	4	28	18.9645	27.72	3	11	101	11.5497	5.51611
P15924	Desmoplakin OS=Homo sapiens GN=DSP PE=1 SV=3 - [DESP_HUMAN]	45.4407	9.82	28	33	10.0234	3.69	11	11	2871	331.569	6.81494
P11142	Heat shock cognate 71 kDa protein OS=Homo sapiens GN=HSPA8 PE=1 SV=1 - [HSP7C_HUMAN]	38.2057	29.72	18	28	21.0783	17.18	9	11	646	70.8542	5.51611
B7ZAF0	cDNA, FLJ79164, highly similar to Tubulin beta-7 chain OS=Homo sapiens PE=2 SV=1 - [B7ZAF0_HUMAN]	22.3824	27.47	10	21	15.1304	19.76	6	10	415	46.5365	4.93213
B3KPS3	cDNA FLJ32131 fis, clone PEBLM2000267, highly similar to Tubulin alpha-ubiquitous chain OS=Homo sapiens PE=2 SV=1 - [B3KPS3_HUMAN]	20.4207	20.43	6	10	15.1542	18.51	5	9	416	46.2118	5.12256
B4DMA2	cDNA FLJ54023, highly similar to Heat shock protein HSP 90-beta OS=Homo sapiens PE=2 SV=1 - [B4DMA2_HUMAN]	39.493	23.47	13	23	9.87256	11.95	7	9	686	79.1451	5.021
A0A024R1X8	Junction plakoglobin, isoform CRA_a OS=Homo sapiens GN=JUP PE=4 SV=1 - [A0A024R1X8_HUMAN]	25.5367	22.28	14	17	11.161	13.15	8	9	745	81.6748	6.13818
Q13885	Tubulin beta-2A chain OS=Homo sapiens GN=TUBB2A PE=1 SV=1 - [TBB2A_HUMAN]	14.7364	20.22	8	18	10.7488	12.36	4	8	445	49.875	4.89404
B2RCQ9	cDNA, FLJ96225, highly similar to Homo sapiens heat shock 70kDa protein 1-like (HSPA1L), mRNA OS=Homo sapiens PE=2 SV=1 - [B2RCQ9_HUMAN]	23.3308	15.91	8	14	11.8524	14.51	7	8	641	70.3323	5.80811
Q02413	Desmoglein-1 OS=Homo sapiens GN=DSG1 PE=1 SV=2 - [DSG1_HUMAN]	20.7946	12.39	9	13	8.25188	6.1	5	7	1049	113.676	5.03369
Q86YZ3	Hornerin OS=Homo sapiens GN=HRNR PE=1 SV=2 - [HORN_HUMAN]	31.8993	10.11	11	15	10.8932	4.14	5	7	2850	282.228	10.0376
Q86XK2-6	Isoform 6 of F-box only protein 11 OS=Homo sapiens GN=FBXO11 - [FBX11_HUMAN]	20.0935	12.1	7	13	10.1692	9.02	6	7	843	93.9968	6.84424
	>|FlagTag|	16.6512	82.61	2	6	21.8567	82.61	2	6	23	2.86014	4.50049
H0YA55	Serum albumin (Fragment) OS=Homo sapiens GN=ALB PE=1 SV=1 - [H0YA55_HUMAN]	11.6419	14.1	7	9	10.7683	8.81	5	6	454	51.5358	6.94678
B3KML9	cDNA FLJ11352 fis, clone HEMBA1000020, highly similar to Tubulin beta-2C chain OS=Homo sapiens PE=2 SV=1 - [B3KML9_HUMAN]	27.9506	24.94	9	21	6.02017	16.88	5	6	397	44.5735	4.93213
A0A024R652	Methylenetetrahydrofolate dehydrogenase (NADP+ dependent) 1, methenyltetrahydrofolate cyclohydrolase, formyltetrahydrofolate synthetase, isoform CRA_a OS=Homo sapiens GN=MTHFD1 PE=3 SV=1 - [A0A024R652_HUMAN]	8.66589	8.13	7	7	1.87791	6.52	6	6	935	101.467	7.18115
P14618	Pyruvate kinase PKM OS=Homo sapiens GN=PKM PE=1 SV=4 - [KPYM_HUMAN]	30.336	31.26	14	18	6.00448	9.42	5	5	531	57.9	7.84033
P55036	26S proteasome non-ATPase regulatory subunit 4 OS=Homo sapiens GN=PSMD4 PE=1 SV=1 - [PSMD4_HUMAN]	8.5187	21.75	5	6	10.3848	17.24	4	5	377	40.7112	4.79248
P11217-2	Isoform 2 of Glycogen phosphorylase, muscle form OS=Homo sapiens GN=PYGM - [PYGM_HUMAN]	13.0504	7.29	6	7	9.11662	6.63	5	5	754	87.262	8.41162
Q2VPJ6	HSP90AA1 protein (Fragment) OS=Homo sapiens GN=HSP90AA1 PE=1 SV=1 - [Q2VPJ6_HUMAN]	28.833	18.46	9	18	7.16956	9.91	5	5	585	68.3288	5.18604
B3KP90	cDNA FLJ31447 fis, clone NT2NE2000913, highly similar to Protein phosphatase 2C isoform beta (EC 3.1.3.16) OS=Homo sapiens PE=2 SV=1 - [B3KP90_HUMAN] PPM1B	118.761	36.95	17	52	10.7492	9.81	4	5	479	52.6764	5.04639
	>sp|NEDD8_HUMAN|	20.5879	54.32	4	10	5.29573	39.51	3	4	81	9.06595	8.42627
Q9HC35	Echinoderm microtubule-associated protein-like 4 OS=Homo sapiens GN=EML4 PE=1 SV=3 - [EMAL4_HUMAN]	9.81781	7.54	5	6	7.2534	3.67	3	4	981	108.848	6.40479
Q8TB52	F-box only protein 30 OS=Homo sapiens GN=FBXO30 PE=1 SV=3 - [FBX30_HUMAN]	4.67839	13.29	8	11	3.11698	7.11	4	4	745	82.2508	5.40186
P11021	78 kDa glucose-regulated protein OS=Homo sapiens GN=HSPA5 PE=1 SV=2 - [GRP78_HUMAN]	10.4574	10.55	7	8	4.64905	8.87	4	4	654	72.2884	5.16064
Q7Z759	CCT8 protein OS=Homo sapiens GN=CCT8 PE=2 SV=1 - [Q7Z759_HUMAN]	20.5249	27.16	11	12	9.36887	9.86	4	4	497	54.0717	5.31299
P53396-2	Isoform 2 of ATP-citrate synthase OS=Homo sapiens GN=ACLY - [ACLY_HUMAN]	4.65877	6.14	5	5	1.97826	3.3	3	3	1091	119.695	7.32764
Q00610-2	Isoform 2 of Clathrin heavy chain 1 OS=Homo sapiens GN=CLTC - [CLH1_HUMAN]	9.16273	3.54	5	7	4.43717	2.38	3	3	1639	187.771	5.69385
P81605	Dermcidin OS=Homo sapiens GN=DCD PE=1 SV=2 - [DCD_HUMAN]	9.2683	22.73	3	4	6.44549	22.73	3	3	110	11.2768	6.53662
Q92841-1	Isoform 2 of Probable ATP-dependent RNA helicase DDX17 OS=Homo sapiens GN=DDX17 - [DDX17_HUMAN]	11.6022	16.46	10	10	3.83372	6.31	3	3	650	72.326	8.5874
Q08554-2	Isoform 1B of Desmocollin-1 OS=Homo sapiens GN=DSC1 - [DSC1_HUMAN]	5.7509	4.88	3	4	5.09528	4.64	3	3	840	93.776	5.52881
P68104	Elongation factor 1-alpha 1 OS=Homo sapiens GN=EEF1A1 PE=1 SV=1 - [EF1A1_HUMAN]	6.38039	4.11	2	3	6.70259	4.55	2	3	462	50.1091	9.01221
P26641	Elongation factor 1-gamma OS=Homo sapiens GN=EEF1G PE=1 SV=3 - [EF1G_HUMAN]	8.60788	7.78	4	4	5.99994	6.18	2	3	437	50.0871	6.66846
P49411	Elongation factor Tu, mitochondrial OS=Homo sapiens GN=TUFM PE=1 SV=2 - [EFTU_HUMAN]	10.5378	17.04	6	6	4.12112	7.3	3	3	452	49.5102	7.60596
P06733	Alpha-enolase OS=Homo sapiens GN=ENO1 PE=1 SV=2 - [ENOA_HUMAN]	15.0922	25.58	8	10	1.66547	9.91	3	3	434	47.1393	7.38623
P49327	Fatty acid synthase OS=Homo sapiens GN=FASN PE=1 SV=3 - [FAS_HUMAN]	26.0611	9.68	19	24	2.03113	1.39	3	3	2511	273.254	6.44287
Q5D862	Filaggrin-2 OS=Homo sapiens GN=FLG2 PE=1 SV=1 - [FILA2_HUMAN]	5.06879	1.46	2	2	4.5892	2.17	3	3	2391	247.928	8.30908
P07195	L-lactate dehydrogenase B chain OS=Homo sapiens GN=LDHB PE=1 SV=2 - [LDHB_HUMAN]	6.23257	9.88	3	3	2.06277	9.88	3	3	334	36.6151	6.04932
Q96PK6	RNA-binding protein 14 OS=Homo sapiens GN=RBM14 PE=1 SV=2 - [RBM14_HUMAN]	11.2973	10.01	5	5	1.81051	4.63	3	3	669	69.4489	9.67139
B7Z4V2	cDNA FLJ51907, highly similar to Stress-70 protein, mitochondrial OS=Homo sapiens PE=2 SV=1 - [B7Z4V2_HUMAN]	18.7558	16.54	8	10	4.28779	6.02	3	3	665	72.3561	5.93506
H0YMD0	Annexin (Fragment) OS=Homo sapiens GN=ANXA2 PE=1 SV=1 - [H0YMD0_HUMAN]	5.03735	16.3	3	3	2.58808	12.33	2	3	227	25.326	5.97314
Q59ET3	Chaperonin containing TCP1, subunit 6A isoform a variant (Fragment) OS=Homo sapiens PE=2 SV=1 - [Q59ET3_HUMAN]	25.9436	24.95	11	12	2.50705	5.48	3	3	529	57.7255	6.66846
B4DE77	cDNA FLJ55189, highly similar to Tubulin beta-4 chain OS=Homo sapiens PE=2 SV=1 - [B4DE77_HUMAN]	23.0187	21.27	7	14	4.00954	9.54	3	3	409	45.8122	4.86865
Q59GS0	F-box only protein 3 isoform 1 variant (Fragment) OS=Homo sapiens PE=2 SV=1 - [Q59GS0_HUMAN]	17.9364	13	4	7	7.66337	6.5	2	3	446	51.622	5.14795
A0A0A0MRQ5	Peroxiredoxin-1 OS=Homo sapiens GN=PRDX1 PE=4 SV=1 - [A0A0A0MRQ5_HUMAN]					5.46954	21.65	2	3	97	10.6695	8.71924
Q9UKB1-2	Isoform A of F-box/WD repeat-containing protein 11 OS=Homo sapiens GN=FBXW11 - [FBW1B_HUMAN]	12.4677	14.57	6	7	2.40204	6.5	2	2	508	58.3855	7.02002
Q6P3S6	F-box only protein 42 OS=Homo sapiens GN=FBXO42 PE=1 SV=1 - [FBX42_HUMAN]	9.44878	7.53	4	5	3.63451	2.23	2	2	717	77.7895	7.43018
Q9UK97-3	Isoform 3 of F-box only protein 9 OS=Homo sapiens GN=FBXO9 - [FBX9_HUMAN]	4.408	8.93	3	3	1.74876	6.45	2	2	403	47.3309	8.36768
P62913-2	Isoform 2 of 60S ribosomal protein L11 OS=Homo sapiens GN=RPL11 - [RL11_HUMAN]	4.17241	12.99	2	2	3.39985	12.99	2	2	177	20.1116	9.59814
P19474	E3 ubiquitin-protein ligase TRIM21 OS=Homo sapiens GN=TRIM21 PE=1 SV=1 - [RO52_HUMAN]	4.37598	6.74	3	3	2.18554	3.79	2	2	475	54.1351	6.37939
O43175	D-3-phosphoglycerate dehydrogenase OS=Homo sapiens GN=PHGDH PE=1 SV=4 - [SERA_HUMAN]	23.4095	18.57	9	9	5.44136	4.88	2	2	533	56.6144	6.7124
P17987	T-complex protein 1 subunit alpha OS=Homo sapiens GN=TCP1 PE=1 SV=1 - [TCPA_HUMAN]	20.3754	23.56	10	13	1.66727	3.96	2	2	556	60.3056	6.11279
B7Z1C9	Chaperonin containing TCP1, subunit 7 (Eta), isoform CRA_a OS=Homo sapiens GN=CCT7 PE=2 SV=1 - [B7Z1C9_HUMAN]	8.14133	11.81	4	4	3.45587	4.58	2	2	415	46.0655	7.6499
Q5T6W2	Heterogeneous nuclear ribonucleoprotein K (Fragment) OS=Homo sapiens GN=HNRNPK PE=1 SV=1 - [Q5T6W2_HUMAN]	14.0832	15.3	5	8	4.35698	7.39	2	2	379	41.7807	5.59229
E9PPR1	Elongation factor 1-delta (Fragment) OS=Homo sapiens GN=EEF1D PE=1 SV=1 - [E9PPR1_HUMAN]	5.71858	37.95	4	4	1.66875	21.69	2	2	166	18.146	5.04639
C9JJ34	Ran-specific GTPase-activating protein (Fragment) OS=Homo sapiens GN=RANBP1 PE=1 SV=1 - [C9JJ34_HUMAN]	0	14.72	3	3	0	7.98	2	2	163	18.7502	5.21143
K7EK77	ATP synthase subunit alpha, mitochondrial (Fragment) OS=Homo sapiens GN=ATP5A1 PE=1 SV=1 - [K7EK77_HUMAN]	8.08729	25.6	4	4	3.80593	12.08	2	2	207	22.186	8.6167
B7Z2Z8	T-complex protein 1 subunit delta OS=Homo sapiens PE=2 SV=1 - [B7Z2Z8_HUMAN]	20.5245	19.88	9	11	1.74794	6.21	2	2	483	52.2678	6.56592
B3GQS7	Mitochondrial heat shock 60kD protein 1 variant 1 OS=Homo sapiens GN=HSPD1 PE=2 SV=1 - [B3GQS7_HUMAN]	12.0411	14.94	6	8	4.82314	5.98	2	2	569	60.6423	6.03662
B3KX11	T-complex protein 1 subunit gamma OS=Homo sapiens PE=2 SV=1 - [B3KX11_HUMAN]	13.7225	17.82	8	8	2.43337	4.21	2	2	522	57.909	6.93213
A0A087WTP3	Far upstream element-binding protein 2 OS=Homo sapiens GN=KHSRP PE=1 SV=1 - [A0A087WTP3_HUMAN]	3.94737	5.34	3	3	1.62519	2.81	2	2	711	72.9823	7.7085
	>sp|CAS1_BOVIN|	2.39244	13.08	3	3					214	24.5134	5.021
	>sp|CAS2_BOVIN|	3.78917	12.61	3	5					222	26.0023	8.42627
	>sp|CASK_BOVIN|	10.2096	14.74	2	5					190	21.2559	6.771
	>sp|K1H1_HUMAN|	13.1614	21.39	8	8					416	47.202	4.91943
	>sp|K1H4_HUMAN|	4.22302	5.33	2	2					394	44.6607	4.77979
	>sp|K1HB_HUMAN|	10.5061	12.62	5	5					404	46.1845	4.84326
	>sp|KRHB6_HUMAN|	18.9307	31.07	13	14					486	53.4663	5.65576
Q562R1	Beta-actin-like protein 2 OS=Homo sapiens GN=ACTBL2 PE=1 SV=2 - [ACTBL_HUMAN]	11.1659	14.1	4	11					376	41.976	5.59229
P49189	4-trimethylaminobutyraldehyde dehydrogenase OS=Homo sapiens GN=ALDH9A1 PE=1 SV=3 - [AL9A1_HUMAN]	4.74747	8.91	3	3					494	53.767	5.87158
P05089	Arginase-1 OS=Homo sapiens GN=ARG1 PE=1 SV=2 - [ARGI1_HUMAN]	2.6634	6.83	2	2					322	34.7133	7.21045
P31944	Caspase-14 OS=Homo sapiens GN=CASP14 PE=1 SV=2 - [CASPE_HUMAN]	1.76299	8.68	2	2					242	27.662	5.57959
P53621	Coatomer subunit alpha OS=Homo sapiens GN=COPA PE=1 SV=2 - [COPA_HUMAN]	1.8245	2.12	2	2					1224	138.258	7.66455
Q9NVF7	F-box only protein 28 OS=Homo sapiens GN=FBXO28 PE=1 SV=1 - [FBX28_HUMAN]	5.47538	12.23	3	4					368	41.1234	9.5542
Q969U6	F-box/WD repeat-containing protein 5 OS=Homo sapiens GN=FBXW5 PE=1 SV=1 - [FBXW5_HUMAN]	5.57902	9.89	4	4					566	63.8821	6.32861
Q9NXK8-2	Isoform 2 of F-box/LRR-repeat protein 12 OS=Homo sapiens GN=FBXL12 - [FXL12_HUMAN]	0	9.16	2	2					273	30.4711	8.63135
P05198	Eukaryotic translation initiation factor 2 subunit 1 OS=Homo sapiens GN=EIF2S1 PE=1 SV=3 - [IF2A_HUMAN]	2.68309	6.98	2	2					315	36.0894	5.08447
P01877	Ig alpha-2 chain C region OS=Homo sapiens GN=IGHA2 PE=1 SV=3 - [IGHA2_HUMAN]	1.69453	7.94	2	2					340	36.503	6.1001
Q8N1N4-2	Isoform 2 of Keratin, type II cytoskeletal 78 OS=Homo sapiens GN=KRT78 - [K2C78_HUMAN]	2.1099	4.88	3	3					410	44.9895	5.19873
Q6KB66-2	Isoform 2 of Keratin, type II cytoskeletal 80 OS=Homo sapiens GN=KRT80 - [K2C80_HUMAN]	4.68651	7.11	3	3					422	47.212	5.30029
Q5T749	Keratinocyte proline-rich protein OS=Homo sapiens GN=KPRP PE=1 SV=1 - [KPRP_HUMAN]	3.69655	5.18	2	3					579	64.0932	8.26514
P35580	Myosin-10 OS=Homo sapiens GN=MYH10 PE=1 SV=3 - [MYH10_HUMAN]	4.05857	1.92	3	5					1976	228.858	5.5415
Q9Y623	Myosin-4 OS=Homo sapiens GN=MYH4 PE=1 SV=2 - [MYH4_HUMAN]	5.77048	2.06	3	4					1939	222.932	5.84619
P35579-2	Isoform 2 of Myosin-9 OS=Homo sapiens GN=MYH9 - [MYH9_HUMAN]	1.71659	5.57	5	6					1382	159.764	5.97314
P11177-2	Isoform 2 of Pyruvate dehydrogenase E1 component subunit beta, mitochondrial OS=Homo sapiens GN=PDHB - [ODPB_HUMAN]	0	7.92	2	2					341	37.1759	5.89697
Q01804-5	Isoform 2 of OTU domain-containing protein 4 OS=Homo sapiens GN=OTUD4 - [OTUD4_HUMAN]	3.88607	2.19	2	2					1048	116.881	6.66846
Q16822	Phosphoenolpyruvate carboxykinase [GTP], mitochondrial OS=Homo sapiens GN=PCK2 PE=1 SV=3 - [PCKGM_HUMAN]	4.47118	2.97	2	2					640	70.6846	7.62061
P12004	Proliferating cell nuclear antigen OS=Homo sapiens GN=PCNA PE=1 SV=1 - [PCNA_HUMAN]	6.50293	29.12	5	6					261	28.7503	4.69092
P00558	Phosphoglycerate kinase 1 OS=Homo sapiens GN=PGK1 PE=1 SV=3 - [PGK1_HUMAN]	2.84513	13.91	4	4					417	44.5861	8.104
P78527-2	Isoform 2 of DNA-dependent protein kinase catalytic subunit OS=Homo sapiens GN=PRKDC - [PRKDC_HUMAN]	3.54416	2.32	8	8					4097	465.202	7.1665
P30566	Adenylosuccinate lyase OS=Homo sapiens GN=ADSL PE=1 SV=2 - [PUR8_HUMAN]	1.6338	4.13	2	2					484	54.854	7.10791
P98175-4	Isoform 4 of RNA-binding protein 10 OS=Homo sapiens GN=RBM10 - [RBM10_HUMAN]	5.88677	4.93	3	4					852	94.3122	6.72705
Q5W0B1	RING finger protein 219 OS=Homo sapiens GN=RNF219 PE=1 SV=1 - [RN219_HUMAN]	1.88563	2.48	2	2					726	81.0657	5.71924
Q9Y230	RuvB-like 2 OS=Homo sapiens GN=RUVBL2 PE=1 SV=3 - [RUVB2_HUMAN]	3.70797	7.34	3	3					463	51.1246	5.64307
P23526	Adenosylhomocysteinase OS=Homo sapiens GN=AHCY PE=1 SV=4 - [SAHH_HUMAN]	9.04713	14.12	5	6					432	47.6852	6.34131
Q6P3W7	SCY1-like protein 2 OS=Homo sapiens GN=SCYL2 PE=1 SV=1 - [SCYL2_HUMAN]	18.1644	15.72	10	17					929	103.642	8.22119
Q9UHD8-7	Isoform 7 of Septin-9 OS=Homo sapiens GN=SEPT9 - [SEPT9_HUMAN]	1.62991	3.88	2	2					567	63.4628	8.66064
Q96P63	Serpin B12 OS=Homo sapiens GN=SERPINB12 PE=1 SV=1 - [SPB12_HUMAN]	2.92771	5.93	2	2					405	46.2471	5.52881
P54136-2	Isoform Monomeric of Arginine--tRNA ligase, cytoplasmic OS=Homo sapiens GN=RARS - [SYRC_HUMAN]	1.93464	5.44	2	2					588	67.0975	6.55127
P26640	Valine--tRNA ligase OS=Homo sapiens GN=VARS PE=1 SV=4 - [SYVC_HUMAN]	1.63694	1.82	2	2					1264	140.387	7.59131
O00268	Transcription initiation factor TFIID subunit 4 OS=Homo sapiens GN=TAF4 PE=1 SV=2 - [TAF4_HUMAN]	10.7537	4.7	4	4					1085	110.047	9.93506
P24752	Acetyl-CoA acetyltransferase, mitochondrial OS=Homo sapiens GN=ACAT1 PE=1 SV=1 - [THIL_HUMAN]	7.25479	7.96	3	3					427	45.1706	8.85107
O00571-2	Isoform 2 of ATP-dependent RNA helicase DDX3X OS=Homo sapiens GN=DDX3X - [DDX3X_HUMAN]	0	3.56	2	2					646	71.3109	6.62451
Q68DS0	Putative uncharacterized protein DKFZp781N011 OS=Homo sapiens GN=DKFZp781N011 PE=2 SV=1 - [Q68DS0_HUMAN]	6.50812	8.69	4	5					564	64.1601	8.06006
P62191-2	Isoform 2 of 26S protease regulatory subunit 4 OS=Homo sapiens GN=PSMC1 - [PRS4_HUMAN]	4.18745	6.54	2	2					367	41.1412	5.0083
G3V1A4	Cofilin 1 (Non-muscle), isoform CRA_a OS=Homo sapiens GN=CFL1 PE=4 SV=1 - [G3V1A4_HUMAN]	4.84711	16.78	2	2					149	16.8008	8.35303
P78371-2	Isoform 2 of T-complex protein 1 subunit beta OS=Homo sapiens GN=CCT2 - [TCPB_HUMAN]	11.1576	14.34	5	6					488	52.6846	6.44287
P48643-2	Isoform 2 of T-complex protein 1 subunit epsilon OS=Homo sapiens GN=CCT5 - [TCPE_HUMAN]	10.0358	7.37	3	5					448	49.4948	6.18896
P05023-3	Isoform 3 of Sodium/potassium-transporting ATPase subunit alpha-1 OS=Homo sapiens GN=ATP1A1 - [AT1A1_HUMAN]	10.7141	7.46	5	6					992	109.48	5.31299
B4DKS8	cDNA FLJ57121, highly similar to Heterogeneous nuclear ribonucleoprotein F OS=Homo sapiens PE=2 SV=1 - [B4DKS8_HUMAN]	3.24971	9.76	2	2					338	37.2318	6.04932
Q5JR95	40S ribosomal protein S8 OS=Homo sapiens GN=RPS8 PE=1 SV=1 - [Q5JR95_HUMAN]	2.19024	20.74	3	4					188	21.866	10.3599
C9J0I9	Nuclear-interacting partner of ALK OS=Homo sapiens GN=ZC3HC1 PE=1 SV=1 - [C9J0I9_HUMAN]	5.7084	8.71	3	3					459	50.5299	5.8208
E9PPU1	40S ribosomal protein S3 OS=Homo sapiens GN=RPS3 PE=1 SV=1 - [E9PPU1_HUMAN]	4.4751	16.46	2	2					158	17.3965	9.49561
P49915-2	Isoform 2 of GMP synthase [glutamine-hydrolyzing] OS=Homo sapiens GN=GMPS - [GUAA_HUMAN]	1.69421	3.7	2	2					594	65.8875	7.47412
C9JW69	Regulator of chromosome condensation (Fragment) OS=Homo sapiens GN=RCC1 PE=1 SV=1 - [C9JW69_HUMAN]	8.65625	9.95	3	4					372	39.5589	8.36768
E9PCY7	Heterogeneous nuclear ribonucleoprotein H OS=Homo sapiens GN=HNRNPH1 PE=1 SV=1 - [E9PCY7_HUMAN]	4.01128	13.05	4	4					429	47.0574	6.34131
F6T1Q0	2',5'-phosphodiesterase 12 OS=Homo sapiens GN=PDE12 PE=1 SV=1 - [F6T1Q0_HUMAN]	1.68981	5.08	2	2					472	52.1427	7.84033
C9JEV0	Zinc-alpha-2-glycoprotein OS=Homo sapiens GN=AZGP1 PE=3 SV=1 - [C9JEV0_HUMAN]	1.79044	10.57	3	3					227	26.3372	5.73193
B3KW21	cDNA FLJ41945 fis, clone PLACE6019676, highly similar to Coatomer subunit gamma OS=Homo sapiens PE=2 SV=1 - [B3KW21_HUMAN]	0	6.89	3	4					610	67.7614	5.0083
B4DRV1	cDNA FLJ51536, highly similar to Protein-glutamine gamma-glutamyltransferase K (EC 2.3.2.13) OS=Homo sapiens PE=2 SV=1 - [B4DRV1_HUMAN]	2.377	3.73	2	2					751	82.3046	5.99854
P17844-2	Isoform 2 of Probable ATP-dependent RNA helicase DDX5 OS=Homo sapiens GN=DDX5 - [DDX5_HUMAN]	4.97254	8.41	4	4					535	60.5254	9.0708
A2BDK6	Microtubule-associated protein 1B OS=Homo sapiens GN=MAP1B PE=2 SV=1 - [A2BDK6_HUMAN]	4.37115	2.6	5	5					2342	256.552	4.77979
Q9H9J7	cDNA FLJ12692 fis, clone NT2RM4002623, weakly similar to ASPARTYL-TRNA SYNTHETASE (EC 6.1.1.12) OS=Homo sapiens PE=2 SV=1 - [Q9H9J7_HUMAN]	1.63526	6.05	2	2					463	52.606	6.59521
Q53SY7	Putative uncharacterized protein CAD (Fragment) OS=Homo sapiens GN=CAD PE=3 SV=1 - [Q53SY7_HUMAN]	3.89436	1.81	4	4					2151	235.029	6.59521
Q96BA7	HNRPU protein OS=Homo sapiens PE=2 SV=1 - [Q96BA7_HUMAN]	3.78824	3.88	2	2					722	79.6658	7.86963
B4DDZ5	cDNA FLJ53969, highly similar to Trifunctional enzyme subunit alpha, mitochondrial OS=Homo sapiens PE=2 SV=1 - [B4DDZ5_HUMAN]	1.60789	5.58	3	3					573	62.5701	8.80713
J3QLL0	Importin subunit alpha-1 (Fragment) OS=Homo sapiens GN=KPNA2 PE=1 SV=1 - [J3QLL0_HUMAN]	0	24.63	2	2					134	15.2249	10.2134
Q96IR1	RPS4X protein (Fragment) OS=Homo sapiens GN=RPS4X PE=2 SV=2 - [Q96IR1_HUMAN]	3.76364	6.58	2	2					243	27.2427	9.93506
V9GYZ6	Bifunctional glutamate/proline--tRNA ligase (Fragment) OS=Homo sapiens GN=EPRS PE=1 SV=1 - [V9GYZ6_HUMAN]	6.10558	5.27	4	4					968	108.972	7.7085
Q8NHX6	DNA helicase OS=Homo sapiens GN=HCC5 PE=2 SV=1 - [Q8NHX6_HUMAN]	1.62162	5.62	3	4					676	75.7396	6.46826
Q6NTA2	HNRNPL protein (Fragment) OS=Homo sapiens GN=HNRNPL PE=2 SV=2 - [Q6NTA2_HUMAN]	14.0398	15.21	7	11					572	61.8881	7.38623
Q7KYM9	ORF protein OS=Homo sapiens GN=ORF PE=2 SV=1 - [Q7KYM9_HUMAN]	3.19675	9.3	3	3					570	59.9253	8.41162
K7EMQ6	Asparagine--tRNA ligase, cytoplasmic (Fragment) OS=Homo sapiens GN=NARS PE=1 SV=1 - [K7EMQ6_HUMAN]	1.74865	16.41	2	2					128	14.5996	9.26123
B4DDC8	cDNA FLJ57252, highly similar to Protein phosphatase 2C isoform gamma (EC 3.1.3.16) OS=Homo sapiens PE=2 SV=1 - [B4DDC8_HUMAN]	2.3531	4.47	2	2					515	56.1002	4.33545
A2IRN0	Raichu404X OS=Homo sapiens GN=Raichu404X PE=2 SV=1 - [A2IRN0_HUMAN]	8.52967	10.29	4	5					758	84.962	6.91748
B7Z9V0	cDNA, FLJ78964, highly similar to Coronin-1C OS=Homo sapiens PE=2 SV=1 - [B7Z9V0_HUMAN]	2.27977	5.94	2	2					303	34.4675	7.7085
Q96I16	EIF2S2 protein OS=Homo sapiens PE=2 SV=1 - [Q96I16_HUMAN]	1.62245	9.81	2	2					214	24.5597	9.29053
Q5HYM2	Putative uncharacterized protein DKFZp686O2462 (Fragment) OS=Homo sapiens GN=DKFZp686O2462 PE=4 SV=1 - [Q5HYM2_HUMAN]	3.8971	4.15	2	2					626	71.9998	5.36377
B2RBA6	DNA helicase OS=Homo sapiens PE=2 SV=1 - [B2RBA6_HUMAN]	2.04907	4.45	3	3					719	81.2286	6.45557
B3KY79	cDNA FLJ46620 fis, clone TLUNG2000654, highly similar to Keratin, type II cytoskeletal 7 OS=Homo sapiens PE=2 SV=1 - [B3KY79_HUMAN]	6.46941	8.31	4	4					445	49.0051	5.47803
B4DVK5	cDNA FLJ54759, highly similar to DNA replication licensing factor MCM5 OS=Homo sapiens PE=2 SV=1 - [B4DVK5_HUMAN]	2.5631	6.07	2	2					412	44.9519	8.57275
Q5M7Z9	TARS protein (Fragment) OS=Homo sapiens GN=TARS PE=2 SV=1 - [Q5M7Z9_HUMAN]	6.4017	7.92	5	5					682	78.5554	6.88818
B3KQF5	cDNA FLJ90381 fis, clone NT2RP2005035, highly similar to Calumenin OS=Homo sapiens PE=2 SV=1 - [B3KQF5_HUMAN]	1.64608	4.76	2	2					315	36.9956	4.66553
B2RBR9	cDNA, FLJ95650, highly similar to Homo sapiens karyopherin (importin) beta 1 (KPNB1), mRNA OS=Homo sapiens PE=2 SV=1 - [B2RBR9_HUMAN]	2.05981	2.74	2	2					876	97.122	4.77979
B7Z5C1	cDNA FLJ56126, highly similar to Programmed cell death 6-interacting protein OS=Homo sapiens PE=2 SV=1 - [B7Z5C1_HUMAN]	1.63462	6.78	4	4					649	71.7747	6.41748
H7C5W9	Sarcoplasmic/endoplasmic reticulum calcium ATPase 2 (Fragment) OS=Homo sapiens GN=ATP2A2 PE=1 SV=1 - [H7C5W9_HUMAN]	3.65034	3.11	2	2					933	102.523	5.59229
B2R8R5	cDNA, FLJ94025, highly similar to Homo sapiens tripartite motif-containing 28 (TRIM28), mRNA OS=Homo sapiens PE=2 SV=1 - [B2R8R5_HUMAN]	2.45182	7.9	5	6					835	88.5034	5.77002
B4E162	cDNA FLJ56281, highly similar to 6-phosphofructokinase, muscle type (EC 2.7.1.11) OS=Homo sapiens PE=2 SV=1 - [B4E162_HUMAN]	3.47706	2.8	2	2					607	66.7412	8.48486
B4DZJ6	cDNA FLJ54706, highly similar to Ubiquitin-associated protein 2-like OS=Homo sapiens PE=2 SV=1 - [B4DZJ6_HUMAN]	7.48375	4.01	2	3					897	93.8835	8.32373
A8K7F6	cDNA FLJ78244, highly similar to Homo sapiens eukaryotic translation initiation factor 4A, isoform 1 (EIF4A1), mRNA OS=Homo sapiens PE=2 SV=1 - [A8K7F6_HUMAN]	4.39773	13.79	4	4					406	46.0926	5.47803
O14992	HS24/P52 OS=Homo sapiens GN=HS24/p52 PE=2 SV=1 - [O14992_HUMAN]	1.84247	5.91	2	2					474	52.3338	8.20654
H0YIZ0	Serine hydroxymethyltransferase (Fragment) OS=Homo sapiens GN=SHMT2 PE=1 SV=1 - [H0YIZ0_HUMAN]	6.06635	10.98	3	3					264	28.7992	9.43701
Q6P0M4	IARS protein OS=Homo sapiens GN=IARS PE=2 SV=1 - [Q6P0M4_HUMAN]	5.49496	2.65	3	3					1055	120.55	6.12549
Q0EFA5	S protein OS=Homo sapiens GN=S PE=4 SV=1 - [Q0EFA5_HUMAN]	4.13134	4.49	2	2					512	49.8655	8.1333
B2R959	cDNA, FLJ94229, highly similar to Homo sapiens heterogeneous nuclear ribonucleoprotein L (HNRPL),mRNA OS=Homo sapiens PE=2 SV=1 - [B2R959_HUMAN]	13.9392	15.59	7	10					558	60.2112	7.10791
B4DJI1	L-lactate dehydrogenase OS=Homo sapiens PE=2 SV=1 - [B4DJI1_HUMAN]	4.5445	6.23	2	2					305	33.5717	8.45557
B4DNL5	Protein disulfide-isomerase OS=Homo sapiens PE=2 SV=1 - [B4DNL5_HUMAN]	3.57982	9.76	4	4					492	55.3466	4.79248
Q9BR63	FARSB protein (Fragment) OS=Homo sapiens GN=FARSB PE=2 SV=2 - [Q9BR63_HUMAN]	3.76644	3.42	2	2					585	65.6594	6.84424
Q58F26	DHX9 protein (Fragment) OS=Homo sapiens GN=DHX9 PE=2 SV=1 - [Q58F26_HUMAN]	3.6322	2.85	2	2					596	67.0639	5.71924
B4DSR0	cDNA FLJ60080, highly similar to 130 kDa leucine-rich protein (LRP 130) (Fragment) OS=Homo sapiens PE=2 SV=1 - [B4DSR0_HUMAN]	1.66753	2.12	2	2					1087	123.168	5.5415
H0YGH1	Phosphoribosylformylglycinamidine synthase (Fragment) OS=Homo sapiens GN=PFAS PE=1 SV=2 - [H0YGH1_HUMAN]	2.43598	7.79	2	3					385	41.2407	5.57959
K7ER27	Lon protease homolog, mitochondrial (Fragment) OS=Homo sapiens GN=LONP1 PE=1 SV=1 - [K7ER27_HUMAN]	4.1072	9.5	2	2					242	27.5442	6.81494
Q5HYB3	Putative uncharacterized protein DKFZp686B08113 (Fragment) OS=Homo sapiens GN=DKFZp686B08113 PE=4 SV=1 - [Q5HYB3_HUMAN]	8.82069	12.02	2	4					233	26.5993	10.2427
B2RDN9	cDNA, FLJ96699, highly similar to Homo sapiens thyroid autoantigen 70kDa (Ku antigen) (G22P1), mRNA OS=Homo sapiens PE=2 SV=1 - [B2RDN9_HUMAN]	3.57129	6.4	3	3					609	69.7411	6.69775
A8K2Y2	cDNA FLJ78120, highly similar to Homo sapiens eukaryotic translation initiation factor 2, subunit 3 gamma, 52kDa (EIF2S3), mRNA OS=Homo sapiens PE=2 SV=1 - [A8K2Y2_HUMAN]	3.64459	4.45	2	2					472	51.0782	8.27979
B4E266	cDNA FLJ58466, highly similar to Leucyl-tRNA synthetase, cytoplasmic (EC 6.1.1.4) OS=Homo sapiens PE=2 SV=1 - [B4E266_HUMAN]	6.52266	2.65	3	3					1130	129.105	7.78174
A0A024R643	KIAA1008, isoform CRA_b OS=Homo sapiens GN=KIAA1008 PE=4 SV=1 - [A0A024R643_HUMAN]	1.92036	3.75	2	2					694	79.064	8.14795
G3V5L5	Protein arginine N-methyltransferase 5 (Fragment) OS=Homo sapiens GN=PRMT5 PE=1 SV=4 - [G3V5L5_HUMAN]	1.72711	10.06	2	2					169	19.6049	6.88818
A0A087WYY6	Plakophilin-1 OS=Homo sapiens GN=PKP1 PE=4 SV=1 - [A0A087WYY6_HUMAN]	3.75847	4.69	3	3					725	80.4815	8.99756
Q08188	Protein-glutamine gamma-glutamyltransferase E OS=Homo sapiens GN=TGM3 PE=1 SV=4 - [TGM3_HUMAN]									693	76.5836	5.85889
B4DWK8	Catalase OS=Homo sapiens PE=2 SV=1 - [B4DWK8_HUMAN]									467	53.2535	7.94287
B4DM79	cDNA FLJ53848, highly similar to Inter-alpha-trypsin inhibitor heavy chain H2 OS=Homo sapiens PE=2 SV=1 - [B4DM79_HUMAN]									543	60.6659	5.35107
