# Supplementary material for: A noncanonical function of SKP1 regulates the switch between autophagy and unconventional secretion
Source: Sci Adv. 2023 Oct 13;9(41):eadh1134. doi: 10.1126/sciadv.adh1134 (PMC10575587; doi:10.1126/sciadv.adh1134)
Supplement: Supplementary file 2 — Tables S1 to S8 [file sciadv.adh1134_tables_s1_to_s8.zip › adh1134_Table_S2.xlsx]

## Sheet: Protein Groups
Supplementary Table 2. MS search results for proteins co-IPed from HEK293T cells transiently expressing CUL1 with or without PPM1B silencing.
Accession	Description	Score NS (pH=7.4)	Coverage NS (pH=7.4)	# Peptides NS (pH=7.4)	# PSM NS (pH=7.4)	Score Si-PPM1B (pH=7.4)	Coverage Si-PPM1B (pH=7.4)	# Peptides Si-PPM1B (pH=7.4)	# PSM Si-PPM1B (pH=7.4)	Score NS (pH=5.9)	Coverage NS (pH=5.9)	# Peptides NS (pH=5.9)	# PSM NS (pH=5.9)	Score Si-PPM1B (pH=5.9)	Coverage Si-PPM1B (pH=5.9)	# Peptides Si-PPM1B (pH=5.9)	# PSM Si-PPM1B (pH=5.9)	# AAs	MW [kDa]	calc. pI
Q9C0C9	(E3-independent) E2 ubiquitin-conjugating enzyme OS=Homo sapiens GN=UBE2O PE=1 SV=3 - [UBE2O_HUMAN]	8.81287	2.55	2	3	14.269	5.96	4	4	10.539	3.72	3	3					1292	141.205	5.12256
H3BTL2	[3-methyl-2-oxobutanoate dehydrogenase [lipoamide]] kinase, mitochondrial (Fragment) OS=Homo sapiens GN=BCKDK PE=1 SV=8 - [H3BTL2_HUMAN]	9.64584	18.98	3	3	9.62017	27.31	4	4									216	24.1929	9.29053
Q9Y2I7	1-phosphatidylinositol 3-phosphate 5-kinase OS=Homo sapiens GN=PIKFYVE PE=1 SV=3 - [FYV1_HUMAN]	15.4525	3.91	5	5	5.25541	1.14	2	2									2098	236.986	6.69775
P62258	14-3-3 protein epsilon OS=Homo sapiens GN=YWHAE PE=1 SV=1 - [1433E_HUMAN]	26.0555	38.82	6	8	31.4218	33.73	6	10	31.9203	37.25	7	12	33.706	32.16	7	11	255	29.1554	4.7417
Q04917	14-3-3 protein eta OS=Homo sapiens GN=YWHAH PE=1 SV=4 - [1433F_HUMAN]	10.0265	13.82	3	4	18.2912	23.98	5	8	10.299	11.79	3	5	7.60386	10.57	2	4	246	28.201	4.84326
P61981	14-3-3 protein gamma OS=Homo sapiens GN=YWHAG PE=1 SV=2 - [1433G_HUMAN]	16.404	23.89	5	6	13.8515	19.43	4	6	15.898	18.22	4	6	17.2902	27.94	5	6	247	28.2849	4.89404
P27348	14-3-3 protein theta OS=Homo sapiens GN=YWHAQ PE=1 SV=1 - [1433T_HUMAN]	11.3096	13.06	3	4	15.5738	20.82	4	7	20.96	20.82	4	7	5.53082	11.84	2	3	245	27.7468	4.77979
P63104	14-3-3 protein zeta/delta OS=Homo sapiens GN=YWHAZ PE=1 SV=1 - [1433Z_HUMAN]	27.0846	28.98	6	8	25.1048	26.94	5	10	38.6782	38.37	8	11	30.3693	38.37	7	10	245	27.7277	4.79248
Q9C0C2	182 kDa tankyrase-1-binding protein OS=Homo sapiens GN=TNKS1BP1 PE=1 SV=4 - [TB182_HUMAN]	8.93345	4.22	4	4	13.4186	3.82	5	5	5.53618	1.74	2	2	16.0757	4.57	5	6	1729	181.685	4.85596
P62333	26S protease regulatory subunit 10B OS=Homo sapiens GN=PSMC6 PE=1 SV=1 - [PRS10_HUMAN]	114.525	62.47	22	34	139.236	70.18	25	40	55.9758	38.05	12	17	76.7081	51.41	16	22	389	44.1451	7.48877
P62191	26S protease regulatory subunit 4 OS=Homo sapiens GN=PSMC1 PE=1 SV=1 - [PRS4_HUMAN]	136.14	52.05	26	36	108.384	47.95	22	29	67.8171	37.05	16	20	13.4696	12.95	4	4	440	49.1537	6.21436
R4GNH3	26S protease regulatory subunit 6A OS=Homo sapiens GN=PSMC3 PE=1 SV=1 - [R4GNH3_HUMAN]	176.528	67.14	26	56	136.596	55.56	21	38	72.3226	47.52	16	22	65.9255	41.37	15	20	423	47.3225	5.22412
P43686	26S protease regulatory subunit 6B OS=Homo sapiens GN=PSMC4 PE=1 SV=2 - [PRS6B_HUMAN]	133.903	63.64	26	41	111.314	61	22	38	84.7305	52.15	19	25	75.9526	49.04	15	21	418	47.3365	5.21143
P35998	26S protease regulatory subunit 7 OS=Homo sapiens GN=PSMC2 PE=1 SV=3 - [PRS7_HUMAN]	136.986	64.9	28	41	107.437	55.89	22	32	77.7529	45.96	17	24	76.7472	45.03	17	23	433	48.6031	5.94775
Q99460	26S proteasome non-ATPase regulatory subunit 1 OS=Homo sapiens GN=PSMD1 PE=1 SV=2 - [PSMD1_HUMAN]	183.699	42.92	29	52	193.331	47.22	29	57	94.2931	32	19	28	100.388	37.25	22	32	953	105.769	5.38916
O00231	26S proteasome non-ATPase regulatory subunit 11 OS=Homo sapiens GN=PSMD11 PE=1 SV=3 - [PSD11_HUMAN]	91.9855	45.73	19	29	72.6108	48.34	19	25	60.5315	33.41	14	18	53.7839	34.36	13	18	422	47.434	6.48096
O00232	26S proteasome non-ATPase regulatory subunit 12 OS=Homo sapiens GN=PSMD12 PE=1 SV=3 - [PSD12_HUMAN]	116.596	58.33	25	33	68.4163	37.28	15	18	28.4574	26.97	9	9	29.013	35.75	11	11	456	52.8706	7.6499
Q9UNM6	26S proteasome non-ATPase regulatory subunit 13 OS=Homo sapiens GN=PSMD13 PE=1 SV=2 - [PSD13_HUMAN]	79.4148	53.19	19	26	73.2001	55.32	19	29	5.10257	6.38	3	3	35.6378	42.55	13	16	376	42.9181	5.80811
O00487	26S proteasome non-ATPase regulatory subunit 14 OS=Homo sapiens GN=PSMD14 PE=1 SV=1 - [PSDE_HUMAN]	46.6384	52.26	9	14	52.9844	43.87	8	17	28.373	37.42	6	8	31.8156	33.87	7	10	310	34.5546	6.52197
Q13200	26S proteasome non-ATPase regulatory subunit 2 OS=Homo sapiens GN=PSMD2 PE=1 SV=3 - [PSMD2_HUMAN]	227.407	46.37	33	67	258.394	59.69	47	85	126.553	38.11	24	46	129.805	38.99	29	44	908	100.136	5.19873
O43242	26S proteasome non-ATPase regulatory subunit 3 OS=Homo sapiens GN=PSMD3 PE=1 SV=2 - [PSMD3_HUMAN]	157.942	62.36	29	42	125.958	56.55	23	36	89.9398	49.44	20	28	21.9759	19.48	8	8	534	60.9395	8.44092
P55036	26S proteasome non-ATPase regulatory subunit 4 OS=Homo sapiens GN=PSMD4 PE=1 SV=1 - [PSMD4_HUMAN]	75.0256	41.11	13	18	72.0624	39.79	14	16	42.3461	35.54	10	11	33.7716	35.28	8	9	377	40.7112	4.79248
Q15008	26S proteasome non-ATPase regulatory subunit 6 OS=Homo sapiens GN=PSMD6 PE=1 SV=1 - [PSMD6_HUMAN]	49.299	37.02	12	15	46.3594	37.02	12	13	17.1679	15.68	5	6	31.3591	28.79	9	11	389	45.5023	5.61768
P51665	26S proteasome non-ATPase regulatory subunit 7 OS=Homo sapiens GN=PSMD7 PE=1 SV=2 - [PSMD7_HUMAN]	50.1709	33.02	8	11	50.5455	40.12	10	13	19.5945	18.83	3	4	36.9514	41.05	8	9	324	37.0025	6.771
R4GMR5	26S proteasome non-ATPase regulatory subunit 8 OS=Homo sapiens GN=PSMD8 PE=1 SV=1 - [R4GMR5_HUMAN]	15.0628	21.25	5	6	36.6525	32.4	10	14	15.7803	26.48	7	7	13.5508	21.6	5	6	287	32.5308	7.31299
Q9Y2R5	28S ribosomal protein S17, mitochondrial OS=Homo sapiens GN=MRPS17 PE=1 SV=1 - [RT17_HUMAN]	7.69356	37.69	3	3	6.97269	30.77	2	2	4.58469	30.77	3	3	4.8855	15.38	2	2	130	14.4929	9.84717
Q9Y399	28S ribosomal protein S2, mitochondrial OS=Homo sapiens GN=MRPS2 PE=1 SV=1 - [RT02_HUMAN]					5.39241	10.81	2	2									296	33.2281	9.26123
Q9BYN8	28S ribosomal protein S26, mitochondrial OS=Homo sapiens GN=MRPS26 PE=1 SV=1 - [RT26_HUMAN]									2.88436	14.15	2	2					205	24.1969	10.3892
D6RH20	28S ribosomal protein S27, mitochondrial (Fragment) OS=Homo sapiens GN=MRPS27 PE=1 SV=1 - [D6RH20_HUMAN]					6.03448	11.71	2	2									299	34.4366	5.57959
H0YAT2	28S ribosomal protein S28, mitochondrial (Fragment) OS=Homo sapiens GN=MRPS28 PE=1 SV=1 - [H0YAT2_HUMAN]	5.85484	23.08	2	2	5.09011	24.48	3	3									143	15.8912	8.30908
Q92665	28S ribosomal protein S31, mitochondrial OS=Homo sapiens GN=MRPS31 PE=1 SV=3 - [RT31_HUMAN]	3.76143	6.33	2	2	5.91816	5.57	2	2									395	45.2905	9.29053
P82930	28S ribosomal protein S34, mitochondrial OS=Homo sapiens GN=MRPS34 PE=1 SV=2 - [RT34_HUMAN]									2.60437	19.72	3	3					218	25.6345	9.979
K7EKI4	39S ribosomal protein L4, mitochondrial OS=Homo sapiens GN=MRPL4 PE=1 SV=1 - [K7EKI4_HUMAN]													6.11699	27.56	2	3	127	14.0473	7.40088
P46783	40S ribosomal protein S10 OS=Homo sapiens GN=RPS10 PE=1 SV=1 - [RS10_HUMAN]	79.9434	49.7	11	24	104.302	54.55	11	30	15.7674	20	3	5	16.6732	29.7	4	5	165	18.8859	10.1548
P62280	40S ribosomal protein S11 OS=Homo sapiens GN=RPS11 PE=1 SV=3 - [RS11_HUMAN]	32.6924	42.41	7	10	18.4049	42.41	5	5	34.0719	47.47	9	12	37.4158	53.8	11	13	158	18.419	10.3013
P25398	40S ribosomal protein S12 OS=Homo sapiens GN=RPS12 PE=1 SV=3 - [RS12_HUMAN]	65.1261	67.42	10	20	55.0217	57.58	8	16					2.33595	21.21	2	2	132	14.5055	7.21045
P62277	40S ribosomal protein S13 OS=Homo sapiens GN=RPS13 PE=1 SV=2 - [RS13_HUMAN]	54.9782	42.38	10	16	34.9949	39.07	7	11	33.1626	39.07	7	12	33.9168	38.41	7	11	151	17.2117	10.5356
P62263	40S ribosomal protein S14 OS=Homo sapiens GN=RPS14 PE=1 SV=3 - [RS14_HUMAN]	61.9955	41.72	8	16	72.6928	43.05	8	21	30.5443	31.79	4	8	35.1333	32.45	5	9	151	16.2625	10.0522
K7EQJ5	40S ribosomal protein S15 OS=Homo sapiens GN=RPS15 PE=1 SV=2 - [K7EQJ5_HUMAN]	31.6645	37.59	3	15	58.8555	46.81	4	18	23.5047	46.81	4	9	53.2464	46.81	4	17	141	16.5599	10.4624
I3L3P7	40S ribosomal protein S15a OS=Homo sapiens GN=RPS15A PE=1 SV=1 - [I3L3P7_HUMAN]	10.1541	27	3	4													100	11.4702	10.1548
P62249	40S ribosomal protein S16 OS=Homo sapiens GN=RPS16 PE=1 SV=2 - [RS16_HUMAN]	33.1839	46.58	9	13	45.0992	46.58	8	16	49.6028	50.68	10	18	52.407	52.05	10	19	146	16.435	10.2134
P08708	40S ribosomal protein S17 OS=Homo sapiens GN=RPS17 PE=1 SV=2 - [RS17_HUMAN]	132.005	56.3	11	33	97.5043	57.78	11	28	61.9502	55.56	7	16	51.0635	55.56	9	15	135	15.5404	9.84717
P62269	40S ribosomal protein S18 OS=Homo sapiens GN=RPS18 PE=1 SV=3 - [RS18_HUMAN]	64.7808	65.13	16	23	59.8894	65.79	17	24	117.079	65.13	17	38	112.805	69.08	20	35	152	17.7079	10.9897
M0R2L9	40S ribosomal protein S19 (Fragment) OS=Homo sapiens GN=RPS19 PE=1 SV=1 - [M0R2L9_HUMAN]	35.1876	57.75	6	10	21.3263	54.93	4	6	21.6506	49.3	5	7	27.0136	57.75	5	7	71	8.18427	8.88037
P39019	40S ribosomal protein S19 OS=Homo sapiens GN=RPS19 PE=1 SV=2 - [RS19_HUMAN]	32.7165	37.93	8	12	28.1528	45.52	6	9	32.1525	31.03	7	11	24.9853	31.03	6	8	145	16.0505	10.3159
P15880	40S ribosomal protein S2 OS=Homo sapiens GN=RPS2 PE=1 SV=2 - [RS2_HUMAN]	8.50428	12.97	3	3	9.74473	12.97	3	3	27.0961	31.06	8	9	18.9312	25.26	6	6	293	31.3046	10.2427
P60866	40S ribosomal protein S20 OS=Homo sapiens GN=RPS20 PE=1 SV=1 - [RS20_HUMAN]	33.7192	38.66	6	11	30.1468	31.93	5	9	16.3437	22.69	3	5					119	13.3643	9.93506
Q8WVC2	40S ribosomal protein S21 OS=Homo sapiens GN=RPS21 PE=1 SV=1 - [Q8WVC2_HUMAN]	30.1695	46.91	4	8	34.3634	46.91	4	10									81	8.84446	8.49951
P62266	40S ribosomal protein S23 OS=Homo sapiens GN=RPS23 PE=1 SV=3 - [RS23_HUMAN]	12.9321	35.66	4	4	20.9047	35.66	5	6	9.38158	27.27	3	4	10.3451	34.97	3	3	143	15.7977	10.4917
P62851	40S ribosomal protein S25 OS=Homo sapiens GN=RPS25 PE=1 SV=1 - [RS25_HUMAN]	19.5717	29.6	5	8	21.4726	29.6	5	9	13.0176	24	4	5	14.3501	24	4	5	125	13.7337	10.1108
P62854	40S ribosomal protein S26 OS=Homo sapiens GN=RPS26 PE=1 SV=3 - [RS26_HUMAN]	44.081	44.35	5	17	33.9121	33.91	3	12	40.5462	33.91	3	14	42.1857	33.91	4	15	115	13.0071	11.0044
P42677	40S ribosomal protein S27 OS=Homo sapiens GN=RPS27 PE=1 SV=3 - [RS27_HUMAN]	13.604	40.48	4	6	14.5074	40.48	4	6	22.8757	32.14	4	8	43.6678	41.67	6	15	84	9.45484	9.45166
Q71UM5	40S ribosomal protein S27-like OS=Homo sapiens GN=RPS27L PE=1 SV=3 - [RS27L_HUMAN]	5.65374	25	2	3	7.59588	25	2	3	12.126	29.76	3	4	32.0351	41.67	5	11	84	9.47087	9.45166
P62857	40S ribosomal protein S28 OS=Homo sapiens GN=RPS28 PE=1 SV=1 - [RS28_HUMAN]	6.55059	21.74	2	2	10.8528	21.74	2	3									69	7.8362	10.6968
P23396	40S ribosomal protein S3 OS=Homo sapiens GN=RPS3 PE=1 SV=2 - [RS3_HUMAN]	38.7818	59.26	11	11	72.5076	61.32	16	21	53.3385	52.67	13	18	49.2998	62.14	13	16	243	26.6714	9.65674
P62861	40S ribosomal protein S30 OS=Homo sapiens GN=FAU PE=1 SV=1 - [RS30_HUMAN]	8.11636	18.64	2	3	5.89541	18.64	2	2									59	6.64382	12.147
P61247	40S ribosomal protein S3a OS=Homo sapiens GN=RPS3A PE=1 SV=2 - [RS3A_HUMAN]	42.5253	52.27	12	13	64.0124	57.95	15	21	29.8789	39.77	9	10	19.4026	35.98	7	7	264	29.9257	9.72998
P62701	40S ribosomal protein S4, X isoform OS=Homo sapiens GN=RPS4X PE=1 SV=2 - [RS4X_HUMAN]	11.8792	15.59	4	4	13.4581	20.15	4	4	12.5297	17.87	4	4	15.0991	20.15	5	5	263	29.5791	10.1548
M0R0F0	40S ribosomal protein S5 (Fragment) OS=Homo sapiens GN=RPS5 PE=1 SV=1 - [M0R0F0_HUMAN]	32.8674	33.5	7	9	37.3406	30.5	7	10	21.989	29.5	4	6	18.429	24	3	6	200	22.3768	9.5542
P62753	40S ribosomal protein S6 OS=Homo sapiens GN=RPS6 PE=1 SV=1 - [RS6_HUMAN]					6.97025	13.65	3	3	5.25481	8.03	2	2	5.73417	11.65	2	2	249	28.663	10.8433
P62081	40S ribosomal protein S7 OS=Homo sapiens GN=RPS7 PE=1 SV=1 - [RS7_HUMAN]	56.3344	58.76	10	16	33.0058	48.97	7	9									194	22.1133	10.0962
Q5JR95	40S ribosomal protein S8 OS=Homo sapiens GN=RPS8 PE=1 SV=1 - [Q5JR95_HUMAN]	28.9121	36.17	6	8	17.4315	21.81	4	5	15.1504	27.66	4	5	14.0735	20.74	4	4	188	21.866	10.3599
P46781	40S ribosomal protein S9 OS=Homo sapiens GN=RPS9 PE=1 SV=3 - [RS9_HUMAN]	8.95987	19.59	4	4	6.87659	14.43	3	3	9.34089	23.71	5	5	11.482	27.84	6	6	194	22.5776	10.6528
C9J9K3	40S ribosomal protein SA (Fragment) OS=Homo sapiens GN=RPSA PE=1 SV=8 - [C9J9K3_HUMAN]	139.904	71.1	18	36	129.141	71.1	18	36					11.918	11.41	2	3	263	29.386	5.24951
Q9BRK5	45 kDa calcium-binding protein OS=Homo sapiens GN=SDF4 PE=1 SV=1 - [CAB45_HUMAN]	44.3329	35.64	10	11	32.8607	32.32	9	10	47.408	35.64	11	13	40.1252	35.91	9	11	362	41.7805	4.85596
Q03393	6-pyruvoyl tetrahydrobiopterin synthase OS=Homo sapiens GN=PTS PE=1 SV=1 - [PTPS_HUMAN]									26.7427	51.72	8	9	27.4106	35.86	7	9	145	16.3752	6.68311
P10809	60 kDa heat shock protein, mitochondrial OS=Homo sapiens GN=HSPD1 PE=1 SV=2 - [CH60_HUMAN]	42.2998	22.86	8	12	45.862	34.73	11	16	129.015	57.24	25	37	79.6184	35.08	14	23	573	61.0164	5.87158
P05388	60S acidic ribosomal protein P0 OS=Homo sapiens GN=RPLP0 PE=1 SV=1 - [RLA0_HUMAN]	69.8437	49.21	11	16	39.9284	30.28	6	11	21.7635	26.5	5	7	33.6259	39.12	8	10	317	34.2518	5.97314
P05386	60S acidic ribosomal protein P1 OS=Homo sapiens GN=RPLP1 PE=1 SV=1 - [RLA1_HUMAN]	29.8786	66.67	3	8	23.1426	66.67	3	6	26.5023	66.67	3	7	17.3266	28.95	2	5	114	11.5067	4.32275
P05387	60S acidic ribosomal protein P2 OS=Homo sapiens GN=RPLP2 PE=1 SV=1 - [RLA2_HUMAN]	48.9284	94.78	7	12	43.0741	97.39	10	11	12.9636	74.78	4	4	38.0584	90.43	8	9	115	11.6578	4.53857
X1WI28	60S ribosomal protein L10 (Fragment) OS=Homo sapiens GN=RPL10 PE=1 SV=7 - [X1WI28_HUMAN]	5.84607	12	2	2	6.29296	26.5	3	3	8.58354	25.5	3	3	10.8773	25.5	3	3	200	22.96	10.0083
P62906	60S ribosomal protein L10a OS=Homo sapiens GN=RPL10A PE=1 SV=2 - [RL10A_HUMAN]	24.0062	28.57	6	7	19.1643	22.58	5	6	4.55577	11.52	2	2					217	24.8155	9.93506
P30050	60S ribosomal protein L12 OS=Homo sapiens GN=RPL12 PE=1 SV=1 - [RL12_HUMAN]	85.6725	58.79	7	21	84.8953	58.79	7	21	49.341	58.79	6	13	67.4589	58.79	7	18	165	17.8075	9.42236
P26373	60S ribosomal protein L13 OS=Homo sapiens GN=RPL13 PE=1 SV=4 - [RL13_HUMAN]	33.1138	44.08	9	10	29.7494	45.02	9	10	18.7044	31.75	6	6	13.0341	19.91	4	4	211	24.2465	11.6489
Q8J015	60S ribosomal protein L13a OS=Homo sapiens GN=RPL13a PE=1 SV=1 - [Q8J015_HUMAN]	7.48393	20.42	3	3	5.4437	14.79	2	2	5.51687	14.79	2	2	6.90727	20.42	3	3	142	16.7204	10.814
E7EPB3	60S ribosomal protein L14 OS=Homo sapiens GN=RPL14 PE=1 SV=1 - [E7EPB3_HUMAN]	12.2349	33.87	4	5													124	14.5486	10.2134
A0A087WXM6	60S ribosomal protein L17 (Fragment) OS=Homo sapiens GN=RPL17 PE=3 SV=1 - [A0A087WXM6_HUMAN]	11.3435	26.04	3	3	5.95316	20.12	2	2	7.03488	15.38	2	2	15.9848	34.91	5	5	169	19.5732	10.0376
G3V203	60S ribosomal protein L18 OS=Homo sapiens GN=RPL18 PE=1 SV=1 - [G3V203_HUMAN]	12.2769	22.56	3	4	8.87095	15.85	2	3	11.4209	21.95	3	4	10.9703	20.12	3	4	164	18.7445	11.5903
M0R0P7	60S ribosomal protein L18a OS=Homo sapiens GN=RPL18A PE=1 SV=1 - [M0R0P7_HUMAN]	18.6806	38.69	5	6													137	16.1665	10.6675
P46778	60S ribosomal protein L21 OS=Homo sapiens GN=RPL21 PE=1 SV=2 - [RL21_HUMAN]	27.1492	42.5	5	8	24.6148	40.63	5	8	16.0569	15	2	5	21.0322	20.63	2	7	160	18.5531	10.4917
K7ERI7	60S ribosomal protein L22 OS=Homo sapiens GN=RPL22 PE=1 SV=1 - [K7ERI7_HUMAN]	18.6772	42.11	3	6	20.1866	54.74	4	7									95	11.1617	6.80029
P62829	60S ribosomal protein L23 OS=Homo sapiens GN=RPL23 PE=1 SV=1 - [RL23_HUMAN]	45.1	46.43	8	13	34.7783	46.43	7	11	63.0838	62.14	9	19	61.002	46.43	8	18	140	14.8561	10.5063
P62750	60S ribosomal protein L23a OS=Homo sapiens GN=RPL23A PE=1 SV=1 - [RL23A_HUMAN]	29.6098	36.54	7	10	19.1026	23.72	5	7	9.10334	16.67	4	4	9.65757	23.08	4	4	156	17.6841	10.4478
C9JXB8	60S ribosomal protein L24 OS=Homo sapiens GN=RPL24 PE=1 SV=1 - [C9JXB8_HUMAN]	10.5219	27.27	3	4	12.9687	21.49	3	4	18.3916	38.84	6	7	13.4382	38.02	5	6	121	14.3598	11.312
P61353	60S ribosomal protein L27 OS=Homo sapiens GN=RPL27 PE=1 SV=2 - [RL27_HUMAN]	39.2165	49.26	8	14	36.8634	54.41	8	13	17.2873	38.24	4	6	21.0586	38.24	5	6	136	15.7877	10.5649
E9PLL6	60S ribosomal protein L27a OS=Homo sapiens GN=RPL27A PE=1 SV=1 - [E9PLL6_HUMAN]	33.0576	44.44	5	9	37.3615	45.37	5	11	13.8485	44.44	4	4	15.4586	32.41	4	6	108	12.1935	11.4585
P47914	60S ribosomal protein L29 OS=Homo sapiens GN=RPL29 PE=1 SV=2 - [RL29_HUMAN]	17.7171	18.24	4	5	16.1835	18.24	4	5					10.315	17.61	2	3	159	17.7411	11.6636
G5E9G0	60S ribosomal protein L3 OS=Homo sapiens GN=RPL3 PE=1 SV=1 - [G5E9G0_HUMAN]	27.3026	25.36	6	8	18.9688	21.65	5	6	7.77583	10.83	2	5	7.53902	13.68	3	5	351	40.2416	10.0083
E5RI99	60S ribosomal protein L30 (Fragment) OS=Homo sapiens GN=RPL30 PE=1 SV=1 - [E5RI99_HUMAN]	21.1661	30.7	2	6	18.4326	30.7	2	5					2.63045	24.56	2	2	114	12.6476	9.5542
H7C2W9	60S ribosomal protein L31 (Fragment) OS=Homo sapiens GN=RPL31 PE=1 SV=1 - [H7C2W9_HUMAN]	31.0907	33.33	4	11	8.27941	32.41	3	4	8.9769	32.41	3	5	9.5824	32.41	3	6	108	12.8031	11.0044
D3YTB1	60S ribosomal protein L32 (Fragment) OS=Homo sapiens GN=RPL32 PE=1 SV=1 - [D3YTB1_HUMAN]	28.1775	27.82	5	9	24.9979	35.34	5	8	8.61892	22.56	2	3	14.4048	22.56	2	5	133	15.6067	11.4438
P49207	60S ribosomal protein L34 OS=Homo sapiens GN=RPL34 PE=1 SV=3 - [RL34_HUMAN]	5.73949	16.24	3	3	11.056	17.09	3	4	2.07582	16.24	2	2	4.64322	16.24	2	2	117	13.2845	11.4731
P42766	60S ribosomal protein L35 OS=Homo sapiens GN=RPL35 PE=1 SV=2 - [RL35_HUMAN]	25.5096	30.89	5	7	24.7797	30.89	6	8	9.89627	30.08	3	3	17.5161	30.89	5	5	123	14.5426	11.0483
Q9Y3U8	60S ribosomal protein L36 OS=Homo sapiens GN=RPL36 PE=1 SV=3 - [RL36_HUMAN]									3.89427	19.05	2	2					105	12.2459	11.5903
P83881	60S ribosomal protein L36a OS=Homo sapiens GN=RPL36A PE=1 SV=2 - [RL36A_HUMAN]	6.10987	20.75	2	2	6.41395	20.75	2	2					5.91118	20.75	2	2	106	12.4328	10.5796
P63173	60S ribosomal protein L38 OS=Homo sapiens GN=RPL38 PE=1 SV=2 - [RL38_HUMAN]									12.5657	54.29	5	5	17.3065	52.86	5	6	70	8.21273	10.0962
P36578	60S ribosomal protein L4 OS=Homo sapiens GN=RPL4 PE=1 SV=5 - [RL4_HUMAN]	58.3533	36.77	14	15	41.3103	28.1	10	11	17.0469	20.84	7	7	24.4604	19.91	7	7	427	47.6674	11.063
P46777	60S ribosomal protein L5 OS=Homo sapiens GN=RPL5 PE=1 SV=3 - [RL5_HUMAN]	78.1887	52.86	17	24	85.319	36.36	14	24	45.963	36.03	12	18	51.1192	25.93	11	19	297	34.3407	9.71533
Q02878	60S ribosomal protein L6 OS=Homo sapiens GN=RPL6 PE=1 SV=3 - [RL6_HUMAN]	42.209	33.33	11	13	42.4294	32.29	12	15	17.6958	17.71	5	6	14.8514	23.26	6	6	288	32.7076	10.5796
P18124	60S ribosomal protein L7 OS=Homo sapiens GN=RPL7 PE=1 SV=1 - [RL7_HUMAN]	26.87	26.21	6	8	37.6125	27.02	7	11	19.7184	31.85	6	7	21.4938	29.84	7	9	248	29.2072	10.6528
P62424	60S ribosomal protein L7a OS=Homo sapiens GN=RPL7A PE=1 SV=2 - [RL7A_HUMAN]	22.2532	24.81	8	8	31.4242	42.11	11	11	11.2819	20.3	5	6	6.50348	14.29	4	4	266	29.977	10.6089
E9PKZ0	60S ribosomal protein L8 (Fragment) OS=Homo sapiens GN=RPL8 PE=1 SV=1 - [E9PKZ0_HUMAN]	9.79207	8.29	2	3	18.3072	17.07	4	5									205	22.3752	10.7554
D6RAN4	60S ribosomal protein L9 (Fragment) OS=Homo sapiens GN=RPL9 PE=1 SV=8 - [D6RAN4_HUMAN]	24.8004	31.49	6	7	18.0607	25.41	5	5	11.0206	25.41	4	4	14.2586	30.94	5	6	181	20.7623	10.1987
P11021	78 kDa glucose-regulated protein OS=Homo sapiens GN=HSPA5 PE=1 SV=2 - [GRP78_HUMAN]	47.9638	19.27	9	17	80.5376	40.37	19	25	199.945	56.42	33	59	110.138	41.74	25	34	654	72.2884	5.16064
V9GZ50	A kinase (PRKA) anchor protein 8-like, isoform CRA_c OS=Homo sapiens GN=AKAP8L PE=1 SV=1 - [V9GZ50_HUMAN]	27.8436	20.42	6	11	27.6911	22.74	7	9	94.9285	31.55	12	31	85.1541	33.18	12	29	431	47.3078	5.37646
E7EMD6	A-kinase anchor protein 10, mitochondrial OS=Homo sapiens GN=AKAP10 PE=1 SV=3 - [E7EMD6_HUMAN]	4.82924	7.12	2	2													604	67.7087	6.62451
Q9UKA4	A-kinase anchor protein 11 OS=Homo sapiens GN=AKAP11 PE=1 SV=1 - [AKA11_HUMAN]	73.2817	16.52	20	22	53.035	10.57	15	17	74.3649	15.52	19	22	101.642	21.62	24	35	1901	210.38	5.38916
O43823	A-kinase anchor protein 8 OS=Homo sapiens GN=AKAP8 PE=1 SV=1 - [AKAP8_HUMAN]	18.3739	13.44	5	7	29.2649	15.61	7	10	107.302	27.31	16	32	111.274	28.61	17	33	692	76.0611	5.14795
Q9ULX6	A-kinase anchor protein 8-like OS=Homo sapiens GN=AKAP8L PE=1 SV=3 - [AKP8L_HUMAN]	45.3136	21.67	9	16	52.2134	27.71	12	16	164.088	36.07	22	52	124.454	32.04	18	41	646	71.6037	5.07178
A0A0A0MRE9	A-kinase anchor protein 9 OS=Homo sapiens GN=AKAP9 PE=1 SV=1 - [A0A0A0MRE9_HUMAN]	20.0924	2.69	7	7													3126	362.354	4.89404
H3BN64	Abscission/NoCut checkpoint regulator (Fragment) OS=Homo sapiens GN=ZFYVE19 PE=1 SV=1 - [H3BN64_HUMAN]	2.87642	10.33	2	2													271	29.6791	8.92432
P68032	Actin, alpha cardiac muscle 1 OS=Homo sapiens GN=ACTC1 PE=1 SV=1 - [ACTC_HUMAN]	183.23	34.75	18	51	135.023	34.75	16	45	194.594	32.89	17	54	155.824	34.75	17	48	377	41.9919	5.38916
P60709	Actin, cytoplasmic 1 OS=Homo sapiens GN=ACTB PE=1 SV=1 - [ACTB_HUMAN]	307.407	71.73	29	80	273.83	72.53	27	76	329.558	71.2	32	86	326.304	70.93	27	86	375	41.7097	5.47803
P53999	Activated RNA polymerase II transcriptional coactivator p15 OS=Homo sapiens GN=SUB1 PE=1 SV=3 - [TCP4_HUMAN]	11.5828	18.9	2	4					6.82873	18.9	2	4	11.8474	18.9	2	4	127	14.3864	9.59814
A0A075B6T1	Activating molecule in BECN1-regulated autophagy protein 1 OS=Homo sapiens GN=AMBRA1 PE=1 SV=1 - [A0A075B6T1_HUMAN]	36.6952	17.64	11	14	33.0001	11.03	9	10	38.512	15.35	10	12	8.34502	2.97	3	4	1179	129.519	6.97607
Q9H2P0	Activity-dependent neuroprotector homeobox protein OS=Homo sapiens GN=ADNP PE=1 SV=1 - [ADNP_HUMAN]					6.50533	3.54	2	2									1102	123.485	7.34229
P25054	Adenomatous polyposis coli protein OS=Homo sapiens GN=APC PE=1 SV=2 - [APC_HUMAN]	42.4226	5.77	12	17	29.1387	5.35	10	11	107.708	16	29	31	144.206	20.51	41	45	2843	311.455	7.79639
P61204	ADP-ribosylation factor 3 OS=Homo sapiens GN=ARF3 PE=1 SV=2 - [ARF3_HUMAN]	8.09117	17.68	3	3	8.72813	17.68	3	3	11.0554	25.41	3	3	26.2237	48.07	6	8	181	20.5877	7.43018
C9JPM4	ADP-ribosylation factor 4 (Fragment) OS=Homo sapiens GN=ARF4 PE=1 SV=1 - [C9JPM4_HUMAN]													15.0018	40.16	3	5	127	14.5438	8.11865
E9PQP3	ADP-ribosylation factor GTPase-activating protein 2 (Fragment) OS=Homo sapiens GN=ARFGAP2 PE=1 SV=1 - [E9PQP3_HUMAN]													1.83792	11.68	2	2	274	30.5783	7.72314
P05141	ADP/ATP translocase 2 OS=Homo sapiens GN=SLC25A5 PE=1 SV=7 - [ADT2_HUMAN]									5.2694	7.38	2	2	6.68648	10.07	3	3	298	32.8312	9.68604
O00170	AH receptor-interacting protein OS=Homo sapiens GN=AIP PE=1 SV=2 - [AIP_HUMAN]	6.86634	9.39	2	2	17.6364	17.27	4	5	14.0322	12.12	3	4	15.9487	12.73	4	5	330	37.6121	6.29053
P49588	Alanine--tRNA ligase, cytoplasmic OS=Homo sapiens GN=AARS PE=1 SV=2 - [SYAC_HUMAN]	9.55273	5.79	4	5	10.1239	6.82	5	5	15.7494	7.02	5	6	18.3862	11.26	8	8	968	106.743	5.52881
Q5JTZ9	Alanine--tRNA ligase, mitochondrial OS=Homo sapiens GN=AARS2 PE=1 SV=1 - [SYAM_HUMAN]									7.35077	6.19	4	4	6.48381	2.44	2	2	985	107.273	6.26514
H0YGV7	alpha-1,2-Mannosidase OS=Homo sapiens GN=MAN1B1 PE=1 SV=2 - [H0YGV7_HUMAN]													5.46226	5.82	2	2	550	62.3603	9.33447
P06733	Alpha-enolase OS=Homo sapiens GN=ENO1 PE=1 SV=2 - [ENOA_HUMAN]	9.45716	5.53	2	4	12.2258	7.14	3	5	18.7952	13.82	5	8	12.2725	11.06	4	6	434	47.1393	7.38623
K7EQH5	Amino-terminal enhancer of split OS=Homo sapiens GN=AES PE=1 SV=1 - [K7EQH5_HUMAN]					19.5893	22.7	3	5									141	15.4919	6.17627
Q12904	Aminoacyl tRNA synthase complex-interacting multifunctional protein 1 OS=Homo sapiens GN=AIMP1 PE=1 SV=2 - [AIMP1_HUMAN]					11.2784	17.95	3	3					4.63269	9.62	2	2	312	34.3311	8.42627
Q9H1A4	Anaphase-promoting complex subunit 1 OS=Homo sapiens GN=ANAPC1 PE=1 SV=1 - [APC1_HUMAN]	42.0143	8.74	11	12	51.5059	14.51	19	20	47.8934	10.65	15	17	73.3417	14.56	20	23	1944	216.361	6.30322
Q9UM13	Anaphase-promoting complex subunit 10 OS=Homo sapiens GN=ANAPC10 PE=1 SV=1 - [APC10_HUMAN]	7.60689	14.59	2	2					8.05453	14.59	2	2	7.78677	14.59	2	2	185	21.2387	9.05615
A0A087WUN5	Anaphase-promoting complex subunit 16 OS=Homo sapiens GN=ANAPC16 PE=1 SV=1 - [A0A087WUN5_HUMAN]													4.87255	42.35	3	3	85	8.82033	4.65283
Q9UJX5	Anaphase-promoting complex subunit 4 OS=Homo sapiens GN=ANAPC4 PE=1 SV=2 - [APC4_HUMAN]	11.3539	8.29	4	7	12.9155	8.17	4	6	42.5722	16.34	10	14	20.9848	13.37	7	7	808	92.0577	5.52881
F5H0F9	Anaphase-promoting complex subunit 5 OS=Homo sapiens GN=ANAPC5 PE=1 SV=1 - [F5H0F9_HUMAN]	42.6713	25.88	13	15	17.4312	8.49	4	5	40.3954	19.54	9	12	43.5833	26.15	15	15	742	83.622	6.87354
Q4VCS5	Angiomotin OS=Homo sapiens GN=AMOT PE=1 SV=1 - [AMOT_HUMAN]	43.8659	19.46	15	19	44.2663	18.27	13	17	45.9532	20.39	15	16	33.7517	13.1	10	12	1084	118.013	7.63525
Q9P2G1	Ankyrin repeat and IBR domain-containing protein 1 OS=Homo sapiens GN=ANKIB1 PE=1 SV=3 - [AKIB1_HUMAN]					8.57746	2.75	2	2									1089	121.924	5.10986
H0YMD0	Annexin (Fragment) OS=Homo sapiens GN=ANXA2 PE=1 SV=1 - [H0YMD0_HUMAN]	8.62645	20.7	3	3	8.71179	21.59	4	5	3.58965	14.98	2	2					227	25.326	5.97314
A0A0G2JQM1	AP-2 complex subunit alpha-2 (Fragment) OS=Homo sapiens GN=AP2A2 PE=1 SV=1 - [A0A0G2JQM1_HUMAN]					1.76636	4.26	2	2									634	70.7741	7.18115
Q5JTC6	APC membrane recruitment protein 1 OS=Homo sapiens GN=AMER1 PE=1 SV=2 - [AMER1_HUMAN]									26.3889	11.89	8	9	9.09276	4.41	3	3	1135	123.952	4.84326
Q6P1Q5	ARCN1 protein OS=Homo sapiens GN=ARCN1 PE=1 SV=1 - [Q6P1Q5_HUMAN]	4.4332	11.64	2	2													189	21.8402	6.68311
Q15057	Arf-GAP with coiled-coil, ANK repeat and PH domain-containing protein 2 OS=Homo sapiens GN=ACAP2 PE=1 SV=3 - [ACAP2_HUMAN]	46.8	32.9	16	17	42.6058	29.56	15	15									778	87.9732	6.80029
P14868	Aspartate--tRNA ligase, cytoplasmic OS=Homo sapiens GN=DARS PE=1 SV=2 - [SYDC_HUMAN]	9.365	10.58	3	3	5.97325	5.79	2	2									501	57.1	6.55127
P25705	ATP synthase subunit alpha, mitochondrial OS=Homo sapiens GN=ATP5A1 PE=1 SV=1 - [ATPA_HUMAN]	13.3592	10.49	4	4	11.4912	10.85	4	4	34.2001	19.35	8	11	11.5108	9.58	4	4	553	59.7136	9.12939
P06576	ATP synthase subunit beta, mitochondrial OS=Homo sapiens GN=ATP5B PE=1 SV=3 - [ATPB_HUMAN]	13.8027	9.07	3	4	12.1427	9.07	3	4	20.3311	15.69	5	6	18.5359	16.07	6	7	529	56.5246	5.40186
D6R9I9	ATP-binding cassette sub-family E member 1 OS=Homo sapiens GN=ABCE1 PE=1 SV=1 - [D6R9I9_HUMAN]	12.7233	15.68	4	5	7.8442	8.79	2	3	4.12191	8.79	2	2					421	47.0064	8.30908
O76031	ATP-dependent Clp protease ATP-binding subunit clpX-like, mitochondrial OS=Homo sapiens GN=CLPX PE=1 SV=2 - [CLPX_HUMAN]	5.05065	4.42	2	2													633	69.1807	7.57666
Q08211	ATP-dependent RNA helicase A OS=Homo sapiens GN=DHX9 PE=1 SV=4 - [DHX9_HUMAN]	57.3416	17.72	16	21	58.5367	17.95	17	23									1270	140.869	6.84424
Q92499	ATP-dependent RNA helicase DDX1 OS=Homo sapiens GN=DDX1 PE=1 SV=2 - [DDX1_HUMAN]	27.6844	16.62	8	9	18.1117	11.08	5	5	6.63309	6.49	3	3	10.514	6.49	3	3	740	82.3798	7.2251
O00148	ATP-dependent RNA helicase DDX39A OS=Homo sapiens GN=DDX39A PE=1 SV=2 - [DX39A_HUMAN]	10.9603	11.24	5	5	7.21289	6.09	3	3	4.54323	3.98	2	2	3.80029	4.92	2	2	427	49.098	5.68115
A0A0D9SFB3	ATP-dependent RNA helicase DDX3X OS=Homo sapiens GN=DDX3X PE=1 SV=1 - [A0A0D9SFB3_HUMAN]	36.6042	25.78	12	12	30.6874	20	10	10									640	70.7961	7.35693
A0A087WXS7	ATPase ASNA1 OS=Homo sapiens GN=ASNA1 PE=1 SV=1 - [A0A087WXS7_HUMAN]									5.89526	9.67	2	2	5.31259	9.67	2	2	331	37.0947	5.13525
H7C3T2	Autophagy-related protein 2 homolog A (Fragment) OS=Homo sapiens GN=ATG2A PE=1 SV=1 - [H7C3T2_HUMAN]	5.14991	1.03	2	2	4.61678	1.03	2	2	4.94945	1.03	2	2	4.96278	1.03	2	2	1742	190.628	5.98584
Q96BY7	Autophagy-related protein 2 homolog B OS=Homo sapiens GN=ATG2B PE=1 SV=5 - [ATG2B_HUMAN]	87.4351	19.54	27	27	49.1341	12.13	18	18	61.409	12.66	19	20	61.178	14.68	21	21	2078	232.616	5.75732
Q9NR09	Baculoviral IAP repeat-containing protein 6 OS=Homo sapiens GN=BIRC6 PE=1 SV=2 - [BIRC6_HUMAN]	41.2556	5.56	17	19	9.75595	0.84	2	3	10.5456	1.56	4	4	10.2384	1.21	3	3	4857	529.919	6.04932
O95816	BAG family molecular chaperone regulator 2 OS=Homo sapiens GN=BAG2 PE=1 SV=1 - [BAG2_HUMAN]	35.7699	59.24	8	10	23.7178	38.86	5	7	44.9067	68.25	10	13	59.3727	69.67	12	17	211	23.7572	6.69775
O95817	BAG family molecular chaperone regulator 3 OS=Homo sapiens GN=BAG3 PE=1 SV=3 - [BAG3_HUMAN]	13.1758	10.96	4	4					14.9082	10.43	4	5					575	61.5569	6.94678
Q9UL15	BAG family molecular chaperone regulator 5 OS=Homo sapiens GN=BAG5 PE=1 SV=1 - [BAG5_HUMAN]									13.8601	13.87	4	4	11.0085	11.41	3	4	447	51.1677	6.04932
E9PHY5	Band 4.1-like protein 2 OS=Homo sapiens GN=EPB41L2 PE=1 SV=1 - [E9PHY5_HUMAN]	9.713	6.74	4	4	7.55412	4.49	3	3	21.5783	13.69	6	6	22.3337	11.34	6	6	935	104.296	5.38916
Q12983	BCL2/adenovirus E1B 19 kDa protein-interacting protein 3 OS=Homo sapiens GN=BNIP3 PE=1 SV=2 - [BNIP3_HUMAN]									6.72652	11.86	2	2					194	21.5277	6.80029
Q562R1	Beta-actin-like protein 2 OS=Homo sapiens GN=ACTBL2 PE=1 SV=2 - [ACTBL_HUMAN]	41.4166	12.23	6	18	33.5466	18.35	8	16	39.9155	15.96	6	18	35.7715	12.23	6	15	376	41.976	5.59229
K7EPM1	Beta-enolase (Fragment) OS=Homo sapiens GN=ENO3 PE=1 SV=1 - [K7EPM1_HUMAN]	11.426	17.86	2	3	11.542	17.86	2	3	11.8482	17.86	2	3	11.9456	17.86	2	3	196	20.9091	8.88037
P07814	Bifunctional glutamate/proline--tRNA ligase OS=Homo sapiens GN=EPRS PE=1 SV=5 - [SYEP_HUMAN]	7.95227	4.1	4	4	21.5875	9.19	10	10	15.1619	6.02	5	5	13.923	5.16	5	5	1512	170.483	7.32764
Q6PJG6	BRCA1-associated ATM activator 1 OS=Homo sapiens GN=BRAT1 PE=1 SV=2 - [BRAT1_HUMAN]	7.11112	8.04	3	3									19.6856	13.15	7	7	821	88.0629	5.2749
M0QXG9	BRISC and BRCA1-A complex member 1 OS=Homo sapiens GN=BABAM1 PE=1 SV=2 - [M0QXG9_HUMAN]	5.00567	39.81	2	2													108	11.5384	4.33545
Q15018	BRISC complex subunit Abro1 OS=Homo sapiens GN=FAM175B PE=1 SV=2 - [F175B_HUMAN]	8.19601	10.6	3	3	12.1038	13.98	3	3									415	46.8719	6.21436
Q13895	Bystin OS=Homo sapiens GN=BYSL PE=1 SV=3 - [BYST_HUMAN]	11.3366	11.44	4	6	8.90446	10.3	3	3									437	49.57	8.11865
Q7Z401	C-myc promoter-binding protein OS=Homo sapiens GN=DENND4A PE=1 SV=2 - [MYCPP_HUMAN]													5.10459	2.04	2	2	1863	209.111	7.31299
Q99417	C-Myc-binding protein OS=Homo sapiens GN=MYCBP PE=1 SV=3 - [MYCBP_HUMAN]									13.8317	42.72	3	4	37.7883	80.58	9	12	103	11.9593	5.90967
O14523	C2 domain-containing protein 2-like OS=Homo sapiens GN=C2CD2L PE=1 SV=3 - [C2C2L_HUMAN]					4.77116	4.25	2	2	6.48659	7.93	3	3	8.1638	4.25	2	2	706	76.1343	7.69385
P27708	CAD protein OS=Homo sapiens GN=CAD PE=1 SV=3 - [PYR1_HUMAN]	257.178	31.82	54	72	227.906	29.75	49	64	183.463	26.34	39	51	279.778	36.63	58	82	2225	242.829	6.45557
Q8IWX8	Calcium homeostasis endoplasmic reticulum protein OS=Homo sapiens GN=CHERP PE=1 SV=3 - [CHERP_HUMAN]									26.8928	14.19	8	20	17.2426	5.57	4	5	916	103.637	9.0415
Q96JQ2	Calmin OS=Homo sapiens GN=CLMN PE=1 SV=1 - [CLMN_HUMAN]	15.1718	4.59	3	4													1002	111.582	4.94482
P62158	Calmodulin OS=Homo sapiens GN=CALM1 PE=1 SV=2 - [CALM_HUMAN]	21.7244	36.91	4	8	19.3969	36.91	4	9	25.8905	51.68	5	11	23.2336	36.91	5	8	149	16.8268	4.22119
Q9P1Y5	Calmodulin-regulated spectrin-associated protein 3 OS=Homo sapiens GN=CAMSAP3 PE=1 SV=2 - [CAMP3_HUMAN]	32.5197	13.13	8	8	35.3474	17.37	12	13	53.2137	21.3	14	16	25.8579	11.93	8	8	1249	134.666	8.35303
O43852	Calumenin OS=Homo sapiens GN=CALU PE=1 SV=2 - [CALU_HUMAN]	98.3657	49.84	15	22	111.045	53.02	16	26	14.4092	19.68	4	4	47.6887	44.44	10	11	315	37.0835	4.64014
P17612	cAMP-dependent protein kinase catalytic subunit alpha OS=Homo sapiens GN=PRKACA PE=1 SV=2 - [KAPCA_HUMAN]	39.5655	24.22	8	11	30.5256	23.08	8	9	31.509	24.22	7	11	35.9788	24.22	8	13	351	40.564	8.79248
P22694	cAMP-dependent protein kinase catalytic subunit beta OS=Homo sapiens GN=PRKACB PE=1 SV=2 - [KAPCB_HUMAN]	14.9676	17.09	5	5	18.6887	16.81	6	6	15.3804	17.66	5	5	17.8421	13.68	5	7	351	40.597	8.77783
P10644	cAMP-dependent protein kinase type I-alpha regulatory subunit OS=Homo sapiens GN=PRKAR1A PE=1 SV=1 - [KAP0_HUMAN]	88.9904	58.01	21	28	68.9467	52.76	17	21	81.7818	58.01	20	27	76.3925	54.33	19	26	381	42.955	5.35107
H7BYW5	cAMP-dependent protein kinase type I-beta regulatory subunit (Fragment) OS=Homo sapiens GN=PRKAR1B PE=1 SV=1 - [H7BYW5_HUMAN]	17.0314	16.53	6	7	5.37221	15.7	4	4	13.8804	33.88	8	8	5.90257	15.7	5	5	242	27.0311	8.39697
Q9BSD7	Cancer-related nucleoside-triphosphatase OS=Homo sapiens GN=NTPCR PE=1 SV=1 - [NTPCR_HUMAN]									21.8319	41.05	6	7	19.6552	41.05	6	6	190	20.7001	9.53955
B1AK87	Capping protein (Actin filament) muscle Z-line, beta, isoform CRA_a OS=Homo sapiens GN=CAPZB PE=1 SV=1 - [B1AK87_HUMAN]									13.9966	22.31	4	4	7.27136	13.08	2	2	260	29.2768	6.91748
H3BM22	Caprin-2 (Fragment) OS=Homo sapiens GN=CAPRIN2 PE=1 SV=1 - [H3BM22_HUMAN]									15.3316	10.48	6	6	3.98076	2.83	2	2	706	78.7171	6.22705
P49674	Casein kinase I isoform epsilon OS=Homo sapiens GN=CSNK1E PE=1 SV=1 - [KC1E_HUMAN]													8.1616	9.13	3	3	416	47.2852	9.65674
E7EU96	Casein kinase II subunit alpha OS=Homo sapiens GN=CSNK2A1 PE=1 SV=1 - [E7EU96_HUMAN]	26.4253	34.03	8	8	39.0498	46.75	11	12	4.43922	10.13	2	2	16.7781	19.22	5	5	385	45.2819	7.94287
P67870	Casein kinase II subunit beta OS=Homo sapiens GN=CSNK2B PE=1 SV=1 - [CSK2B_HUMAN]	16.3045	37.67	5	5	11.8003	33.49	4	4									215	24.926	5.5542
P35221	Catenin alpha-1 OS=Homo sapiens GN=CTNNA1 PE=1 SV=1 - [CTNA1_HUMAN]	31.4413	16.67	9	9	28.4149	15.34	9	9	46.5943	25.72	15	15	46.7512	25.61	14	18	906	100.009	6.29053
B4DGU4	Catenin beta-1 OS=Homo sapiens GN=CTNNB1 PE=1 SV=1 - [B4DGU4_HUMAN]	103.311	36.3	19	30	94.1411	33.85	17	30	168.408	54.65	29	50	170.593	50.39	28	46	774	84.7119	5.92236
A5YKK6	CCR4-NOT transcription complex subunit 1 OS=Homo sapiens GN=CNOT1 PE=1 SV=2 - [CNOT1_HUMAN]	22.1013	4.8	9	10	36.1425	7.32	13	15	36.9738	6.23	13	14	68.8087	12.96	24	27	2376	266.768	7.10791
Q9H9A5	CCR4-NOT transcription complex subunit 10 OS=Homo sapiens GN=CNOT10 PE=1 SV=1 - [CNO10_HUMAN]													13.9071	11.16	7	8	744	82.2575	7.78174
B7Z9U0	CCR4-NOT transcription complex subunit 8 OS=Homo sapiens GN=CNOT8 PE=1 SV=1 - [B7Z9U0_HUMAN]													4.61623	13.28	2	2	128	14.6463	5.2876
Q8N163	Cell cycle and apoptosis regulator protein 2 OS=Homo sapiens GN=CCAR2 PE=1 SV=2 - [CCAR2_HUMAN]	54.6608	26.22	15	17	79.3305	31.74	19	23					52.3326	22.54	13	17	923	102.838	5.22412
A0A024QZP7	Cell division cycle 2, G1 to S and G2 to M, isoform CRA_a OS=Homo sapiens GN=CDC2 PE=1 SV=1 - [A0A024QZP7_HUMAN]	19.0592	24.58	6	6	23.3281	21.55	6	7	30.2106	47.14	10	11	29.0593	36.36	8	9	297	34.0599	8.39697
O00311	Cell division cycle 7-related protein kinase OS=Homo sapiens GN=CDC7 PE=1 SV=1 - [CDC7_HUMAN]	9.38188	8.36	3	3													574	63.8477	8.73389
Q9UJX2	Cell division cycle protein 23 homolog OS=Homo sapiens GN=CDC23 PE=1 SV=3 - [CDC23_HUMAN]	16.4908	12.06	5	5	13.3565	11.73	4	4	10.4234	11.73	4	4					597	68.79	7.02002
P30260	Cell division cycle protein 27 homolog OS=Homo sapiens GN=CDC27 PE=1 SV=2 - [CDC27_HUMAN]	20.3946	15.05	8	10	22.6645	16.26	10	10	32.6579	20.87	10	15	24.2538	11.65	8	9	824	91.8093	7.02002
P41208	Centrin-2 OS=Homo sapiens GN=CETN2 PE=1 SV=1 - [CETN2_HUMAN]	4.89297	19.19	2	3	7.71046	19.19	2	2	7.40861	19.19	2	3	3.59518	19.19	2	2	172	19.7259	4.99561
E5RK82	Centrin-3 OS=Homo sapiens GN=CETN3 PE=1 SV=1 - [E5RK82_HUMAN]									7.6915	21.15	2	2	5.82949	20.51	2	2	156	18.3253	4.90674
Q5SW79	Centrosomal protein of 170 kDa OS=Homo sapiens GN=CEP170 PE=1 SV=1 - [CE170_HUMAN]	41.1616	10.92	14	17	43.2759	14.71	15	16	261.32	49.68	52	72	286.627	50	60	84	1584	175.187	7.10791
Q9C0D2	Centrosomal protein of 295 kDa OS=Homo sapiens GN=CEP295 PE=1 SV=4 - [CE295_HUMAN]									5.85417	1.38	2	2	8.38002	1.35	2	3	2601	294.996	5.99854
Q9C0F1	Centrosomal protein of 44 kDa OS=Homo sapiens GN=CEP44 PE=1 SV=2 - [CEP44_HUMAN]	10.6857	6.67	2	2													390	44.1114	5.21143
Q5JTW2	Centrosomal protein of 78 kDa OS=Homo sapiens GN=CEP78 PE=1 SV=1 - [CEP78_HUMAN]									20.7591	17.71	7	9	12.1543	4.64	3	5	689	76.3485	8.17725
Q5SZL2	Centrosomal protein of 85 kDa-like OS=Homo sapiens GN=CEP85L PE=1 SV=1 - [CE85L_HUMAN]													2.50516	7.7	3	3	805	91.7509	6.32861
Q8IW35	Centrosomal protein of 97 kDa OS=Homo sapiens GN=CEP97 PE=1 SV=1 - [CEP97_HUMAN]	7.30222	3.58	2	3	6.02139	4.74	3	4					8.48777	2.66	2	6	865	96.9208	5.021
Q5VT06	Centrosome-associated protein 350 OS=Homo sapiens GN=CEP350 PE=1 SV=1 - [CE350_HUMAN]	28.2794	4.52	8	8					89.4673	14.05	24	27	77.0552	10.84	22	22	3117	350.716	6.32861
Q13185	Chromobox protein homolog 3 OS=Homo sapiens GN=CBX3 PE=1 SV=4 - [CBX3_HUMAN]					5.21778	16.39	2	2									183	20.7984	5.32568
F5GWX5	Chromodomain-helicase-DNA-binding protein 4 OS=Homo sapiens GN=CHD4 PE=1 SV=1 - [F5GWX5_HUMAN]	22.4742	6.09	7	7	13.9737	2.78	4	4									1905	216.967	5.80811
Q96JM3	Chromosome alignment-maintaining phosphoprotein 1 OS=Homo sapiens GN=CHAMP1 PE=1 SV=2 - [CHAP1_HUMAN]	13.8381	8.87	6	6	8.59779	4.56	3	3									812	89.0429	8.44092
E7EXA6	Chromosome transmission fidelity protein 18 homolog OS=Homo sapiens GN=CHTF18 PE=1 SV=2 - [E7EXA6_HUMAN]					17.0793	10.15	5	6									975	107.365	7.21045
B4DJV2	Citrate synthase OS=Homo sapiens GN=CS PE=1 SV=1 - [B4DJV2_HUMAN]									33.0808	33.11	9	12	39.7648	32.67	10	14	453	50.3997	7.89893
Q14677	Clathrin interactor 1 OS=Homo sapiens GN=CLINT1 PE=1 SV=1 - [EPN4_HUMAN]					4.57141	4.32	2	2					2.61088	4.32	2	2	625	68.2158	6.41748
G5E9W3	Cleavage and polyadenylation specific factor 3, 73kDa, isoform CRA_b OS=Homo sapiens GN=CPSF3 PE=1 SV=1 - [G5E9W3_HUMAN]									5.12367	3.4	2	2					647	73.43	5.57959
E3W994	CLIP-associating protein 2 OS=Homo sapiens GN=CLASP2 PE=1 SV=2 - [E3W994_HUMAN]	19.1198	9.35	7	7	5.67324	3.46	3	4	85.8337	26.24	23	28	38.7164	14.3	12	13	1273	138.778	8.33838
P53621	Coatomer subunit alpha OS=Homo sapiens GN=COPA PE=1 SV=2 - [COPA_HUMAN]	10.9806	3.35	4	4	10.577	6.21	5	6									1224	138.258	7.66455
P53618	Coatomer subunit beta OS=Homo sapiens GN=COPB1 PE=1 SV=3 - [COPB_HUMAN]													5.50812	3.25	2	2	953	107.074	6.04932
Q9Y678	Coatomer subunit gamma-1 OS=Homo sapiens GN=COPG1 PE=1 SV=1 - [COPG1_HUMAN]	3.58997	2.4	2	2									9.14252	4.58	3	3	874	97.6555	5.46533
Q9UBF2	Coatomer subunit gamma-2 OS=Homo sapiens GN=COPG2 PE=1 SV=1 - [COPG2_HUMAN]	8.7486	5.28	4	5	9.66965	6.43	4	5	10.3003	6.77	4	4	15.1589	9.3	6	6	871	97.5596	5.80811
G3V1A4	Cofilin 1 (Non-muscle), isoform CRA_a OS=Homo sapiens GN=CFL1 PE=1 SV=1 - [G3V1A4_HUMAN]	13.3415	35.57	3	4	15.0835	39.6	4	4					15.9697	48.99	4	4	149	16.8008	8.35303
Q8NCX0	Coiled-coil domain-containing protein 150 OS=Homo sapiens GN=CCDC150 PE=1 SV=2 - [CC150_HUMAN]													2.00042	1.91	2	2	1101	128.681	7.02002
Q16204	Coiled-coil domain-containing protein 6 OS=Homo sapiens GN=CCDC6 PE=1 SV=2 - [CCDC6_HUMAN]	60.1738	30.59	15	17	40.9621	21.73	9	11	23.4124	15.19	5	6	20.5034	15.4	5	8	474	53.2578	7.34229
Q9H0W5	Coiled-coil domain-containing protein 8 OS=Homo sapiens GN=CCDC8 PE=1 SV=2 - [CCDC8_HUMAN]	113.084	44.8	19	35	80.1518	39.03	11	22	296.162	54.83	28	82	267.865	49.81	24	77	538	59.3389	8.63135
Q9H6F5	Coiled-coil domain-containing protein 86 OS=Homo sapiens GN=CCDC86 PE=1 SV=1 - [CCD86_HUMAN]	5.976	8.33	2	2	10.6481	14.72	3	3									360	40.2113	10.3306
Q4G0W3	COL14A1 protein OS=Homo sapiens GN=COL14A1 PE=1 SV=1 - [Q4G0W3_HUMAN]	14.7292	4.87	2	4	14.1838	4.87	2	4	14.5147	5.43	3	5	14.1762	4.87	2	4	534	59.1264	6.18896
Q14011	Cold-inducible RNA-binding protein OS=Homo sapiens GN=CIRBP PE=1 SV=1 - [CIRBP_HUMAN]													4.28019	10.47	2	2	172	18.6367	9.51025
D6REY2	Colorectal mutant cancer protein OS=Homo sapiens GN=MCC PE=1 SV=1 - [D6REY2_HUMAN]	8.18901	9.14	4	4					14.6974	12.27	5	5	12.8652	12.27	5	5	766	86.0071	5.45264
Q07021	Complement component 1 Q subcomponent-binding protein, mitochondrial OS=Homo sapiens GN=C1QBP PE=1 SV=1 - [C1QBP_HUMAN]	27.1424	29.08	4	7	41.4602	29.08	5	9	36.5136	33.69	6	9	39.4868	29.08	5	10	282	31.3426	4.84326
Q15021	Condensin complex subunit 1 OS=Homo sapiens GN=NCAPD2 PE=1 SV=3 - [CND1_HUMAN]					7.48206	2.57	2	2	9.58581	2.57	2	2					1401	157.082	6.60986
E9PHA2	Condensin complex subunit 2 OS=Homo sapiens GN=NCAPH PE=1 SV=1 - [E9PHA2_HUMAN]	1.75901	2.33	2	2					11.1908	6.3	4	4	13.3166	10.14	5	6	730	81.5218	5.05908
Q9BPX3	Condensin complex subunit 3 OS=Homo sapiens GN=NCAPG PE=1 SV=1 - [CND3_HUMAN]	11.9537	4.63	3	4	10.1956	3.65	3	4	8.12854	3.05	2	3	12.9932	4.24	3	4	1015	114.262	5.59229
Q86XI2	Condensin-2 complex subunit G2 OS=Homo sapiens GN=NCAPG2 PE=1 SV=1 - [CNDG2_HUMAN]	5.76571	3.85	4	4					13.541	7.26	8	8	11.119	6.12	6	6	1143	130.876	6.87354
P83436	Conserved oligomeric Golgi complex subunit 7 OS=Homo sapiens GN=COG7 PE=1 SV=1 - [COG7_HUMAN]													4.8557	4.03	2	2	770	86.289	5.46533
Q9NZB2	Constitutive coactivator of PPAR-gamma-like protein 1 OS=Homo sapiens GN=FAM120A PE=1 SV=2 - [F120A_HUMAN]	17.0448	8.5	6	6	8.14736	4.56	3	3	9.77244	4.2	3	3	10.1529	4.47	3	3	1118	121.811	8.88037
C9JFE4	COP9 signalosome complex subunit 1 OS=Homo sapiens GN=GPS1 PE=1 SV=2 - [C9JFE4_HUMAN]	30.6015	26.96	9	9	22.3302	25.05	8	9									471	53.338	6.7417
P61201	COP9 signalosome complex subunit 2 OS=Homo sapiens GN=COPS2 PE=1 SV=1 - [CSN2_HUMAN]	32.8123	31.15	10	10	22.5102	17.83	6	6									443	51.5641	5.52881
Q9UNS2	COP9 signalosome complex subunit 3 OS=Homo sapiens GN=COPS3 PE=1 SV=3 - [CSN3_HUMAN]					14.1838	9.93	4	4									423	47.842	6.65381
Q9BT78	COP9 signalosome complex subunit 4 OS=Homo sapiens GN=COPS4 PE=1 SV=1 - [CSN4_HUMAN]	18.0432	16.75	5	6	52.9413	38.67	11	18									406	46.2397	5.8335
Q92905	COP9 signalosome complex subunit 5 OS=Homo sapiens GN=COPS5 PE=1 SV=4 - [CSN5_HUMAN]	4.45383	8.08	2	2	8.98141	12.28	3	3									334	37.5547	6.53662
E7EM64	COP9 signalosome complex subunit 6 OS=Homo sapiens GN=COPS6 PE=1 SV=1 - [E7EM64_HUMAN]	11.1885	18.1	4	4	7.95763	13.5	3	4									326	36.0411	5.73193
Q9UBW8	COP9 signalosome complex subunit 7a OS=Homo sapiens GN=COPS7A PE=1 SV=1 - [CSN7A_HUMAN]					11.7512	18.55	4	4									275	30.258	8.22119
A6PVH9	Copine-1 OS=Homo sapiens GN=CPNE1 PE=1 SV=1 - [A6PVH9_HUMAN]					2.39086	6.03	2	2	4.481	6.03	2	2					481	53.0135	5.8208
P02769	cRAP ALBU_BOVIN Serum albumin OS=Bos taurus GN=ALB PE=1 SV=4	38.2573	17.3	9	12	25.1281	13.51	7	8	20.2081	14.66	8	10	24.8282	15.98	8	9	607	69.2484	6.17627
P04745	cRAP AMY1_HUMAN Alpha-amylase 1 OS=Homo sapiens GN=AMY1A PE=1 SV=2									19.0784	18.79	6	8					511	57.7309	6.93213
P00974	cRAP BPT1_BOVIN Pancreatic trypsin inhibitor OS=Bos taurus PE=1 SV=2	16.4531	24	2	9	15.628	33	4	11	16.4374	30	3	12	19.2564	33	3	13	100	10.8954	8.83643
P02662	cRAP CASA1_BOVIN Alpha-S1-casein OS=Bos taurus GN=CSN1S1 PE=1 SV=2	11.3371	11.21	3	4	10.5098	11.21	3	4	14.8571	19.16	3	5	28.4104	28.97	6	9	214	24.5134	5.021
P02663	cRAP CASA2_BOVIN Alpha-S2-casein OS=Bos taurus GN=CSN1S2 PE=1 SV=2													10.4659	21.17	4	4	222	26.0023	8.42627
P02666	cRAP CASB_BOVIN Beta-casein OS=Bos taurus GN=CSN2 PE=1 SV=2	11.1488	17.41	2	5					5.45654	11.61	2	4					224	25.0913	5.35107
P02668	cRAP CASK_BOVIN Kappa-casein OS=Bos taurus GN=CSN3 PE=1 SV=1					4.09995	14.74	2	2									190	21.2559	6.771
Tx0001	cRAP FlagTag OS=Homo sapiens GN=FlagTag PE=1 SV=4	27.2134	82.61	2	6	30.789	82.61	2	7	21.6671	82.61	2	5					23	2.86014	4.50049
P35908	cRAP K22E_HUMAN Keratin, type II cytoskeletal 2 epidermal OS=Homo sapiens GN=KRT2 PE=1 SV=2	278.524	69.79	41	89	182.556	57.16	30	56	239.31	69.65	36	75	208.079	60.57	32	65	705	71.3999	8.76318
Q9NSB2	cRAP KRT84_HUMAN Keratin, type II cuticular Hb4 OS=Homo sapiens GN=KRT84 PE=2 SV=2	8.9897	4	4	5					8.2817	4.5	4	5					600	64.8546	7.73779
P63165	cRAP SUMO1_HUMAN Small ubiquitin-related modifier 1 OS=Homo sapiens GN=SUMO1 PE=1 SV=1	4.94521	18.81	2	4	2.85118	18.81	2	2									101	11.5497	5.51611
P00761	cRAP TRYP_PIG Trypsin OS=Sus scrofa PE=1 SV=1	223.524	39.39	7	71	232.307	25.11	5	73	234.295	39.39	7	72	255.436	45.45	8	73	231	24.3938	7.18115
P63279	cRAP UBC9_HUMAN SUMO-conjugating enzyme UBC9 OS=Homo sapiens GN=UBE2I PE=1 SV=1					5.9424	34.18	3	4									158	17.9952	8.66064
P12532	Creatine kinase U-type, mitochondrial OS=Homo sapiens GN=CKMT1A PE=1 SV=1 - [KCRU_HUMAN]					16.7053	17.03	3	7									417	47.0072	8.33838
Q9P2B4	CTTNBP2 N-terminal-like protein OS=Homo sapiens GN=CTTNBP2NL PE=1 SV=2 - [CT2NL_HUMAN]	11.5448	7.67	4	5	18.4624	15.34	7	7	7.28217	5.63	2	2					639	70.1148	8.06006
Q5T2B5	Cullin-2 OS=Homo sapiens GN=CUL2 PE=1 SV=1 - [Q5T2B5_HUMAN]	4.52245	3.12	2	2									9.05933	6.23	3	3	706	82.3053	6.72705
Q13619	Cullin-4A OS=Homo sapiens GN=CUL4A PE=1 SV=3 - [CUL4A_HUMAN]	15.7962	12.12	8	8	17.2011	10.67	7	8	23.0727	14.1	10	10	28.9221	17.39	11	13	759	87.6244	8.1333
Q93034	Cullin-5 OS=Homo sapiens GN=CUL5 PE=1 SV=4 - [CUL5_HUMAN]	45.3382	24.74	17	18	32.7844	21.28	12	13									780	90.8974	7.94287
Q14999	Cullin-7 OS=Homo sapiens GN=CUL7 PE=1 SV=2 - [CUL7_HUMAN]	109.981	24.15	29	36	169.066	33.51	38	51	299.439	40.05	52	95	309.632	45.23	59	98	1698	191.04	5.87158
Q86VP6	Cullin-associated NEDD8-dissociated protein 1 OS=Homo sapiens GN=CAND1 PE=1 SV=2 - [CAND1_HUMAN]	2482.38	69.27	109	723	2637.74	77.56	114	715	2828.24	77.07	118	828	2503.38	74.47	112	696	1230	136.289	5.78271
O75155	Cullin-associated NEDD8-dissociated protein 2 OS=Homo sapiens GN=CAND2 PE=1 SV=3 - [CAND2_HUMAN]	139.129	8.9	10	47	147.666	4.77	7	46	158.55	11.81	14	62	130.961	4.61	6	47	1236	135.171	5.68115
P20248	Cyclin-A2 OS=Homo sapiens GN=CCNA2 PE=1 SV=2 - [CCNA2_HUMAN]	27.8276	15.74	5	7	28.9545	13.66	4	8	92.9433	37.04	13	21	96.3909	41.2	14	27	432	48.5201	6.53662
F5H6Z0	Cyclin-dependent kinase 17 OS=Homo sapiens GN=CDK17 PE=1 SV=1 - [F5H6Z0_HUMAN]	4.79051	3.4	2	2	2.5454	5.11	2	2									470	53.4995	8.73389
P24941	Cyclin-dependent kinase 2 OS=Homo sapiens GN=CDK2 PE=1 SV=2 - [CDK2_HUMAN]	29.9249	39.26	9	11	26.972	37.92	8	9	74.9075	45.3	14	22	98.1193	60.4	17	30	298	33.908	8.67529
P50750	Cyclin-dependent kinase 9 OS=Homo sapiens GN=CDK9 PE=1 SV=3 - [CDK9_HUMAN]	5.43916	5.38	2	2	5.07887	5.38	2	2	7.89019	5.91	3	3	8.03905	8.33	3	3	372	42.7502	8.79248
J3QRG6	Cyclin-dependent kinase inhibitor 2A OS=Homo sapiens GN=CDKN2A PE=1 SV=1 - [J3QRG6_HUMAN]	2.44413	21.01	2	2													138	14.9587	6.39209
Q5T179	Cyclin-dependent kinases regulatory subunit OS=Homo sapiens GN=CKS1B PE=1 SV=1 - [Q5T179_HUMAN]	6.17347	38.81	2	2	9.13856	38.81	2	3	9.98845	38.81	2	3	14.1558	38.81	2	5	67	8.0218	6.354
P41002	Cyclin-F OS=Homo sapiens GN=CCNF PE=1 SV=2 - [CCNF_HUMAN]	8.43869	4.45	3	3	11.257	5.73	4	4	40.2717	16.92	11	16	34.6963	16.16	10	12	786	87.5841	6.32861
A0A087X1U9	Cyclin-G-associated kinase OS=Homo sapiens GN=GAK PE=1 SV=1 - [A0A087X1U9_HUMAN]					2.00692	8.17	2	2									416	43.9338	5.90967
O60563	Cyclin-T1 OS=Homo sapiens GN=CCNT1 PE=1 SV=1 - [CCNT1_HUMAN]									6.62312	5.23	2	2					726	80.6345	8.77783
Q16527	Cysteine and glycine-rich protein 2 OS=Homo sapiens GN=CSRP2 PE=1 SV=3 - [CSRP2_HUMAN]	11.7803	26.42	3	3	11.3919	27.98	4	4									193	20.9399	8.6167
H3BRG4	Cytochrome b-c1 complex subunit 2, mitochondrial OS=Homo sapiens GN=UQCRC2 PE=1 SV=1 - [H3BRG4_HUMAN]	3.668	7.28	2	2													412	44.607	8.99756
Q14204	Cytoplasmic dynein 1 heavy chain 1 OS=Homo sapiens GN=DYNC1H1 PE=1 SV=5 - [DYHC1_HUMAN]	8.66893	1.12	3	3					3.15304	1.25	3	3	10.3876	1.74	5	5	4646	532.072	6.40479
B7Z6P0	Cytosolic Fe-S cluster assembly factor NUBP2 OS=Homo sapiens GN=NUBP2 PE=1 SV=1 - [B7Z6P0_HUMAN]					5.17057	40.77	2	2	4.60505	40.77	2	2					130	13.784	5.12256
O43175	D-3-phosphoglycerate dehydrogenase OS=Homo sapiens GN=PHGDH PE=1 SV=4 - [SERA_HUMAN]	30.7938	22.33	9	9	18.9263	18.39	6	7	10.2476	7.88	3	3	6.12903	4.32	2	2	533	56.6144	6.7124
N0DVX5	DBF4-type zinc finger-containing protein 2 OS=Homo sapiens GN=ZDBF2 PE=1 SV=1 - [N0DVX5_HUMAN]									11.7158	3.23	4	4	21.0935	4.93	7	7	2352	264.891	6.11279
P61962	DDB1- and CUL4-associated factor 7 OS=Homo sapiens GN=DCAF7 PE=1 SV=1 - [DCAF7_HUMAN]	8.29983	11.99	3	3	6.79833	9.65	2	2									342	38.9011	5.51611
Q96HP0	Dedicator of cytokinesis protein 6 OS=Homo sapiens GN=DOCK6 PE=1 SV=3 - [DOCK6_HUMAN]									3.83123	1.07	2	2	5.03048	1.07	2	2	2047	229.414	6.7417
Q9Y3Z3	Deoxynucleoside triphosphate triphosphohydrolase SAMHD1 OS=Homo sapiens GN=SAMHD1 PE=1 SV=2 - [SAMH1_HUMAN]	35.245	25.56	13	13	33.7232	22.52	12	12									626	72.1548	7.13721
P81605	Dermcidin OS=Homo sapiens GN=DCD PE=1 SV=2 - [DCD_HUMAN]	2.60827	22.73	2	2	8.43609	22.73	2	3	6.06409	22.73	2	2	13.8382	35.45	3	4	110	11.2768	6.53662
Q02413	Desmoglein-1 OS=Homo sapiens GN=DSG1 PE=1 SV=2 - [DSG1_HUMAN]	5.33583	3.24	2	2	5.42683	3.15	2	2	7.05897	3.15	2	2	7.00646	3.62	2	2	1049	113.676	5.03369
Q14126	Desmoglein-2 OS=Homo sapiens GN=DSG2 PE=1 SV=2 - [DSG2_HUMAN]					6.28515	3.04	2	2	23.0231	11	7	7	4.59781	7.51	4	4	1118	122.218	5.23682
P15924	Desmoplakin OS=Homo sapiens GN=DSP PE=1 SV=3 - [DESP_HUMAN]	93.7636	15.36	30	33	68.0589	11.49	23	23	171.251	23.27	48	59	153.106	22.19	47	51	2871	331.569	6.81494
Q9BW61	DET1- and DDB1-associated protein 1 OS=Homo sapiens GN=DDA1 PE=1 SV=1 - [DDA1_HUMAN]	2.3129	27.45	2	2													102	11.828	8.67529
Q9Y295	Developmentally-regulated GTP-binding protein 1 OS=Homo sapiens GN=DRG1 PE=1 SV=1 - [DRG1_HUMAN]	23.7246	20.16	6	8	21.02	20.16	6	7									367	40.5168	8.89502
A0A024RBT2	Diablo homolog, mitochondrial OS=Homo sapiens GN=DIABLO PE=1 SV=1 - [A0A024RBT2_HUMAN]					5.98416	18.67	2	2									166	18.9074	4.75439
I3L112	Diacylglycerol kinase (Fragment) OS=Homo sapiens GN=DGKE PE=1 SV=1 - [I3L112_HUMAN]	5.15132	5.92	2	2													456	51.1777	7.95752
C4P093	Disrupted in schizophrenia 1 isoform 14 OS=Homo sapiens GN=DISC1 PE=1 SV=1 - [C4P093_HUMAN]									6.81713	7.86	2	2					547	58.8071	6.63916
Q16531	DNA damage-binding protein 1 OS=Homo sapiens GN=DDB1 PE=1 SV=1 - [DDB1_HUMAN]	234.558	40.35	39	69	242.703	45.09	44	68	216.603	42.54	40	67	204.69	41.23	36	67	1140	126.887	5.26221
Q2NKX8	DNA excision repair protein ERCC-6-like OS=Homo sapiens GN=ERCC6L PE=1 SV=1 - [ERC6L_HUMAN]	19.4672	5.44	5	5	36.3809	12.08	9	11	15.5689	6.56	5	6					1250	141.015	5.31299
B1AHB1	DNA helicase OS=Homo sapiens GN=MCM5 PE=1 SV=1 - [B1AHB1_HUMAN]	4.84288	4.49	2	2													691	77.5437	8.60205
P28340	DNA polymerase delta catalytic subunit OS=Homo sapiens GN=POLD1 PE=1 SV=2 - [DPOD1_HUMAN]	126.879	43.99	36	45	100.489	31.44	28	38	14.1376	8.31	7	7	9.24621	4.34	4	4	1107	123.553	7.03467
F5H1D6	DNA polymerase epsilon catalytic subunit A OS=Homo sapiens GN=POLE PE=1 SV=1 - [F5H1D6_HUMAN]	13.3286	4.03	6	6	7.95797	2.12	3	3					2.54252	1.28	2	2	2259	258.19	6.45557
Q9NRF9	DNA polymerase epsilon subunit 3 OS=Homo sapiens GN=POLE3 PE=1 SV=1 - [DPOE3_HUMAN]	5.00818	9.52	2	2					5.80551	19.05	2	2					147	16.8493	4.7417
P25205	DNA replication licensing factor MCM3 OS=Homo sapiens GN=MCM3 PE=1 SV=3 - [MCM3_HUMAN]	4.62632	1.86	2	2	5.18654	2.72	2	2									808	90.924	5.77002
P33991	DNA replication licensing factor MCM4 OS=Homo sapiens GN=MCM4 PE=1 SV=5 - [MCM4_HUMAN]	8.38957	4.06	3	3					10.7647	5.56	4	4	21.4203	10.2	6	9	863	96.4976	6.7417
P11387	DNA topoisomerase 1 OS=Homo sapiens GN=TOP1 PE=1 SV=2 - [TOP1_HUMAN]	3.88854	2.35	2	2	3.89522	2.35	2	2									765	90.6689	9.30518
P38935	DNA-binding protein SMUBP-2 OS=Homo sapiens GN=IGHMBP2 PE=1 SV=3 - [SMBP2_HUMAN]					5.56994	2.92	2	2									993	109.082	8.96826
P78527	DNA-dependent protein kinase catalytic subunit OS=Homo sapiens GN=PRKDC PE=1 SV=3 - [PRKDC_HUMAN]	211.281	18.77	62	69	64.1969	7.92	22	24	21.3778	2.33	7	7	43.2066	5.04	17	18	4128	468.788	7.12256
O95602	DNA-directed RNA polymerase I subunit RPA1 OS=Homo sapiens GN=POLR1A PE=1 SV=2 - [RPA1_HUMAN]					4.65308	3.9	3	3									1720	194.687	7.03467
Q9H9Y6	DNA-directed RNA polymerase I subunit RPA2 OS=Homo sapiens GN=POLR1B PE=1 SV=2 - [RPA2_HUMAN]	30.3094	13.48	12	15	16.5855	6.26	5	6					6.16732	1.41	2	2	1135	128.146	7.82568
P24928	DNA-directed RNA polymerase II subunit RPB1 OS=Homo sapiens GN=POLR2A PE=1 SV=2 - [RPB1_HUMAN]	17.7935	4.26	5	5	30.0522	9.85	13	16					6.19961	2.08	2	2	1970	217.039	7.37158
P19387	DNA-directed RNA polymerase II subunit RPB3 OS=Homo sapiens GN=POLR2C PE=1 SV=2 - [RPB3_HUMAN]	7.69686	14.18	2	2	7.75155	14.18	2	2	4.11633	12.36	3	3	8.42477	18.55	3	3	275	31.4217	4.91943
E9PHV4	DNA-directed RNA polymerase II subunit RPB4 OS=Homo sapiens GN=POLR2D PE=1 SV=1 - [E9PHV4_HUMAN]	5.55386	46.36	3	3													110	12.7692	4.62744
O14802	DNA-directed RNA polymerase III subunit RPC1 OS=Homo sapiens GN=POLR3A PE=1 SV=2 - [RPC1_HUMAN]					4.31403	1.73	2	2									1390	155.542	8.48486
A0A0C4DH01	DNA-directed RNA polymerase III subunit RPC5 OS=Homo sapiens GN=POLR3E PE=1 SV=1 - [A0A0C4DH01_HUMAN]													1.75389	3.72	2	2	672	75.7253	6.80029
C9J2Y9	DNA-directed RNA polymerase subunit beta OS=Homo sapiens GN=POLR2B PE=1 SV=2 - [C9J2Y9_HUMAN]	195.611	38.39	36	60	128.299	30.93	27	39	159.798	34.36	29	49	59.0209	16.97	14	20	1167	132.971	7.15186
A0A0A0MQR7	DNA-directed RNA polymerases I, II, and III subunit RPABC1 OS=Homo sapiens GN=POLR2E PE=1 SV=1 - [A0A0A0MQR7_HUMAN]					7.59562	15.69	3	3	5.77401	11.27	2	2	5.09133	15.2	2	2	204	23.551	5.24951
Q5TDG9	DnaJ (Hsp40) homolog, subfamily C, member 16, isoform CRA_a OS=Homo sapiens GN=DNAJC16 PE=1 SV=1 - [Q5TDG9_HUMAN]									14.0324	14.29	5	5	16.548	13.28	5	6	595	69.2697	7.15186
P31689	DnaJ homolog subfamily A member 1 OS=Homo sapiens GN=DNAJA1 PE=1 SV=2 - [DNJA1_HUMAN]	199.033	69.02	20	53	186.303	73.55	25	47	202.048	70.03	23	54	161.395	48.11	19	44	397	44.8395	7.07861
O60884	DnaJ homolog subfamily A member 2 OS=Homo sapiens GN=DNAJA2 PE=1 SV=1 - [DNJA2_HUMAN]	60.2501	46.12	15	23	77.2929	53.4	16	23	96.5888	60.68	17	31	77.3572	55.58	18	29	412	45.7166	6.48096
Q96EY1	DnaJ homolog subfamily A member 3, mitochondrial OS=Homo sapiens GN=DNAJA3 PE=1 SV=2 - [DNJA3_HUMAN]	37.0225	31.25	9	10	42.1954	38.75	12	12	36.6888	36.46	12	12	51.2311	38.33	13	15	480	52.4555	9.26123
P25685	DnaJ homolog subfamily B member 1 OS=Homo sapiens GN=DNAJB1 PE=1 SV=4 - [DNJB1_HUMAN]	33.0585	28.82	8	12	40.8411	50.29	12	16	7.51107	16.76	3	4	11.1097	19.71	4	5	340	38.0204	8.63135
Q9UBS4	DnaJ homolog subfamily B member 11 OS=Homo sapiens GN=DNAJB11 PE=1 SV=1 - [DJB11_HUMAN]					8.4372	4.75	2	2									358	40.4886	6.17627
Q9NXW2	DnaJ homolog subfamily B member 12 OS=Homo sapiens GN=DNAJB12 PE=1 SV=4 - [DJB12_HUMAN]	3.22283	5.33	2	2	5.10931	5.87	2	2					14.2693	16.8	4	6	375	41.7928	8.52881
C9JRD2	DnaJ homolog subfamily B member 2 (Fragment) OS=Homo sapiens GN=DNAJB2 PE=1 SV=1 - [C9JRD2_HUMAN]	11.1257	20.18	3	3	13.5604	21.49	4	4	9.81254	16.23	3	3	23.6749	32.89	6	7	228	25.3954	5.73193
Q9UDY4	DnaJ homolog subfamily B member 4 OS=Homo sapiens GN=DNAJB4 PE=1 SV=1 - [DNJB4_HUMAN]	13.3147	19.58	4	4	4.43264	12.17	2	2									337	37.7831	8.49951
O75190	DnaJ homolog subfamily B member 6 OS=Homo sapiens GN=DNAJB6 PE=1 SV=2 - [DNJB6_HUMAN]	51.2323	31.6	9	14	26.4909	19.33	5	8	85.5871	39.88	11	26	61.7712	38.65	9	17	326	36.0649	9.15869
Q8IXB1	DnaJ homolog subfamily C member 10 OS=Homo sapiens GN=DNAJC10 PE=1 SV=2 - [DJC10_HUMAN]	13.6021	7.69	4	5	8.31202	4.92	3	3									793	91.0213	7.18115
Q99615	DnaJ homolog subfamily C member 7 OS=Homo sapiens GN=DNAJC7 PE=1 SV=2 - [DNJC7_HUMAN]	76.3989	46.36	19	23	59.8531	39.47	16	20	31.1348	28.74	11	11	5.05888	4.05	2	2	494	56.4047	6.96143
F8W7U8	Double-strand break repair protein MRE11A OS=Homo sapiens GN=MRE11 PE=1 SV=1 - [F8W7U8_HUMAN]	14.4368	10.89	5	5	2.6409	7.36	3	3					9.42956	5.66	2	2	707	80.4723	5.89697
O14733	Dual specificity mitogen-activated protein kinase kinase 7 OS=Homo sapiens GN=MAP2K7 PE=1 SV=2 - [MP2K7_HUMAN]	7.10086	6.44	2	2	7.11399	6.44	2	2									419	47.4545	9.15869
P63167	Dynein light chain 1, cytoplasmic OS=Homo sapiens GN=DYNLL1 PE=1 SV=1 - [DYL1_HUMAN]	34.1529	67.42	5	10	17.8426	55.06	4	5	21.2581	62.92	4	7	37.0685	67.42	5	11	89	10.3591	7.40088
Q96FJ2	Dynein light chain 2, cytoplasmic OS=Homo sapiens GN=DYNLL2 PE=1 SV=1 - [DYL2_HUMAN]	12.7107	38.2	3	4	8.97175	62.92	4	5	12.7356	49.44	3	6	16.0261	38.2	3	5	89	10.3431	7.37158
P49792	E3 SUMO-protein ligase RanBP2 OS=Homo sapiens GN=RANBP2 PE=1 SV=2 - [RBP2_HUMAN]	36.9996	8.16	14	14	18.62	3.88	7	7									3224	357.974	6.20166
R4GNG2	E3 ubiquitin-protein ligase AMFR (Fragment) OS=Homo sapiens GN=AMFR PE=1 SV=1 - [R4GNG2_HUMAN]	7.59904	16.05	2	2					20.2161	30.43	5	5	16.464	27.42	4	4	299	33.8529	5.42725
Q9Y4X5	E3 ubiquitin-protein ligase ARIH1 OS=Homo sapiens GN=ARIH1 PE=1 SV=2 - [ARI1_HUMAN]	4.97984	6.28	2	4													557	64.0758	5.08447
A0A087X2H1	E3 ubiquitin-protein ligase HECTD1 OS=Homo sapiens GN=HECTD1 PE=1 SV=1 - [A0A087X2H1_HUMAN]	196.402	25.82	48	63	112.309	19.05	34	42	104.702	18.78	32	38	130.811	23.79	41	48	2614	289.451	5.42725
Q5T447	E3 ubiquitin-protein ligase HECTD3 OS=Homo sapiens GN=HECTD3 PE=1 SV=1 - [HECD3_HUMAN]	17.073	6.74	4	6	26.504	12.43	8	9	24.8903	10.69	7	8	10.1849	5.11	3	3	861	97.0515	5.64307
H0Y659	E3 ubiquitin-protein ligase HUWE1 (Fragment) OS=Homo sapiens GN=HUWE1 PE=1 SV=1 - [H0Y659_HUMAN]	284.002	48.62	43	81	152.299	40.1	34	48	89.8608	24.73	21	30	71.479	19.55	18	23	1197	133.211	6.81494
Q7Z6Z7	E3 ubiquitin-protein ligase HUWE1 OS=Homo sapiens GN=HUWE1 PE=1 SV=3 - [HUWE1_HUMAN]	927.204	44.6	140	260	465.124	31.3	92	140	453.911	31.12	88	135	415.74	31.32	88	135	4374	481.589	5.22412
Q9P0J7	E3 ubiquitin-protein ligase KCMF1 OS=Homo sapiens GN=KCMF1 PE=1 SV=2 - [KCMF1_HUMAN]	53.3738	42.52	12	17	37.0856	29.13	8	9	42.7169	29.13	9	15	28.4518	17.59	6	10	381	41.9189	5.65576
Q9H992	E3 ubiquitin-protein ligase MARCH7 OS=Homo sapiens GN=MARCH7 PE=1 SV=1 - [MARH7_HUMAN]	13.1093	9.8	5	5	27.288	24.01	8	11	62.6468	34.94	14	17	33.0821	20.17	10	12	704	78.0034	6.771
O15344	E3 ubiquitin-protein ligase Midline-1 OS=Homo sapiens GN=MID1 PE=1 SV=1 - [TRI18_HUMAN]	12.0162	8.85	5	5	2.78908	1.95	2	2									667	75.2026	6.80029
O75592	E3 ubiquitin-protein ligase MYCBP2 OS=Homo sapiens GN=MYCBP2 PE=1 SV=3 - [MYCB2_HUMAN]	61.7328	6.64	23	27	29.8408	3	10	10	414.159	25.95	92	125	439.102	28.73	104	137	4640	509.759	7.03467
C9JWE6	E3 ubiquitin-protein ligase PDZRN3 (Fragment) OS=Homo sapiens GN=PDZRN3 PE=1 SV=1 - [C9JWE6_HUMAN]									6.04888	9.15	3	3					492	55.3745	4.57666
Q8NG27	E3 ubiquitin-protein ligase Praja-1 OS=Homo sapiens GN=PJA1 PE=1 SV=2 - [PJA1_HUMAN]	42.1072	16.17	6	12	35.2869	16.33	6	10	43.5051	21.46	8	12	47.1629	23.64	9	15	643	70.9586	5.17334
P62877	E3 ubiquitin-protein ligase RBX1 OS=Homo sapiens GN=RBX1 PE=1 SV=1 - [RBX1_HUMAN]	42.1779	15.74	4	13	30.4598	15.74	4	10	27.1858	15.74	3	10	23.1073	15.74	3	7	108	12.2657	6.96143
Q9NVW2	E3 ubiquitin-protein ligase RLIM OS=Homo sapiens GN=RLIM PE=1 SV=3 - [RNF12_HUMAN]	3.02959	4.97	2	2					7.6662	5.93	2	2					624	68.5079	7.56201
Q8WVD3	E3 ubiquitin-protein ligase RNF138 OS=Homo sapiens GN=RNF138 PE=1 SV=1 - [RN138_HUMAN]	14.4121	24.49	3	4	22.7493	33.88	7	8									245	28.1742	6.93213
Q9NWF9	E3 ubiquitin-protein ligase RNF216 OS=Homo sapiens GN=RNF216 PE=1 SV=3 - [RN216_HUMAN]	4.37755	2.19	2	2	4.58069	3.23	2	2									866	99.3421	4.90674
Q96EP0	E3 ubiquitin-protein ligase RNF31 OS=Homo sapiens GN=RNF31 PE=1 SV=1 - [RNF31_HUMAN]	31.1795	9.05	6	11	24.4663	11.75	7	8									1072	119.575	6.56592
Q969K3	E3 ubiquitin-protein ligase RNF34 OS=Homo sapiens GN=RNF34 PE=1 SV=1 - [RNF34_HUMAN]	10.2278	11.02	3	3	7.61493	8.6	2	2									372	41.6135	4.95752
P19474	E3 ubiquitin-protein ligase TRIM21 OS=Homo sapiens GN=TRIM21 PE=1 SV=1 - [RO52_HUMAN]	7.83978	6.74	2	2	8.28688	8.63	3	3									475	54.1351	6.37939
Q13049	E3 ubiquitin-protein ligase TRIM32 OS=Homo sapiens GN=TRIM32 PE=1 SV=2 - [TRI32_HUMAN]	13.3834	9.65	4	4	15.8679	16.39	7	7									653	71.9424	6.97607
O94972	E3 ubiquitin-protein ligase TRIM37 OS=Homo sapiens GN=TRIM37 PE=1 SV=2 - [TRI37_HUMAN]	8.26034	6.22	3	3	11.135	6.22	3	3	29.2613	14.52	10	12	23.8123	11.83	8	11	964	107.837	5.14795
E7EMW7	E3 ubiquitin-protein ligase UBR5 OS=Homo sapiens GN=UBR5 PE=1 SV=1 - [E7EMW7_HUMAN]	741.735	43.12	98	201	575.559	37.68	85	172	164.841	22.24	38	48	229.94	27.18	50	69	2792	308.382	5.84619
O95071	E3 ubiquitin-protein ligase UBR5 OS=Homo sapiens GN=UBR5 PE=1 SV=2 - [UBR5_HUMAN]	758.274	43.27	100	205	590.782	37.8	86	176	167.493	22.47	39	49	235.829	27.69	52	71	2799	309.158	5.84619
Q9HC35	Echinoderm microtubule-associated protein-like 4 OS=Homo sapiens GN=EML4 PE=1 SV=3 - [EMAL4_HUMAN]									5.27283	3.06	2	2	6.30487	3.06	2	2	981	108.848	6.40479
Q92616	eIF-2-alpha kinase activator GCN1 OS=Homo sapiens GN=GCN1 PE=1 SV=6 - [GCN1_HUMAN]	8.7328	1.54	3	3	11.237	3.22	6	6					4.40429	2.47	4	4	2671	292.572	7.47412
A0A0A0MSU2	ELM2 and SANT domain-containing protein 1 (Fragment) OS=Homo sapiens GN=ELMSAN1 PE=1 SV=6 - [A0A0A0MSU2_HUMAN]									7.96153	3.93	3	3	15.7085	8.74	5	5	1018	111.761	9.0708
P68104	Elongation factor 1-alpha 1 OS=Homo sapiens GN=EEF1A1 PE=1 SV=1 - [EF1A1_HUMAN]	22.8434	19.48	7	7	10.464	12.55	4	4	24.8668	19.7	7	8	17.4528	16.88	6	6	462	50.1091	9.01221
E9PK01	Elongation factor 1-delta (Fragment) OS=Homo sapiens GN=EEF1D PE=1 SV=1 - [E9PK01_HUMAN]					9.03752	14.18	2	2					9.08901	14.18	2	2	261	28.8036	5.021
P26641	Elongation factor 1-gamma OS=Homo sapiens GN=EEF1G PE=1 SV=3 - [EF1G_HUMAN]	8.91162	13.73	4	4	6.19318	5.26	2	2	5.51904	8.47	3	3					437	50.0871	6.66846
P13639	Elongation factor 2 OS=Homo sapiens GN=EEF2 PE=1 SV=4 - [EF2_HUMAN]	114.909	45.45	29	40	121.825	45.57	30	41	374.321	59.56	47	120	353.718	61.07	49	111	858	95.277	6.82959
P49411	Elongation factor Tu, mitochondrial OS=Homo sapiens GN=TUFM PE=1 SV=2 - [EFTU_HUMAN]	152.411	61.73	24	39	123.079	60.4	25	37	58.4572	29.42	12	16	41.4736	29.42	11	12	452	49.5102	7.60596
O95163	Elongator complex protein 1 OS=Homo sapiens GN=IKBKAP PE=1 SV=3 - [ELP1_HUMAN]	9.78446	5.48	4	4	4.24704	3.08	2	2									1332	150.159	5.93506
P50402	Emerin OS=Homo sapiens GN=EMD PE=1 SV=1 - [EMD_HUMAN]	21.1098	25.98	5	6	19.5772	34.65	6	7	74.1672	58.66	14	21	54.6344	46.85	12	19	254	28.9759	5.50342
Q96GW1	Endoplasmin OS=Homo sapiens GN=HSP90B1 PE=1 SV=1 - [Q96GW1_HUMAN]	24.7286	4.44	2	6	21.9351	9.84	4	7	24.8835	4.44	2	6	24.8391	4.44	2	6	315	35.4278	4.70361
Q9UPY3	Endoribonuclease Dicer OS=Homo sapiens GN=DICER1 PE=1 SV=3 - [DICER_HUMAN]	79.2882	14.1	19	25	72.5442	16.49	21	25	24.4633	6.76	8	8	20.6647	5.46	6	6	1922	218.542	5.68115
P84090	Enhancer of rudimentary homolog OS=Homo sapiens GN=ERH PE=1 SV=1 - [ERH_HUMAN]									15.378	32.69	3	4	23.6764	32.69	3	6	104	12.251	5.92236
Q14244	Ensconsin OS=Homo sapiens GN=MAP7 PE=1 SV=1 - [MAP7_HUMAN]									15.0626	8.01	6	6	39.861	19.09	12	13	749	84.0015	9.61279
Q9Y6B2	EP300-interacting inhibitor of differentiation 1 OS=Homo sapiens GN=EID1 PE=1 SV=1 - [EID1_HUMAN]	20.9031	37.97	4	6	21.649	37.97	5	6	9.03209	22.99	3	3	5.97868	22.99	3	3	187	20.8624	3.95459
Q8N6I1	EP300-interacting inhibitor of differentiation 2 OS=Homo sapiens GN=EID2 PE=1 SV=3 - [EID2_HUMAN]									10.7983	20.76	3	3	9.98444	20.76	3	3	236	25.175	7.45947
H0Y498	ER degradation-enhancing alpha-mannosidase-like protein 3 (Fragment) OS=Homo sapiens GN=EDEM3 PE=1 SV=1 - [H0Y498_HUMAN]					5.82065	8.68	2	2									380	41.8372	4.51318
Q9H501	ESF1 homolog OS=Homo sapiens GN=ESF1 PE=1 SV=1 - [ESF1_HUMAN]	6.00717	4.58	3	3	3.28777	3.06	2	2	4.08858	2.7	2	2					851	98.735	5.10986
P60842	Eukaryotic initiation factor 4A-I OS=Homo sapiens GN=EIF4A1 PE=1 SV=1 - [IF4A1_HUMAN]	20.1897	20.44	6	7	13.8919	21.43	6	6	32.6322	33.5	9	10	28.9281	30.05	9	9	406	46.1246	5.47803
P38919	Eukaryotic initiation factor 4A-III OS=Homo sapiens GN=EIF4A3 PE=1 SV=4 - [IF4A3_HUMAN]	7.85597	7.54	2	2	10.0385	10.71	3	3									411	46.8412	6.72705
O14602	Eukaryotic translation initiation factor 1A, Y-chromosomal OS=Homo sapiens GN=EIF1AY PE=1 SV=4 - [IF1AY_HUMAN]	5.86945	18.06	2	2	6.07817	20.83	2	2									144	16.4323	5.23682
P05198	Eukaryotic translation initiation factor 2 subunit 1 OS=Homo sapiens GN=EIF2S1 PE=1 SV=3 - [IF2A_HUMAN]	11.7629	15.87	3	3	8.73741	11.11	2	2									315	36.0894	5.08447
P20042	Eukaryotic translation initiation factor 2 subunit 2 OS=Homo sapiens GN=EIF2S2 PE=1 SV=2 - [IF2B_HUMAN]	15.2875	16.22	4	5	11.7943	18.62	4	4									333	38.3644	5.79541
P41091	Eukaryotic translation initiation factor 2 subunit 3 OS=Homo sapiens GN=EIF2S3 PE=1 SV=3 - [IF2G_HUMAN]	19.3829	19.49	6	6	17.0844	19.07	5	5									472	51.0772	8.39697
Q14152	Eukaryotic translation initiation factor 3 subunit A OS=Homo sapiens GN=EIF3A PE=1 SV=1 - [EIF3A_HUMAN]	278.132	43.13	57	96	309.66	39.87	61	104	5.11177	2.6	2	2					1382	166.468	6.78564
P55884	Eukaryotic translation initiation factor 3 subunit B OS=Homo sapiens GN=EIF3B PE=1 SV=3 - [EIF3B_HUMAN]	84.2846	24.82	16	24	89.2178	26.41	16	24					12.0605	5.53	3	3	814	92.4238	4.99561
Q99613	Eukaryotic translation initiation factor 3 subunit C OS=Homo sapiens GN=EIF3C PE=1 SV=1 - [EIF3C_HUMAN]	177.05	30.78	29	50	226.29	40.31	35	71	7.07102	2.08	2	3	7.49348	3.07	2	2	913	105.278	5.68115
P60228	Eukaryotic translation initiation factor 3 subunit E OS=Homo sapiens GN=EIF3E PE=1 SV=1 - [EIF3E_HUMAN]	69.4955	43.37	20	27	62.7363	37.53	17	22	8.96129	8.76	3	3	13.3383	14.38	6	6	445	52.1874	6.03662
O00303	Eukaryotic translation initiation factor 3 subunit F OS=Homo sapiens GN=EIF3F PE=1 SV=1 - [EIF3F_HUMAN]	61.0188	38.66	11	19	49.686	35.85	10	16									357	37.5402	5.45264
K7EL60	Eukaryotic translation initiation factor 3 subunit G OS=Homo sapiens GN=EIF3G PE=1 SV=1 - [K7EL60_HUMAN]	13.3401	30.87	2	6	12.0806	22.15	2	4									149	16.1794	6.20166
O75821	Eukaryotic translation initiation factor 3 subunit G OS=Homo sapiens GN=EIF3G PE=1 SV=2 - [EIF3G_HUMAN]	39.5647	30.94	7	12	45.1192	33.13	9	14	7.76718	16.88	2	2					320	35.5889	6.12549
O15372	Eukaryotic translation initiation factor 3 subunit H OS=Homo sapiens GN=EIF3H PE=1 SV=1 - [EIF3H_HUMAN]	41.2223	29.26	11	15	44.4506	26.7	9	15									352	39.9051	6.53662
Q13347	Eukaryotic translation initiation factor 3 subunit I OS=Homo sapiens GN=EIF3I PE=1 SV=1 - [EIF3I_HUMAN]	48.9402	58.15	13	14	52.9872	50.77	11	15	14.3587	21.54	4	4	9.2868	11.08	3	3	325	36.4786	5.64307
Q9UBQ5	Eukaryotic translation initiation factor 3 subunit K OS=Homo sapiens GN=EIF3K PE=1 SV=1 - [EIF3K_HUMAN]	28.1814	43.12	8	9	20.861	26.61	7	7									218	25.0434	4.93213
Q9Y262	Eukaryotic translation initiation factor 3 subunit L OS=Homo sapiens GN=EIF3L PE=1 SV=1 - [EIF3L_HUMAN]	126.924	53.19	29	39	72.5	31.03	18	26									564	66.6844	6.34131
Q7L2H7	Eukaryotic translation initiation factor 3 subunit M OS=Homo sapiens GN=EIF3M PE=1 SV=1 - [EIF3M_HUMAN]	39.0647	33.69	8	10	11.6393	13.1	3	3									374	42.4758	5.63037
P23588	Eukaryotic translation initiation factor 4B OS=Homo sapiens GN=EIF4B PE=1 SV=2 - [IF4B_HUMAN]	43.7091	23.08	10	17	40.4862	22.09	11	13	109.975	34.7	19	39	155.436	40.92	25	50	611	69.1103	5.73193
Q9NRA8	Eukaryotic translation initiation factor 4E transporter OS=Homo sapiens GN=EIF4ENIF1 PE=1 SV=2 - [4ET_HUMAN]	23.0405	11.68	7	7	12.7034	9.64	4	4	27.7216	11.98	7	8	25.3579	12.39	7	8	985	108.134	8.32373
I3L397	Eukaryotic translation initiation factor 5A (Fragment) OS=Homo sapiens GN=EIF5A PE=1 SV=8 - [I3L397_HUMAN]					5.93397	24.66	2	2					12.6171	24.66	3	3	146	16.0089	4.99561
A0A087WUT6	Eukaryotic translation initiation factor 5B OS=Homo sapiens GN=EIF5B PE=1 SV=1 - [A0A087WUT6_HUMAN]									5.36316	4.26	2	3					1220	138.597	5.57959
Q9NY74	Ewing's tumor-associated antigen 1 OS=Homo sapiens GN=ETAA1 PE=1 SV=2 - [ETAA1_HUMAN]									5.2277	3.67	2	2	12.9451	6.8	4	4	926	103.376	7.62061
Q96A65	Exocyst complex component 4 OS=Homo sapiens GN=EXOC4 PE=1 SV=1 - [EXOC4_HUMAN]					5.7999	2.98	2	2					4.66358	2.46	2	2	974	110.429	6.49365
Q5RKV6	Exosome complex component MTR3 OS=Homo sapiens GN=EXOSC6 PE=1 SV=1 - [EXOS6_HUMAN]	8.04738	18.75	2	3	10.5358	16.18	2	2					7.69608	16.18	2	2	272	28.2177	6.27783
Q9Y2L1	Exosome complex exonuclease RRP44 OS=Homo sapiens GN=DIS3 PE=1 SV=2 - [RRP44_HUMAN]	32.8799	12	8	10	90.9473	35.28	23	31									958	108.934	7.13721
O14980	Exportin-1 OS=Homo sapiens GN=XPO1 PE=1 SV=1 - [XPO1_HUMAN]					4.82784	3.45	2	2									1071	123.306	6.06201
Q9HAV4	Exportin-5 OS=Homo sapiens GN=XPO5 PE=1 SV=1 - [XPO5_HUMAN]	4.43185	2.24	2	2													1204	136.222	5.79541
Q9BSJ8	Extended synaptotagmin-1 OS=Homo sapiens GN=ESYT1 PE=1 SV=1 - [ESYT1_HUMAN]	21.8071	10.33	7	8	21.4685	9.33	6	7	25.7483	10.51	8	8	29.1841	12.23	8	9	1104	122.78	5.8335
H7BXI1	Extended synaptotagmin-2 (Fragment) OS=Homo sapiens GN=ESYT2 PE=1 SV=1 - [H7BXI1_HUMAN]									4.60727	4.41	2	2					884	97.9487	8.57275
P52907	F-actin-capping protein subunit alpha-1 OS=Homo sapiens GN=CAPZA1 PE=1 SV=3 - [CAZA1_HUMAN]	6.27022	11.54	2	2	6.72803	9.79	2	2	10.0926	16.08	3	3	11.8125	20.28	4	5	286	32.9023	5.69385
C9JUG7	F-actin-capping protein subunit alpha-2 OS=Homo sapiens GN=CAPZA2 PE=1 SV=1 - [C9JUG7_HUMAN]													6.6974	19.18	2	3	146	16.6883	5.10986
H7C835	F-box and leucine-rich repeat protein 17 OS=Homo sapiens GN=FBXL17 PE=1 SV=1 - [H7C835_HUMAN]	5.10135	6.26	2	2	6.2971	6.7	2	2	11.2848	11.88	4	4	9.01875	8.42	3	5	463	51.5217	6.88818
J3KTA1	F-box and leucine-rich repeat protein 20, isoform CRA_a OS=Homo sapiens GN=FBXL20 PE=1 SV=1 - [J3KTA1_HUMAN]	44.0219	35.84	12	15	55.0478	46.8	15	20	81.7225	52.05	17	26	78.7828	49.32	16	26	438	48.5436	7.50342
Q8NFZ0	F-box DNA helicase 1 OS=Homo sapiens GN=FBXO18 PE=1 SV=2 - [FBH1_HUMAN]	74.7829	20.42	16	26	81.9812	21.76	18	28	142.727	33.94	29	48	115.135	25.22	23	40	1043	117.611	8.25049
Q9UK96	F-box only protein 10 OS=Homo sapiens GN=FBXO10 PE=1 SV=3 - [FBX10_HUMAN]	7.25819	5.13	2	3					63.6854	28.66	18	23	49.1136	25.52	16	23	956	105.129	8.1333
Q86XK2	F-box only protein 11 OS=Homo sapiens GN=FBXO11 PE=1 SV=3 - [FBX11_HUMAN]	48.6134	14.89	8	18	46.4423	18.12	11	18	139.426	37.76	24	51	166.518	40.78	27	58	927	103.52	6.99072
Q96EF6	F-box only protein 17 OS=Homo sapiens GN=FBXO17 PE=1 SV=1 - [FBX17_HUMAN]	5.19599	12.23	3	3	12.7462	17.63	4	5	46.8368	43.17	9	15	59.3092	57.19	11	19	278	31.459	8.104
Q9UK22	F-box only protein 2 OS=Homo sapiens GN=FBXO2 PE=1 SV=2 - [FBX2_HUMAN]	27.6822	30.07	6	8	26.4887	37.16	7	7	14.1226	17.23	4	4	28.4219	33.11	7	8	296	33.3068	4.37354
Q8NEZ5	F-box only protein 22 OS=Homo sapiens GN=FBXO22 PE=1 SV=1 - [FBX22_HUMAN]	222.075	59.06	22	56	246.82	58.31	21	60	289.203	59.8	24	74	332.328	69.73	27	89	403	44.4798	7.03467
Q9NVF7	F-box only protein 28 OS=Homo sapiens GN=FBXO28 PE=1 SV=1 - [FBX28_HUMAN]	43.3959	29.62	7	13	49.3628	32.61	9	13	53.4598	36.41	10	14	68.6339	40.22	13	21	368	41.1234	9.5542
Q9UK99	F-box only protein 3 OS=Homo sapiens GN=FBXO3 PE=1 SV=3 - [FBX3_HUMAN]	157.157	47.35	27	44	158.337	44.8	24	46	251.668	52.44	32	70	201.797	46.28	28	67	471	54.5254	4.99561
Q8TB52	F-box only protein 30 OS=Homo sapiens GN=FBXO30 PE=1 SV=3 - [FBX30_HUMAN]	561.682	57.05	41	171	521.801	64.3	40	167	660.88	60.81	40	193	679.943	65.77	42	191	745	82.2508	5.40186
A0A0C4DGU8	F-box only protein 31 OS=Homo sapiens GN=FBXO31 PE=1 SV=1 - [A0A0C4DGU8_HUMAN]	9.95838	11.99	3	3	13.4544	7.9	2	4	23.9359	14.44	5	8	18.2958	9.81	3	6	367	41.7086	6.84424
Q7Z6M2	F-box only protein 33 OS=Homo sapiens GN=FBXO33 PE=1 SV=1 - [FBX33_HUMAN]	52.1643	31.89	12	17	33.3128	20	9	12	49.9453	23.42	11	20	28.3222	21.98	9	13	555	62.5904	7.35693
Q6PIJ6	F-box only protein 38 OS=Homo sapiens GN=FBXO38 PE=1 SV=3 - [FBX38_HUMAN]	61.4064	14.31	14	22	43.5645	11.2	9	15	117.944	29.46	27	40	92.8823	21.13	17	28	1188	133.858	6.32861
Q9UKT5	F-box only protein 4 OS=Homo sapiens GN=FBXO4 PE=1 SV=2 - [FBX4_HUMAN]	26.1855	28.94	9	9	24.3808	23.26	8	9	14.9263	19.12	7	7	39.5767	35.92	11	12	387	44.108	6.16357
Q6P3S6	F-box only protein 42 OS=Homo sapiens GN=FBXO42 PE=1 SV=1 - [FBX42_HUMAN]	164.979	44.49	19	40	151.297	36.68	18	38	237.797	60.67	25	62	252.502	56.9	25	61	717	77.7895	7.43018
Q9H4M3	F-box only protein 44 OS=Homo sapiens GN=FBXO44 PE=1 SV=3 - [FBX44_HUMAN]	9.37226	12.55	3	4	11.2844	12.55	3	5	28.3507	32.55	7	11	34.4049	45.1	10	13	255	29.7278	5.8208
Q6PJ61	F-box only protein 46 OS=Homo sapiens GN=FBXO46 PE=1 SV=3 - [FBX46_HUMAN]	60.3265	32.67	11	16	75.0026	38.31	13	20	133.606	54.23	19	33	148.349	45.27	17	35	603	64.5901	7.40088
Q5FWF7	F-box only protein 48 OS=Homo sapiens GN=FBXO48 PE=2 SV=1 - [FBX48_HUMAN]	5.55246	13.55	2	2	4.97083	13.55	2	2	2.37146	14.19	2	2	5.66951	22.58	3	3	155	18.229	7.34229
Q9Y3I1	F-box only protein 7 OS=Homo sapiens GN=FBXO7 PE=1 SV=1 - [FBX7_HUMAN]	150.805	41.57	20	45	139.14	37.36	19	40	166.986	35.63	19	47	143.119	34.48	17	41	522	58.4659	6.55127
Q9NXK8	F-box/LRR-repeat protein 12 OS=Homo sapiens GN=FBXL12 PE=1 SV=1 - [FXL12_HUMAN]	56.7231	39.57	9	14	66.9803	51.84	12	18	106.545	57.06	14	27	124.338	57.06	14	31	326	37.0016	8.79248
Q8N1E6	F-box/LRR-repeat protein 14 OS=Homo sapiens GN=FBXL14 PE=1 SV=1 - [FXL14_HUMAN]									14.7342	22.01	6	6	20.0725	20.57	6	7	418	45.8569	8.82178
A0A0C4DFV0	F-box/LRR-repeat protein 15 OS=Homo sapiens GN=FBXL15 PE=1 SV=1 - [A0A0C4DFV0_HUMAN]	47.0824	50.34	12	12	54.4174	48.99	13	15	80.5599	55.07	17	22	89.1272	57.43	16	23	296	32.5233	7.6792
H3BVB1	F-box/LRR-repeat protein 19 OS=Homo sapiens GN=FBXL19 PE=1 SV=1 - [H3BVB1_HUMAN]					6.86909	7.85	2	2	14.5312	13.87	4	4	10.2188	8.9	3	3	382	42.2441	9.45166
Q9UKC9	F-box/LRR-repeat protein 2 OS=Homo sapiens GN=FBXL2 PE=1 SV=3 - [FBXL2_HUMAN]	6.30341	13.71	4	4	13.2737	18.91	6	6	26.4126	29.08	9	10	45.695	38.77	12	14	423	47.0309	7.40088
Q96IG2	F-box/LRR-repeat protein 20 OS=Homo sapiens GN=FBXL20 PE=1 SV=2 - [FXL20_HUMAN]	44.0219	36.01	12	15	55.0478	43.58	14	19	84.9171	52.75	17	26	88.1883	50	17	27	436	48.3915	7.48877
Q9UKT7	F-box/LRR-repeat protein 3 OS=Homo sapiens GN=FBXL3 PE=1 SV=1 - [FBXL3_HUMAN]	37.8703	34.58	12	14	24.008	23.6	8	9	59.4191	36.68	13	22	48.8626	36.21	13	18	428	48.6757	6.88818
Q9UKA2	F-box/LRR-repeat protein 4 OS=Homo sapiens GN=FBXL4 PE=1 SV=2 - [FBXL4_HUMAN]	29.5504	19.48	9	10	17.7639	11.11	6	7	32.1826	23.03	11	13	21.8333	17.71	7	8	621	70.0511	6.52197
Q96CD0	F-box/LRR-repeat protein 8 OS=Homo sapiens GN=FBXL8 PE=1 SV=1 - [FBXL8_HUMAN]	57.8164	36.36	12	17	58.2591	33.16	12	17	59.428	31.82	11	20	67.0126	42.51	13	18	374	40.4902	7.31299
P0C2W1	F-box/SPRY domain-containing protein 1 OS=Homo sapiens GN=FBXO45 PE=1 SV=1 - [FBSP1_HUMAN]									23.1694	30.07	7	8	24.6243	30.07	7	7	286	30.6132	7.82568
Q9UKT8	F-box/WD repeat-containing protein 2 OS=Homo sapiens GN=FBXW2 PE=1 SV=2 - [FBXW2_HUMAN]	30.8934	28.19	10	12	27.8969	24.89	8	9	42.7906	31.5	12	18	60.7928	42.29	16	22	454	51.4792	6.58057
P57775	F-box/WD repeat-containing protein 4 OS=Homo sapiens GN=FBXW4 PE=1 SV=1 - [FBXW4_HUMAN]									6.65818	5.58	2	2	4.95931	5.1	2	2	412	46.3072	7.57666
Q969U6	F-box/WD repeat-containing protein 5 OS=Homo sapiens GN=FBXW5 PE=1 SV=1 - [FBXW5_HUMAN]	38.9305	17.67	7	11	42.5886	29.33	11	13	60.841	31.27	13	18	52.0351	24.73	9	16	566	63.8821	6.32861
Q969H0	F-box/WD repeat-containing protein 7 OS=Homo sapiens GN=FBXW7 PE=1 SV=1 - [FBXW7_HUMAN]	2.07271	2.69	2	2	5.04427	3.25	2	2	19.7636	12.02	7	8	11.4757	8.2	5	6	707	79.6133	5.79541
Q8N3Y1	F-box/WD repeat-containing protein 8 OS=Homo sapiens GN=FBXW8 PE=1 SV=2 - [FBXW8_HUMAN]	70.0459	32.61	14	19	69.4732	27.93	13	20	122.601	38.46	18	36	73.5832	24.58	13	22	598	67.3516	5.66846
Q9Y5B9	FACT complex subunit SPT16 OS=Homo sapiens GN=SUPT16H PE=1 SV=1 - [SP16H_HUMAN]	218.152	41.07	40	68	166.975	33.14	33	52									1047	119.838	5.65576
Q08945	FACT complex subunit SSRP1 OS=Homo sapiens GN=SSRP1 PE=1 SV=1 - [SSRP1_HUMAN]	118.627	32.02	18	36	88.2671	31.88	17	28									709	81.0244	6.87354
H7BZJ7	Fanconi anemia group D2 protein (Fragment) OS=Homo sapiens GN=FANCD2 PE=1 SV=1 - [H7BZJ7_HUMAN]									6.61647	3.74	2	2					749	84.1657	5.98584
Q96I24	Far upstream element-binding protein 3 OS=Homo sapiens GN=FUBP3 PE=1 SV=2 - [FUBP3_HUMAN]	19.5865	14.51	6	6	11.078	8.22	4	4	18.8567	15.91	6	7	5.50995	4.2	2	2	572	61.6022	8.38232
Q96CS3	FAS-associated factor 2 OS=Homo sapiens GN=FAF2 PE=1 SV=2 - [FAF2_HUMAN]	5.64257	12.81	3	3	5.53769	10.79	3	3	10.1042	14.83	4	4					445	52.5905	5.61768
Q7L8L6	FAST kinase domain-containing protein 5, mitochondrial OS=Homo sapiens GN=FASTKD5 PE=1 SV=1 - [FAKD5_HUMAN]					5.66365	4.45	2	2									764	86.5186	8.1333
A0A0U1RQF0	Fatty acid synthase OS=Homo sapiens GN=FASN PE=1 SV=1 - [A0A0U1RQF0_HUMAN]	46.5759	9.49	15	15	36.8322	8.57	14	14	36.4362	8.25	12	12	70.6954	13.95	22	23	2509	273.026	6.46826
E9PGA7	FERM domain-containing protein 4B OS=Homo sapiens GN=FRMD4B PE=1 SV=1 - [E9PGA7_HUMAN]													4.2008	5.25	3	3	686	77.2603	8.35303
H7C3M7	FERM, RhoGEF and pleckstrin domain-containing protein 2 (Fragment) OS=Homo sapiens GN=FARP2 PE=1 SV=2 - [H7C3M7_HUMAN]	9.25328	12.45	4	4	2.79189	3.94	2	2	4.55544	3.94	2	2	6.02551	6.64	3	3	482	51.5615	4.90674
O95684	FGFR1 oncogene partner OS=Homo sapiens GN=FGFR1OP PE=1 SV=1 - [FR1OP_HUMAN]	21.5881	16.04	5	5					39.084	21.55	7	8	26.4848	24.31	6	6	399	43.0389	4.80518
E9PHW4	Fibrillin-2 OS=Homo sapiens GN=FBN2 PE=1 SV=1 - [E9PHW4_HUMAN]													5.8227	9.38	2	2	341	36.771	8.30908
Q5HY54	Filamin-A OS=Homo sapiens GN=FLNA PE=1 SV=1 - [Q5HY54_HUMAN]									15.9424	3.26	5	5	45.4383	9.67	14	15	2607	276.378	6.04932
P51116	Fragile X mental retardation syndrome-related protein 2 OS=Homo sapiens GN=FXR2 PE=1 SV=2 - [FXR2_HUMAN]	9.19084	7.88	3	3	4.72217	3.71	3	3									673	74.178	6.22705
H3BUH7	Fructose-bisphosphate aldolase A (Fragment) OS=Homo sapiens GN=ALDOA PE=1 SV=1 - [H3BUH7_HUMAN]	8.52275	26.45	3	4	10.2838	18.71	2	3	7.37299	18.71	2	2	14.4102	18.71	3	4	155	16.9068	8.55811
Q9BQS8	FYVE and coiled-coil domain-containing protein 1 OS=Homo sapiens GN=FYCO1 PE=1 SV=3 - [FYCO1_HUMAN]													1.85632	1.83	2	2	1478	166.879	4.91943
Q92917	G patch domain and KOW motifs-containing protein OS=Homo sapiens GN=GPKOW PE=1 SV=2 - [GPKOW_HUMAN]	33.7801	32.77	9	10	17.1975	17.02	4	6									476	52.1966	6.15088
Q5T3I0	G patch domain-containing protein 4 OS=Homo sapiens GN=GPATCH4 PE=1 SV=2 - [GPTC4_HUMAN]									7.48834	12.11	3	5					446	50.3508	9.62744
Q96D09	G-protein coupled receptor-associated sorting protein 2 OS=Homo sapiens GN=GPRASP2 PE=1 SV=1 - [GASP2_HUMAN]	34.7863	13.84	6	9	39.8557	23.27	9	12	56.4457	21.72	11	16	60.2325	20.88	13	20	838	93.715	5.0083
Q9NYZ3	G2 and S phase-expressed protein 1 OS=Homo sapiens GN=GTSE1 PE=1 SV=3 - [GTSE1_HUMAN]													5.84872	4.03	2	2	720	76.5976	9.39307
Q9UJ14	Gamma-glutamyltransferase 7 OS=Homo sapiens GN=GGT7 PE=1 SV=2 - [GGT7_HUMAN]	6.89935	4.98	2	2	5.34326	9.06	3	3	27.5576	15.56	6	12	19.5849	14.2	5	6	662	70.4228	5.09717
F2Z2B9	Gamma-tubulin complex component OS=Homo sapiens GN=TUBGCP2 PE=1 SV=1 - [F2Z2B9_HUMAN]	4.9906	3.33	2	2	5.21263	3.33	2	2									721	82.5518	6.84424
H0YEL0	Gem-associated protein 2 (Fragment) OS=Homo sapiens GN=GEMIN2 PE=1 SV=1 - [H0YEL0_HUMAN]									8.66209	14.55	2	2					220	24.5896	7.63525
I3L2C7	Gem-associated protein 4 OS=Homo sapiens GN=GEMIN4 PE=1 SV=1 - [I3L2C7_HUMAN]									26.3936	7.55	8	10	37.6602	11.65	12	14	1047	118.745	6.18896
Q9Y5Q9	General transcription factor 3C polypeptide 3 OS=Homo sapiens GN=GTF3C3 PE=1 SV=1 - [TF3C3_HUMAN]	11.6891	7.11	4	4	7.61748	8.35	4	5	4.35236	5.64	2	2					886	101.208	5.07178
Q9UKN8	General transcription factor 3C polypeptide 4 OS=Homo sapiens GN=GTF3C4 PE=1 SV=2 - [TF3C4_HUMAN]	11.9976	6.57	4	4	21.92	15.82	8	8	4.46792	2.31	2	2	4.88467	2.31	2	2	822	91.9235	6.65381
O60318	Germinal-center associated nuclear protein OS=Homo sapiens GN=MCM3AP PE=1 SV=2 - [GANP_HUMAN]									6.66787	2.47	2	2	23.2481	8.28	9	9	1980	218.267	6.39209
M0QX84	Glomulin (Fragment) OS=Homo sapiens GN=GLMN PE=1 SV=1 - [M0QX84_HUMAN]	4.82901	14.69	3	3													245	28.5355	4.95752
Q9NWU2	Glucose-induced degradation protein 8 homolog OS=Homo sapiens GN=GID8 PE=1 SV=1 - [GID8_HUMAN]									2.63214	17.98	2	2	6.83343	18.86	2	2	228	26.7317	4.97021
P00367	Glutamate dehydrogenase 1, mitochondrial OS=Homo sapiens GN=GLUD1 PE=1 SV=2 - [DHE3_HUMAN]	52.6298	31.18	13	15	41.872	25.99	10	12	13.8848	10.22	4	4					558	61.3592	7.79639
Q9BQ67	Glutamate-rich WD repeat-containing protein 1 OS=Homo sapiens GN=GRWD1 PE=1 SV=1 - [GRWD1_HUMAN]	27.2292	24.22	7	8	19.1511	26.68	7	7									446	49.3882	4.91943
O94808	Glutamine--fructose-6-phosphate aminotransferase [isomerizing] 2 OS=Homo sapiens GN=GFPT2 PE=1 SV=3 - [GFPT2_HUMAN]	11.5535	9.97	4	4	13.049	8.21	4	4									682	76.8818	7.37158
P47897	Glutamine--tRNA ligase OS=Homo sapiens GN=QARS PE=1 SV=1 - [SYQ_HUMAN]	38.9502	21.03	13	13	47.5248	27.87	16	16	29.2433	15.35	9	9	21.7624	11.48	7	8	775	87.7429	7.15186
Q16769	Glutaminyl-peptide cyclotransferase OS=Homo sapiens GN=QPCT PE=1 SV=1 - [QPCT_HUMAN]	4.99695	10.25	2	2	2.51498	9.42	2	3									361	40.8508	6.60986
K7EQG1	Glutaminyl-peptide cyclotransferase-like protein OS=Homo sapiens GN=QPCTL PE=1 SV=1 - [K7EQG1_HUMAN]													7.23921	20.66	2	2	121	13.9708	11.6343
E7EUT5	Glyceraldehyde-3-phosphate dehydrogenase OS=Homo sapiens GN=GAPDH PE=1 SV=1 - [E7EUT5_HUMAN]	5.18205	11.15	2	2													260	27.8531	6.94678
C9J880	Glycosyltransferase 8 domain-containing protein 1 (Fragment) OS=Homo sapiens GN=GLT8D1 PE=1 SV=1 - [C9J880_HUMAN]									4.15857	18.97	2	2					174	19.4084	7.06396
Q7L5D6	Golgi to ER traffic protein 4 homolog OS=Homo sapiens GN=GET4 PE=1 SV=1 - [GET4_HUMAN]													15.6544	16.51	4	5	327	36.481	5.41455
Q9NR31	GTP-binding protein SAR1a OS=Homo sapiens GN=SAR1A PE=1 SV=1 - [SAR1A_HUMAN]	5.83832	23.23	3	3									2.08356	17.68	2	2	198	22.3525	6.68311
F8W9S7	GTPase-activating protein and VPS9 domain-containing protein 1 OS=Homo sapiens GN=GAPVD1 PE=1 SV=1 - [F8W9S7_HUMAN]					7.89234	3.33	3	3									1412	157.365	5.18604
P63092	Guanine nucleotide-binding protein G(s) subunit alpha isoforms short OS=Homo sapiens GN=GNAS PE=1 SV=1 - [GNAS2_HUMAN]	1.71231	4.82	2	2	7.43883	9.9	3	3	14.4719	18.27	5	6	16.7324	12.94	6	6	394	45.6359	5.8208
Q14344	Guanine nucleotide-binding protein subunit alpha-13 OS=Homo sapiens GN=GNA13 PE=1 SV=2 - [GNA13_HUMAN]													2.63569	7.43	2	2	377	44.0217	8.00146
Q96CS2	HAUS augmin-like complex subunit 1 OS=Homo sapiens GN=HAUS1 PE=1 SV=1 - [HAUS1_HUMAN]	6.38859	9.35	2	2	5.66204	14.75	2	2	9.19436	18.71	3	3	3.37859	14.75	2	2	278	31.8436	5.52881
H0YIZ6	HAUS augmin-like complex subunit 4 (Fragment) OS=Homo sapiens GN=HAUS4 PE=1 SV=1 - [H0YIZ6_HUMAN]													3.56399	12.5	2	2	144	16.6114	5.36377
O94927	HAUS augmin-like complex subunit 5 OS=Homo sapiens GN=HAUS5 PE=1 SV=2 - [HAUS5_HUMAN]					6.33505	3.79	2	2	13.0157	8.37	4	4					633	71.638	8.51416
Q7Z4H7	HAUS augmin-like complex subunit 6 OS=Homo sapiens GN=HAUS6 PE=1 SV=2 - [HAUS6_HUMAN]	76.6697	24.5	20	25	86.4413	32.36	24	31	88.6989	32.46	24	31	101.695	36.02	28	32	955	108.553	6.46826
H3BQZ7	HCG2044799 OS=Homo sapiens GN=HNRNPUL2-BSCL2 PE=4 SV=1 - [H3BQZ7_HUMAN]					5.20127	5.5	2	4									746	84.6392	4.93213
O00165	HCLS1-associated protein X-1 OS=Homo sapiens GN=HAX1 PE=1 SV=2 - [HAX1_HUMAN]	54.0258	56.63	10	14	52.1192	62.72	10	13	75.832	55.91	12	19	95.3242	70.25	14	24	279	31.6011	4.91943
P34931	Heat shock 70 kDa protein 1-like OS=Homo sapiens GN=HSPA1L PE=1 SV=2 - [HS71L_HUMAN]	240.121	28.86	16	76	245.915	29.02	20	78	240.346	28.86	18	76	161.971	29.95	17	50	641	70.3313	6.02393
P0DMV8	Heat shock 70 kDa protein 1A OS=Homo sapiens GN=HSPA1A PE=1 SV=1 - [HS71A_HUMAN]	805.575	72.54	50	233	722.985	73.79	53	210	661.489	70.67	49	191	508.64	70.2	50	145	641	70.009	5.65576
A0A087WYC1	Heat shock 70 kDa protein 4 OS=Homo sapiens GN=HSPA4 PE=1 SV=1 - [A0A087WYC1_HUMAN]													0	3.72	2	2	699	78.5562	5.17334
P17066	Heat shock 70 kDa protein 6 OS=Homo sapiens GN=HSPA6 PE=1 SV=2 - [HSP76_HUMAN]	193.06	22.24	15	60	169.031	17.26	13	55	158.914	22.24	14	50	101.644	17.11	14	34	643	70.9842	6.13818
P11142	Heat shock cognate 71 kDa protein OS=Homo sapiens GN=HSPA8 PE=1 SV=1 - [HSP7C_HUMAN]	504.246	63.31	45	153	496.433	66.56	48	148	588.323	73.84	55	173	380.847	62.54	44	112	646	70.8542	5.51611
P04792	Heat shock protein beta-1 OS=Homo sapiens GN=HSPB1 PE=1 SV=2 - [HSPB1_HUMAN]	56.8261	72.2	12	16	70.9583	89.76	13	20	46.1211	63.9	10	13	46.5363	63.9	11	13	205	22.7685	6.40479
Q9UJY1	Heat shock protein beta-8 OS=Homo sapiens GN=HSPB8 PE=1 SV=1 - [HSPB8_HUMAN]									5.3813	9.69	2	2					196	21.5906	5.12256
P07900	Heat shock protein HSP 90-alpha OS=Homo sapiens GN=HSP90AA1 PE=1 SV=5 - [HS90A_HUMAN]	808.501	61.61	63	241	805.319	64.89	63	269	511.854	61.07	52	164	462.683	64.75	51	140	732	84.6067	5.021
P08238	Heat shock protein HSP 90-beta OS=Homo sapiens GN=HSP90AB1 PE=1 SV=4 - [HS90B_HUMAN]	896.011	67.68	68	268	908.607	73.2	66	289	647.452	63.26	55	200	562.293	68.78	53	168	724	83.2121	5.03369
P54652	Heat shock-related 70 kDa protein 2 OS=Homo sapiens GN=HSPA2 PE=1 SV=1 - [HSP72_HUMAN]	150.824	24.26	14	49	157.428	24.57	16	51	151.08	22.69	15	47	126.941	20.66	14	37	639	69.9779	5.74463
A0A0C4DGA6	Helicase-like transcription factor OS=Homo sapiens GN=HLTF PE=1 SV=1 - [A0A0C4DGA6_HUMAN]	5.8794	2.68	2	2	12.5224	8.53	5	5	5.36336	3.77	2	2	18.4256	10.91	7	7	1008	113.786	8.60205
Q86YV9	Hermansky-Pudlak syndrome 6 protein OS=Homo sapiens GN=HPS6 PE=1 SV=1 - [HPS6_HUMAN]					0	5.68	2	2									775	82.9228	6.27783
D6R9P3	Heterogeneous nuclear ribonucleoprotein A/B OS=Homo sapiens GN=HNRNPAB PE=1 SV=1 - [D6R9P3_HUMAN]	7.09405	11.07	3	3													280	30.284	7.91357
H0YH80	Heterogeneous nuclear ribonucleoprotein A1 (Fragment) OS=Homo sapiens GN=HNRNPA1 PE=1 SV=1 - [H0YH80_HUMAN]	4.48748	18.85	2	3													191	19.4599	9.80322
D6RF44	Heterogeneous nuclear ribonucleoprotein D0 (Fragment) OS=Homo sapiens GN=HNRNPD PE=1 SV=8 - [D6RF44_HUMAN]	7.6896	28.83	3	3													111	12.5455	8.57275
P52597	Heterogeneous nuclear ribonucleoprotein F OS=Homo sapiens GN=HNRNPF PE=1 SV=3 - [HNRPF_HUMAN]	32.4755	20.72	6	11	32.0645	29.16	7	10	27.6734	18.55	5	9	23.6711	14.94	4	8	415	45.6429	5.57959
E9PCY7	Heterogeneous nuclear ribonucleoprotein H OS=Homo sapiens GN=HNRNPH1 PE=1 SV=1 - [E9PCY7_HUMAN]	47.7861	35.9	10	15	35.6739	30.77	9	13	46.8363	31.47	9	16	50.8426	35.2	10	16	429	47.0574	6.34131
M0QZM1	Heterogeneous nuclear ribonucleoprotein M (Fragment) OS=Homo sapiens GN=HNRNPM PE=1 SV=1 - [M0QZM1_HUMAN]	69.28	61.36	18	25	68.6631	42.82	11	20	64.3584	31.59	8	18	88.5136	57.96	18	30	383	40.0163	6.72705
O43390	Heterogeneous nuclear ribonucleoprotein R OS=Homo sapiens GN=HNRNPR PE=1 SV=1 - [HNRPR_HUMAN]	19.3599	13.74	7	8	23.1763	9.79	7	9									633	70.8993	8.1333
G3V576	Heterogeneous nuclear ribonucleoproteins C1/C2 OS=Homo sapiens GN=HNRNPC PE=1 SV=1 - [G3V576_HUMAN]	14.7683	16.88	3	4	19.0531	18.61	4	6									231	25.2411	9.81787
E9PB90	Hexokinase-2 OS=Homo sapiens GN=HK2 PE=1 SV=1 - [E9PB90_HUMAN]					12.9769	7.09	6	6					9.28711	4.5	3	3	889	98.9088	6.03662
Q09472	Histone acetyltransferase p300 OS=Homo sapiens GN=EP300 PE=1 SV=2 - [EP300_HUMAN]	5.60096	1.28	2	2													2414	263.99	8.49951
Q13547	Histone deacetylase 1 OS=Homo sapiens GN=HDAC1 PE=1 SV=1 - [HDAC1_HUMAN]	9.31057	6.64	2	2	8.5273	9.13	3	3	8.42592	6.64	2	2					482	55.0677	5.47803
P10412	Histone H1.4 OS=Homo sapiens GN=HIST1H1E PE=1 SV=2 - [H14_HUMAN]	61.0858	17.81	9	19	69.1996	17.81	8	21	68.3334	23.29	9	21	78.6504	23.29	9	25	219	21.852	11.0337
P16401	Histone H1.5 OS=Homo sapiens GN=HIST1H1B PE=1 SV=3 - [H15_HUMAN]									6.56572	10.62	2	3	7.95698	11.5	3	3	226	22.5665	10.9165
Q96KK5	Histone H2A type 1-H OS=Homo sapiens GN=HIST1H2AH PE=1 SV=3 - [H2A1H_HUMAN]	12.9948	35.94	4	5	6.12672	21.88	2	2	9.11136	23.44	2	3					128	13.8978	10.8872
O60814	Histone H2B type 1-K OS=Homo sapiens GN=HIST1H2BK PE=1 SV=3 - [H2B1K_HUMAN]	12.341	26.98	4	5	12.0157	26.19	3	5	5.9119	14.29	2	3	5.70093	16.67	4	4	126	13.8816	10.3159
K7EMV3	Histone H3 OS=Homo sapiens GN=H3F3B PE=1 SV=1 - [K7EMV3_HUMAN]	4.45675	25	3	3	4.11872	17.39	2	2									92	10.3278	11.8247
E9PC52	Histone-binding protein RBBP7 OS=Homo sapiens GN=RBBP7 PE=1 SV=1 - [E9PC52_HUMAN]	16.6032	16.11	5	5	13.5681	12.26	4	4	11.692	10.58	3	3	15.3363	14.42	5	5	416	46.9088	5.07178
Q9BYW2	Histone-lysine N-methyltransferase SETD2 OS=Homo sapiens GN=SETD2 PE=1 SV=3 - [SETD2_HUMAN]													4.41339	0.62	2	2	2564	287.418	6.13818
O43719	HIV Tat-specific factor 1 OS=Homo sapiens GN=HTATSF1 PE=1 SV=1 - [HTSF1_HUMAN]	111.812	29.4	15	33	140.79	37.22	24	41									755	85.8006	4.39893
P30486	HLA class I histocompatibility antigen, B-48 alpha chain OS=Homo sapiens GN=HLA-B PE=1 SV=1 - [1B48_HUMAN]	10.0826	14.92	3	4	10.0786	9.39	2	3	10.4216	12.98	3	3	13.9898	13.26	3	4	362	40.337	5.99854
Q31612	HLA class I histocompatibility antigen, B-73 alpha chain OS=Homo sapiens GN=HLA-B PE=1 SV=1 - [1B73_HUMAN]									6.3204	7.44	2	2	10.8699	11.29	3	3	363	40.4099	6.23975
Q29865	HLA class I histocompatibility antigen, Cw-18 alpha chain OS=Homo sapiens GN=HLA-C PE=1 SV=1 - [1C18_HUMAN]	6.61027	8.74	2	2	14.2669	12.57	3	4	11.3651	12.57	3	3	17.4447	19.13	5	6	366	40.9073	6.62451
P10321	HLA class I histocompatibility antigen, Cw-7 alpha chain OS=Homo sapiens GN=HLA-C PE=1 SV=3 - [1C07_HUMAN]	6.61027	8.74	2	2	14.2669	12.57	3	4	11.3651	12.57	3	3	17.4447	19.13	5	6	366	40.6229	6.03662
A0A024RCR6	HLA-B associated transcript 3, isoform CRA_a OS=Homo sapiens GN=BAT3 PE=1 SV=1 - [A0A024RCR6_HUMAN]	87.0101	25.4	21	27	82.282	31.44	22	25	79.6206	27.53	19	22	47.0136	18.21	13	13	1126	118.629	5.60498
Q86YZ3	Hornerin OS=Homo sapiens GN=HRNR PE=1 SV=2 - [HORN_HUMAN]	12.6869	3.47	3	3	10.7752	2.53	2	2					10.0354	2.67	2	2	2850	282.228	10.0376
Q3KNR6	Hsc70-interacting protein OS=Homo sapiens GN=ST13 PE=1 SV=1 - [Q3KNR6_HUMAN]									2.20727	10.43	2	2					211	23.8959	4.89404
Q16543	Hsp90 co-chaperone Cdc37 OS=Homo sapiens GN=CDC37 PE=1 SV=1 - [CDC37_HUMAN]	11.2919	15.34	4	4	12.8909	11.11	4	4	6.30884	7.94	2	2	17.3071	16.67	5	5	378	44.44	5.24951
A0A075B6S2	Immunoglobulin kappa variable 2D-29 OS=Homo sapiens GN=IGKV2D-29 PE=3 SV=1 - [KVD29_HUMAN]	12.0561	16.67	2	3	12.2894	16.67	2	5					17.6896	16.67	2	6	120	13.1347	7.12256
P78318	Immunoglobulin-binding protein 1 OS=Homo sapiens GN=IGBP1 PE=1 SV=1 - [IGBP1_HUMAN]	10.8559	12.39	3	5	18.1977	24.78	5	6	14.5222	16.22	4	4	19.536	25.07	6	6	339	39.1975	5.37646
P52292	Importin subunit alpha-1 OS=Homo sapiens GN=KPNA2 PE=1 SV=1 - [IMA1_HUMAN]	78.9177	39.13	14	21	46.0662	27.22	10	13	35.6874	26.09	10	11					529	57.8259	5.40186
O15131	Importin subunit alpha-6 OS=Homo sapiens GN=KPNA5 PE=1 SV=2 - [IMA6_HUMAN]	5.10426	4.66	2	2	4.52948	4.66	2	2									536	60.3109	5.16064
Q14974	Importin subunit beta-1 OS=Homo sapiens GN=KPNB1 PE=1 SV=2 - [IMB1_HUMAN]	62.7333	16.89	11	19	63.0031	14.95	10	20	48.3914	13.47	9	17	43.3427	10.84	7	15	876	97.108	4.77979
Q8TEX9	Importin-4 OS=Homo sapiens GN=IPO4 PE=1 SV=2 - [IPO4_HUMAN]	41.8777	19.24	15	17	68.3204	24.42	19	20	28.1966	9.16	6	9	37.4888	12.67	9	12	1081	118.64	4.95752
O00410	Importin-5 OS=Homo sapiens GN=IPO5 PE=1 SV=4 - [IPO5_HUMAN]	10.8345	11.39	8	9	72.7811	27.71	21	25					0	3.1	2	2	1097	123.55	4.94482
O95373	Importin-7 OS=Homo sapiens GN=IPO7 PE=1 SV=1 - [IPO7_HUMAN]	42.6502	19.27	14	16	33.4636	13.2	10	12	47.369	21.68	15	17	45.7169	21	15	17	1038	119.44	4.81787
O15397	Importin-8 OS=Homo sapiens GN=IPO8 PE=1 SV=2 - [IPO8_HUMAN]					5.3368	3.76	3	3	11.9394	4.73	4	4	25.5873	11.57	9	9	1037	119.861	5.16064
Q96P70	Importin-9 OS=Homo sapiens GN=IPO9 PE=1 SV=3 - [IPO9_HUMAN]	54.9286	21.13	14	18	60.6925	21.42	14	18	14.6206	8.26	5	5	26.9114	8.65	6	7	1041	115.889	4.80518
Q70EL1	Inactive ubiquitin carboxyl-terminal hydrolase 54 OS=Homo sapiens GN=USP54 PE=1 SV=4 - [UBP54_HUMAN]					5.27724	1.19	2	2	17.9424	5.29	6	6	12.3528	3.27	5	5	1684	187.271	7.28369
Q9Y6Y0	Influenza virus NS1A-binding protein OS=Homo sapiens GN=IVNS1ABP PE=1 SV=3 - [NS1BP_HUMAN]									20.5469	16.36	7	8	14.981	11.21	5	6	642	71.6829	5.52881
H0Y4R1	Inosine-5'-monophosphate dehydrogenase 2 (Fragment) OS=Homo sapiens GN=IMPDH2 PE=1 SV=1 - [H0Y4R1_HUMAN]	22.0271	22.34	7	7	17.4791	14.89	5	5	18.7435	16.6	6	6	18.9468	19.15	6	6	470	51.0352	8.17725
Q96DU7	Inositol-trisphosphate 3-kinase C OS=Homo sapiens GN=ITPKC PE=1 SV=1 - [IP3KC_HUMAN]													9.01187	7.47	3	3	683	75.1604	5.13525
O14654	Insulin receptor substrate 4 OS=Homo sapiens GN=IRS4 PE=1 SV=1 - [IRS4_HUMAN]	339.402	45.66	40	95	298.903	40.41	36	86	432.393	47.02	54	129	424.772	47.02	49	129	1257	133.685	8.44092
Q9NZI8	Insulin-like growth factor 2 mRNA-binding protein 1 OS=Homo sapiens GN=IGF2BP1 PE=1 SV=2 - [IF2B1_HUMAN]	92.1795	38.82	19	28	91.6023	37.09	18	28									577	63.4412	9.20264
O00425	Insulin-like growth factor 2 mRNA-binding protein 3 OS=Homo sapiens GN=IGF2BP3 PE=1 SV=2 - [IF2B3_HUMAN]	33.8827	21.07	8	11	41.8906	26.77	10	15									579	63.6656	8.86572
Q96CB8	Integrator complex subunit 12 OS=Homo sapiens GN=INTS12 PE=1 SV=1 - [INT12_HUMAN]	9.24901	12.99	2	6													462	48.7771	9.68604
G5E9Q4	Interferon-inducible double-stranded RNA-dependent protein kinase activator A OS=Homo sapiens GN=PRKRA PE=1 SV=1 - [G5E9Q4_HUMAN]	7.15759	31.43	2	2	10.8272	40.95	3	3									105	11.5019	9.17334
B4DY09	Interleukin enhancer-binding factor 2 OS=Homo sapiens GN=ILF2 PE=1 SV=1 - [B4DY09_HUMAN]	18.96	25.57	5	5	18.2741	22.44	4	5					6.70773	9.66	2	2	352	38.8862	4.94482
B7Z2T3	Intraflagellar transport protein 56 OS=Homo sapiens GN=TTC26 PE=1 SV=1 - [B7Z2T3_HUMAN]	5.97987	6.38	2	2					5.8203	6.38	2	2					423	48.7567	7.82568
Q9NWB7	Intraflagellar transport protein 57 homolog OS=Homo sapiens GN=IFT57 PE=1 SV=1 - [IFT57_HUMAN]	4.39954	9.56	2	3													429	49.0776	4.98291
Q96LB3	Intraflagellar transport protein 74 homolog OS=Homo sapiens GN=IFT74 PE=1 SV=1 - [IFT74_HUMAN]									2.55207	4.67	2	2					600	69.1961	5.99854
O60306	Intron-binding protein aquarius OS=Homo sapiens GN=AQR PE=1 SV=4 - [AQR_HUMAN]					0	1.48	2	2									1485	171.186	6.3667
A0A087WWK8	IQ motif and SEC7 domain-containing protein 1 OS=Homo sapiens GN=IQSEC1 PE=1 SV=1 - [A0A087WWK8_HUMAN]									53.1224	17.41	13	16	29.3671	14.27	10	10	1114	124.399	8.41162
Q9BXW7-2	Isoform 1 of Cat eye syndrome critical region protein 5 OS=Homo sapiens GN=CECR5 - [CECR5_HUMAN]					7.77839	9.92	2	2					4.89369	6.11	2	2	393	43.5603	6.90283
Q13642-1	Isoform 1 of Four and a half LIM domains protein 1 OS=Homo sapiens GN=FHL1 - [FHL1_HUMAN]	15.4019	13.57	3	5	7.0981	9.64	2	2									280	31.8728	8.32373
Q99959-2	Isoform 1 of Plakophilin-2 OS=Homo sapiens GN=PKP2 - [PKP2_HUMAN]									74.3768	30.82	17	22	68.3161	26.64	15	20	837	92.6985	9.29053
Q5JSZ5-5	Isoform 1 of Protein PRRC2B OS=Homo sapiens GN=PRRC2B - [PRC2B_HUMAN]	8.2016	1.63	2	3	6.10968	2.67	2	2									1535	165.425	8.80713
P18206-2	Isoform 1 of Vinculin OS=Homo sapiens GN=VCL - [VINC_HUMAN]	19.4033	7.13	4	6	18.9927	10.6	7	7	6.96111	3.38	2	2	5.56575	3.85	2	2	1066	116.649	6.0874
Q12797-10	Isoform 10 of Aspartyl/asparaginyl beta-hydroxylase OS=Homo sapiens GN=ASPH - [ASPH_HUMAN]					7.39698	6.45	3	3									729	83.2162	4.91943
O43318-2	Isoform 1A of Mitogen-activated protein kinase kinase kinase 7 OS=Homo sapiens GN=MAP3K7 - [M3K7_HUMAN]									38.5159	20.55	9	11	37.688	17.27	7	11	579	64.1887	6.66846
Q4KWH8-2	Isoform 2 of 1-phosphatidylinositol 4,5-bisphosphate phosphodiesterase eta-1 OS=Homo sapiens GN=PLCH1 - [PLCH1_HUMAN]									11.2313	4.59	5	5	14.5248	3.93	5	5	1655	184.747	7.75244
Q15029-2	Isoform 2 of 116 kDa U5 small nuclear ribonucleoprotein component OS=Homo sapiens GN=EFTUD2 - [U5S1_HUMAN]	106.929	43.54	27	37	160.439	54.11	40	48	38.4488	17.61	12	14	65.8264	27	18	24	937	105.317	5.22412
P62195-2	Isoform 2 of 26S protease regulatory subunit 8 OS=Homo sapiens GN=PSMC5 - [PRS8_HUMAN]	105.528	70.1	24	33	134.219	68.59	24	37	82.3374	62.06	19	24	73.0029	55.28	17	22	398	44.7557	8.17725
P62847-2	Isoform 2 of 40S ribosomal protein S24 OS=Homo sapiens GN=RPS24 - [RS24_HUMAN]	30.7154	30.77	5	10	29.9499	33.08	6	10	11.0865	20	3	4	25.6234	32.31	5	8	130	15.0592	10.8872
P08195-2	Isoform 2 of 4F2 cell-surface antigen heavy chain OS=Homo sapiens GN=SLC3A2 - [4F2_HUMAN]					5.97137	5.1	2	2									529	57.9089	5.35107
P62913-2	Isoform 2 of 60S ribosomal protein L11 OS=Homo sapiens GN=RPL11 - [RL11_HUMAN]	15.3758	18.64	4	5	14.9307	18.64	4	6	11.5896	18.64	4	5	18.5252	21.47	4	6	177	20.1116	9.59814
Q9H1I8-2	Isoform 2 of Activating signal cointegrator 1 complex subunit 2 OS=Homo sapiens GN=ASCC2 - [ASCC2_HUMAN]													3.76009	11.62	2	2	370	41.7671	4.93213
P23526-2	Isoform 2 of Adenosylhomocysteinase OS=Homo sapiens GN=AHCY - [SAHH_HUMAN]					8.89659	5.45	2	3	6.77743	5.45	2	3	5.72466	5.45	2	3	404	44.6296	6.46826
Q8TCU4-2	Isoform 2 of Alstrom syndrome protein 1 OS=Homo sapiens GN=ALMS1 - [ALMS1_HUMAN]	26.8897	4.32	11	11	0	1.07	2	2	47.702	7.5	16	17	93.7901	13.08	29	31	4120	454.795	6.20166
Q9UJX6-2	Isoform 2 of Anaphase-promoting complex subunit 2 OS=Homo sapiens GN=ANAPC2 - [ANC2_HUMAN]					14.297	6.47	5	5	17.6654	9.16	6	6	16.9573	10.87	6	6	819	93.4097	5.24951
Q9UJX3-2	Isoform 2 of Anaphase-promoting complex subunit 7 OS=Homo sapiens GN=ANAPC7 - [APC7_HUMAN]	32.1483	22.91	9	10	13.0142	13.59	6	7	23.2868	17.69	7	8	8.76743	8.75	3	3	537	59.9641	8.41162
P53680-2	Isoform 2 of AP-2 complex subunit sigma OS=Homo sapiens GN=AP2S1 - [AP2S1_HUMAN]	4.35217	15.38	2	2	3.98965	15.38	2	2									104	12.4094	5.84619
Q9UBB4-2	Isoform 2 of Ataxin-10 OS=Homo sapiens GN=ATXN10 - [ATX10_HUMAN]	3.46558	7.79	2	2													411	46.2572	5.08447
P53396-2	Isoform 2 of ATP-citrate synthase OS=Homo sapiens GN=ACLY - [ACLY_HUMAN]	52.596	18.06	17	20	60.1943	19.52	18	20					6.80597	4.22	4	4	1091	119.695	7.32764
Q01813-2	Isoform 2 of ATP-dependent 6-phosphofructokinase, platelet type OS=Homo sapiens GN=PFKP - [PFKAP_HUMAN]	4.19165	5.54	3	3													776	85.2615	8.5874
O15169-2	Isoform 2 of Axin-1 OS=Homo sapiens GN=AXIN1 - [AXIN1_HUMAN]									4.1397	4.72	2	2	8.96906	4.96	3	3	826	91.5966	7.00537
Q9NYF8-2	Isoform 2 of Bcl-2-associated transcription factor 1 OS=Homo sapiens GN=BCLAF1 - [BCLF1_HUMAN]									141.435	32.46	24	44	151.9	29.19	26	47	918	105.885	9.979
O43852-2	Isoform 2 of Calumenin OS=Homo sapiens GN=CALU - [CALU_HUMAN]	79.801	42.86	11	16	94.8315	46.35	13	22	11.7497	18.1	3	3	32.2511	30.79	7	7	315	37.1114	4.58936
P13861-2	Isoform 2 of cAMP-dependent protein kinase type II-alpha regulatory subunit OS=Homo sapiens GN=PRKAR2A - [KAP2_HUMAN]	34.5611	29.06	8	10	25.5051	27.49	6	7	15.9788	17.8	4	5	6.83039	12.3	3	3	382	43.0397	5.08447
P50416-2	Isoform 2 of Carnitine O-palmitoyltransferase 1, liver isoform OS=Homo sapiens GN=CPT1A - [CPT1A_HUMAN]					11.3502	5.29	3	4									756	86.1836	8.44092
Q9H078-2	Isoform 2 of Caseinolytic peptidase B protein homolog OS=Homo sapiens GN=CLPB - [CLPB_HUMAN]	34.2681	21.42	10	10	28.1147	16.4	10	10	5.49749	7.24	3	3					677	75.4024	9.01221
Q9UIV1-2	Isoform 2 of CCR4-NOT transcription complex subunit 7 OS=Homo sapiens GN=CNOT7 - [CNOT7_HUMAN]													6.39105	12.7	2	2	244	28.21	4.91943
Q00587-2	Isoform 2 of Cdc42 effector protein 1 OS=Homo sapiens GN=CDC42EP1 - [BORG5_HUMAN]	33.415	36.46	8	9	34.6702	33.07	8	9	26.2249	27.34	6	7	18.407	19.79	4	5	384	39.6618	7.15186
Q8IX12-2	Isoform 2 of Cell division cycle and apoptosis regulator protein 1 OS=Homo sapiens GN=CCAR1 - [CCAR1_HUMAN]	7.56417	3.35	3	3	19.1961	6.96	6	6									1135	130.962	5.75732
P62633-2	Isoform 2 of Cellular nucleic acid-binding protein OS=Homo sapiens GN=CNBP - [CNBP_HUMAN]	7.13234	15.88	2	3													170	18.7292	7.7085
O43303-2	Isoform 2 of Centriolar coiled-coil protein of 110 kDa OS=Homo sapiens GN=CCP110 - [CP110_HUMAN]									13.9108	5.45	4	5	12.6948	7.77	4	5	991	111.153	8.30908
O14579-2	Isoform 2 of Coatomer subunit epsilon OS=Homo sapiens GN=COPE - [COPE_HUMAN]					4.41715	15.95	2	2									257	28.7786	5.2876
Q9BRT8-2	Isoform 2 of COBW domain-containing protein 1 OS=Homo sapiens GN=CBWD1 - [CBWD1_HUMAN]									8.45872	19.22	4	4	3.03491	13.09	3	3	359	40.3951	5.61768
O75534-2	Isoform 2 of Cold shock domain-containing protein E1 OS=Homo sapiens GN=CSDE1 - [CSDE1_HUMAN]	14.0848	5.48	3	4	10.2212	8.47	5	7									767	85.6934	6.20166
Q9H9Q2-2	Isoform 2 of COP9 signalosome complex subunit 7b OS=Homo sapiens GN=COPS7B - [CSN7B_HUMAN]					7.9253	19.75	2	2									157	18.1454	7.34229
Q99627-2	Isoform 2 of COP9 signalosome complex subunit 8 OS=Homo sapiens GN=COPS8 - [CSN8_HUMAN]	12.6116	27.5	3	4	13.2333	36.88	4	4									160	17.8983	7.25439
Q13618-2	Isoform 2 of Cullin-3 OS=Homo sapiens GN=CUL3 - [CUL3_HUMAN]	4.71481	4.84	2	2					9.42676	7.39	4	4	23.7939	16.53	9	14	744	86.1791	7.98682
Q13620-1	Isoform 2 of Cullin-4B OS=Homo sapiens GN=CUL4B - [CUL4B_HUMAN]	46.6738	24.25	16	18	54.1756	25.25	16	22	73.0633	28.83	21	25	79.7263	30.28	20	25	895	102.235	7.94287
Q14999-2	Isoform 2 of Cullin-7 OS=Homo sapiens GN=CUL7 - [CUL7_HUMAN]	115.987	24.52	30	37	164.079	31.2	37	49	297.667	38.95	52	93	307.569	43.49	59	97	1782	199.625	5.97314
Q8IWT3-3	Isoform 2 of Cullin-9 OS=Homo sapiens GN=CUL9 - [CUL9_HUMAN]	7.59879	1.7	3	3	11.4978	1.95	3	3	22.6552	1.83	4	6	27.2666	2.7	5	9	2407	268.19	5.5415
Q14008-2	Isoform 2 of Cytoskeleton-associated protein 5 OS=Homo sapiens GN=CKAP5 - [CKAP5_HUMAN]	4.03955	1.42	2	3					8.60576	2.84	3	3	17.1489	4.77	6	7	1972	218.387	8.06006
Q5VZ89-2	Isoform 2 of DENN domain-containing protein 4C OS=Homo sapiens GN=DENND4C - [DEN4C_HUMAN]									9.26217	4.1	2	2	5.01075	2.53	2	2	1146	126.165	5.87158
Q9NW08-2	Isoform 2 of DNA-directed RNA polymerase III subunit RPC2 OS=Homo sapiens GN=POLR3B - [RPC2_HUMAN]					2.18156	2.14	2	2									1075	121.042	8.55811
O15160-2	Isoform 2 of DNA-directed RNA polymerases I and III subunit RPAC1 OS=Homo sapiens GN=POLR1C - [RPAC1_HUMAN]	13.2662	19.3	4	4	17.7862	21.93	5	6	10.685	21.93	5	5	10.7884	18.71	3	3	342	38.6226	6.01123
Q7Z6Z7-2	Isoform 2 of E3 ubiquitin-protein ligase HUWE1 OS=Homo sapiens GN=HUWE1 - [HUWE1_HUMAN]	929.086	44.4	140	260	469.96	32.01	93	141	454.876	30.86	88	136	417.467	31.07	88	134	4358	479.897	5.23682
O43164-2	Isoform 2 of E3 ubiquitin-protein ligase Praja-2 OS=Homo sapiens GN=PJA2 - [PJA2_HUMAN]	101.489	26.31	12	29	90.3466	26.16	12	25	55.053	26.31	9	16	58.6969	17.73	8	19	688	76.0438	4.42432
Q9BV68-2	Isoform 2 of E3 ubiquitin-protein ligase RNF126 OS=Homo sapiens GN=RNF126 - [RN126_HUMAN]					17.2458	30.23	4	4	13.5553	17.36	3	3	13.2986	17.36	3	3	311	33.8403	5.46533
Q6P2E9-2	Isoform 2 of Enhancer of mRNA-decapping protein 4 OS=Homo sapiens GN=EDC4 - [EDC4_HUMAN]					2.33238	3.63	2	2									1020	109.66	5.98584
Q9NV70-2	Isoform 2 of Exocyst complex component 1 OS=Homo sapiens GN=EXOC1 - [EXOC1_HUMAN]	2.75027	4.44	2	2									2.30834	4.44	2	4	879	100.219	6.59521
Q8IX29-2	Isoform 2 of F-box only protein 16 OS=Homo sapiens GN=FBXO16 - [FBX16_HUMAN]									5.85814	8.93	2	2	6.59083	9.29	2	2	280	33.0809	10.0083
O94952-1	Isoform 2 of F-box only protein 21 OS=Homo sapiens GN=FBXO21 - [FBX21_HUMAN]	219.205	46.38	23	62	167.145	46.38	23	51	226.329	50.72	23	60	117.533	45.09	19	35	621	71.4331	6.01123
Q6PIJ6-2	Isoform 2 of F-box only protein 38 OS=Homo sapiens GN=FBXO38 - [FBX38_HUMAN]	61.4064	15.27	14	22	43.5645	11.95	9	15	114.437	30.82	26	39	95.6218	23.63	18	29	1113	125.877	6.23975
Q9H4M3-2	Isoform 2 of F-box only protein 44 OS=Homo sapiens GN=FBXO44 - [FBX44_HUMAN]	48.6591	47.32	9	16	47.5557	47.32	10	17	90.7467	50.45	11	28	77.7973	53.57	12	24	224	25.6824	7.88428
Q9UKT4-2	Isoform 2 of F-box only protein 5 OS=Homo sapiens GN=FBXO5 - [FBX5_HUMAN]	48.3493	27.93	12	18	20.5676	20.45	7	9	110.154	49.38	21	34	104.997	40.15	20	32	401	45.3241	8.85107
Q9UK97-2	Isoform 2 of F-box only protein 9 OS=Homo sapiens GN=FBXO9 - [FBX9_HUMAN]	106.316	49.66	19	32	72.1059	37.3	14	24	149.011	57.89	22	48	133.053	53.09	21	41	437	51.1034	6.27783
Q8N531-2	Isoform 2 of F-box/LRR-repeat protein 6 OS=Homo sapiens GN=FBXL6 - [FBXL6_HUMAN]									20.3918	18.95	7	8					533	57.8773	9.21729
Q9Y297-2	Isoform 2 of F-box/WD repeat-containing protein 1A OS=Homo sapiens GN=BTRC - [FBW1A_HUMAN]	86.5348	32.16	17	27	65.6036	29.53	14	22	100.425	37.26	18	33	76.5917	30.93	15	26	569	65.0077	7.92822
Q14315-2	Isoform 2 of Filamin-C OS=Homo sapiens GN=FLNC - [FLNC_HUMAN]	47.3673	7.62	14	15	21.7837	3.08	5	6	52.9861	8.36	15	17	121.896	19.17	36	39	2692	287.102	5.97314
P51114-2	Isoform 2 of Fragile X mental retardation syndrome-related protein 1 OS=Homo sapiens GN=FXR1 - [FXR1_HUMAN]	5.41352	5.94	3	3	10.0435	7.24	3	3									539	60.7544	6.39209
P14635-2	Isoform 2 of G2/mitotic-specific cyclin-B1 OS=Homo sapiens GN=CCNB1 - [CCNB1_HUMAN]	4.16126	5.05	2	2	6.2764	7.32	2	2									396	44.0739	7.37158
Q96RT7-2	Isoform 2 of Gamma-tubulin complex component 6 OS=Homo sapiens GN=TUBGCP6 - [GCP6_HUMAN]									8.00274	2.8	3	3	17.9984	5.55	5	5	1785	196.637	6.25244
Q12789-3	Isoform 2 of General transcription factor 3C polypeptide 1 OS=Homo sapiens GN=GTF3C1 - [TF3C1_HUMAN]	8.85613	2.35	3	3													2084	236.129	7.51807
P78347-2	Isoform 2 of General transcription factor II-I OS=Homo sapiens GN=GTF2I - [GTF2I_HUMAN]									9.67442	5.02	3	3	9.3175	5.12	4	4	957	107.902	7.94287
Q3V6T2-2	Isoform 2 of Girdin OS=Homo sapiens GN=CCDC88A - [GRDN_HUMAN]	122.013	25.39	32	35	98.5248	23.49	29	31	132.744	26.26	34	38	145.744	30.06	40	45	1843	212.49	5.97314
Q9Y3R0-2	Isoform 2 of Glutamate receptor-interacting protein 1 OS=Homo sapiens GN=GRIP1 - [GRIP1_HUMAN]	37.3498	16.35	13	13	22.1133	10.06	7	7	13.127	6.02	4	4	4.73193	1.71	2	2	1113	120.563	6.354
Q2KHR3-2	Isoform 2 of Glutamine and serine-rich protein 1 OS=Homo sapiens GN=QSER1 - [QSER1_HUMAN]	22.6612	7.06	7	7	21.464	6.15	5	8	3.95705	2.49	2	2	14.0759	4.58	4	4	1529	167.9	6.88818
Q06210-2	Isoform 2 of Glutamine--fructose-6-phosphate aminotransferase [isomerizing] 1 OS=Homo sapiens GN=GFPT1 - [GFPT1_HUMAN]	27.6921	17.62	8	9	29.6211	16.74	9	10									681	76.7103	6.84424
P06737-2	Isoform 2 of Glycogen phosphorylase, liver form OS=Homo sapiens GN=PYGL - [PYGL_HUMAN]					2.42286	3.2	2	2	6.59287	4.55	3	3	6.25679	3.2	2	2	813	93.0751	7.29834
Q08379-2	Isoform 2 of Golgin subfamily A member 2 OS=Homo sapiens GN=GOLGA2 - [GOGA2_HUMAN]	5.22565	3.71	2	2													620	70.429	4.75439
Q9BVP2-2	Isoform 2 of Guanine nucleotide-binding protein-like 3 OS=Homo sapiens GN=GNL3 - [GNL3_HUMAN]	10.2705	10.8	4	4													537	60.5025	8.79248
Q9NY12-2	Isoform 2 of H/ACA ribonucleoprotein complex subunit 1 OS=Homo sapiens GN=GAR1 - [GAR1_HUMAN]									9.31992	19.1	4	4	7.44188	19.1	3	3	199	20.8214	10.4331
Q68CZ6-2	Isoform 2 of HAUS augmin-like complex subunit 3 OS=Homo sapiens GN=HAUS3 - [HAUS3_HUMAN]	16.0319	15.75	5	6					5.23308	7.16	2	4					489	56.3489	5.63037
Q9BT25-2	Isoform 2 of HAUS augmin-like complex subunit 8 OS=Homo sapiens GN=HAUS8 - [HAUS8_HUMAN]	14.8837	29.23	5	5	9.90206	17.77	3	3	34.4314	34.96	7	9	34.6901	39.54	7	10	349	38.4407	5.37646
P52272-2	Isoform 2 of Heterogeneous nuclear ribonucleoprotein M OS=Homo sapiens GN=HNRNPM - [HNRPM_HUMAN]	135.863	54.85	31	45	139.799	44.86	25	42	132.281	41.82	22	40	149.954	54.7	33	52	691	73.5724	8.82178
Q7Z353-2	Isoform 2 of Highly divergent homeobox OS=Homo sapiens GN=HDX - [HDX_HUMAN]	31.9089	22.31	10	11	18.0166	13.13	6	6	92.3486	44.3	22	33	91.4035	40.51	18	32	632	70.1813	5.43994
Q92769-3	Isoform 2 of Histone deacetylase 2 OS=Homo sapiens GN=HDAC2 - [HDAC2_HUMAN]	8.78699	10.92	3	3					7.86025	6.99	2	2					458	51.9653	5.74463
Q9NZL4-2	Isoform 2 of Hsp70-binding protein 1 OS=Homo sapiens GN=HSPBP1 - [HPBP1_HUMAN]	5.96799	16.22	2	2	12.7271	28.57	4	4									259	28.0065	4.69092
Q9NPH2-2	Isoform 2 of Inositol-3-phosphate synthase 1 OS=Homo sapiens GN=ISYNA1 - [INO1_HUMAN]									2.65864	8.14	2	2	2.53421	6.98	2	2	430	47.116	5.37646
Q9Y6M1-1	Isoform 2 of Insulin-like growth factor 2 mRNA-binding protein 2 OS=Homo sapiens GN=IGF2BP2 - [IF2B2_HUMAN]	33.0048	15.29	6	10	29.7164	16.55	6	11									556	61.8043	8.25049
Q68E01-2	Isoform 2 of Integrator complex subunit 3 OS=Homo sapiens GN=INTS3 - [INT3_HUMAN]	0	3.55	2	2													1042	117.937	5.79541
Q8N1N4-2	Isoform 2 of Keratin, type II cytoskeletal 78 OS=Homo sapiens GN=KRT78 - [K2C78_HUMAN]	5.3129	6.59	3	3					6.20156	3.66	2	3					410	44.9895	5.19873
O00139-2	Isoform 2 of Kinesin-like protein KIF2A OS=Homo sapiens GN=KIF2A - [KIF2A_HUMAN]	6.64978	4.39	2	2	4.73474	3.33	2	2									660	74.9961	6.40479
Q8NG31-2	Isoform 2 of Kinetochore scaffold 1 OS=Homo sapiens GN=KNL1 - [KNL1_HUMAN]									17.9124	3.97	6	6	15.3739	3.63	6	6	2316	262.467	5.43994
Q04760-2	Isoform 2 of Lactoylglutathione lyase OS=Homo sapiens GN=GLO1 - [LGUL_HUMAN]	5.38088	8.28	2	3	2.04312	8.28	2	2	1.93123	8.28	2	3	7.75535	8.28	2	4	169	19.0306	6.04932
Q86V48-2	Isoform 2 of Leucine zipper protein 1 OS=Homo sapiens GN=LUZP1 - [LUZP1_HUMAN]									20.5243	6.63	5	7					1026	114.518	8.88037
Q13136-2	Isoform 2 of Liprin-alpha-1 OS=Homo sapiens GN=PPFIA1 - [LIPA1_HUMAN]	12.0896	5.57	4	4													1185	133.887	6.25244
Q13724-2	Isoform 2 of Mannosyl-oligosaccharide glucosidase OS=Homo sapiens GN=MOGS - [MOGS_HUMAN]	6.19801	4.65	3	3	9.81129	6.29	3	3	2.38353	4.1	2	2	5.10224	4.1	2	2	731	80.6526	7.10791
Q96T17-2	Isoform 2 of MAP7 domain-containing protein 2 OS=Homo sapiens GN=MAP7D2 - [MA7D2_HUMAN]					7.50355	4.92	2	2	12.5235	6.34	3	4	14.4487	6.47	3	4	773	86.2964	8.89502
O43683-2	Isoform 2 of Mitotic checkpoint serine/threonine-protein kinase BUB1 OS=Homo sapiens GN=BUB1 - [BUB1_HUMAN]	7.52717	6.32	4	4	10.3617	4.57	3	4	8.99895	6.32	4	4	7.82304	2.24	2	3	1028	115.769	6.55127
Q9HCH0-2	Isoform 2 of Nck-associated protein 5-like OS=Homo sapiens GN=NCKAP5L - [NCK5L_HUMAN]					6.13472	2.57	2	2									1285	134.829	8.22119
Q8NEY1-2	Isoform 2 of Neuron navigator 1 OS=Homo sapiens GN=NAV1 - [NAV1_HUMAN]	29.8277	7.12	8	9	18.5514	4.39	5	5	105.818	24.61	26	28	108.141	25.79	30	31	1869	201.386	8.22119
Q14596-2	Isoform 2 of Next to BRCA1 gene 1 protein OS=Homo sapiens GN=NBR1 - [NBR1_HUMAN]	6.35272	5.55	3	3	6.77568	5.55	3	3	9.03054	6.19	3	3					937	103.769	5.14795
Q15233-2	Isoform 2 of Non-POU domain-containing octamer-binding protein OS=Homo sapiens GN=NONO - [NONO_HUMAN]	41.2182	34.82	10	13	44.6198	24.08	8	13	14.7523	14.92	4	5	14.3184	12.04	3	4	382	43.8381	8.63135
Q9NXR1-2	Isoform 2 of Nuclear distribution protein nudE homolog 1 OS=Homo sapiens GN=NDE1 - [NDE1_HUMAN]	6.22165	7.46	2	2	9.88035	17.31	3	3					11.6713	17.01	4	4	335	37.6978	5.14795
Q14980-2	Isoform 2 of Nuclear mitotic apparatus protein 1 OS=Homo sapiens GN=NUMA1 - [NUMA1_HUMAN]	15.8467	4.62	7	7	9.78242	3.71	6	6									2101	236.372	5.79541
P06748-2	Isoform 2 of Nucleophosmin OS=Homo sapiens GN=NPM1 - [NPM_HUMAN]	38.5556	25.28	6	10	35.8947	35.85	7	11									265	29.4462	4.61475
O75147-2	Isoform 2 of Obscurin-like protein 1 OS=Homo sapiens GN=OBSL1 - [OBSL1_HUMAN]	35.3024	12.88	10	12	48.8714	19.51	13	15	188.377	44.59	32	55	149.644	35.51	27	46	1025	113.202	5.65576
Q01804-5	Isoform 2 of OTU domain-containing protein 4 OS=Homo sapiens GN=OTUD4 - [OTUD4_HUMAN]					4.26504	4.2	2	3	230.563	39.22	42	69	216.533	34.45	38	64	1048	116.881	6.66846
O95613-2	Isoform 2 of Pericentrin OS=Homo sapiens GN=PCNT - [PCNT_HUMAN]													5.01813	1.24	3	3	3139	355.664	5.46533
Q15154-2	Isoform 2 of Pericentriolar material 1 protein OS=Homo sapiens GN=PCM1 - [PCM1_HUMAN]	19.0891	5.59	7	7	8.16148	2.84	3	3	38.0528	6.96	11	11	50.275	11.33	15	16	1969	222.085	4.98291
O43933-2	Isoform 2 of Peroxisome biogenesis factor 1 OS=Homo sapiens GN=PEX1 - [PEX1_HUMAN]	9.91917	4.06	4	4	10.6368	6.14	5	5	10.8068	4.06	4	4					961	105.933	6.22705
Q9Y285-2	Isoform 2 of Phenylalanine--tRNA ligase alpha subunit OS=Homo sapiens GN=FARSA - [SYFA_HUMAN]	11.6666	11.74	4	4	13.1618	14.26	3	3	14.7906	14.26	3	3					477	54.1238	7.79639
Q9GZP4-2	Isoform 2 of PITH domain-containing protein 1 OS=Homo sapiens GN=PITHD1 - [PITH1_HUMAN]	8.12141	16.19	3	3	4.66023	16.19	2	2									210	24.1057	5.74463
Q99569-2	Isoform 2 of Plakophilin-4 OS=Homo sapiens GN=PKP4 - [PKP4_HUMAN]									3.08804	2.7	2	2	8.7951	4.09	3	3	1149	127.066	8.95361
Q13310-2	Isoform 2 of Polyadenylate-binding protein 4 OS=Homo sapiens GN=PABPC4 - [PABP4_HUMAN]	27.4224	11.41	6	8	42.3528	20.6	9	12									631	69.5348	9.5249
Q9NW64-2	Isoform 2 of Pre-mRNA-splicing factor RBM22 OS=Homo sapiens GN=RBM22 - [RBM22_HUMAN]	16.1974	25.34	6	7	9.78808	13.75	4	4									371	41.1255	8.19189
Q92841-1	Isoform 2 of Probable ATP-dependent RNA helicase DDX17 OS=Homo sapiens GN=DDX17 - [DDX17_HUMAN]	28.2979	13.85	9	10	25.4638	15.38	9	9	14.7613	8.92	5	5	8.59335	5.23	3	3	650	72.326	8.5874
Q9H0S4-2	Isoform 2 of Probable ATP-dependent RNA helicase DDX47 OS=Homo sapiens GN=DDX47 - [DDX47_HUMAN]	7.32237	8.87	2	2													406	45.141	9.24658
Q9H000-2	Isoform 2 of Probable E3 ubiquitin-protein ligase makorin-2 OS=Homo sapiens GN=MKRN2 - [MKRN2_HUMAN]	5.82212	10.72	2	2	5.48272	5.36	2	2									373	41.9572	7.10791
P28370-2	Isoform 2 of Probable global transcription activator SNF2L1 OS=Homo sapiens GN=SMARCA1 - [SMCA1_HUMAN]	17.1825	5.37	6	8	7.11617	3.93	5	5									1042	121.065	8.17725
Q8N490-2	Isoform 2 of Probable hydrolase PNKD OS=Homo sapiens GN=PNKD - [PNKD_HUMAN]					5.07491	19.72	2	2	6.57196	19.72	2	2	6.2171	19.72	2	2	142	15.3871	10.5796
Q93008-1	Isoform 2 of Probable ubiquitin carboxyl-terminal hydrolase FAF-X OS=Homo sapiens GN=USP9X - [USP9X_HUMAN]	21.7478	4.27	7	8	2.37533	1.29	2	2									2554	290.278	5.79541
Q9NQH7-2	Isoform 2 of Probable Xaa-Pro aminopeptidase 3 OS=Homo sapiens GN=XPNPEP3 - [XPP3_HUMAN]	9.90569	11.92	3	7													428	48.0811	5.61768
Q53EL6-2	Isoform 2 of Programmed cell death protein 4 OS=Homo sapiens GN=PDCD4 - [PDCD4_HUMAN]	8.8922	8.3	2	2	6.81731	6.99	2	2									458	50.5445	5.47803
Q99623-2	Isoform 2 of Prohibitin-2 OS=Homo sapiens GN=PHB2 - [PHB2_HUMAN]													6.65166	14.56	3	3	261	29.0257	10.0229
Q86XN7-2	Isoform 2 of Proline and serine-rich protein 1 OS=Homo sapiens GN=PROSER1 - [PRSR1_HUMAN]													4.06485	3.36	2	2	922	93.0827	8.99756
P13674-2	Isoform 2 of Prolyl 4-hydroxylase subunit alpha-1 OS=Homo sapiens GN=P4HA1 - [P4HA1_HUMAN]									25.5513	22.66	7	7	8.87727	8.43	3	3	534	60.9289	6.01123
P25788-2	Isoform 2 of Proteasome subunit alpha type-3 OS=Homo sapiens GN=PSMA3 - [PSA3_HUMAN]	30.7118	34.27	8	10	31.0606	30.24	6	10	18.3123	24.19	6	7	13.032	18.55	4	4	248	27.6297	5.32568
Q9UJC3-2	Isoform 2 of Protein Hook homolog 1 OS=Homo sapiens GN=HOOK1 - [HOOK1_HUMAN]	25.9949	20.7	10	11	27.1706	17.2	9	10	40.4222	17.49	10	14	47.8022	22.16	13	16	686	79.9716	5.18604
Q96ED9-2	Isoform 2 of Protein Hook homolog 2 OS=Homo sapiens GN=HOOK2 - [HOOK2_HUMAN]	5.46565	3.35	2	2									8.92027	8.23	3	4	717	82.9712	5.46533
P48634-2	Isoform 2 of Protein PRRC2A OS=Homo sapiens GN=PRRC2A - [PRC2A_HUMAN]									21.5246	4.57	6	6	48.3857	11.33	13	15	2144	227.7	9.49561
Q9Y520-2	Isoform 2 of Protein PRRC2C OS=Homo sapiens GN=PRRC2C - [PRC2C_HUMAN]	6.58516	1.62	3	3													2653	290.915	9.17334
Q9Y2Z0-2	Isoform 2 of Protein SGT1 homolog OS=Homo sapiens GN=SUGT1 - [SGT1_HUMAN]	5.31965	11.41	2	2													333	37.7809	5.21143
Q92540-2	Isoform 2 of Protein SMG7 OS=Homo sapiens GN=SMG7 - [SMG7_HUMAN]	9.24431	4.4	4	4	5.49031	5.04	4	4	61.0107	22.46	20	24	32.9078	11.09	11	12	1091	121.943	8.27979
Q9H3U1-2	Isoform 2 of Protein unc-45 homolog A OS=Homo sapiens GN=UNC45A - [UN45A_HUMAN]	6.05358	2.8	2	2	9.87206	2.8	2	3									929	101.611	6.06201
Q14671-2	Isoform 2 of Pumilio homolog 1 OS=Homo sapiens GN=PUM1 - [PUM1_HUMAN]	11.3479	6.88	5	5	2.08067	2.75	3	3									1162	124.343	6.78564
Q9NQ29-2	Isoform 2 of Putative RNA-binding protein Luc7-like 1 OS=Homo sapiens GN=LUC7L - [LUC7L_HUMAN]	12.9194	16.62	4	4	13.5716	16.62	4	4									325	38.3818	10.0376
Q9UET6-2	Isoform 2 of Putative tRNA (cytidine(32)/guanosine(34)-2'-O)-methyltransferase OS=Homo sapiens GN=FTSJ1 - [TRM7_HUMAN]													8.14065	10.4	2	2	327	35.844	5.88428
Q53H96-2	Isoform 2 of Pyrroline-5-carboxylate reductase 3 OS=Homo sapiens GN=PYCRL - [P5CR3_HUMAN]	8.77936	12.2	3	3	14.2193	22.83	4	4									254	26.4226	7.29834
P50395-2	Isoform 2 of Rab GDP dissociation inhibitor beta OS=Homo sapiens GN=GDI2 - [GDIB_HUMAN]									2.83544	7.5	2	2					400	45.5902	6.23975
Q15404-2	Isoform 2 of Ras suppressor protein 1 OS=Homo sapiens GN=RSU1 - [RSU1_HUMAN]					0	14.73	2	2	4.27555	10.71	2	2					224	25.5296	8.71924
Q8TDY2-2	Isoform 2 of RB1-inducible coiled-coil protein 1 OS=Homo sapiens GN=RB1CC1 - [RBCC1_HUMAN]	26.101	3.96	4	6	11.0104	2.45	2	3									1591	182.732	5.42725
P57078-2	Isoform 2 of Receptor-interacting serine/threonine-protein kinase 4 OS=Homo sapiens GN=RIPK4 - [RIPK4_HUMAN]									4.33496	2.93	2	2	2.1451	2.93	2	2	784	86.3867	7.09326
Q92900-2	Isoform 2 of Regulator of nonsense transcripts 1 OS=Homo sapiens GN=UPF1 - [RENT1_HUMAN]	18.2261	10.2	9	9	16.0047	7.16	6	6	22.6322	9.84	9	9	8.59148	4.47	5	5	1118	122.958	6.68311
Q96T23-2	Isoform 2 of Remodeling and spacing factor 1 OS=Homo sapiens GN=RSF1 - [RSF1_HUMAN]	10.0995	5.04	4	4	22.9199	8.79	7	7									1410	160.031	5.0083
P35250-2	Isoform 2 of Replication factor C subunit 2 OS=Homo sapiens GN=RFC2 - [RFC2_HUMAN]	8.52054	15.63	3	3	2.45817	11.56	2	2									320	35.2209	5.5415
P40938-2	Isoform 2 of Replication factor C subunit 3 OS=Homo sapiens GN=RFC3 - [RFC3_HUMAN]	7.4083	15.74	3	3	2.8738	11.8	2	2									305	34.7339	8.39697
Q9BWH6-2	Isoform 2 of RNA polymerase II-associated protein 1 OS=Homo sapiens GN=RPAP1 - [RPAP1_HUMAN]	35.0876	12.32	8	8	34.0266	13.23	10	10	30.6301	10.65	7	7	12.111	2.66	2	3	1315	143.492	6.46826
P49756-2	Isoform 2 of RNA-binding protein 25 OS=Homo sapiens GN=RBM25 - [RBM25_HUMAN]	6.61908	11.22	2	2													294	32.8012	8.96826
Q13043-2	Isoform 2 of Serine/threonine-protein kinase 4 OS=Homo sapiens GN=STK4 - [STK4_HUMAN]					7.27125	6.28	2	2	7.81136	8.66	3	3					462	52.3019	4.99561
Q96GX5-2	Isoform 2 of Serine/threonine-protein kinase greatwall OS=Homo sapiens GN=MASTL - [GWL_HUMAN]	11.0581	9.29	4	4	17.2727	14.52	7	7					4.77391	2.86	2	2	840	92.8019	6.12549
Q8TF05-2	Isoform 2 of Serine/threonine-protein phosphatase 4 regulatory subunit 1 OS=Homo sapiens GN=PPP4R1 - [PP4R1_HUMAN]	24.707	9.22	8	10	21.2315	8.15	6	8									933	105.128	4.80518
O94991-2	Isoform 2 of SLIT and NTRK-like protein 5 OS=Homo sapiens GN=SLITRK5 - [SLIK5_HUMAN]									5.7052	4.04	2	2					717	79.7156	8.14795
P62318-2	Isoform 2 of Small nuclear ribonucleoprotein Sm D3 OS=Homo sapiens GN=SNRPD3 - [SMD3_HUMAN]	25.1622	33.33	3	8	19.0585	35.83	4	6	33.9692	52.5	5	11	45.1089	54.17	5	13	120	13.2829	8.90967
P28290-2	Isoform 2 of Sperm-specific antigen 2 OS=Homo sapiens GN=SSFA2 - [SSFA2_HUMAN]	5.13725	2.98	2	2	4.61119	3.07	2	2	5.00174	4.52	2	2					1106	121.377	5.31299
P26368-2	Isoform 2 of Splicing factor U2AF 65 kDa subunit OS=Homo sapiens GN=U2AF2 - [U2AF2_HUMAN]	12.2118	16.56	3	3	18.2957	16.56	3	4									471	53.087	9.08545
Q9GZT3-2	Isoform 2 of SRA stem-loop-interacting RNA-binding protein, mitochondrial OS=Homo sapiens GN=SLIRP - [SLIRP_HUMAN]	12.1675	46.73	4	4	13.1482	46.73	4	4									107	12.1143	10.2427
P78362-2	Isoform 2 of SRSF protein kinase 2 OS=Homo sapiens GN=SRPK2 - [SRPK2_HUMAN]	4.01568	7.01	4	4													699	78.9793	5.22412
O95347-2	Isoform 2 of Structural maintenance of chromosomes protein 2 OS=Homo sapiens GN=SMC2 - [SMC2_HUMAN]					8.96331	4	3	3	4.80553	3	2	2					1099	124.849	8.25049
Q8TC07-2	Isoform 2 of TBC1 domain family member 15 OS=Homo sapiens GN=TBC1D15 - [TBC15_HUMAN]	21.4225	11.28	8	8	11.1642	7.27	4	4	16.0511	10.24	5	5					674	77.3455	5.38916
O60343-2	Isoform 2 of TBC1 domain family member 4 OS=Homo sapiens GN=TBC1D4 - [TBCD4_HUMAN]	21.6421	5.91	5	6	37.4137	9.07	7	11	13.9332	3.81	3	4					1235	139.468	6.93213
Q9UGI8-2	Isoform 2 of Testin OS=Homo sapiens GN=TES - [TES_HUMAN]	7.11113	11.65	3	3	6.25324	8.74	2	3									412	46.8783	7.59131
Q8N5C8-2	Isoform 2 of TGF-beta-activated kinase 1 and MAP3K7-binding protein 3 OS=Homo sapiens GN=TAB3 - [TAB3_HUMAN]									51.8504	28.95	12	18	54.2123	27.19	13	19	684	75.552	8.38232
P30048-2	Isoform 2 of Thioredoxin-dependent peroxide reductase, mitochondrial OS=Homo sapiens GN=PRDX3 - [PRDX3_HUMAN]	22.074	21.43	4	8	13.8463	10.92	2	5									238	25.8223	7.45947
Q5VV42-2	Isoform 2 of Threonylcarbamoyladenosine tRNA methylthiotransferase OS=Homo sapiens GN=CDKAL1 - [CDKAL_HUMAN]					5.83822	5.33	2	2	6.45717	5.33	2	2					488	54.6321	8.08936
O14776-2	Isoform 2 of Transcription elongation regulator 1 OS=Homo sapiens GN=TCERG1 - [TCRG1_HUMAN]													2.70317	2.14	2	2	1077	121.614	8.54346
Q13263-2	Isoform 2 of Transcription intermediary factor 1-beta OS=Homo sapiens GN=TRIM28 - [TIF1B_HUMAN]	159.047	40.77	23	49	169.928	37.98	19	42	62.3926	30.41	13	19	63.5709	24.97	11	17	753	79.4235	5.98584
Q86YP4-2	Isoform 2 of Transcriptional repressor p66-alpha OS=Homo sapiens GN=GATAD2A - [P66A_HUMAN]					5.46763	3.78	2	2									608	65.185	9.80322
Q04727-2	Isoform 2 of Transducin-like enhancer protein 4 OS=Homo sapiens GN=TLE4 - [TLE4_HUMAN]	67.4269	26.14	13	20	88.1543	26.14	13	24									704	76.5322	7.79639
A2VDJ0-2	Isoform 2 of Transmembrane protein 131-like OS=Homo sapiens GN=KIAA0922 - [T131L_HUMAN]									6.25397	1.86	2	2					1239	138.6	7.50342
Q7Z2Z1-2	Isoform 2 of Treslin OS=Homo sapiens GN=TICRR - [TICRR_HUMAN]									33.6581	10.21	12	12	41.7738	9.53	13	13	1909	210.654	8.77783
P55084-2	Isoform 2 of Trifunctional enzyme subunit beta, mitochondrial OS=Homo sapiens GN=HADHB - [ECHB_HUMAN]	4.67068	5.53	2	2	5.15234	9.73	3	4									452	48.8482	9.17334
Q8NDV7-2	Isoform 2 of Trinucleotide repeat-containing gene 6A protein OS=Homo sapiens GN=TNRC6A - [TNR6A_HUMAN]									8.36357	2.69	3	3	19.8695	6.79	7	7	1709	181.942	6.58057
Q9Y4C2-2	Isoform 2 of TRPM8 channel-associated factor 1 OS=Homo sapiens GN=TCAF1 - [TCAF1_HUMAN]					2.86692	4.03	2	2	3.25358	4.03	2	2	4.1871	4.13	2	2	919	101.826	6.50732
P23381-2	Isoform 2 of Tryptophan--tRNA ligase, cytoplasmic OS=Homo sapiens GN=WARS - [SYWC_HUMAN]									14.0074	17.21	4	4	8.81726	12.56	3	3	430	48.8204	6.48096
Q71U36-2	Isoform 2 of Tubulin alpha-1A chain OS=Homo sapiens GN=TUBA1A - [TBA1A_HUMAN]	471.907	73.8	29	134	493.122	74.52	29	138	558.412	78.37	30	154	683.736	85.82	37	198	416	46.2678	5.08447
P68366-2	Isoform 2 of Tubulin alpha-4A chain OS=Homo sapiens GN=TUBA4A - [TBA4A_HUMAN]	354.175	58.43	23	96	360.17	55.2	21	94	400.552	54.97	22	109	487.194	59.35	24	142	433	48.2976	5.0083
Q9NY65-2	Isoform 2 of Tubulin alpha-8 chain OS=Homo sapiens GN=TUBA8 - [TBA8_HUMAN]	263.217	45.69	14	70	274.472	46.48	15	69	302.946	40.47	13	79	361.502	46.74	16	100	383	42.9262	5.08447
P08621-2	Isoform 2 of U1 small nuclear ribonucleoprotein 70 kDa OS=Homo sapiens GN=SNRNP70 - [RU17_HUMAN]					5.15999	6.54	2	2									428	50.5873	9.89111
Q9UMX0-2	Isoform 2 of Ubiquilin-1 OS=Homo sapiens GN=UBQLN1 - [UBQL1_HUMAN]	13.6104	13.73	4	5	5.87649	6.6	3	3	7.52449	6.77	3	3	5.31673	3.92	2	2	561	59.1828	5.09717
Q9Y4E8-2	Isoform 2 of Ubiquitin carboxyl-terminal hydrolase 15 OS=Homo sapiens GN=USP15 - [UBP15_HUMAN]					4.9185	2.94	2	2									952	109.227	5.14795
Q96K76-2	Isoform 2 of Ubiquitin carboxyl-terminal hydrolase 47 OS=Homo sapiens GN=USP47 - [UBP47_HUMAN]									2.47401	1.79	2	2					1287	147.13	5.07178
Q9Y5K5-2	Isoform 2 of Ubiquitin carboxyl-terminal hydrolase isozyme L5 OS=Homo sapiens GN=UCHL5 - [UCHL5_HUMAN]													8.19282	10.44	3	3	316	36.0562	5.22412
Q14157-1	Isoform 2 of Ubiquitin-associated protein 2-like OS=Homo sapiens GN=UBAP2L - [UBP2L_HUMAN]	50.1938	17.8	9	20	43.4548	17.19	11	16	95.9675	28.69	16	35	37.8878	26.45	14	20	983	103.867	6.97607
P22314-2	Isoform 2 of Ubiquitin-like modifier-activating enzyme 1 OS=Homo sapiens GN=UBA1 - [UBA1_HUMAN]	17.507	5.5	3	5	46.7796	22.5	15	16	19.8014	10.41	6	6	31.174	13.06	9	9	1018	113.728	5.60498
Q9H6X5-2	Isoform 2 of Uncharacterized protein C19orf44 OS=Homo sapiens GN=C19orf44 - [CS044_HUMAN]	1.67706	4.69	2	2					2.1437	4.69	2	4	4.9362	6.8	3	3	618	66.2821	5.97314
O00159-2	Isoform 2 of Unconventional myosin-Ic OS=Homo sapiens GN=MYO1C - [MYO1C_HUMAN]													6.50127	4.18	3	3	1028	117.834	9.40771
P38606-2	Isoform 2 of V-type proton ATPase catalytic subunit A OS=Homo sapiens GN=ATP6V1A - [VATA_HUMAN]	10.9386	9.08	3	3	12.39	10.62	4	4	6.55827	5.14	2	2	5.27238	4.11	2	2	584	64.6948	5.65576
Q00341-2	Isoform 2 of Vigilin OS=Homo sapiens GN=HDLBP - [VIGLN_HUMAN]	13.3278	4.29	4	4	16.1357	7.77	7	7									1235	137.901	6.88818
Q5VU97-2	Isoform 2 of VWFA and cache domain-containing protein 1 OS=Homo sapiens GN=CACHD1 - [CAHD1_HUMAN]	4.28978	1.64	2	2					2.40142	2.97	3	3					978	109.069	6.26514
Q9H7D7-2	Isoform 2 of WD repeat-containing protein 26 OS=Homo sapiens GN=WDR26 - [WDR26_HUMAN]	10.1177	14.42	5	5	10.7468	6.82	3	4					9.47449	6.82	3	3	645	70.4157	6.15088
Q6PJI9-2	Isoform 2 of WD repeat-containing protein 59 OS=Homo sapiens GN=WDR59 - [WDR59_HUMAN]													8.32898	5.6	2	3	571	64.8075	7.28369
Q96MX6-2	Isoform 2 of WD repeat-containing protein 92 OS=Homo sapiens GN=WDR92 - [WDR92_HUMAN]	13.0238	28.13	4	4	11.3804	15.63	3	3									288	32.1072	8.01611
P16989-2	Isoform 2 of Y-box-binding protein 3 OS=Homo sapiens GN=YBX3 - [YBOX3_HUMAN]	75.9885	44.55	11	18	106.046	62.38	12	24	28.0034	41.58	7	7	19.9211	33.66	6	6	303	31.928	9.65674
Q9Y5A9-2	Isoform 2 of YTH domain-containing family protein 2 OS=Homo sapiens GN=YTHDF2 - [YTHD2_HUMAN]	13.9258	12.67	4	4	6.80994	4.91	2	2	70.0587	17.58	8	16	46.4368	10.96	3	12	529	56.8421	8.93896
Q9ULJ3-2	Isoform 2 of Zinc finger and BTB domain-containing protein 21 OS=Homo sapiens GN=ZBTB21 - [ZBT21_HUMAN]	6.08241	6.94	3	3	21.9058	18.03	8	10									865	95.7477	6.50732
Q9UGR2-2	Isoform 2 of Zinc finger CCCH domain-containing protein 7B OS=Homo sapiens GN=ZC3H7B - [Z3H7B_HUMAN]	8.33961	5.22	3	3	5.00859	2.56	2	2									977	109.788	7.25439
Q6NZY4-2	Isoform 2 of Zinc finger CCHC domain-containing protein 8 OS=Homo sapiens GN=ZCCHC8 - [ZCHC8_HUMAN]													2.79555	8.32	2	2	469	51.0979	4.88135
O95218-2	Isoform 2 of Zinc finger Ran-binding domain-containing protein 2 OS=Homo sapiens GN=ZRANB2 - [ZRAB2_HUMAN]	60.4974	38.13	13	17	56.8625	31.25	11	16									320	36.2965	9.75928
Q13409-3	Isoform 2C of Cytoplasmic dynein 1 intermediate chain 2 OS=Homo sapiens GN=DYNC1I2 - [DC1I2_HUMAN]	2.00718	7.35	2	2					5.59176	7.35	2	2					612	68.3837	5.2876
Q16875-3	Isoform 3 of 6-phosphofructo-2-kinase/fructose-2,6-bisphosphatase 3 OS=Homo sapiens GN=PFKFB3 - [F263_HUMAN]									22.3479	14	5	7	8.80236	5.2	2	3	500	57.251	8.20654
Q02952-3	Isoform 3 of A-kinase anchor protein 12 OS=Homo sapiens GN=AKAP12 - [AKA12_HUMAN]	35.0294	9.6	9	12	10.959	4.59	3	3	10.5521	3.22	3	4	23.5025	6.56	7	8	1677	180.881	4.43701
Q6ULP2-3	Isoform 3 of Aftiphilin OS=Homo sapiens GN=AFTPH - [AFTIN_HUMAN]	4.07365	4.39	2	2													820	89.6646	4.48779
P63010-3	Isoform 3 of AP-2 complex subunit beta OS=Homo sapiens GN=AP2B1 - [AP2B1_HUMAN]					1.63238	2.16	2	2									880	98.0557	5.23682
O95831-3	Isoform 3 of Apoptosis-inducing factor 1, mitochondrial OS=Homo sapiens GN=AIFM1 - [AIFM1_HUMAN]	47.4291	24.47	12	14	15.7378	13.46	7	7	24.941	20.36	9	9	10.288	5.25	2	3	609	66.2536	8.93896
Q9H2U1-3	Isoform 3 of ATP-dependent RNA helicase DHX36 OS=Homo sapiens GN=DHX36 - [DHX36_HUMAN]	14.897	7.46	4	4	24.8944	12.46	9	10									979	111.409	7.56201
Q8NI60-3	Isoform 3 of Atypical kinase COQ8A, mitochondrial OS=Homo sapiens GN=COQ8A - [COQ8A_HUMAN]	8.06907	5.38	2	2	11.6153	11.93	6	6									595	66.5845	7.03467
Q9NYF8-3	Isoform 3 of Bcl-2-associated transcription factor 1 OS=Homo sapiens GN=BCLAF1 - [BCLF1_HUMAN]									140.521	32.68	23	44	151.412	30.72	25	47	869	100.172	9.94971
Q9P287-3	Isoform 3 of BRCA2 and CDKN1A-interacting protein OS=Homo sapiens GN=BCCIP - [BCCIP_HUMAN]									6.38331	13.36	2	2					292	33.4214	4.55127
Q92600-3	Isoform 3 of Cell differentiation protein RCD1 homolog OS=Homo sapiens GN=RQCD1 - [RCD1_HUMAN]									7.40038	13.57	3	3					258	29.1214	8.03076
Q13042-3	Isoform 3 of Cell division cycle protein 16 homolog OS=Homo sapiens GN=CDC16 - [CDC16_HUMAN]	17.9785	11.8	6	7	19.317	11.8	5	5	16.0942	9.86	4	4					568	65.8177	6.07471
Q5SW79-3	Isoform 3 of Centrosomal protein of 170 kDa OS=Homo sapiens GN=CEP170 - [CE170_HUMAN]	37.7927	10.5	13	16	40.9492	14.54	14	15	241.052	46.97	47	65	264.336	47.31	55	76	1486	164.44	7.23975
Q9Y4F5-3	Isoform 3 of Centrosomal protein of 170 kDa protein B OS=Homo sapiens GN=CEP170B - [C170B_HUMAN]									7.33626	2.57	2	2	16.7047	6.71	6	6	1519	163.528	6.97607
Q8TEP8-3	Isoform 3 of Centrosomal protein of 192 kDa OS=Homo sapiens GN=CEP192 - [CE192_HUMAN]	14.1642	3.11	4	4	5.44885	1.26	2	2					5.24358	1.34	2	2	2537	278.938	5.47803
Q9HAW4-3	Isoform 3 of Claspin OS=Homo sapiens GN=CLSPN - [CLSPN_HUMAN]	21.8134	7.13	7	8	20.4852	7.28	7	7	28.2806	11.49	10	10	17.2353	6.61	6	6	1332	150.276	4.77979
Q9H9E3-3	Isoform 3 of Conserved oligomeric Golgi complex subunit 4 OS=Homo sapiens GN=COG4 - [COG4_HUMAN]													5.26128	3.65	2	2	712	81.0464	5.46533
P33993-3	Isoform 3 of DNA replication licensing factor MCM7 OS=Homo sapiens GN=MCM7 - [MCM7_HUMAN]									6.77774	6.26	2	2					543	60.6048	6.25244
O75150-3	Isoform 3 of E3 ubiquitin-protein ligase BRE1B OS=Homo sapiens GN=RNF40 - [BRE1B_HUMAN]									5.93562	3.1	2	2					838	94.7377	5.57959
Q5T4S7-3	Isoform 3 of E3 ubiquitin-protein ligase UBR4 OS=Homo sapiens GN=UBR4 - [UBR4_HUMAN]	252.985	18.28	66	78	108.749	9.38	35	39	79.0134	7.48	27	28	86.8706	7.95	25	30	5159	571.489	6.03662
O94874-3	Isoform 3 of E3 UFM1-protein ligase 1 OS=Homo sapiens GN=UFL1 - [UFL1_HUMAN]									2.23631	5.7	2	2					509	57.548	6.30322
O15371-3	Isoform 3 of Eukaryotic translation initiation factor 3 subunit D OS=Homo sapiens GN=EIF3D - [EIF3D_HUMAN]	153.17	63.41	27	43	118.637	53.66	22	36	12.3174	17.07	5	5	6.77492	10.13	2	2	533	62.0004	5.63037
Q5XUX1-3	Isoform 3 of F-box/WD repeat-containing protein 9 OS=Homo sapiens GN=FBXW9 - [FBXW9_HUMAN]	98.3937	51.09	18	26	72.0709	46.94	16	20	135.015	51.31	20	36	138.313	51.97	20	36	458	50.7287	6.48096
Q8NFF5-3	Isoform 3 of FAD synthase OS=Homo sapiens GN=FLAD1 - [FAD1_HUMAN]	56.1633	40.58	12	17	55.2837	39.01	13	16									446	49.1671	5.96045
Q96CU9-3	Isoform 3 of FAD-dependent oxidoreductase domain-containing protein 1 OS=Homo sapiens GN=FOXRED1 - [FXRD1_HUMAN]	16.2859	13.56	4	5	10.2892	10.38	4	4	5.63758	5.08	2	3					472	52.0716	6.60986
Q9HCN4-3	Isoform 3 of GPN-loop GTPase 1 OS=Homo sapiens GN=GPN1 - [GPN1_HUMAN]	11.2857	16.49	3	3	6.41674	11.47	2	2	7.68524	11.47	2	2	11.0537	16.49	3	3	279	31.8117	4.66553
Q9NVX0-3	Isoform 3 of HAUS augmin-like complex subunit 2 OS=Homo sapiens GN=HAUS2 - [HAUS2_HUMAN]									9.0363	20.59	3	4					204	23.2572	7.62061
Q99871-3	Isoform 3 of HAUS augmin-like complex subunit 7 OS=Homo sapiens GN=HAUS7 - [HAUS7_HUMAN]	11.3532	14.79	4	4	8.26828	15.09	4	4	18.2244	20.12	5	6	28.4596	30.77	7	10	338	37.5002	4.83057
O14979-3	Isoform 3 of Heterogeneous nuclear ribonucleoprotein D-like OS=Homo sapiens GN=HNRNPDL - [HNRDL_HUMAN]	6.7115	10.66	3	3													244	27.1746	8.646
P61978-3	Isoform 3 of Heterogeneous nuclear ribonucleoprotein K OS=Homo sapiens GN=HNRNPK - [HNRPK_HUMAN]	10.8598	9.77	3	3	10.2761	6.59	3	3	6.79652	4.55	2	2					440	48.5322	5.5415
O60506-3	Isoform 3 of Heterogeneous nuclear ribonucleoprotein Q OS=Homo sapiens GN=SYNCRIP - [HNRPQ_HUMAN]	59.1434	35.94	14	19	46.8262	28.29	14	17									562	62.6173	7.56201
O60333-3	Isoform 3 of Kinesin-like protein KIF1B OS=Homo sapiens GN=KIF1B - [KIF1B_HUMAN]													6.24963	3.04	2	2	1153	130.282	8.42627
Q63ZY3-3	Isoform 3 of KN motif and ankyrin repeat domain-containing protein 2 OS=Homo sapiens GN=KANK2 - [KANK2_HUMAN]									5.84203	5.47	3	3	12.0225	6.54	3	4	841	89.9885	5.94775
P41229-3	Isoform 3 of Lysine-specific demethylase 5C OS=Homo sapiens GN=KDM5C - [KDM5C_HUMAN]	8.35812	2.84	3	3	9.18343	2.84	3	3	5.96904	3.17	3	3					1516	170.453	5.45264
Q8IWI9-3	Isoform 3 of MAX gene-associated protein OS=Homo sapiens GN=MGA - [MGAP_HUMAN]									0	1.47	2	2	16.6985	3.33	6	6	2856	315.024	6.84424
Q9H019-3	Isoform 3 of Mitochondrial fission regulator 1-like OS=Homo sapiens GN=MTFR1L - [MFR1L_HUMAN]									6.93552	10.36	2	2	11.4476	18.93	3	4	280	30.7507	6.31592
O75665-3	Isoform 3 of Oral-facial-digital syndrome 1 protein OS=Homo sapiens GN=OFD1 - [OFD1_HUMAN]									6.15445	5.45	3	3	12.5575	6.28	4	5	972	111.675	5.94775
P50542-3	Isoform 3 of Peroxisomal targeting signal 1 receptor OS=Homo sapiens GN=PEX5 - [PEX5_HUMAN]	7.39423	5.86	2	2	21.403	15.53	5	6	8.38539	7.61	2	2					631	69.8282	4.55127
Q6Y7W6-4	Isoform 3 of PERQ amino acid-rich with GYF domain-containing protein 2 OS=Homo sapiens GN=GIGYF2 - [PERQ2_HUMAN]	37.2961	12.36	10	12	41.0738	13.53	11	12	36.7941	14.7	12	12	16.2111	6.53	5	5	1286	148.545	5.5415
Q8TBX8-3	Isoform 3 of Phosphatidylinositol 5-phosphate 4-kinase type-2 gamma OS=Homo sapiens GN=PIP4K2C - [PI42C_HUMAN]									11.85	14.89	4	5					403	45.0249	6.48096
P46020-3	Isoform 3 of Phosphorylase b kinase regulatory subunit alpha, skeletal muscle isoform OS=Homo sapiens GN=PHKA1 - [KPB1_HUMAN]									4.63913	3.04	3	4					1151	129.306	5.96045
Q7Z736-3	Isoform 3 of Pleckstrin homology domain-containing family H member 3 OS=Homo sapiens GN=PLEKHH3 - [PKHH3_HUMAN]									8.42688	11.35	5	5	5.45292	5.96	3	3	705	76.0306	8.89502
Q6UN15-3	Isoform 3 of Pre-mRNA 3'-end-processing factor FIP1 OS=Homo sapiens GN=FIP1L1 - [FIP1_HUMAN]									5.83985	7.31	2	2					520	58.3407	5.5542
Q15185-3	Isoform 3 of Prostaglandin E synthase 3 OS=Homo sapiens GN=PTGES3 - [TEBP_HUMAN]					5.85696	23.08	2	2									130	14.9489	4.76709
Q8ND04-3	Isoform 3 of Protein SMG8 OS=Homo sapiens GN=SMG8 - [SMG8_HUMAN]					9.15245	7.31	3	3					5.65452	6.12	2	2	588	65.0468	7.66455
Q9Y4B6-3	Isoform 3 of Protein VPRBP OS=Homo sapiens GN=VPRBP - [VPRBP_HUMAN]	7.99743	6.99	4	4													1058	118.161	4.94482
Q7L2E3-3	Isoform 3 of Putative ATP-dependent RNA helicase DHX30 OS=Homo sapiens GN=DHX30 - [DHX30_HUMAN]	42.4184	18.35	17	18	25.3972	9.35	7	8	32.5464	13.33	11	12	16.7755	7.53	6	6	1155	129.357	8.52881
Q6P996-3	Isoform 3 of Pyridoxal-dependent decarboxylase domain-containing protein 1 OS=Homo sapiens GN=PDXDC1 - [PDXD1_HUMAN]	2.16162	6.46	2	2	2.09107	3.87	2	2									697	76.4992	5.47803
Q6R327-3	Isoform 3 of Rapamycin-insensitive companion of mTOR OS=Homo sapiens GN=RICTOR - [RICTR_HUMAN]	14.8774	5.6	5	5	16.3008	5.31	5	5	23.8039	7.33	8	8	24.1081	7.39	8	8	1732	194.888	7.73779
Q92974-3	Isoform 3 of Rho guanine nucleotide exchange factor 2 OS=Homo sapiens GN=ARHGEF2 - [ARHG2_HUMAN]	29.9516	15.03	10	11	42.059	22.76	16	16									958	108.175	6.87354
O75582-3	Isoform 3 of Ribosomal protein S6 kinase alpha-5 OS=Homo sapiens GN=RPS6KA5 - [KS6A5_HUMAN]	5.21644	3.73	2	2													723	81.7287	7.31299
Q16513-3	Isoform 3 of Serine/threonine-protein kinase N2 OS=Homo sapiens GN=PKN2 - [PKN2_HUMAN]					2.32142	2.46	2	2									936	106.15	6.40479
P51955-3	Isoform 3 of Serine/threonine-protein kinase Nek2 OS=Homo sapiens GN=NEK2 - [NEK2_HUMAN]	16.1036	18.1	5	6	11.9585	14.42	4	4	8.58259	5.83	2	3					326	37.9316	8.57275
Q8TEL6-3	Isoform 3 of Short transient receptor potential channel 4-associated protein OS=Homo sapiens GN=TRPC4AP - [TP4AP_HUMAN]													0	3.04	2	2	789	89.9855	7.60596
P05023-3	Isoform 3 of Sodium/potassium-transporting ATPase subunit alpha-1 OS=Homo sapiens GN=ATP1A1 - [AT1A1_HUMAN]									40.7268	12.5	8	13	35.0792	16.43	11	18	992	109.48	5.31299
Q96RF0-3	Isoform 3 of Sorting nexin-18 OS=Homo sapiens GN=SNX18 - [SNX18_HUMAN]					5.78641	4.91	2	2	5.88767	4.91	2	2					591	64.7111	5.66846
Q13813-3	Isoform 3 of Spectrin alpha chain, non-erythrocytic 1 OS=Homo sapiens GN=SPTAN1 - [SPTN1_HUMAN]									42.5027	9.14	14	14	66.9278	12.81	21	21	2452	282.108	5.33838
Q5VSL9-3	Isoform 3 of Striatin-interacting protein 1 OS=Homo sapiens GN=STRIP1 - [STRP1_HUMAN]					2.73585	7.73	2	2									440	49.6669	7.31299
O00560-3	Isoform 3 of Syntenin-1 OS=Homo sapiens GN=SDCBP - [SDCB1_HUMAN]	6.50027	14.38	2	2	7.46831	15.07	3	3	2.90061	14.38	2	2					292	31.7415	7.53271
Q8WZ42-3	Isoform 3 of Titin OS=Homo sapiens GN=TTN - [TITIN_HUMAN]													2.43953	0.1	2	2	26926	2991.08	6.7417
Q96AV8-3	Isoform 3 of Transcription factor E2F7 OS=Homo sapiens GN=E2F7 - [E2F7_HUMAN]	42.3635	18.44	11	14	65.739	26.93	16	19	68.3454	31.06	17	21	86.1237	35.2	20	27	895	98.2917	8.1626
Q04726-3	Isoform 3 of Transducin-like enhancer protein 3 OS=Homo sapiens GN=TLE3 - [TLE3_HUMAN]	318.537	50	31	90	421.044	50.79	32	124									764	82.6017	7.1958
Q9NR50-3	Isoform 3 of Translation initiation factor eIF-2B subunit gamma OS=Homo sapiens GN=EIF2B3 - [EI2BG_HUMAN]	4.33848	6.23	2	2													401	44.7742	6.65381
Q08J23-3	Isoform 3 of tRNA (cytosine(34)-C(5))-methyltransferase OS=Homo sapiens GN=NSUN2 - [NSUN2_HUMAN]	1.67587	7.53	3	3	5.14012	9.04	3	3									531	59.346	6.55127
O94763-3	Isoform 3 of Unconventional prefoldin RPB5 interactor 1 OS=Homo sapiens GN=URI1 - [RMP_HUMAN]	20.1642	15.91	6	7	19.1552	14.34	6	6	10.4734	8.45	3	3					509	56.9431	5.09717
P54725-3	Isoform 3 of UV excision repair protein RAD23 homolog A OS=Homo sapiens GN=RAD23A - [RD23A_HUMAN]	11.9085	13.81	3	7	7.42107	10.5	2	3									362	39.5136	4.57666
A3KMH1-3	Isoform 3 of von Willebrand factor A domain-containing protein 8 OS=Homo sapiens GN=VWA8 - [VWA8_HUMAN]					6.40733	1.82	2	2									1872	210.791	6.99072
O60716-21	Isoform 3A of Catenin delta-1 OS=Homo sapiens GN=CTNND1 - [CTND1_HUMAN]	16.7601	12.5	6	6	17.1768	9.62	5	5	6.16268	3.61	2	2	22.0135	13.1	6	6	832	92.6178	7.15186
Q14574-2	Isoform 3B of Desmocollin-3 OS=Homo sapiens GN=DSC3 - [DSC3_HUMAN]													10.1895	6.08	3	3	839	93.3952	6.31592
P46779-4	Isoform 4 of 60S ribosomal protein L28 OS=Homo sapiens GN=RPL28 - [RL28_HUMAN]	32.7449	68.12	6	13	30.3736	69.57	7	12					7.66651	53.62	4	4	69	7.88318	10.6968
Q6W2J9-4	Isoform 4 of BCL-6 corepressor OS=Homo sapiens GN=BCOR - [BCOR_HUMAN]													13.7993	5.64	7	7	1703	186.119	6.82959
Q9NZN8-4	Isoform 4 of CCR4-NOT transcription complex subunit 2 OS=Homo sapiens GN=CNOT2 - [CNOT2_HUMAN]					8.55275	11.79	3	4	5.92612	5.26	2	2	6.19239	11.79	3	3	475	51.5041	7.31299
P04637-4	Isoform 4 of Cellular tumor antigen p53 OS=Homo sapiens GN=TP53 - [P53_HUMAN]	23.3917	27.12	8	8	16.0441	19.77	5	5	7.02483	16.38	4	4	7.39319	10.45	3	3	354	39.2953	7.86963
Q8WWK9-6	Isoform 4 of Cytoskeleton-associated protein 2 OS=Homo sapiens GN=CKAP2 - [CKAP2_HUMAN]													9.67268	8.2	4	4	634	71.1508	9.27588
Q96N67-4	Isoform 4 of Dedicator of cytokinesis protein 7 OS=Homo sapiens GN=DOCK7 - [DOCK7_HUMAN]	22.8639	4.19	6	6	16.1302	3.29	4	4	20.2787	3.86	7	7	11.7288	4.53	8	9	2098	238.123	6.82959
Q6ZN54-4	Isoform 4 of Differentially expressed in FDCP 8 homolog OS=Homo sapiens GN=DEF8 - [DEFI8_HUMAN]					1.85583	4.6	2	2									391	45.3584	6.72705
O43432-4	Isoform 4 of Eukaryotic translation initiation factor 4 gamma 3 OS=Homo sapiens GN=EIF4G3 - [IF4G3_HUMAN]													0	1.53	2	2	1305	146.779	6.06201
Q96ME1-4	Isoform 4 of F-box/LRR-repeat protein 18 OS=Homo sapiens GN=FBXL18 - [FXL18_HUMAN]	324.763	75.07	39	98	343.236	79.94	43	101	443.859	82.31	42	120	307.702	74.93	36	81	718	78.8688	8.26514
Q8NFF5-4	Isoform 4 of FAD synthase OS=Homo sapiens GN=FLAD1 - [FAD1_HUMAN]	53.3889	62.24	12	16	51.6145	54.08	12	15									294	32.3491	5.70654
P19367-4	Isoform 4 of Hexokinase-1 OS=Homo sapiens GN=HK1 - [HXK1_HUMAN]	2.86085	2.54	2	2	11.7468	5.86	5	5	4.74136	2.54	2	2	4.93427	2.65	2	2	905	101.02	6.90283
Q9UPP1-4	Isoform 4 of Histone lysine demethylase PHF8 OS=Homo sapiens GN=PHF8 - [PHF8_HUMAN]	8.78417	3.69	2	3					10.7237	5.7	3	3					948	105.847	7.54736
Q09028-4	Isoform 4 of Histone-binding protein RBBP4 OS=Homo sapiens GN=RBBP4 - [RBBP4_HUMAN]	12.9366	13.08	4	4	12.9507	13.08	4	4	11.2397	11.28	3	3	14.631	14.36	5	5	390	43.455	4.95752
Q86W92-4	Isoform 4 of Liprin-beta-1 OS=Homo sapiens GN=PPFIBP1 - [LIPB1_HUMAN]	15.2401	8.27	6	6	2.96022	3.06	2	2	18.1808	9.49	7	8	9.86721	4.08	3	3	980	110.227	5.41455
Q3KQU3-4	Isoform 4 of MAP7 domain-containing protein 1 OS=Homo sapiens GN=MAP7D1 - [MA7D1_HUMAN]	9.51986	4.83	2	3	7.09679	8.91	3	3	47.6325	26.36	16	17	50.583	24.63	15	17	808	89.4135	10.0669
O60524-4	Isoform 4 of Nuclear export mediator factor NEMF OS=Homo sapiens GN=NEMF - [NEMF_HUMAN]	4.61781	3.58	3	3													1034	117.951	6.16357
Q8NC51-4	Isoform 4 of Plasminogen activator inhibitor 1 RNA-binding protein OS=Homo sapiens GN=SERBP1 - [PAIRB_HUMAN]	16.2696	12.4	4	6	12.8048	11.63	4	5									387	42.4013	8.44092
Q9UHX1-4	Isoform 4 of Poly(U)-binding-splicing factor PUF60 OS=Homo sapiens GN=PUF60 - [PUF60_HUMAN]	36.4953	30.46	8	10	26.1269	25.05	6	7									499	53.9907	5.32568
Q32P28-4	Isoform 4 of Prolyl 3-hydroxylase 1 OS=Homo sapiens GN=P3H1 - [P3H1_HUMAN]	5.51237	5.31	3	3	5.41922	3.59	2	2									697	78.8721	5.57959
O60502-4	Isoform 4 of Protein O-GlcNAcase OS=Homo sapiens GN=MGEA5 - [OGA_HUMAN]	2.6319	3.94	2	2													863	96.869	5.021
P30154-4	Isoform 4 of Serine/threonine-protein phosphatase 2A 65 kDa regulatory subunit A beta isoform OS=Homo sapiens GN=PPP2R1B - [2AAB_HUMAN]	21.7313	12.23	5	6	6.98769	5.4	2	2	7.73008	6.29	2	2					556	61.2749	4.93213
Q6NSI4-4	Isoform 4 of Uncharacterized protein CXorf57 OS=Homo sapiens GN=CXorf57 - [CX057_HUMAN]													1.81355	4.09	3	3	758	86.5192	8.27979
O94763-4	Isoform 4 of Unconventional prefoldin RPB5 interactor 1 OS=Homo sapiens GN=URI1 - [RMP_HUMAN]	22.7748	15.79	6	7	21.4444	17.89	7	7	10.4734	9.05	3	3					475	53.4143	5.16064
Q8N5D0-4	Isoform 4 of WD and tetratricopeptide repeats protein 1 OS=Homo sapiens GN=WDTC1 - [WDTC1_HUMAN]	5.92372	3.55	2	2	8.88263	6.66	4	4	12.087	8.73	4	4	4.78453	3.4	2	2	676	75.7425	7.35693
Q9NW81-5	Isoform 5 of ATP synthase subunit s-like protein OS=Homo sapiens GN=ATP5SL - [AT5SL_HUMAN]					7.34164	19.57	3	3									230	26.3143	5.85889
O60271-5	Isoform 5 of C-Jun-amino-terminal kinase-interacting protein 4 OS=Homo sapiens GN=SPAG9 - [JIP4_HUMAN]					6.3013	5.69	3	3	6.16196	3.97	2	2					931	103.149	4.88135
Q15642-5	Isoform 5 of Cdc42-interacting protein 4 OS=Homo sapiens GN=TRIP10 - [CIP4_HUMAN]									6.10773	11.14	2	3					341	39.5589	7.88428
Q9ULV3-5	Isoform 5 of Cip1-interacting zinc finger protein OS=Homo sapiens GN=CIZ1 - [CIZ1_HUMAN]					3.95192	4.39	2	2									797	88.4648	6.03662
Q15910-5	Isoform 5 of Histone-lysine N-methyltransferase EZH2 OS=Homo sapiens GN=EZH2 - [EZH2_HUMAN]													0	3.74	2	2	695	79.5702	7.2251
O14744-5	Isoform 5 of Protein arginine N-methyltransferase 5 OS=Homo sapiens GN=PRMT5 - [ANM5_HUMAN]	204.224	51.94	27	58	203.325	52.28	27	56	573.089	76.39	42	164	523.55	69.14	40	134	593	67.6309	6.20166
Q9BXP5-5	Isoform 5 of Serrate RNA effector molecule homolog OS=Homo sapiens GN=SRRT - [SRRT_HUMAN]					4.89995	3.81	2	2									839	96.163	5.75732
Q9UMZ2-6	Isoform 5 of Synergin gamma OS=Homo sapiens GN=SYNRG - [SYNRG_HUMAN]	2.81964	2.98	2	2	7.36603	4.06	3	3	5.44716	2.98	2	2					1108	119.434	5.12256
Q9BPZ7-5	Isoform 5 of Target of rapamycin complex 2 subunit MAPKAP1 OS=Homo sapiens GN=MAPKAP1 - [SIN1_HUMAN]									4.32647	6.5	2	2					323	36.2144	7.76709
P51532-5	Isoform 5 of Transcription activator BRG1 OS=Homo sapiens GN=SMARCA4 - [SMCA4_HUMAN]	6.50757	1.49	2	2	9.08993	2.85	3	3									1613	181.147	7.98682
Q8IWZ3-6	Isoform 6 of Ankyrin repeat and KH domain-containing protein 1 OS=Homo sapiens GN=ANKHD1 - [ANKH1_HUMAN]	29.9235	6.04	9	9	29.5366	7.53	10	12	111.527	18.3	29	31	125.857	20.1	32	37	2617	277.004	5.85889
O75179-6	Isoform 6 of Ankyrin repeat domain-containing protein 17 OS=Homo sapiens GN=ANKRD17 - [ANR17_HUMAN]	18.8767	4.12	6	6	14.6417	2.38	4	5	61.7514	12.12	19	20	70.3322	11.22	17	20	2352	246.598	6.68311
Q9H6U6-6	Isoform 6 of Breast carcinoma-amplified sequence 3 OS=Homo sapiens GN=BCAS3 - [BCAS3_HUMAN]					2.34842	4.82	2	2									684	74.1927	6.59521
Q96T76-9	Isoform 6 of MMS19 nucleotide excision repair protein homolog OS=Homo sapiens GN=MMS19 - [MMS19_HUMAN]									5.28489	3.44	2	2					987	108.31	6.41748
O43251-6	Isoform 6 of RNA binding protein fox-1 homolog 2 OS=Homo sapiens GN=RBFOX2 - [RFOX2_HUMAN]									5.35811	8.22	2	2					450	47.1862	6.62451
Q01844-6	Isoform 6 of RNA-binding protein EWS OS=Homo sapiens GN=EWSR1 - [EWS_HUMAN]	9.14115	6.5	2	2					11.5017	8.83	3	3					600	62.469	9.39307
O75170-6	Isoform 6 of Serine/threonine-protein phosphatase 6 regulatory subunit 2 OS=Homo sapiens GN=PPP6R2 - [PP6R2_HUMAN]	6.80299	2.65	2	2	4.9346	2.21	2	2					5.36691	3.09	2	2	905	98.0645	4.90674
Q04726-6	Isoform 6 of Transducin-like enhancer protein 3 OS=Homo sapiens GN=TLE3 - [TLE3_HUMAN]	318.887	50.2	31	89	417.149	50.98	32	122									767	82.9029	7.1958
Q12906-7	Isoform 7 of Interleukin enhancer-binding factor 3 OS=Homo sapiens GN=ILF3 - [ILF3_HUMAN]	52.7264	25.5	16	19	48.8843	26.39	14	17									898	95.7483	8.80713
Q15149-7	Isoform 7 of Plectin OS=Homo sapiens GN=PLEC - [PLEC_HUMAN]	7.18464	0.78	3	3					29.8762	3.21	11	11	10.2214	1.02	3	3	4515	512.292	5.77002
Q9NSV4-7	Isoform 7 of Protein diaphanous homolog 3 OS=Homo sapiens GN=DIAPH3 - [DIAP3_HUMAN]									7.64239	2.61	2	3					1112	127.774	6.93213
P49815-7	Isoform 7 of Tuberin OS=Homo sapiens GN=TSC2 - [TSC2_HUMAN]	4.88548	2.84	3	3	13.2138	4.96	4	4					11.0175	3.61	3	3	1692	187.837	6.93213
Q13428-8	Isoform 8 of Treacle protein OS=Homo sapiens GN=TCOF1 - [TCOF_HUMAN]	6.6507	1.56	2	2	17.4762	5.38	5	6									1412	144.327	9.0415
Q8NEY8-9	Isoform 9 of Periphilin-1 OS=Homo sapiens GN=PPHLN1 - [PPHLN_HUMAN]									21.4587	15.52	5	8	14.6145	19.54	6	7	348	40.2946	7.15186
P22626-2	Isoform A2 of Heterogeneous nuclear ribonucleoproteins A2/B1 OS=Homo sapiens GN=HNRNPA2B1 - [ROA2_HUMAN]	17.0191	17.6	3	4	11.9419	17.6	3	3									341	35.9839	8.646
P49023-2	Isoform Alpha of Paxillin OS=Homo sapiens GN=PXN - [PAXI_HUMAN]	5.14671	5.57	2	2													557	60.9273	6.354
Q13033-2	Isoform Alpha of Striatin-3 OS=Homo sapiens GN=STRN3 - [STRN3_HUMAN]	33.4992	18.65	10	11	30.7638	13.18	8	11	14.205	8.56	5	6	31.706	13.88	8	10	713	77.6965	5.26221
P05067-10	Isoform APP639 of Amyloid beta A4 protein OS=Homo sapiens GN=APP - [A4_HUMAN]					6.71578	4.38	2	3									639	72.5075	4.81787
O75190-2	Isoform B of DnaJ homolog subfamily B member 6 OS=Homo sapiens GN=DNAJB6 - [DNJB6_HUMAN]	51.0978	34.44	8	14	21.3478	17.84	4	7	58.9996	33.2	7	21	38.7067	33.61	7	11	241	26.8831	7.54736
Q9UKB1-3	Isoform B of F-box/WD repeat-containing protein 11 OS=Homo sapiens GN=FBXW11 - [FBW1B_HUMAN]	176.74	57.28	28	51	173.285	64.84	28	49	221.516	71.64	30	66	192.729	65.03	29	54	529	60.8596	6.68311
Q9UN86-2	Isoform B of Ras GTPase-activating protein-binding protein 2 OS=Homo sapiens GN=G3BP2 - [G3BP2_HUMAN]					6.39621	7.8	2	2									449	50.7861	5.37646
P53814-5	Isoform B2 of Smoothelin OS=Homo sapiens GN=SMTN - [SMTN_HUMAN]	11.6461	6.45	4	5	9.24026	6.78	4	4	26.4143	14.97	10	11	38.5721	21.09	14	14	915	98.8591	8.92432
Q92598-2	Isoform Beta of Heat shock protein 105 kDa OS=Homo sapiens GN=HSPH1 - [HS105_HUMAN]	18.5891	11.55	6	6	5.78556	10.57	6	6	9.40033	9.71	6	6	15.1692	11.06	7	7	814	92.0574	5.5542
O75688-2	Isoform Beta-2 of Protein phosphatase 1B OS=Homo sapiens GN=PPM1B - [PPM1B_HUMAN]					17.2432	19.12	6	6	18.3511	21.96	6	6	84.5322	59.17	18	28	387	42.7437	5.19873
Q13615-3	Isoform C of Myotubularin-related protein 3 OS=Homo sapiens GN=MTMR3 - [MTMR3_HUMAN]	30.365	11.02	8	8	22.5083	5.51	5	5									1161	129.361	6.04932
P09543-2	Isoform CNPI of 2',3'-cyclic-nucleotide 3'-phosphodiesterase OS=Homo sapiens GN=CNP - [CN37_HUMAN]					12.8184	14.71	3	4									401	45.0703	8.52881
Q04637-6	Isoform E of Eukaryotic translation initiation factor 4 gamma 1 OS=Homo sapiens GN=EIF4G1 - [IF4G1_HUMAN]									8.08475	2.92	3	3	12.2353	5.7	6	6	1403	154.709	5.16064
P18583-6	Isoform E of Protein SON OS=Homo sapiens GN=SON - [SON_HUMAN]													7.07139	2.23	2	2	2108	228.037	5.40186
Q01433-2	Isoform Ex1A-2-3 of AMP deaminase 2 OS=Homo sapiens GN=AMPD2 - [AMPD2_HUMAN]	98.5467	26.82	23	35	105.162	33.46	26	38									798	92.0123	6.27783
P36542-2	Isoform Heart of ATP synthase subunit gamma, mitochondrial OS=Homo sapiens GN=ATP5C1 - [ATPG_HUMAN]	2.78721	6.4	2	2	5.87475	9.09	2	2	14.7683	17.85	6	6	7.61796	8.75	3	3	297	32.8602	9.30518
P54136-2	Isoform Monomeric of Arginine--tRNA ligase, cytoplasmic OS=Homo sapiens GN=RARS - [SYRC_HUMAN]	4.53456	4.42	2	2	5.32108	3.74	2	2	5.21083	3.91	2	2					588	67.0975	6.55127
Q08499-7	Isoform N3 of cAMP-specific 3',5'-cyclic phosphodiesterase 4D OS=Homo sapiens GN=PDE4D - [PDE4D_HUMAN]					3.96339	15.81	2	2									215	23.8242	9.71533
P31946-2	Isoform Short of 14-3-3 protein beta/alpha OS=Homo sapiens GN=YWHAB - [1433B_HUMAN]	16.5999	31.97	6	7	16.0242	24.18	5	7	25.3302	36.89	7	9	21.0153	33.61	6	7	244	27.8327	4.83057
P54886-2	Isoform Short of Delta-1-pyrroline-5-carboxylate synthase OS=Homo sapiens GN=ALDH18A1 - [P5CS_HUMAN]	19.0822	10.72	6	6	9.70546	6.18	4	5									793	87.0344	7.12256
O95793-2	Isoform Short of Double-stranded RNA-binding protein Staufen homolog 1 OS=Homo sapiens GN=STAU1 - [STAU1_HUMAN]	18.9318	19.15	7	8	20.0478	21.77	7	7									496	54.8996	9.51025
Q00839-2	Isoform Short of Heterogeneous nuclear ribonucleoprotein U OS=Homo sapiens GN=HNRNPU - [HNRPU_HUMAN]	111.722	25.31	15	30	121.736	30.02	16	34	14.9065	8.93	3	4	21.7551	11.79	5	6	806	88.9242	5.78271
O15164-2	Isoform Short of Transcription intermediary factor 1-alpha OS=Homo sapiens GN=TRIM24 - [TIF1A_HUMAN]	0	4.23	2	2													1016	112.946	6.82959
Q16637-4	Isoform SMN-delta57 of Survival motor neuron protein OS=Homo sapiens GN=SMN1 - [SMN_HUMAN]	5.11081	14.4	2	3	8.46439	14.4	2	3	12.1669	18.8	4	4	15.4541	18.8	4	5	250	27.1181	5.24951
O15350-6	Isoform Zeta of Tumor protein p73 OS=Homo sapiens GN=TP73 - [P73_HUMAN]									13.8656	10.74	4	5	7.1291	7.96	3	3	540	59.8495	6.72705
J3KR24	Isoleucine--tRNA ligase, cytoplasmic OS=Homo sapiens GN=IARS PE=1 SV=1 - [J3KR24_HUMAN]	19.6171	8.16	7	7	22.3647	9.11	7	7	5.97121	2.17	2	2					1152	131.68	6.11279
P14923	Junction plakoglobin OS=Homo sapiens GN=JUP PE=1 SV=3 - [PLAK_HUMAN]	8.81467	4.7	4	4	6.40344	4.7	3	3	8.57202	4.7	3	4	11.0772	8.72	5	6	745	81.6927	6.13818
A0A087X0M4	Kanadaptin OS=Homo sapiens GN=SLC4A1AP PE=1 SV=1 - [A0A087X0M4_HUMAN]					6.43092	4.31	2	2									742	82.839	5.09717
Q14145	Kelch-like ECH-associated protein 1 OS=Homo sapiens GN=KEAP1 PE=1 SV=2 - [KEAP1_HUMAN]	29.7143	22.76	11	13	20.2446	12.5	6	8									624	69.6207	6.44287
P13645	Keratin, type I cytoskeletal 10 OS=Homo sapiens GN=KRT10 PE=1 SV=6 - [K1C10_HUMAN]	397.482	62.33	36	124	286.361	57.36	32	91	408.726	62.67	37	134	376.044	63.53	37	118	584	58.7917	5.21143
P02533	Keratin, type I cytoskeletal 14 OS=Homo sapiens GN=KRT14 PE=1 SV=4 - [K1C14_HUMAN]	72.7981	45.55	19	26	60.6121	36.44	16	18	94.5037	48.73	21	31	68.8997	39.19	17	24	472	51.5294	5.16064
P08779	Keratin, type I cytoskeletal 16 OS=Homo sapiens GN=KRT16 PE=1 SV=4 - [K1C16_HUMAN]	47.0532	21.56	10	17	37.2118	29.39	12	14	72.5476	45.67	19	27	39.9701	25.16	13	16	473	51.2362	5.04639
Q04695	Keratin, type I cytoskeletal 17 OS=Homo sapiens GN=KRT17 PE=1 SV=2 - [K1C17_HUMAN]	36.0802	22.45	10	13	17.228	8.56	5	6	29.0355	14.35	8	12	20.0954	13.19	7	9	432	48.076	5.021
P05783	Keratin, type I cytoskeletal 18 OS=Homo sapiens GN=KRT18 PE=1 SV=2 - [K1C18_HUMAN]	27.9013	27.91	9	10	32.9463	30.47	10	12	65.1937	47.67	15	22	55.372	40.93	13	19	430	48.0285	5.45264
P35527	Keratin, type I cytoskeletal 9 OS=Homo sapiens GN=KRT9 PE=1 SV=3 - [K1C9_HUMAN]	248.513	69.18	32	74	206.338	60.03	28	57	206.157	60.83	27	68	249.059	74.48	35	67	623	62.0268	5.23682
A0A087X106	Keratin, type II cuticular Hb1 OS=Homo sapiens GN=KRT81 PE=1 SV=1 - [A0A087X106_HUMAN]	7.88694	7.23	4	4													484	53.082	5.46533
P04264	Keratin, type II cytoskeletal 1 OS=Homo sapiens GN=KRT1 PE=1 SV=6 - [K2C1_HUMAN]	446.628	59.47	40	122	348.192	58.7	38	93	372.648	58.54	38	99	393.25	60.56	42	111	644	65.999	8.11865
Q7Z794	Keratin, type II cytoskeletal 1b OS=Homo sapiens GN=KRT77 PE=2 SV=3 - [K2C1B_HUMAN]	35.7309	10.38	6	18	24.8623	5.36	4	9	24.4783	5.36	4	8	20.6292	5.02	3	7	578	61.8635	5.98584
P35908	Keratin, type II cytoskeletal 2 epidermal OS=Homo sapiens GN=KRT2 PE=1 SV=2 - [K22E_HUMAN]	280.903	72.14	41	90	177.35	58.22	30	55	235.461	70.74	36	75	201.539	61.97	32	64	639	65.3932	8.00146
P13647	Keratin, type II cytoskeletal 5 OS=Homo sapiens GN=KRT5 PE=1 SV=3 - [K2C5_HUMAN]	72.3246	29.49	20	28	62.6477	24.07	16	23	76.8963	31.19	20	29	64.7935	27.97	16	22	590	62.34	7.73779
P02538	Keratin, type II cytoskeletal 6A OS=Homo sapiens GN=KRT6A PE=1 SV=3 - [K2C6A_HUMAN]	75.9544	30.14	19	28	57.0367	20.39	12	21	97.6521	34.75	20	33	52.0994	23.23	12	18	564	60.0083	8.00146
P04259	Keratin, type II cytoskeletal 6B OS=Homo sapiens GN=KRT6B PE=1 SV=5 - [K2C6B_HUMAN]	80.4624	31.56	19	29	62.4145	23.58	13	23	95.5748	33.16	19	32	53.4692	20.39	11	18	564	60.0303	8.00146
P05787	Keratin, type II cytoskeletal 8 OS=Homo sapiens GN=KRT8 PE=1 SV=7 - [K2C8_HUMAN]	52.7144	34.58	16	22	49.2169	35.2	14	16	77.7739	55.07	22	25	41.531	26.92	10	14	483	53.6711	5.59229
Q96EK5	KIF1-binding protein OS=Homo sapiens GN=KIF1BP PE=1 SV=1 - [KBP_HUMAN]					2.56702	6.76	2	2									621	71.7684	5.49072
B4DN67	Kin of IRRE-like protein 1 OS=Homo sapiens GN=KIRREL PE=1 SV=1 - [B4DN67_HUMAN]									6.04129	3.2	2	2	6.66946	4.72	2	2	657	72.6763	5.78271
G5E9S8	Kinesin light chain 1 OS=Homo sapiens GN=KLC1 PE=1 SV=1 - [G5E9S8_HUMAN]	2.41381	4.92	2	2													549	62.4676	5.84619
P33176	Kinesin-1 heavy chain OS=Homo sapiens GN=KIF5B PE=1 SV=1 - [KINH_HUMAN]					23.7106	12.77	8	8					5.2386	3.12	2	2	963	109.617	6.50732
A0A0G2JMZ6	Kinesin-like protein (Fragment) OS=Homo sapiens GN=KIF5C PE=1 SV=1 - [A0A0G2JMZ6_HUMAN]					8.14767	6.51	4	4									860	98.6198	6.13818
P52732	Kinesin-like protein KIF11 OS=Homo sapiens GN=KIF11 PE=1 SV=2 - [KIF11_HUMAN]	60.991	23.96	18	20	48.5661	21.78	16	17	70.3874	27.27	21	24	63.849	25.38	17	21	1056	119.085	5.64307
H7C2F6	Kinesin-like protein KIF3A (Fragment) OS=Homo sapiens GN=KIF3A PE=1 SV=1 - [H7C2F6_HUMAN]													2.40012	11.89	2	2	185	21.7213	8.01611
K7EJH0	Kinetochore protein Spc24 (Fragment) OS=Homo sapiens GN=SPC24 PE=1 SV=1 - [K7EJH0_HUMAN]									10.9716	33.93	3	3	10.3019	20.83	3	4	168	19.0997	4.55127
Q8NBT2	Kinetochore protein Spc24 OS=Homo sapiens GN=SPC24 PE=1 SV=2 - [SPC24_HUMAN]									17.415	39.59	4	4	14.3155	24.37	3	4	197	22.4644	4.70361
Q5JW53	Kinetochore-associated protein DSN1 homolog (Fragment) OS=Homo sapiens GN=DSN1 PE=1 SV=1 - [Q5JW53_HUMAN]									5.47488	8.71	2	2					241	27.2647	6.80029
Q96IY1	Kinetochore-associated protein NSL1 homolog OS=Homo sapiens GN=NSL1 PE=1 SV=3 - [NSL1_HUMAN]													7.12667	11.39	2	2	281	32.1415	6.78564
P00338	L-lactate dehydrogenase A chain OS=Homo sapiens GN=LDHA PE=1 SV=2 - [LDHA_HUMAN]	3.21706	5.42	2	2					6.16373	9.04	3	3	12.4283	14.46	4	4	332	36.6654	8.26514
P07195	L-lactate dehydrogenase B chain OS=Homo sapiens GN=LDHB PE=1 SV=2 - [LDHB_HUMAN]									13.3235	15.27	4	5	19.4095	22.75	6	7	334	36.6151	6.04932
A0A0B4J210	La-related protein 1 (Fragment) OS=Homo sapiens GN=LARP1 PE=1 SV=5 - [A0A0B4J210_HUMAN]	11.0832	6.87	4	4	5.22062	2.94	2	2									815	90.7668	7.43018
Q92615	La-related protein 4B OS=Homo sapiens GN=LARP4B PE=1 SV=3 - [LAR4B_HUMAN]	3.132	4.74	2	2	3.47657	4.74	2	2									738	80.5026	6.91748
P20700	Lamin-B1 OS=Homo sapiens GN=LMNB1 PE=1 SV=2 - [LMNB1_HUMAN]	59.314	38.57	17	19	17.3877	16.55	7	7	19.1684	15.36	6	7	8.07528	6.31	3	3	586	66.3676	5.16064
P42167	Lamina-associated polypeptide 2, isoforms beta/gamma OS=Homo sapiens GN=TMPO PE=1 SV=2 - [LAP2B_HUMAN]	5.94806	8.59	2	2					13.0619	16.74	4	5	4.80228	6.39	2	2	454	50.6395	9.37842
Q14766	Latent-transforming growth factor beta-binding protein 1 OS=Homo sapiens GN=LTBP1 PE=1 SV=4 - [LTBP1_HUMAN]									38.1266	8.02	8	10	23.2945	5.35	5	6	1721	186.673	5.96045
Q9BRK4	Leucine zipper putative tumor suppressor 2 OS=Homo sapiens GN=LZTS2 PE=1 SV=2 - [LZTS2_HUMAN]									5.53431	4.33	2	2					669	72.7149	6.50732
Q9P2J5	Leucine--tRNA ligase, cytoplasmic OS=Homo sapiens GN=LARS PE=1 SV=2 - [SYLC_HUMAN]	27.7083	15.14	13	13	5.55863	2.13	3	3	16.0298	7.91	7	7	6.96455	4.34	3	3	1176	134.379	7.29834
P42704	Leucine-rich PPR motif-containing protein, mitochondrial OS=Homo sapiens GN=LRPPRC PE=1 SV=3 - [LPPRC_HUMAN]	95.7337	30.2	31	38	74.895	19.37	23	26									1394	157.805	6.12549
C9J9W2	LIM and SH3 domain protein 1 (Fragment) OS=Homo sapiens GN=LASP1 PE=1 SV=1 - [C9J9W2_HUMAN]	9.5909	15.06	3	3	6.76076	15.66	2	2									166	18.9683	9.01221
E9PMP7	LIM domain only protein 7 (Fragment) OS=Homo sapiens GN=LMO7 PE=1 SV=8 - [E9PMP7_HUMAN]					8.92672	6.79	4	4									1045	119.352	5.37646
C9JRJ5	LIM domain-containing protein 1 OS=Homo sapiens GN=LIMD1 PE=1 SV=1 - [C9JRJ5_HUMAN]	7.39013	5.16	2	2	16.247	15.65	5	6	7.1492	5.16	2	2					620	65.4931	7.45947
Q9Y2F5	Little elongation complex subunit 1 OS=Homo sapiens GN=ICE1 PE=1 SV=5 - [ICE1_HUMAN]													2.52737	1.06	2	2	2266	247.737	5.47803
Q659A1	Little elongation complex subunit 2 OS=Homo sapiens GN=ICE2 PE=1 SV=2 - [ICE2_HUMAN]									2.24733	3.46	2	2					982	109.942	7.09326
O95232	Luc7-like protein 3 OS=Homo sapiens GN=LUC7L3 PE=1 SV=2 - [LC7L3_HUMAN]	13.8834	10.88	4	4	11.6792	8.33	3	3									432	51.4351	9.78857
P05455	Lupus La protein OS=Homo sapiens GN=SSB PE=1 SV=2 - [LA_HUMAN]	9.40854	13.24	5	5	6.93496	10.05	4	5									408	46.8082	7.12256
Q15046	Lysine--tRNA ligase OS=Homo sapiens GN=KARS PE=1 SV=3 - [SYK_HUMAN]	4.15112	5.03	2	2													597	68.0046	6.354
I3VM54	Lysine-specific demethylase 2A OS=Homo sapiens GN=KDM2A PE=1 SV=1 - [I3VM54_HUMAN]	10.3475	3.58	3	3	16.2253	7.51	4	4	45.4393	15.02	11	15	21.2684	4.89	4	7	1145	130.576	7.57666
O60341	Lysine-specific histone demethylase 1A OS=Homo sapiens GN=KDM1A PE=1 SV=2 - [KDM1A_HUMAN]	5.9367	3.52	2	2	9.3947	3.29	2	3									852	92.8447	6.52197
G8JLH2	M-phase inducer phosphatase 2 OS=Homo sapiens GN=CDC25B PE=1 SV=1 - [G8JLH2_HUMAN]	7.53444	6.95	3	3	5.12038	3.89	2	2	11.6415	9.61	4	4	4.62564	5.52	2	3	489	55.9248	6.97607
A0A0A0MTP3	M-phase phosphoprotein 9 OS=Homo sapiens GN=MPHOSPH9 PE=1 SV=1 - [A0A0A0MTP3_HUMAN]													5.55884	3.47	2	2	1153	129.235	6.25244
B4DQT1	Macrophage erythroblast attacher OS=Homo sapiens GN=MAEA PE=1 SV=1 - [B4DQT1_HUMAN]					2.19443	7.47	2	2									348	39.7562	8.52881
A0A0A0MRP0	MAP7 domain-containing protein 3 (Fragment) OS=Homo sapiens GN=MAP7D3 PE=1 SV=1 - [A0A0A0MRP0_HUMAN]					4.60678	2.99	2	2	32.605	18.08	12	15	54.6803	29.68	20	25	802	90.0761	9.29053
P43243	Matrin-3 OS=Homo sapiens GN=MATR3 PE=1 SV=2 - [MATR3_HUMAN]					8.88681	7.32	4	5	17.0249	10.39	5	5	29.2218	13.7	8	9	847	94.5648	6.25244
H3BU53	MAX gene-associated protein (Fragment) OS=Homo sapiens GN=MGA PE=1 SV=1 - [H3BU53_HUMAN]									2.27354	2.98	2	2					1174	127.169	7.15186
Q96DY7	Mdm2-binding protein OS=Homo sapiens GN=MTBP PE=1 SV=1 - [MTBP_HUMAN]													10.0771	6.08	4	4	904	102.129	7.76709
Q7Z3Z5	Mediator of RNA polymerase II transcription subunit 12 OS=Homo sapiens GN=TNRC11 PE=1 SV=1 - [Q7Z3Z5_HUMAN]													4.45481	1.87	3	3	2027	226.18	6.80029
Q9Y5V3	Melanoma-associated antigen D1 OS=Homo sapiens GN=MAGED1 PE=1 SV=3 - [MAGD1_HUMAN]	124.946	31.11	22	34	137.983	33.03	20	35	120.451	34.32	21	39	208.353	39.07	25	55	778	86.1073	5.8335
Q9UNF1	Melanoma-associated antigen D2 OS=Homo sapiens GN=MAGED2 PE=1 SV=2 - [MAGD2_HUMAN]	35.166	26.4	12	13	45.9241	35.31	15	17	48.0414	29.21	13	17	30.5705	26.9	9	10	606	64.9144	9.31982
Q96JG8	Melanoma-associated antigen D4 OS=Homo sapiens GN=MAGED4 PE=1 SV=3 - [MAGD4_HUMAN]	58.1104	24.29	13	16	39.064	17.14	8	11	66.7373	31.17	15	19	72.3572	29.96	15	20	741	81.327	6.78564
O94776	Metastasis-associated protein MTA2 OS=Homo sapiens GN=MTA2 PE=1 SV=1 - [MTA2_HUMAN]					6.3975	5.09	2	2									668	74.9757	9.65674
Q99707	Methionine synthase OS=Homo sapiens GN=MTR PE=1 SV=2 - [METH_HUMAN]	68.1369	20.4	20	24	37.9365	12.49	13	15	57.5692	16.36	16	20	25.1075	9.72	10	11	1265	140.437	5.57959
P56192	Methionine--tRNA ligase, cytoplasmic OS=Homo sapiens GN=MARS PE=1 SV=2 - [SYMC_HUMAN]	5.51378	3.56	2	2	8.21893	4.78	3	3	5.38153	3.56	2	2	8.23641	4.89	3	3	900	101.052	6.16357
Q6N021	Methylcytosine dioxygenase TET2 OS=Homo sapiens GN=TET2 PE=1 SV=3 - [TET2_HUMAN]									31.9825	7.79	10	10	14.1052	4.3	5	5	2002	223.671	7.98682
Q9BQA1	Methylosome protein 50 OS=Homo sapiens GN=WDR77 PE=1 SV=1 - [MEP50_HUMAN]	90.3047	50.29	14	28	83.5616	43.86	12	25	227.735	67.84	16	64	270.555	67.84	16	75	342	36.7011	5.17334
P54105	Methylosome subunit pICln OS=Homo sapiens GN=CLNS1A PE=1 SV=1 - [ICLN_HUMAN]	43.3315	37.13	6	12	66.1081	48.95	7	16	146.564	44.3	9	36	163.618	56.12	10	41	237	26.1989	4.10693
Q8N3F8	MICAL-like protein 1 OS=Homo sapiens GN=MICALL1 PE=1 SV=2 - [MILK1_HUMAN]	9.50158	5.68	4	4	7.46204	5.1	3	3									863	93.3831	7.25439
Q9Y4B5	Microtubule cross-linking factor 1 OS=Homo sapiens GN=MTCL1 PE=1 SV=5 - [MTCL1_HUMAN]									11.9522	2.41	3	3	4.21137	1.15	2	2	1905	209.397	6.43018
P78559	Microtubule-associated protein 1A OS=Homo sapiens GN=MAP1A PE=1 SV=6 - [MAP1A_HUMAN]	9.42336	1.21	2	3													2803	305.298	4.91943
P46821	Microtubule-associated protein 1B OS=Homo sapiens GN=MAP1B PE=1 SV=2 - [MAP1B_HUMAN]	639.888	50.69	98	160	362.86	40.03	74	98	386.769	39.59	74	94	450.185	43.92	84	120	2468	270.468	4.80518
C9JHF5	Mitochondrial fission factor (Fragment) OS=Homo sapiens GN=MFF PE=1 SV=1 - [C9JHF5_HUMAN]													5.45693	39.86	2	2	138	15.6171	5.18604
Q3ZCQ8	Mitochondrial import inner membrane translocase subunit TIM50 OS=Homo sapiens GN=TIMM50 PE=1 SV=2 - [TIM50_HUMAN]	15.4031	19.26	5	5	10.7249	16.71	4	4	7.34085	8.22	2	2	6.9853	17.28	4	4	353	39.6215	8.36768
H3BST5	Mitochondrial Rho GTPase 2 (Fragment) OS=Homo sapiens GN=RHOT2 PE=1 SV=2 - [H3BST5_HUMAN]									7.29134	15.38	2	2					208	23.0718	4.71631
Q16659	Mitogen-activated protein kinase 6 OS=Homo sapiens GN=MAPK6 PE=1 SV=1 - [MK06_HUMAN]	31.7037	20.67	11	11	24.0981	12.76	7	8	72.5744	37.03	20	27	67.6712	32.73	18	21	721	82.6287	5.03369
Q9Y6D9	Mitotic spindle assembly checkpoint protein MAD1 OS=Homo sapiens GN=MAD1L1 PE=1 SV=2 - [MD1L1_HUMAN]													4.62383	2.37	2	2	718	83.0156	5.92236
Q13257	Mitotic spindle assembly checkpoint protein MAD2A OS=Homo sapiens GN=MAD2L1 PE=1 SV=1 - [MD2L1_HUMAN]	1.95601	8.29	2	2	3.94983	14.63	3	3					4.0272	6.83	2	2	205	23.4952	5.08447
Q9Y3D0	Mitotic spindle-associated MMXD complex subunit MIP18 OS=Homo sapiens GN=FAM96B PE=1 SV=1 - [MIP18_HUMAN]	17.7612	43.56	4	4	9.79232	17.79	2	3	15.5727	30.67	3	5	12.8959	30.67	3	3	163	17.6521	5.18604
Q7L9L4	MOB kinase activator 1B OS=Homo sapiens GN=MOB1B PE=1 SV=3 - [MOB1B_HUMAN]									4.20744	10.65	2	2	7.03237	10.65	2	3	216	25.0746	6.72705
Q9Y3A3	MOB-like protein phocein OS=Homo sapiens GN=MOB4 PE=1 SV=1 - [PHOCN_HUMAN]	5.3177	20	2	7													225	26.0156	5.78271
Q5JR04	Mov10, Moloney leukemia virus 10, homolog (Mouse), isoform CRA_a OS=Homo sapiens GN=MOV10 PE=1 SV=1 - [Q5JR04_HUMAN]	8.05248	4.33	3	3	7.9038	3.7	3	3					5.38794	2.96	2	2	947	107.142	8.79248
P78406	mRNA export factor OS=Homo sapiens GN=RAE1 PE=1 SV=1 - [RAE1L_HUMAN]	1.8031	7.07	2	2					42.3917	39.4	10	12	56.9867	47.01	11	21	368	40.9419	7.82568
P58340	Myeloid leukemia factor 1 OS=Homo sapiens GN=MLF1 PE=1 SV=1 - [MLF1_HUMAN]	8.92942	12.31	3	3	8.99621	12.31	3	3	25.2894	54.48	8	9	27.9365	43.66	7	7	268	30.608	9.45166
Q15773	Myeloid leukemia factor 2 OS=Homo sapiens GN=MLF2 PE=1 SV=1 - [MLF2_HUMAN]	19.2378	36.69	4	4	21.8991	36.69	5	5	28.6483	39.92	7	8	21.7588	39.52	6	6	248	28.1292	6.90283
E9PQG4	Myomegalin OS=Homo sapiens GN=PDE4DIP PE=1 SV=2 - [E9PQG4_HUMAN]					4.74516	5.95	3	3									740	85.3015	5.16064
F8W1R7	Myosin light polypeptide 6 OS=Homo sapiens GN=MYL6 PE=1 SV=1 - [F8W1R7_HUMAN]	6.03428	20	2	2	5.5924	20	2	2	7.65927	25.52	3	3	5.20048	20	2	2	145	16.2798	4.65283
Q7Z406	Myosin-14 OS=Homo sapiens GN=MYH14 PE=1 SV=2 - [MYH14_HUMAN]	17.0649	4.16	5	5	8.40436	2.91	4	4	17.3442	3.71	5	6	16.489	4.01	6	6	1995	227.732	5.60498
C9JSR1	Myotubularin-related protein 14 OS=Homo sapiens GN=MTMR14 PE=1 SV=1 - [C9JSR1_HUMAN]									3.32714	17.81	2	2					292	31.425	6.22705
J3QR65	Myotubularin-related protein 4 OS=Homo sapiens GN=MTMR4 PE=1 SV=1 - [J3QR65_HUMAN]	3.92963	2.9	3	3													1138	126.589	5.77002
Q86U44	N6-adenosine-methyltransferase 70 kDa subunit OS=Homo sapiens GN=METTL3 PE=1 SV=2 - [MTA70_HUMAN]	5.10453	3.1	2	2													580	64.4335	6.41748
O75489	NADH dehydrogenase [ubiquinone] iron-sulfur protein 3, mitochondrial OS=Homo sapiens GN=NDUFS3 PE=1 SV=1 - [NDUS3_HUMAN]	5.19854	9.85	2	2	6.46507	15.15	3	3									264	30.2227	7.50342
F8W1N5	Nascent polypeptide-associated complex subunit alpha (Fragment) OS=Homo sapiens GN=NACA PE=1 SV=1 - [F8W1N5_HUMAN]													21.5188	59.15	3	5	71	7.80827	9.62744
Q86UW6	NEDD4-binding protein 2 OS=Homo sapiens GN=N4BP2 PE=1 SV=2 - [N4BP2_HUMAN]									21.1164	5.82	6	6	38.0265	12.54	13	13	1770	198.676	5.21143
O15049	NEDD4-binding protein 3 OS=Homo sapiens GN=N4BP3 PE=1 SV=3 - [N4BP3_HUMAN]									6.27475	8.27	2	2					544	60.4327	8.104
F8VSA6	NEDD8 OS=Homo sapiens GN=NEDD8 PE=4 SV=1 - [F8VSA6_HUMAN]					14.2448	64	3	4	13.7674	38	2	3	16.4655	64	3	4	50	5.8632	6.69775
P07196	Neurofilament light polypeptide OS=Homo sapiens GN=NEFL PE=1 SV=3 - [NFL_HUMAN]	5.94054	4.97	3	3	3.47341	3.13	2	2	12.5315	8.1	4	5					543	61.4792	4.65283
E7ESP9	Neurofilament medium polypeptide OS=Homo sapiens GN=NEFM PE=1 SV=1 - [E7ESP9_HUMAN]	73.5767	21.55	13	22	41.9768	14.6	9	11	76.6639	26.57	16	24	29.5495	13.34	9	11	877	98.3223	4.85596
Q8N5F7	NF-kappa-B-activating protein OS=Homo sapiens GN=NKAP PE=1 SV=1 - [NKAP_HUMAN]									6.69248	6.27	2	2					415	47.1101	10.1108
A0A0C4DFS8	Nicotinamide phosphoribosyltransferase OS=Homo sapiens GN=NAMPT PE=1 SV=1 - [A0A0C4DFS8_HUMAN]	6.10935	8.42	2	2	5.94058	8.42	2	2									368	41.8385	6.46826
Q9Y2I1	Nischarin OS=Homo sapiens GN=NISCH PE=1 SV=3 - [NISCH_HUMAN]	20.3068	5.19	5	6	11.6913	4.79	5	5	42.3204	11.9	11	12	27.2311	6.32	7	9	1504	166.524	5.13525
P49321	Nuclear autoantigenic sperm protein OS=Homo sapiens GN=NASP PE=1 SV=2 - [NASP_HUMAN]	70.0922	33.25	15	22	41.8483	20.43	9	14									788	85.1861	4.29736
Q09161	Nuclear cap-binding protein subunit 1 OS=Homo sapiens GN=NCBP1 PE=1 SV=1 - [NCBP1_HUMAN]	9.74551	6.33	4	4													790	91.7805	6.43018
Q7Z417	Nuclear fragile X mental retardation-interacting protein 2 OS=Homo sapiens GN=NUFIP2 PE=1 SV=1 - [NUFP2_HUMAN]					2.87129	3.45	2	2									695	76.0747	8.70459
Q9Y266	Nuclear migration protein nudC OS=Homo sapiens GN=NUDC PE=1 SV=1 - [NUDC_HUMAN]	3.90442	9.06	2	2	9.55301	15.41	4	4									331	38.2191	5.37646
Q8WUM0	Nuclear pore complex protein Nup133 OS=Homo sapiens GN=NUP133 PE=1 SV=2 - [NU133_HUMAN]	55.4923	22.06	17	18	43.5648	13.32	11	14	51.133	20.16	14	20	40.5012	14.36	11	12	1156	128.898	5.09717
P49790	Nuclear pore complex protein Nup153 OS=Homo sapiens GN=NUP153 PE=1 SV=2 - [NU153_HUMAN]	5.31687	4	3	3	9.06792	5.56	4	4									1475	153.843	8.73389
A0A0A0MSW3	Nuclear pore complex protein Nup214 OS=Homo sapiens GN=NUP214 PE=1 SV=1 - [A0A0A0MSW3_HUMAN]					5.22678	2.24	2	2									1519	152.475	8.98291
Q99567	Nuclear pore complex protein Nup88 OS=Homo sapiens GN=NUP88 PE=1 SV=2 - [NUP88_HUMAN]	8.48037	6.75	3	4	11.1521	7.83	4	4	14.7729	11.34	5	6	14.4174	11.34	5	5	741	83.4888	5.69385
Q8N1F7	Nuclear pore complex protein Nup93 OS=Homo sapiens GN=NUP93 PE=1 SV=2 - [NUP93_HUMAN]	34.3572	14.9	11	13	29.8611	17.95	11	12	42.9238	21.25	15	16	31.9528	12.7	11	12	819	93.4296	5.71924
M0QXN5	Nuclear pore glycoprotein p62 OS=Homo sapiens GN=NUP62 PE=1 SV=1 - [M0QXN5_HUMAN]	3.89723	5.61	2	2					3.84686	6.28	2	2					446	45.5876	5.37646
P67809	Nuclease-sensitive element-binding protein 1 OS=Homo sapiens GN=YBX1 PE=1 SV=3 - [YBOX1_HUMAN]	122.792	51.54	14	44	115.301	54.94	13	37	58.5065	47.22	8	15	42.3709	49.69	9	14	324	35.9027	9.87646
P19338	Nucleolin OS=Homo sapiens GN=NCL PE=1 SV=3 - [NUCL_HUMAN]	309.91	39.72	35	86	376.846	45.35	39	100	71.6658	27.61	18	23	68.6499	26.9	16	21	710	76.5684	4.70361
Q8NFH3	Nucleoporin Nup43 OS=Homo sapiens GN=NUP43 PE=1 SV=1 - [NUP43_HUMAN]									3.8084	6.32	2	2	7.21519	8.16	2	2	380	42.1245	5.63037
P15531	Nucleoside diphosphate kinase A OS=Homo sapiens GN=NME1 PE=1 SV=1 - [NDKA_HUMAN]	11.9491	24.34	3	4	18.2892	30.26	4	6	9.79696	19.08	2	3	11.3857	34.21	4	4	152	17.1377	6.18896
P22392	Nucleoside diphosphate kinase B OS=Homo sapiens GN=NME2 PE=1 SV=1 - [NDKB_HUMAN]	15.417	36.84	4	5	18.2892	30.26	4	6	9.79696	31.58	3	4	12.1377	34.87	4	4	152	17.2869	8.41162
H3BPR2	Nucleoside diphosphate kinase OS=Homo sapiens GN=NME3 PE=1 SV=1 - [H3BPR2_HUMAN]	6.25158	34.12	3	3	7.49129	34.12	3	3					3.03884	23.53	2	2	85	9.27759	4.88135
F8VY35	Nucleosome assembly protein 1-like 1 (Fragment) OS=Homo sapiens GN=NAP1L1 PE=1 SV=1 - [F8VY35_HUMAN]	59.0941	33.33	7	17	50.9521	57.95	10	18	46.9811	46.97	9	13	30.0985	32.95	6	8	264	31.0012	4.51318
Q99733	Nucleosome assembly protein 1-like 4 OS=Homo sapiens GN=NAP1L4 PE=1 SV=1 - [NP1L4_HUMAN]	25.3024	22.67	7	10	21.7774	19.2	6	7	23.2297	20.53	6	8	6.74081	7.2	2	2	375	42.7969	4.69092
TX45845	OS=Homo Sapiens GN=flagcullin PE=1 SV=2 - [Flag_Cullin]	5279.19	88.21	115	1566	5703.27	88.72	121	1622	7630.3	94.04	126	2181	7700.16	94.42	127	2149	789	91.0876	7.62061
Q01804	OTU domain-containing protein 4 OS=Homo sapiens GN=OTUD4 PE=1 SV=4 - [OTUD4_HUMAN]					4.26504	3.95	2	3	266.646	39.77	46	98	261.359	34.2	41	89	1114	123.968	6.7124
Q9NUG6	p53 and DNA damage-regulated protein 1 OS=Homo sapiens GN=PDRG1 PE=1 SV=2 - [PDRG1_HUMAN]	6.59979	21.05	2	2													133	15.5013	6.06201
Q9ULE6	Paladin OS=Homo sapiens GN=PALD1 PE=1 SV=3 - [PALD_HUMAN]					2.15938	3.27	2	2					7.11412	6.07	4	4	856	96.6932	6.53662
E9PSE5	Palmitoyl-protein thioesterase 1 OS=Homo sapiens GN=PPT1 PE=1 SV=1 - [E9PSE5_HUMAN]									7.70915	22.99	2	2					87	10.01	4.75439
Q9NVE7	Pantothenate kinase 4 OS=Homo sapiens GN=PANK4 PE=1 SV=1 - [PANK4_HUMAN]	0	2.85	2	2	2.68721	6.99	4	4					4.76981	6.47	4	4	773	85.937	6.27783
Q6P1J9	Parafibromin OS=Homo sapiens GN=CDC73 PE=1 SV=1 - [CDC73_HUMAN]	25.9423	28.63	10	10	13.2671	16.01	7	8	29.1139	23.35	11	11	13.1553	14.88	5	6	531	60.5391	9.61279
Q8WXF1	Paraspeckle component 1 OS=Homo sapiens GN=PSPC1 PE=1 SV=1 - [PSPC1_HUMAN]									9.7126	9.56	3	3					523	58.7062	6.66846
Q96RG2	PAS domain-containing serine/threonine-protein kinase OS=Homo sapiens GN=PASK PE=1 SV=3 - [PASK_HUMAN]	39.2491	12.55	10	11	40.093	14.51	12	12	5.41853	2.87	2	2	11.4062	4.38	3	4	1323	142.839	4.85596
Q96HC4	PDZ and LIM domain protein 5 OS=Homo sapiens GN=PDLIM5 PE=1 SV=5 - [PDLI5_HUMAN]	43.577	27.52	11	13	43.1148	27.68	11	12	8.53809	7.05	3	3					596	63.9045	8.20654
Q9NR12	PDZ and LIM domain protein 7 OS=Homo sapiens GN=PDLIM7 PE=1 SV=1 - [PDLI7_HUMAN]	12.3065	14.44	4	4	16.8685	17.07	6	7	2.58251	6.78	2	2	6.82847	6.78	2	3	457	49.8126	8.41162
Q02790	Peptidyl-prolyl cis-trans isomerase FKBP4 OS=Homo sapiens GN=FKBP4 PE=1 SV=3 - [FKBP4_HUMAN]					7.5927	7.41	2	2									459	51.7721	5.42725
Q14318	Peptidyl-prolyl cis-trans isomerase FKBP8 OS=Homo sapiens GN=FKBP8 PE=1 SV=2 - [FKBP8_HUMAN]	13.4742	8.25	3	4													412	44.5337	4.84326
Q8WUA2	Peptidyl-prolyl cis-trans isomerase-like 4 OS=Homo sapiens GN=PPIL4 PE=1 SV=1 - [PPIL4_HUMAN]	13.7546	9.15	3	4	15.9276	11.79	4	4									492	57.1895	5.92236
A0A0A0MSI0	Peroxiredoxin-1 (Fragment) OS=Homo sapiens GN=PRDX1 PE=1 SV=1 - [A0A0A0MSI0_HUMAN]													16.522	23.98	3	6	171	18.9637	6.91748
P32119	Peroxiredoxin-2 OS=Homo sapiens GN=PRDX2 PE=1 SV=5 - [PRDX2_HUMAN]													9.61745	14.14	2	5	198	21.8782	5.97314
Q13162	Peroxiredoxin-4 OS=Homo sapiens GN=PRDX4 PE=1 SV=1 - [PRDX4_HUMAN]									6.98415	12.18	2	2					271	30.5208	6.29053
Q5QNY5	Peroxisomal biogenesis factor 19 (Fragment) OS=Homo sapiens GN=PEX19 PE=1 SV=1 - [Q5QNY5_HUMAN]	21.4777	38.72	6	6	27.5197	46.38	6	8	41.0338	54.89	9	11	32.8017	47.66	8	9	235	26.1204	4.43701
E5RJ29	PH and SEC7 domain-containing protein 3 OS=Homo sapiens GN=PSD3 PE=1 SV=1 - [E5RJ29_HUMAN]	6.27217	3.87	3	3					4.70184	3.56	3	3					982	108.924	6.04932
Q14693	Phosphatidate phosphatase LPIN1 OS=Homo sapiens GN=LPIN1 PE=1 SV=2 - [LPIN1_HUMAN]									4.37242	4.72	2	2	7.52663	4.27	2	2	890	98.6024	6.58057
Q92539	Phosphatidate phosphatase LPIN2 OS=Homo sapiens GN=LPIN2 PE=1 SV=1 - [LPIN2_HUMAN]	7.85101	6.36	2	2					14.7655	11.38	5	5	16.5532	9.38	4	4	896	99.3372	5.32568
P27986	Phosphatidylinositol 3-kinase regulatory subunit alpha OS=Homo sapiens GN=PIK3R1 PE=1 SV=2 - [P85A_HUMAN]	12.7049	8.84	5	6					38.8353	17.54	14	15	37.7587	21.96	13	16	724	83.5465	6.16357
O00459	Phosphatidylinositol 3-kinase regulatory subunit beta OS=Homo sapiens GN=PIK3R2 PE=1 SV=2 - [P85B_HUMAN]	22.4272	13.6	6	6	14.9315	8.38	4	4	52.136	23.21	12	16	62.8543	34.62	18	20	728	81.4949	6.43018
Q92569	Phosphatidylinositol 3-kinase regulatory subunit gamma OS=Homo sapiens GN=PIK3R3 PE=1 SV=2 - [P55G_HUMAN]									6.07714	10.2	3	3	5.15944	4.99	2	2	461	54.4139	6.02393
P42356	Phosphatidylinositol 4-kinase alpha OS=Homo sapiens GN=PI4KA PE=1 SV=4 - [PI4KA_HUMAN]													7.34336	2.05	3	3	2102	236.678	7.06396
Q6VY07	Phosphofurin acidic cluster sorting protein 1 OS=Homo sapiens GN=PACS1 PE=1 SV=2 - [PACS1_HUMAN]	21.7071	11.53	7	7	21.3946	13.19	8	8	14.0275	12.36	8	8	24.0232	14.02	9	9	963	104.833	7.73779
O94830	Phospholipase DDHD2 OS=Homo sapiens GN=DDHD2 PE=1 SV=2 - [DDHD2_HUMAN]	7.31327	4.22	3	3	1.8426	1.97	2	2	6.34853	4.22	3	3	5.04668	3.09	2	2	711	80.9805	5.38916
C9J168	Phosphoribosyl pyrophosphate synthase-associated protein 1 (Fragment) OS=Homo sapiens GN=PRPSAP1 PE=1 SV=1 - [C9J168_HUMAN]	8.55951	13.48	2	3	6.31943	13.48	2	2									230	25.3613	6.80029
E7EPA1	Phosphoribosyl pyrophosphate synthase-associated protein 2 (Fragment) OS=Homo sapiens GN=PRPSAP2 PE=1 SV=1 - [E7EPA1_HUMAN]	8.62398	17.91	3	3	8.98639	23.13	4	4									268	29.6226	8.89502
O15067	Phosphoribosylformylglycinamidine synthase OS=Homo sapiens GN=PFAS PE=1 SV=4 - [PUR4_HUMAN]	9.44168	2.99	3	3	15.5737	6.28	5	5	6.66575	2.77	2	2					1338	144.643	5.75732
M0QYA2	PIH1 domain-containing protein 1 (Fragment) OS=Homo sapiens GN=PIH1D1 PE=1 SV=8 - [M0QYA2_HUMAN]	33.796	39.56	7	8	31.1509	42.86	8	8					13.7335	21.61	4	4	273	30.6524	5.52881
Q6NSJ2	Pleckstrin homology-like domain family B member 3 OS=Homo sapiens GN=PHLDB3 PE=2 SV=3 - [PHLB3_HUMAN]									18.5085	12.34	4	6	6.57148	6.09	2	4	640	71.8672	6.56592
P09874	Poly [ADP-ribose] polymerase 1 OS=Homo sapiens GN=PARP1 PE=1 SV=4 - [PARP1_HUMAN]	141.885	44.77	34	45	127.121	39.55	27	38									1014	113.012	8.88037
Q15365	Poly(rC)-binding protein 1 OS=Homo sapiens GN=PCBP1 PE=1 SV=2 - [PCBP1_HUMAN]	14.9064	11.8	3	4	16.6617	16.29	4	5	18.998	21.63	5	6	17.4005	18.26	4	5	356	37.4739	7.09326
H3BRU6	Poly(rC)-binding protein 2 (Fragment) OS=Homo sapiens GN=PCBP2 PE=1 SV=1 - [H3BRU6_HUMAN]	12.1633	10.3	2	3	10.9338	10.3	2	3	14.172	14.62	3	4	17.1148	22.59	4	5	301	31.6903	8.44092
E7EQV3	Polyadenylate-binding protein OS=Homo sapiens GN=PABPC1 PE=1 SV=1 - [E7EQV3_HUMAN]	50.5431	33.16	13	16	63.8813	32.15	14	18	7.68735	8.46	4	4					591	65.7065	9.64209
J3QQW9	Polycomb protein SUZ12 OS=Homo sapiens GN=SUZ12 PE=1 SV=1 - [J3QQW9_HUMAN]													4.59763	3.21	2	2	716	80.2712	8.76318
P0CG39	POTE ankyrin domain family member J OS=Homo sapiens GN=POTEJ PE=3 SV=1 - [POTEJ_HUMAN]	33.4146	5.11	5	10	34.0076	7.32	6	13	26.1261	5.11	5	10	38.2754	7.32	6	12	1038	117.315	5.97314
Q9UMS4	Pre-mRNA-processing factor 19 OS=Homo sapiens GN=PRPF19 PE=1 SV=1 - [PRP19_HUMAN]	11.5944	7.94	2	3	11.5057	10.91	3	4	9.57225	7.14	2	3					504	55.1463	6.60986
F5H578	Pre-mRNA-processing factor 40 homolog A (Fragment) OS=Homo sapiens GN=PRPF40A PE=1 SV=1 - [F5H578_HUMAN]					3.26898	8.04	3	3									448	48.131	5.88428
Q6P2Q9	Pre-mRNA-processing-splicing factor 8 OS=Homo sapiens GN=PRPF8 PE=1 SV=2 - [PRP8_HUMAN]	11.6224	3.85	7	7	12.3	2.66	5	5	8.31869	2.14	3	3	14.5594	4.24	7	7	2335	273.427	8.83643
O43143	Pre-mRNA-splicing factor ATP-dependent RNA helicase DHX15 OS=Homo sapiens GN=DHX15 PE=1 SV=2 - [DHX15_HUMAN]	4.12679	4.4	4	4	3.25134	4.28	3	3	35.4206	20.88	14	15	47.3759	26.54	16	16	795	90.8752	7.45947
Q2NL82	Pre-rRNA-processing protein TSR1 homolog OS=Homo sapiens GN=TSR1 PE=1 SV=1 - [TSR1_HUMAN]					10.427	5.6	3	3									804	91.7519	7.41553
Q9UHV9	Prefoldin subunit 2 OS=Homo sapiens GN=PFDN2 PE=1 SV=1 - [PFD2_HUMAN]	16.5404	27.92	4	5	24.6249	38.96	4	7	23.3599	33.77	4	6	14.0622	25.32	3	4	154	16.6376	6.58057
P61758	Prefoldin subunit 3 OS=Homo sapiens GN=VBP1 PE=1 SV=3 - [PFD3_HUMAN]	3.98851	19.29	2	2									5.405	22.34	2	2	197	22.6434	7.10791
H3BPF6	Prefoldin subunit 5 (Fragment) OS=Homo sapiens GN=PFDN5 PE=1 SV=1 - [H3BPF6_HUMAN]	11.2405	34.21	3	3	8.22689	21.71	2	2									152	17.1457	6.32861
Q3BDU5	Prelamin-A/C OS=Homo sapiens GN=LMNA PE=1 SV=1 - [Q3BDU5_HUMAN]	7.63337	9.86	4	4	5.92207	5.95	2	2									487	55.6048	6.65381
Q9UHI6	Probable ATP-dependent RNA helicase DDX20 OS=Homo sapiens GN=DDX20 PE=1 SV=2 - [DDX20_HUMAN]	7.35709	4.37	2	2	6.05969	3.28	2	2	52.348	21.72	13	17	67.3438	30.34	17	22	824	92.1825	6.94678
Q9UJV9	Probable ATP-dependent RNA helicase DDX41 OS=Homo sapiens GN=DDX41 PE=1 SV=2 - [DDX41_HUMAN]									12.2907	7.88	4	4	6.4408	3.7	2	2	622	69.793	6.84424
J3KTA4	Probable ATP-dependent RNA helicase DDX5 OS=Homo sapiens GN=DDX5 PE=1 SV=1 - [J3KTA4_HUMAN]	30.0298	27.04	12	13	18.9232	16.94	8	8	5.9151	4.72	3	3					614	69.0438	8.85107
P26196	Probable ATP-dependent RNA helicase DDX6 OS=Homo sapiens GN=DDX6 PE=1 SV=2 - [DDX6_HUMAN]	11.3568	14.7	4	4	9.58938	14.7	4	4									483	54.3823	8.66064
Q9H6S0	Probable ATP-dependent RNA helicase YTHDC2 OS=Homo sapiens GN=YTHDC2 PE=1 SV=2 - [YTDC2_HUMAN]	3.1549	2.24	2	2	5.20359	1.89	2	2									1430	160.147	8.39697
Q15751	Probable E3 ubiquitin-protein ligase HERC1 OS=Homo sapiens GN=HERC1 PE=1 SV=2 - [HERC1_HUMAN]	123.436	10.06	38	40	50.5512	4.69	16	16	40.949	3.99	13	13	21.3669	2.1	7	7	4861	531.891	6.03662
A6PVI4	Probable E3 ubiquitin-protein ligase MID2 (Fragment) OS=Homo sapiens GN=MID2 PE=1 SV=8 - [A6PVI4_HUMAN]	4.08191	9.63	2	2	2.78908	5.96	2	2									218	24.643	6.91748
G3V546	Probable RNA-binding protein 23 (Fragment) OS=Homo sapiens GN=RBM23 PE=1 SV=8 - [G3V546_HUMAN]	4.8362	23.68	2	2													114	12.6787	9.979
H7C0X5	Probable serine carboxypeptidase CPVL (Fragment) OS=Homo sapiens GN=CPVL PE=1 SV=1 - [H7C0X5_HUMAN]	5.68393	11.67	2	2													180	21.1727	7.03467
H7C2V1	Procollagen-lysine,2-oxoglutarate 5-dioxygenase 3 (Fragment) OS=Homo sapiens GN=PLOD3 PE=1 SV=1 - [H7C2V1_HUMAN]	2.13596	10.37	2	2													270	31.2197	6.03662
P12004	Proliferating cell nuclear antigen OS=Homo sapiens GN=PCNA PE=1 SV=1 - [PCNA_HUMAN]									5.2627	9.96	2	2					261	28.7503	4.69092
Q16186	Proteasomal ubiquitin receptor ADRM1 OS=Homo sapiens GN=ADRM1 PE=1 SV=2 - [ADRM1_HUMAN]	24.9174	11.55	5	8	25.8324	11.55	5	8	9.2382	10.07	3	4	8.02711	8.6	2	3	407	42.1268	5.07178
Q14997	Proteasome activator complex subunit 4 OS=Homo sapiens GN=PSME4 PE=1 SV=2 - [PSME4_HUMAN]	11.0002	3.31	3	3	14.7831	5.86	7	7									1843	211.199	6.90283
Q5QPM7	Proteasome inhibitor PI31 subunit OS=Homo sapiens GN=PSMF1 PE=1 SV=2 - [Q5QPM7_HUMAN]	12.1653	23.95	3	4	14.7033	23.95	3	5	19.0673	24.71	3	5	11.8147	23.95	3	4	263	28.9387	6.44287
H0YMZ1	Proteasome subunit alpha type (Fragment) OS=Homo sapiens GN=PSMA4 PE=1 SV=8 - [H0YMZ1_HUMAN]	9.05493	14.55	3	3	25.3047	41.82	8	9	17.4239	31.82	6	6	13.9983	24.55	4	4	220	24.5104	6.771
P25786	Proteasome subunit alpha type-1 OS=Homo sapiens GN=PSMA1 PE=1 SV=1 - [PSA1_HUMAN]	57.5702	37.26	10	16	71.3366	52.47	12	22	36.9366	34.6	8	11	34.8105	28.14	7	10	263	29.5369	6.60986
P25787	Proteasome subunit alpha type-2 OS=Homo sapiens GN=PSMA2 PE=1 SV=2 - [PSA2_HUMAN]	69.8138	55.98	11	17	42.4532	55.56	9	11	32.2368	50.85	8	10	25.923	47.86	7	7	234	25.8823	7.43018
P28066	Proteasome subunit alpha type-5 OS=Homo sapiens GN=PSMA5 PE=1 SV=3 - [PSA5_HUMAN]	49.8306	45.23	9	13	23.9854	28.63	5	7	32.0537	28.63	6	9	22.2595	28.63	5	6	241	26.3942	4.79248
P60900	Proteasome subunit alpha type-6 OS=Homo sapiens GN=PSMA6 PE=1 SV=1 - [PSA6_HUMAN]	49.6165	43.5	12	14	36.8371	32.93	8	9	29.6455	32.52	7	8	21.465	30.89	6	6	246	27.3818	6.75635
O14818	Proteasome subunit alpha type-7 OS=Homo sapiens GN=PSMA7 PE=1 SV=1 - [PSA7_HUMAN]	81.8625	58.06	15	21	67.4016	59.27	13	17	54.5453	43.55	9	14	35.2155	37.9	7	10	248	27.8696	8.45557
P20618	Proteasome subunit beta type-1 OS=Homo sapiens GN=PSMB1 PE=1 SV=2 - [PSB1_HUMAN]	71.3762	51.04	12	20	39.6367	42.32	9	11	28.2839	30.71	7	9	30.0094	34.85	6	8	241	26.4724	8.1333
P49721	Proteasome subunit beta type-2 OS=Homo sapiens GN=PSMB2 PE=1 SV=1 - [PSB2_HUMAN]	65.4025	39.3	9	18	47.8803	36.82	7	13	33.6451	35.32	6	10	17.8519	34.83	5	5	201	22.8217	7.02002
P49720	Proteasome subunit beta type-3 OS=Homo sapiens GN=PSMB3 PE=1 SV=2 - [PSB3_HUMAN]	37.8283	45.37	8	12	29.1077	37.56	8	9	15.3756	28.29	5	5					205	22.9335	6.55127
P28070	Proteasome subunit beta type-4 OS=Homo sapiens GN=PSMB4 PE=1 SV=4 - [PSB4_HUMAN]	73.7086	47.35	8	18	43.2573	42.42	9	17	28.8979	33.71	7	8	23.247	39.02	6	7	264	29.1855	5.97314
P28074	Proteasome subunit beta type-5 OS=Homo sapiens GN=PSMB5 PE=1 SV=3 - [PSB5_HUMAN]	68.8441	61.22	14	19	49.2886	45.63	11	15	28.3965	30.04	7	9	24.0471	21.67	6	7	263	28.4622	6.91748
P28072	Proteasome subunit beta type-6 OS=Homo sapiens GN=PSMB6 PE=1 SV=4 - [PSB6_HUMAN]	17.2039	22.18	4	5	17.5377	26.78	6	7	13.3813	22.18	4	6	8.18947	12.97	3	3	239	25.3414	4.91943
Q99436	Proteasome subunit beta type-7 OS=Homo sapiens GN=PSMB7 PE=1 SV=1 - [PSB7_HUMAN]	21.7019	23.1	6	8	19.8676	23.1	6	8	15.4177	23.1	6	6	8.78944	15.88	4	5	277	29.9462	7.6792
E9PKG1	Protein arginine N-methyltransferase 1 OS=Homo sapiens GN=PRMT1 PE=1 SV=1 - [E9PKG1_HUMAN]									7.34511	9.23	2	3	13.9908	19.08	5	5	325	37.6848	6.15088
O14744	Protein arginine N-methyltransferase 5 OS=Homo sapiens GN=PRMT5 PE=1 SV=4 - [ANM5_HUMAN]	222.442	48.82	29	66	225.184	52.12	31	65	633.111	77.71	46	184	576.74	70.49	44	150	637	72.6376	6.29053
Q6PGQ7	Protein aurora borealis OS=Homo sapiens GN=BORA PE=1 SV=2 - [BORA_HUMAN]	15.323	12.52	3	5	12.8384	14.49	4	4	10.3273	11.09	2	4					559	61.1643	4.94482
Q9P219	Protein Daple OS=Homo sapiens GN=CCDC88C PE=1 SV=3 - [DAPLE_HUMAN]	24.9538	5.42	9	9	28.9331	7.3	12	15	2.34569	1.18	2	2					2028	228.091	6.22705
Q5TDH0	Protein DDI1 homolog 2 OS=Homo sapiens GN=DDI2 PE=1 SV=1 - [DDI2_HUMAN]					2.71041	8.52	2	2									399	44.4945	5.04639
Q96DF8	Protein DGCR14 OS=Homo sapiens GN=DGCR14 PE=1 SV=1 - [DGC14_HUMAN]	26.1923	21.85	7	7	29.3603	29.41	9	9	15.4146	14.92	4	4	9.10851	10.71	3	3	476	52.5358	7.56201
P07237	Protein disulfide-isomerase OS=Homo sapiens GN=P4HB PE=1 SV=3 - [PDIA1_HUMAN]									6.3777	5.91	3	3					508	57.0807	4.86865
O95905	Protein ecdysoneless homolog OS=Homo sapiens GN=ECD PE=1 SV=1 - [ECD_HUMAN]	11.323	9.32	3	4	18.7297	14.13	5	5	17.2581	11.8	4	5	6.73488	6.37	2	2	644	72.7121	4.86865
B8ZZU8	Protein ELOB OS=Homo sapiens GN=ELOB PE=1 SV=1 - [B8ZZU8_HUMAN]	16.578	45.13	4	4					11.4622	47.79	4	4					113	12.5193	4.97021
E5RHG8	Protein ELOC (Fragment) OS=Homo sapiens GN=ELOC PE=1 SV=1 - [E5RHG8_HUMAN]													13.3109	35.96	2	3	89	9.95372	5.38916
Q8WUF8	Protein FAM172A OS=Homo sapiens GN=FAM172A PE=2 SV=1 - [F172A_HUMAN]	12.2968	22.84	5	5	13.4088	13.22	3	4	35.2114	34.13	11	12	24.4801	24.28	8	9	416	47.9423	6.0874
A0A1B0GVL4	Protein FAM193A OS=Homo sapiens GN=FAM193A PE=1 SV=1 - [A0A1B0GVL4_HUMAN]									22.8816	6.27	5	6	17.7299	8.38	7	7	1515	166.269	6.59521
Q96PV7	Protein FAM193B OS=Homo sapiens GN=FAM193B PE=1 SV=3 - [F193B_HUMAN]									68.6185	27.38	20	25	68.7942	23.17	19	23	902	96.4823	7.89893
Q6ZRV2	Protein FAM83H OS=Homo sapiens GN=FAM83H PE=1 SV=3 - [FA83H_HUMAN]	14.5824	8.48	5	6	9.54282	4.07	3	3	37.0563	11.79	10	11	18.9903	4.92	5	6	1179	127.044	6.97607
Q9BTY7	Protein HGH1 homolog OS=Homo sapiens GN=HGH1 PE=1 SV=1 - [HGH1_HUMAN]	19.6362	21.54	6	6	21.3587	29.49	7	7	21.8599	24.1	6	6	17.6996	20	5	5	390	42.1027	4.80518
Q86VS8	Protein Hook homolog 3 OS=Homo sapiens GN=HOOK3 PE=1 SV=2 - [HOOK3_HUMAN]									13.3192	9.19	4	7	26.289	14.62	7	9	718	83.0744	5.17334
Q96GA3	Protein LTV1 homolog OS=Homo sapiens GN=LTV1 PE=1 SV=1 - [LTV1_HUMAN]	34.5879	18.11	7	9	24.6088	18.32	7	8	53.1718	29.05	11	17	38.2589	23.58	11	13	475	54.8212	4.90674
G3V5L1	Protein max OS=Homo sapiens GN=MAX PE=1 SV=1 - [G3V5L1_HUMAN]													6.84122	29.03	2	2	124	14.0487	4.95752
Q9BPW8	Protein NipSnap homolog 1 OS=Homo sapiens GN=NIPSNAP1 PE=1 SV=1 - [NIPS1_HUMAN]	28.7992	24.3	8	9	29.7557	29.58	9	10									284	33.2888	9.30518
O75323	Protein NipSnap homolog 2 OS=Homo sapiens GN=GBAS PE=1 SV=1 - [NIPS2_HUMAN]	12.1603	21.68	5	5	12.733	17.48	6	6									286	33.7212	9.36377
Q5SWA1	Protein phosphatase 1 regulatory subunit 15B OS=Homo sapiens GN=PPP1R15B PE=1 SV=1 - [PR15B_HUMAN]									4.83345	3.51	2	2	4.75115	3.51	2	2	713	79.1023	4.69092
O75688	Protein phosphatase 1B OS=Homo sapiens GN=PPM1B PE=1 SV=1 - [PPM1B_HUMAN]					15.6493	13.99	6	6	14.9806	13.99	5	5	84.4456	46.35	18	28	479	52.6094	5.04639
O15355	Protein phosphatase 1G OS=Homo sapiens GN=PPM1G PE=1 SV=1 - [PPM1G_HUMAN]	30.146	23.81	8	12	35.4337	23.99	8	12									546	59.2347	4.36084
P31151	Protein S100-A7 OS=Homo sapiens GN=S100A7 PE=1 SV=4 - [S10A7_HUMAN]									4.5882	22.77	2	2					101	11.4636	6.771
Q9H4B6	Protein salvador homolog 1 OS=Homo sapiens GN=SAV1 PE=1 SV=2 - [SAV1_HUMAN]					5.33979	12.53	2	2	18.3008	19.06	4	5	12.1584	17.23	5	5	383	44.6062	9.08545
A8MXL6	Protein SEC13 homolog OS=Homo sapiens GN=SEC13 PE=1 SV=1 - [A8MXL6_HUMAN]	6.53318	9.86	2	2	7.80811	11.97	2	2	7.55045	11.97	2	2	14.145	21.83	4	4	284	31.5753	5.8208
Q9UPR3	Protein SMG5 OS=Homo sapiens GN=SMG5 PE=1 SV=3 - [SMG5_HUMAN]									45.4221	14.96	14	17	27.7332	11.71	9	9	1016	113.855	5.90967
O94964	Protein SOGA1 OS=Homo sapiens GN=SOGA1 PE=1 SV=2 - [SOGA1_HUMAN]									2.25223	1.26	2	2	0	2.95	3	3	1423	159.661	6.45557
A0A087WYM5	Protein TALPID3 OS=Homo sapiens GN=KIAA0586 PE=1 SV=1 - [A0A087WYM5_HUMAN]	4.96646	3.49	2	3	8.59453	4.17	3	3	10.4139	3.9	3	3	21.1033	9.36	7	7	1463	161.674	5.43994
A0A087X0F1	Protein TASOR OS=Homo sapiens GN=FAM208A PE=1 SV=1 - [A0A087X0F1_HUMAN]									3.16488	2.51	2	2					1035	117.236	5.26221
F1T0I1	Protein transport protein Sec16A OS=Homo sapiens GN=SEC16A PE=1 SV=1 - [F1T0I1_HUMAN]	172.275	28.19	39	50	160.779	22.79	34	45	154.881	25.84	37	44	189.258	28.92	40	55	2334	249.328	5.84619
J3KNL6	Protein transport protein Sec16A OS=Homo sapiens GN=SEC16A PE=1 SV=1 - [J3KNL6_HUMAN]	179.5	28.13	39	51	165.82	23.76	35	46	161.131	25.2	37	45	200.855	30.59	41	57	2357	251.738	5.79541
Q15437	Protein transport protein Sec23B OS=Homo sapiens GN=SEC23B PE=1 SV=2 - [SC23B_HUMAN]	8.0094	4.17	2	3													767	86.4235	6.88818
O95486	Protein transport protein Sec24A OS=Homo sapiens GN=SEC24A PE=1 SV=2 - [SC24A_HUMAN]	7.83811	2.1	2	3													1093	119.674	7.66455
Q9UBK9	Protein UXT OS=Homo sapiens GN=UXT PE=1 SV=1 - [UXT_HUMAN]	10.739	21.02	3	4	13.5685	21.02	3	5					7.77189	12.74	2	3	157	18.2346	7.59131
Q08AM6	Protein VAC14 homolog OS=Homo sapiens GN=VAC14 PE=1 SV=1 - [VAC14_HUMAN]	15.2033	9.59	5	5	7.77678	7.03	3	3									782	87.9167	6.12549
F8W7U3	Protein WASHC2A OS=Homo sapiens GN=WASHC2A PE=1 SV=1 - [F8W7U3_HUMAN]	26.5956	14.68	10	10	19.3084	11.65	8	9	27.0466	15.64	10	10	33.8932	16.44	11	14	1253	136.78	4.81787
J3KP36	Protein WASHC2C OS=Homo sapiens GN=WASHC2C PE=1 SV=3 - [J3KP36_HUMAN]	27.3773	15.77	11	11	23.1496	11.33	8	8	27.1738	15.77	11	11	31.4197	14.74	10	12	1262	137.931	4.76709
B9EGQ5	Protein Wiz OS=Homo sapiens GN=WIZ PE=1 SV=1 - [B9EGQ5_HUMAN]									8.28964	6.49	3	3	12.5507	8.53	4	4	832	88.9994	9.48096
Q86YA3	Protein ZGRF1 OS=Homo sapiens GN=ZGRF1 PE=1 SV=3 - [ZGRF1_HUMAN]	0	1.52	2	2					13.1766	2.57	4	4	13.2239	2.99	5	5	2104	236.453	6.16357
Q9NP73	Putative bifunctional UDP-N-acetylglucosamine transferase and deubiquitinase ALG13 OS=Homo sapiens GN=ALG13 PE=1 SV=2 - [ALG13_HUMAN]									118.495	28.14	24	44	97.3317	30.87	24	35	1137	125.975	6.7417
Q58FG1	Putative heat shock protein HSP 90-alpha A4 OS=Homo sapiens GN=HSP90AA4P PE=5 SV=1 - [HS904_HUMAN]	83.5808	5.74	2	29	88.2513	10.29	3	29	77.9927	5.74	2	25	61.5568	5.74	2	20	418	47.6821	5.18604
Q58FF6	Putative heat shock protein HSP 90-beta 4 OS=Homo sapiens GN=HSP90AB4P PE=5 SV=1 - [H90B4_HUMAN]	106.786	14.46	9	39	106.468	9.5	7	59	42.1907	9.5	7	23	37.1125	9.5	6	17	505	58.2276	4.729
O60231	Putative pre-mRNA-splicing factor ATP-dependent RNA helicase DHX16 OS=Homo sapiens GN=DHX16 PE=1 SV=2 - [DHX16_HUMAN]	42.7298	15.37	12	14	54.5792	20.85	16	19	3.17759	3.17	3	3	4.44717	2.98	2	2	1041	119.189	6.80029
Q9Y383	Putative RNA-binding protein Luc7-like 2 OS=Homo sapiens GN=LUC7L2 PE=1 SV=2 - [LC7L2_HUMAN]	55.2076	32.91	11	14	50.3875	31.89	11	13									392	46.4856	10.0083
E9PRE7	Pyruvate carboxylase, mitochondrial OS=Homo sapiens GN=PC PE=1 SV=1 - [E9PRE7_HUMAN]	8.91136	10.43	3	3													489	53.3776	7.66455
P31150	Rab GDP dissociation inhibitor alpha OS=Homo sapiens GN=GDI1 PE=1 SV=2 - [GDIA_HUMAN]									4.44377	7.16	2	2					447	50.5501	5.13525
Q15042	Rab3 GTPase-activating protein catalytic subunit OS=Homo sapiens GN=RAB3GAP1 PE=1 SV=3 - [RB3GP_HUMAN]	9.00235	7.03	5	5	11.1609	5.81	5	5	8.63564	4.38	3	3	6.64268	4.08	3	3	981	110.454	5.5542
Q9P2R3	Rabankyrin-5 OS=Homo sapiens GN=ANKFY1 PE=1 SV=2 - [ANFY1_HUMAN]	24.6189	10.78	7	9	11.0796	4.62	5	5									1169	128.318	6.1001
P04049	RAF proto-oncogene serine/threonine-protein kinase OS=Homo sapiens GN=RAF1 PE=1 SV=1 - [RAF1_HUMAN]	18.8176	14.81	5	5	15.9042	10.65	4	4	12.1561	5.09	2	4	18.2958	7.72	3	5	648	73.0049	9.20264
P46060	Ran GTPase-activating protein 1 OS=Homo sapiens GN=RANGAP1 PE=1 SV=1 - [RAGP1_HUMAN]	29.3874	16.35	7	10	25.91	20.27	7	7									587	63.5023	4.67822
Q96S59	Ran-binding protein 9 OS=Homo sapiens GN=RANBP9 PE=1 SV=1 - [RANB9_HUMAN]	22.236	8.64	5	9	8.01806	6.58	4	5									729	77.798	6.78564
Q7Z3J3	RanBP2-like and GRIP domain-containing protein 4 OS=Homo sapiens GN=RGPD4 PE=2 SV=3 - [RGPD4_HUMAN]	6.32858	4.44	4	4													1758	197.166	6.26514
B7Z7Y1	Rap guanine nucleotide exchange factor 6 OS=Homo sapiens GN=RAPGEF6 PE=1 SV=1 - [B7Z7Y1_HUMAN]									4.9511	3.07	2	2	4.34353	4.82	3	3	1204	136.757	6.65381
P63244	Receptor of activated protein C kinase 1 OS=Homo sapiens GN=RACK1 PE=1 SV=3 - [RACK1_HUMAN]	48.8986	52.68	12	15	39.6738	40.38	10	12									317	35.0546	7.69385
Q8WUF5	RelA-associated inhibitor OS=Homo sapiens GN=PPP1R13L PE=1 SV=4 - [IASPP_HUMAN]									13.2516	8.09	4	4	8.91133	4.71	2	2	828	89.0357	6.81494
C9J8M3	Replication factor C subunit 4 (Fragment) OS=Homo sapiens GN=RFC4 PE=1 SV=1 - [C9J8M3_HUMAN]	7.57429	17.76	3	3													214	23.6336	9.49561
Q15293	Reticulocalbin-1 OS=Homo sapiens GN=RCN1 PE=1 SV=1 - [RCN1_HUMAN]	71.5785	51.36	12	21	57.7391	45.02	12	18	14.312	16.62	4	5	29.8678	27.79	7	8	331	38.8662	4.99561
Q14257	Reticulocalbin-2 OS=Homo sapiens GN=RCN2 PE=1 SV=1 - [RCN2_HUMAN]	113.981	55.52	16	27	103.935	49.21	13	26	131.475	52.05	16	36	175.518	69.09	19	48	317	36.8536	4.39893
O43924	Retinal rod rhodopsin-sensitive cGMP 3',5'-cyclic phosphodiesterase subunit delta OS=Homo sapiens GN=PDE6D PE=1 SV=1 - [PDE6D_HUMAN]					4.65562	20.67	2	2	13.477	28.67	3	4	17.9255	33.33	4	6	150	17.4089	5.66846
A0A087WW76	Rho GTPase-activating protein 21 OS=Homo sapiens GN=ARHGAP21 PE=1 SV=1 - [A0A087WW76_HUMAN]									14.141	5.41	4	4	10.7916	4.84	4	4	1406	155.889	7.6792
Q13464	Rho-associated protein kinase 1 OS=Homo sapiens GN=ROCK1 PE=1 SV=1 - [ROCK1_HUMAN]	31.3647	9.6	8	8	31.8187	10.27	10	10									1354	158.076	5.89697
O75792	Ribonuclease H2 subunit A OS=Homo sapiens GN=RNASEH2A PE=1 SV=2 - [RNH2A_HUMAN]	6.20161	9.36	2	2	6.78148	9.36	2	2	5.58088	4.35	2	2	8.95557	11.04	3	3	299	33.3739	5.24951
C9JYM0	Ribonuclease P protein subunit p20 (Fragment) OS=Homo sapiens GN=POP7 PE=1 SV=1 - [C9JYM0_HUMAN]													2.27452	18.25	2	2	137	15.315	8.51416
Q99575	Ribonucleases P/MRP protein subunit POP1 OS=Homo sapiens GN=POP1 PE=1 SV=2 - [POP1_HUMAN]	6.09774	3.91	2	2													1024	114.636	9.21729
A0A087WZ13	Ribonucleoprotein PTB-binding 1 OS=Homo sapiens GN=RAVER1 PE=1 SV=1 - [A0A087WZ13_HUMAN]	6.71575	4.6	2	3	4.58248	6.77	3	3	4.99694	4.6	2	2					739	77.7953	8.83643
P23921	Ribonucleoside-diphosphate reductase large subunit OS=Homo sapiens GN=RRM1 PE=1 SV=1 - [RIR1_HUMAN]	26.4813	23.36	11	13	13.4052	11.24	5	5	52.7564	31.19	16	21	39.466	23.99	11	15	792	90.0125	7.15186
P60891	Ribose-phosphate pyrophosphokinase 1 OS=Homo sapiens GN=PRPS1 PE=1 SV=2 - [PRPS1_HUMAN]	19.8323	19.18	5	6	24.1981	27.67	7	9									318	34.8119	6.97607
Q9Y4W2	Ribosomal biogenesis protein LAS1L OS=Homo sapiens GN=LAS1L PE=1 SV=2 - [LAS1L_HUMAN]	17.2202	11.17	6	6	15.9006	9.81	5	5	18.6776	13.9	6	7	26.3655	14.44	7	9	734	83.0128	4.729
E7EQV9	Ribosomal protein L15 (Fragment) OS=Homo sapiens GN=RPL15 PE=1 SV=1 - [E7EQV9_HUMAN]	5.97316	8.05	2	2													174	20.4971	11.2827
J3QL15	Ribosomal protein L19 (Fragment) OS=Homo sapiens GN=RPL19 PE=1 SV=1 - [J3QL15_HUMAN]	14.1843	14.06	2	3	12.6011	14.06	2	3									128	14.9933	11.9712
O15541	RING finger protein 113A OS=Homo sapiens GN=RNF113A PE=1 SV=1 - [R113A_HUMAN]	32.8195	26.24	5	7	36.2837	22.45	6	8									343	38.7626	5.69385
Q8ND24	RING finger protein 214 OS=Homo sapiens GN=RNF214 PE=1 SV=2 - [RN214_HUMAN]	12.1469	5.41	2	3	3.05532	6.12	2	2					6.17816	5.55	2	2	703	77.6187	6.94678
Q5W0B1	RING finger protein 219 OS=Homo sapiens GN=RNF219 PE=1 SV=1 - [RN219_HUMAN]	136.405	38.57	23	38	138.933	36.5	23	45	457.671	58.82	47	133	427.325	57.99	45	130	726	81.0657	5.71924
H3BV98	RISC-loading complex subunit TARBP2 (Fragment) OS=Homo sapiens GN=TARBP2 PE=1 SV=8 - [H3BV98_HUMAN]	9.8577	28.13	3	3					6.66982	18.13	2	2	9.00941	21.25	2	2	160	17.4068	5.35107
A0A0A0MR66	RNA binding motif protein 10, isoform CRA_d OS=Homo sapiens GN=RBM10 PE=1 SV=1 - [A0A0A0MR66_HUMAN]	9.96181	6.43	3	3	23.0998	14.57	8	9	591.764	54.97	54	172	722.073	57.09	62	205	995	110.299	6.27783
Q9H6T3	RNA polymerase II-associated protein 3 OS=Homo sapiens GN=RPAP3 PE=1 SV=2 - [RPAP3_HUMAN]	134.076	41.8	21	39	112.626	47.22	24	35	8.4738	4.81	2	2	7.53522	4.06	2	3	665	75.6719	6.84424
Q96PK6	RNA-binding protein 14 OS=Homo sapiens GN=RBM14 PE=1 SV=2 - [RBM14_HUMAN]									13.3897	10.31	5	5					669	69.4489	9.67139
A0A0U1RQH7	RNA-binding protein 39 (Fragment) OS=Homo sapiens GN=RBM39 PE=1 SV=1 - [A0A0U1RQH7_HUMAN]	23.6585	43.27	7	7	7.2519	17.96	3	3	31.5707	43.27	7	10	18.4616	24.08	5	6	245	26.6816	7.89893
O43347	RNA-binding protein Musashi homolog 1 OS=Homo sapiens GN=MSI1 PE=1 SV=1 - [MSI1H_HUMAN]									2.71272	5.52	2	2	10.998	19.34	3	3	362	39.0993	7.85498
Q9ULX3	RNA-binding protein NOB1 OS=Homo sapiens GN=NOB1 PE=1 SV=1 - [NOB1_HUMAN]	14.7977	16.02	5	5	16.4172	12.62	4	4	5.54882	10.19	2	2	9.09067	10.19	3	3	412	46.6458	7.18115
Q9Y265	RuvB-like 1 OS=Homo sapiens GN=RUVBL1 PE=1 SV=1 - [RUVB1_HUMAN]	269.596	65.13	30	71	253.766	65.35	31	68	95.3531	51.75	20	29	108.805	63.82	24	29	456	50.1963	6.41748
Q9Y230	RuvB-like 2 OS=Homo sapiens GN=RUVBL2 PE=1 SV=3 - [RUVB2_HUMAN]	260.78	77.11	41	73	266.394	78.62	43	69	81.9285	55.72	22	23	105.508	60.04	26	30	463	51.1246	5.64307
H3BPM0	S phase cyclin A-associated protein in the endoplasmic reticulum (Fragment) OS=Homo sapiens GN=SCAPER PE=1 SV=1 - [H3BPM0_HUMAN]									9.96267	6.43	4	4					747	85.1519	6.53662
P63208	S-phase kinase-associated protein 1 OS=Homo sapiens GN=SKP1 PE=1 SV=2 - [SKP1_HUMAN]	740.425	84.05	16	214	726.653	87.73	16	211	895.194	92.02	18	272	1156.25	92.02	17	339	163	18.6462	4.53857
Q13309	S-phase kinase-associated protein 2 OS=Homo sapiens GN=SKP2 PE=1 SV=2 - [SKP2_HUMAN]	89.9986	53.3	18	28	97.2585	51.42	17	30	181.157	60.85	20	52	158.127	54.72	21	46	424	47.7306	7.10791
Q8N5C6	S1 RNA-binding domain-containing protein 1 OS=Homo sapiens GN=SRBD1 PE=1 SV=2 - [SRBD1_HUMAN]	5.1973	2.81	3	3													995	111.705	8.71924
H0YFS7	Sal-like protein 2 (Fragment) OS=Homo sapiens GN=SALL2 PE=1 SV=2 - [H0YFS7_HUMAN]	13.3893	7.1	3	5	12.2773	8.43	4	5									902	94.9535	6.20166
P16615	Sarcoplasmic/endoplasmic reticulum calcium ATPase 2 OS=Homo sapiens GN=ATP2A2 PE=1 SV=1 - [AT2A2_HUMAN]									35.1662	9.98	7	12	33.9696	14.97	11	13	1042	114.683	5.33838
A0A0A0MR87	SCL-interrupting locus protein OS=Homo sapiens GN=STIL PE=1 SV=1 - [A0A0A0MR87_HUMAN]					5.57225	2.9	2	4	12.3435	5.24	4	4	5.92019	2.74	3	3	1241	137.743	6.37939
Q9Y6Y8	SEC23-interacting protein OS=Homo sapiens GN=SEC23IP PE=1 SV=1 - [S23IP_HUMAN]	30.1325	14.8	11	14	25.7785	16.2	12	12	31.4246	16.4	12	14	9.1657	7.5	6	6	1000	111.007	5.5415
I3L2N2	Segment polarity protein dishevelled homolog DVL-2 OS=Homo sapiens GN=DVL2 PE=1 SV=1 - [I3L2N2_HUMAN]									0	3.42	2	2					730	78.3273	6.02393
Q13501	Sequestosome-1 OS=Homo sapiens GN=SQSTM1 PE=1 SV=1 - [SQSTM_HUMAN]	63.8111	44.77	10	16	70.4779	50.23	11	16	55.5114	45.23	10	13	33.1569	27.73	6	10	440	47.6569	5.22412
O15269	Serine palmitoyltransferase 1 OS=Homo sapiens GN=SPTLC1 PE=1 SV=1 - [SPTC1_HUMAN]	9.88627	14.16	4	4													473	52.7105	6.01123
Q9Y3F4	Serine-threonine kinase receptor-associated protein OS=Homo sapiens GN=STRAP PE=1 SV=1 - [STRAP_HUMAN]	11.1123	13.71	3	3	14.6512	18.86	4	4					11.2415	16.86	4	4	350	38.414	5.12256
Q9UQ35	Serine/arginine repetitive matrix protein 2 OS=Homo sapiens GN=SRRM2 PE=1 SV=2 - [SRRM2_HUMAN]	9.69384	1.71	3	3													2752	299.438	12.0591
Q5T760	Serine/arginine-rich-splicing factor 11 (Fragment) OS=Homo sapiens GN=SRSF11 PE=1 SV=1 - [Q5T760_HUMAN]	10.6222	10.03	3	4	4.02158	6.43	2	2									389	42.2908	11.6489
A0A087X2D0	Serine/arginine-rich-splicing factor 3 OS=Homo sapiens GN=SRSF3 PE=1 SV=1 - [A0A087X2D0_HUMAN]	11.8118	49.47	3	3													95	10.314	5.13525
C9JQV3	Serine/threonine-protein kinase 11-interacting protein OS=Homo sapiens GN=STK11IP PE=1 SV=1 - [C9JQV3_HUMAN]	13.7793	6.16	5	5					2.01428	2.11	2	2	4.84528	3.13	2	2	1088	120.184	5.36377
Q13188	Serine/threonine-protein kinase 3 OS=Homo sapiens GN=STK3 PE=1 SV=2 - [STK3_HUMAN]	12.8132	12.02	4	4	13.1887	11.61	4	4	16.6582	17.92	7	7					491	56.265	5.23682
Q15208	Serine/threonine-protein kinase 38 OS=Homo sapiens GN=STK38 PE=1 SV=1 - [STK38_HUMAN]	187.111	57.85	27	53	157.233	49.68	23	50	234.148	67.53	32	73	95.4079	33.33	17	28	465	54.1554	7.15186
Q9Y2H1	Serine/threonine-protein kinase 38-like OS=Homo sapiens GN=STK38L PE=1 SV=3 - [ST38L_HUMAN]	62.7946	35.56	15	21	47.2171	32.33	14	15	81.8962	50.86	22	29	51.0402	34.48	13	17	464	53.9684	6.81494
P10398	Serine/threonine-protein kinase A-Raf OS=Homo sapiens GN=ARAF PE=1 SV=2 - [ARAF_HUMAN]	7.23838	5.28	2	2					5.47344	4.13	2	4					606	67.5423	9.01221
F5H6N2	Serine/threonine-protein kinase MARK2 (Fragment) OS=Homo sapiens GN=MARK2 PE=1 SV=8 - [F5H6N2_HUMAN]													4.66146	22.52	2	2	111	12.5758	9.70068
Q9BRS2	Serine/threonine-protein kinase RIO1 OS=Homo sapiens GN=RIOK1 PE=1 SV=2 - [RIOK1_HUMAN]	15.3521	11.27	4	4	23.374	15.67	5	5	114.887	40.49	17	30	94.9319	35.56	16	30	568	65.5417	6.18896
B4E1Q4	Serine/threonine-protein kinase RIO3 OS=Homo sapiens GN=RIOK3 PE=1 SV=1 - [B4E1Q4_HUMAN]	5.35361	5.17	2	2					10.081	5.37	3	3	9.38297	5.37	3	3	503	57.4376	5.99854
Q9H0K1	Serine/threonine-protein kinase SIK2 OS=Homo sapiens GN=SIK2 PE=1 SV=1 - [SIK2_HUMAN]					6.30887	5.62	5	5									926	103.849	6.02393
Q9UHD2	Serine/threonine-protein kinase TBK1 OS=Homo sapiens GN=TBK1 PE=1 SV=1 - [TBK1_HUMAN]	33.7193	22.22	12	13	16.3262	14.95	7	8	4.10137	3.43	2	2	3.31485	4.25	2	2	729	83.5888	6.78564
O75385	Serine/threonine-protein kinase ULK1 OS=Homo sapiens GN=ULK1 PE=1 SV=2 - [ULK1_HUMAN]	3.93126	2.1	2	2													1050	112.56	8.79248
F5GWT4	Serine/threonine-protein kinase WNK1 OS=Homo sapiens GN=WNK1 PE=1 SV=1 - [F5GWT4_HUMAN]	4.72958	1.27	2	2					5.17954	0.98	2	2	2.9305	1.22	2	2	2134	225.365	6.44287
P30153	Serine/threonine-protein phosphatase 2A 65 kDa regulatory subunit A alpha isoform OS=Homo sapiens GN=PPP2R1A PE=1 SV=4 - [2AAA_HUMAN]	88.7792	45.84	20	26	51.5487	32.6	16	16	46.5284	32.09	12	14	8.24579	11.04	4	4	589	65.2669	5.10986
P67775	Serine/threonine-protein phosphatase 2A catalytic subunit alpha isoform OS=Homo sapiens GN=PPP2CA PE=1 SV=1 - [PP2AA_HUMAN]	31.2955	27.51	5	8	15.3927	15.86	3	4	16.4313	15.86	3	4	38.6435	39.16	8	12	309	35.5714	5.5415
P60510	Serine/threonine-protein phosphatase 4 catalytic subunit OS=Homo sapiens GN=PPP4C PE=1 SV=1 - [PP4C_HUMAN]	4.06134	14.33	2	2					8.37936	12.38	2	5	10.0768	23.13	4	4	307	35.0574	5.05908
O00743	Serine/threonine-protein phosphatase 6 catalytic subunit OS=Homo sapiens GN=PPP6C PE=1 SV=1 - [PPP6_HUMAN]	12.9126	19.34	4	4	9.22303	12.46	3	3	12.674	21.31	4	4	29.2481	25.57	5	9	305	35.1215	5.69385
O15084	Serine/threonine-protein phosphatase 6 regulatory ankyrin repeat subunit A OS=Homo sapiens GN=ANKRD28 PE=1 SV=5 - [ANR28_HUMAN]	16.2456	6.27	4	5	49.3736	17	13	14									1053	112.894	6.25244
Q8NB46	Serine/threonine-protein phosphatase 6 regulatory ankyrin repeat subunit C OS=Homo sapiens GN=ANKRD52 PE=1 SV=3 - [ANR52_HUMAN]	10.0907	3.07	2	2													1076	115.004	6.48096
Q9UPN7	Serine/threonine-protein phosphatase 6 regulatory subunit 1 OS=Homo sapiens GN=PPP6R1 PE=1 SV=5 - [PP6R1_HUMAN]	93.8628	29.85	13	23	87.244	27.7	14	23	71.4818	20.77	10	17	60.6183	24.4	11	16	881	96.6637	4.55127
H7BXH2	Serine/threonine-protein phosphatase 6 regulatory subunit 3 OS=Homo sapiens GN=PPP6R3 PE=1 SV=1 - [H7BXH2_HUMAN]	131.655	39.66	25	43	101.947	36.4	24	31	103.361	34.7	23	36	79.9392	28.9	17	27	827	92.3504	4.62744
Q96HS1	Serine/threonine-protein phosphatase PGAM5, mitochondrial OS=Homo sapiens GN=PGAM5 PE=1 SV=2 - [PGAM5_HUMAN]									2.99032	8.65	2	2	10.5399	10.73	4	4	289	31.9846	8.67529
P62140	Serine/threonine-protein phosphatase PP1-beta catalytic subunit OS=Homo sapiens GN=PPP1CB PE=1 SV=3 - [PP1B_HUMAN]	4.74134	8.56	2	2									12.0841	23.24	5	6	327	37.1626	6.18896
P50454	Serpin H1 OS=Homo sapiens GN=SERPINH1 PE=1 SV=2 - [SERPH_HUMAN]	40.3649	34.21	9	11	45.1662	38.52	11	12									418	46.4112	8.68994
Q8IYR2	SET and MYND domain-containing protein 4 OS=Homo sapiens GN=SMYD4 PE=2 SV=3 - [SMYD4_HUMAN]	13.0637	8.71	4	5	15.0778	6.97	3	5									804	89.1679	6.82959
P42224	Signal transducer and activator of transcription 1-alpha/beta OS=Homo sapiens GN=STAT1 PE=1 SV=2 - [STAT1_HUMAN]	9.75839	5.2	3	4	6.74428	5.33	3	4	6.59558	5.33	3	3	6.3798	3.47	2	2	750	87.2795	6.04932
Q9P2F8	Signal-induced proliferation-associated 1-like protein 2 OS=Homo sapiens GN=SIPA1L2 PE=1 SV=2 - [SI1L2_HUMAN]									20.7611	8.36	8	9	14.0102	4.7	6	6	1722	190.318	6.771
P62304	Small nuclear ribonucleoprotein E OS=Homo sapiens GN=SNRPE PE=1 SV=1 - [RUXE_HUMAN]					5.16355	29.35	2	2									92	10.7966	9.43701
P62314	Small nuclear ribonucleoprotein Sm D1 OS=Homo sapiens GN=SNRPD1 PE=1 SV=1 - [SMD1_HUMAN]	11.8157	27.73	2	3	10.8723	27.73	2	3	34.7306	56.3	5	9	37.4711	56.3	6	11	119	13.2734	11.561
P62316	Small nuclear ribonucleoprotein Sm D2 OS=Homo sapiens GN=SNRPD2 PE=1 SV=1 - [SMD2_HUMAN]	14.4661	33.05	5	5	10.2798	33.05	3	3	24.2537	40.68	6	7	31.9454	55.08	9	11	118	13.5182	9.90576
J3QLE5	Small nuclear ribonucleoprotein-associated protein N (Fragment) OS=Homo sapiens GN=SNRPN PE=1 SV=1 - [J3QLE5_HUMAN]	12.056	21.3	3	4	11.6634	26.04	4	4	36.6787	40.83	7	10	21.2935	16.57	3	6	169	17.5353	9.99365
Q9UNH7	Sorting nexin-6 OS=Homo sapiens GN=SNX6 PE=1 SV=1 - [SNX6_HUMAN]													4.60774	6.16	2	2	406	46.6198	6.16357
Q01082	Spectrin beta chain, non-erythrocytic 1 OS=Homo sapiens GN=SPTBN1 PE=1 SV=2 - [SPTB2_HUMAN]									17.4429	3.26	5	5	19.9613	4.82	8	8	2364	274.439	5.56689
Q8NB90	Spermatogenesis-associated protein 5 OS=Homo sapiens GN=SPATA5 PE=1 SV=3 - [SPAT5_HUMAN]					6.01659	3.47	2	2	6.67863	3.47	2	2	2.46858	2.69	2	2	893	97.8429	5.65576
Q9BVQ7	Spermatogenesis-associated protein 5-like protein 1 OS=Homo sapiens GN=SPATA5L1 PE=1 SV=2 - [SPA5L_HUMAN]	9.03606	5.71	3	3	4.95873	2.92	2	2	6.04324	4.38	2	2	22.4956	20.58	8	9	753	80.6599	8.08936
Q8N0Z3	Spindle and centriole-associated protein 1 OS=Homo sapiens GN=SPICE1 PE=1 SV=1 - [SPICE_HUMAN]									4.61464	3.27	2	2	8.09728	4.44	3	3	855	96.2055	7.44482
Q9Y657	Spindlin-1 OS=Homo sapiens GN=SPIN1 PE=1 SV=3 - [SPIN1_HUMAN]	12.7366	25.19	4	5	15.7625	26.34	4	5	30.7282	38.17	6	8	34.3801	48.09	8	10	262	29.5818	6.96143
A0A087X074	Spindlin-2A OS=Homo sapiens GN=SPIN2A PE=4 SV=1 - [A0A087X074_HUMAN]	11.143	35.67	3	4	14.4913	26.75	2	5	12.6151	35.67	3	4	15.0273	35.67	3	5	157	17.6199	8.86572
Q15459	Splicing factor 3A subunit 1 OS=Homo sapiens GN=SF3A1 PE=1 SV=1 - [SF3A1_HUMAN]	2.22719	3.4	2	2	4.36485	3.4	2	2					3.00393	4.54	2	3	793	88.8305	5.22412
O75533	Splicing factor 3B subunit 1 OS=Homo sapiens GN=SF3B1 PE=1 SV=3 - [SF3B1_HUMAN]	46.2011	15.57	14	15	29.665	10.58	9	9	11.8163	6.21	5	5					1304	145.738	7.09326
Q13435	Splicing factor 3B subunit 2 OS=Homo sapiens GN=SF3B2 PE=1 SV=2 - [SF3B2_HUMAN]	79.242	32.29	20	22	64.594	32.96	20	25	73.1308	29.5	19	22	71.462	34.19	19	22	895	100.165	5.66846
Q15393	Splicing factor 3B subunit 3 OS=Homo sapiens GN=SF3B3 PE=1 SV=4 - [SF3B3_HUMAN]	27.0422	7.56	7	9	28.9325	9.78	9	11	27.3371	11.42	10	14	35.2148	10.68	9	13	1217	135.492	5.26221
P23246	Splicing factor, proline- and glutamine-rich OS=Homo sapiens GN=SFPQ PE=1 SV=2 - [SFPQ_HUMAN]	46.7348	18.25	10	15	59.1478	23.62	13	20									707	76.1016	9.43701
Q8NCJ5	SPRY domain-containing protein 3 OS=Homo sapiens GN=SPRYD3 PE=1 SV=2 - [SPRY3_HUMAN]									33.6948	32.13	8	9	26.3037	32.81	7	7	442	49.6625	6.16357
Q15020	Squamous cell carcinoma antigen recognized by T-cells 3 OS=Homo sapiens GN=SART3 PE=1 SV=1 - [SART3_HUMAN]	81.7006	27.41	20	26	63.2816	22.95	17	20									963	109.865	5.56689
A0A087WVV7	SRC kinase-signaling inhibitor 1 (Fragment) OS=Homo sapiens GN=SRCIN1 PE=1 SV=1 - [A0A087WVV7_HUMAN]									4.54232	5.28	4	4					928	99.2123	9.21729
Q96SB4	SRSF protein kinase 1 OS=Homo sapiens GN=SRPK1 PE=1 SV=2 - [SRPK1_HUMAN]	19.9249	17.56	9	9	10.2455	8.7	3	3									655	74.2784	6.16357
Q7KZF4	Staphylococcal nuclease domain-containing protein 1 OS=Homo sapiens GN=SND1 PE=1 SV=1 - [SND1_HUMAN]													5.10342	4.07	2	2	910	101.934	7.1665
P38646	Stress-70 protein, mitochondrial OS=Homo sapiens GN=HSPA9 PE=1 SV=2 - [GRP75_HUMAN]	87.4592	30.19	18	29	91.2119	35.35	19	29	90.2307	32.84	18	27	54.8654	25.92	14	16	679	73.6348	6.16357
P31948	Stress-induced-phosphoprotein 1 OS=Homo sapiens GN=STIP1 PE=1 SV=1 - [STIP1_HUMAN]	408.178	69.24	54	131	316.534	61.51	46	100	175.761	61.69	37	59	95.7891	49.54	24	34	543	62.5994	6.80029
O43815	Striatin OS=Homo sapiens GN=STRN PE=1 SV=4 - [STRN_HUMAN]	4.71416	4.1	2	2	19.9856	14.62	7	7	3.14775	4.49	2	2	12.875	8.21	4	4	780	86.0788	5.2749
F5GYK2	Striatin-4 OS=Homo sapiens GN=STRN4 PE=1 SV=1 - [F5GYK2_HUMAN]	23.8217	16.25	7	7	29.5827	24.13	9	10	6.43204	3.63	2	2	21.1203	10.73	4	5	634	68.5419	5.23682
Q9HCN8	Stromal cell-derived factor 2-like protein 1 OS=Homo sapiens GN=SDF2L1 PE=1 SV=2 - [SDF2L_HUMAN]	7.61594	19.91	2	2	8.25925	19.91	2	3									221	23.5837	7.03467
Q9UQE7	Structural maintenance of chromosomes protein 3 OS=Homo sapiens GN=SMC3 PE=1 SV=2 - [SMC3_HUMAN]	12.7084	5.67	4	4	6.78869	2.79	2	2	7.61109	2.55	2	2					1217	141.454	7.18115
C9JMN1	Structural maintenance of chromosomes protein 6 (Fragment) OS=Homo sapiens GN=SMC6 PE=1 SV=1 - [C9JMN1_HUMAN]	4.71694	4.46	2	2													740	84.4673	7.50342
G8JLG1	Structural maintenance of chromosomes protein OS=Homo sapiens GN=SMC1A PE=1 SV=2 - [G8JLG1_HUMAN]	8.3586	4.13	4	4	5.60109	3.72	3	3									1211	140.772	7.40088
E9PD53	Structural maintenance of chromosomes protein OS=Homo sapiens GN=SMC4 PE=1 SV=1 - [E9PD53_HUMAN]					5.22016	2.3	2	2									1263	144.365	7.12256
B0QY63	SUN domain-containing protein 2 (Fragment) OS=Homo sapiens GN=SUN2 PE=1 SV=1 - [B0QY63_HUMAN]									21.2816	42.86	5	6	19.0507	21.88	4	5	224	25.3837	9.65674
Q9UH99	SUN domain-containing protein 2 OS=Homo sapiens GN=SUN2 PE=1 SV=3 - [SUN2_HUMAN]	22.0839	12.97	6	7	22.0987	18.13	7	7	127.252	55.23	27	38	83.0569	35.29	18	25	717	80.2616	6.72705
P42285	Superkiller viralicidic activity 2-like 2 OS=Homo sapiens GN=SKIV2L2 PE=1 SV=3 - [SK2L2_HUMAN]	55.0736	21.02	18	22	54.671	23.32	19	20	4.11114	2.02	2	2	5.20442	2.69	2	2	1042	117.729	6.52197
O60264	SWI/SNF-related matrix-associated actin-dependent regulator of chromatin subfamily A member 5 OS=Homo sapiens GN=SMARCA5 PE=1 SV=1 - [SMCA5_HUMAN]	56.3099	20.63	21	22	34.705	16.06	16	18									1052	121.828	8.08936
U3KPT7	Synaptosomal-associated protein 47 (Fragment) OS=Homo sapiens GN=SNAP47 PE=1 SV=1 - [U3KPT7_HUMAN]					4.67426	11.26	2	2	4.05757	11.26	2	2	4.15316	11.26	2	2	222	25.0018	6.53662
B3KRD1	Syntabulin OS=Homo sapiens GN=SYBU PE=1 SV=1 - [B3KRD1_HUMAN]													7.20081	7	2	2	457	50.4315	5.04639
P17987	T-complex protein 1 subunit alpha OS=Homo sapiens GN=TCP1 PE=1 SV=1 - [TCPA_HUMAN]	133.047	60.07	23	38	100.876	43.35	17	27	128.796	57.73	20	37	75.4419	39.57	15	22	556	60.3056	6.11279
P78371	T-complex protein 1 subunit beta OS=Homo sapiens GN=CCT2 PE=1 SV=4 - [TCPB_HUMAN]	133.503	62.24	25	36	115.984	62.8	23	34	139.79	61.68	25	39	55.3445	33.83	13	17	535	57.4521	6.45557
P50991	T-complex protein 1 subunit delta OS=Homo sapiens GN=CCT4 PE=1 SV=4 - [TCPD_HUMAN]	92.9771	55.47	18	25	75.3489	52.88	19	22	87.6537	52.88	20	28	11.7385	18.55	6	6	539	57.8878	7.82568
P48643	T-complex protein 1 subunit epsilon OS=Homo sapiens GN=CCT5 PE=1 SV=1 - [TCPE_HUMAN]	84.0184	45.29	16	25	71.2306	47.69	18	27	78.08	41.96	19	25	26.4505	22.18	8	10	541	59.6328	5.65576
Q99832	T-complex protein 1 subunit eta OS=Homo sapiens GN=CCT7 PE=1 SV=2 - [TCPH_HUMAN]	86.731	57.83	21	25	74.5222	48.07	17	23	89.5812	49.91	16	27	21.0218	23.02	7	7	543	59.3289	7.6499
P49368	T-complex protein 1 subunit gamma OS=Homo sapiens GN=CCT3 PE=1 SV=4 - [TCPG_HUMAN]	107.891	50.46	24	32	121.283	55.96	29	37	75.2378	42.2	20	23	49.0118	31.38	13	15	545	60.4953	6.49365
P50990	T-complex protein 1 subunit theta OS=Homo sapiens GN=CCT8 PE=1 SV=4 - [TCPQ_HUMAN]	117.655	55.47	29	38	89.9275	48.54	25	29	104.358	51.64	27	38	34.2157	23.18	10	11	548	59.5825	5.60498
P40227	T-complex protein 1 subunit zeta OS=Homo sapiens GN=CCT6A PE=1 SV=3 - [TCPZ_HUMAN]	95.5961	35.97	16	26	72.1667	38.79	16	20	93.6669	41.81	18	26	28.8631	23.16	8	10	531	57.9876	6.68311
Q9NUJ3	T-complex protein 11-like protein 1 OS=Homo sapiens GN=TCP11L1 PE=1 SV=1 - [T11L1_HUMAN]	10.7722	9.63	3	3	12.4588	10.81	4	4	16.2476	14.15	5	5					509	56.9987	5.59229
Q13009	T-lymphoma invasion and metastasis-inducing protein 1 OS=Homo sapiens GN=TIAM1 PE=1 SV=2 - [TIAM1_HUMAN]									17.4335	7.04	5	6	20.3695	6.98	6	6	1591	177.398	6.60986
F6SS63	TAK1-binding protein 3, isoform CRA_c OS=Homo sapiens GN=TAB3 PE=1 SV=2 - [F6SS63_HUMAN]									48.5526	31.74	12	17	48.8761	29.77	13	17	608	66.9883	9.0415
A7MCY6	TANK-binding kinase 1-binding protein 1 OS=Homo sapiens GN=TBKBP1 PE=1 SV=1 - [TBKB1_HUMAN]					14.334	11.71	4	5									615	67.6598	5.85889
A0A087WX29	TAR DNA-binding protein 43 (Fragment) OS=Homo sapiens GN=TARDBP PE=1 SV=1 - [A0A087WX29_HUMAN]					6.23465	12.35	2	2					13.5097	17.28	3	4	243	26.7264	7.76709
O43156	TELO2-interacting protein 1 homolog OS=Homo sapiens GN=TTI1 PE=1 SV=3 - [TTI1_HUMAN]	6.17606	3.67	2	2	9.07554	5.05	3	3									1089	121.992	5.97314
Q9Y4R8	Telomere length regulation protein TEL2 homolog OS=Homo sapiens GN=TELO2 PE=1 SV=2 - [TELO2_HUMAN]	15.3611	10.75	6	6	16.2742	10.04	6	6	22.0304	10.39	7	7	26.119	12.78	8	8	837	91.6892	5.75732
Q9H0U9	Testis-specific Y-encoded-like protein 1 OS=Homo sapiens GN=TSPYL1 PE=1 SV=3 - [TSYL1_HUMAN]	5.0538	17.16	4	4													437	49.1618	5.45264
Q8NBP0	Tetratricopeptide repeat protein 13 OS=Homo sapiens GN=TTC13 PE=2 SV=3 - [TTC13_HUMAN]									8.77365	5.47	4	4	9.1303	4.19	3	3	860	96.7514	7.00537
Q6P3X3	Tetratricopeptide repeat protein 27 OS=Homo sapiens GN=TTC27 PE=1 SV=1 - [TTC27_HUMAN]									4.23801	3.68	3	3					843	96.5712	5.59229
Q6PGP7	Tetratricopeptide repeat protein 37 OS=Homo sapiens GN=TTC37 PE=1 SV=1 - [TTC37_HUMAN]					2.02628	3.71	3	3	2.48488	2.37	2	2					1564	175.375	7.53271
O95801	Tetratricopeptide repeat protein 4 OS=Homo sapiens GN=TTC4 PE=1 SV=3 - [TTC4_HUMAN]					4.19069	12.4	3	3									387	44.6503	5.60498
Q15750	TGF-beta-activated kinase 1 and MAP3K7-binding protein 1 OS=Homo sapiens GN=TAB1 PE=1 SV=1 - [TAB1_HUMAN]									67.0838	60.91	17	19	26.344	24.8	8	9	504	54.6104	5.51611
A0A0C4DG98	THO complex subunit 2 OS=Homo sapiens GN=THOC2 PE=1 SV=1 - [A0A0C4DG98_HUMAN]	3.81756	1.49	2	2													1478	169.475	8.67529
P26639	Threonine--tRNA ligase, cytoplasmic OS=Homo sapiens GN=TARS PE=1 SV=3 - [SYTC_HUMAN]	59.7176	33.47	19	19	34.0618	17.29	9	14	51.8467	31.67	17	20	77.1919	38.04	20	28	723	83.3819	6.66846
Q9BW92	Threonine--tRNA ligase, mitochondrial OS=Homo sapiens GN=TARS2 PE=1 SV=1 - [SYTM_HUMAN]	8.63953	6.69	4	4	19.5751	10.58	7	7	7.34699	4.32	3	3					718	80.9854	7.29834
Q9Y2W1	Thyroid hormone receptor-associated protein 3 OS=Homo sapiens GN=THRAP3 PE=1 SV=2 - [TR150_HUMAN]	22.19	8.59	4	7	14.8717	9.32	5	6	174.147	29.21	27	47	170.248	29.63	29	49	955	108.601	10.1548
Q15654	Thyroid receptor-interacting protein 6 OS=Homo sapiens GN=TRIP6 PE=1 SV=3 - [TRIP6_HUMAN]	23.8965	15.97	4	6	30.5016	15.97	4	8									476	50.2555	7.37158
Q9NYK1	Toll-like receptor 7 OS=Homo sapiens GN=TLR7 PE=2 SV=1 - [TLR7_HUMAN]													2.62393	1.81	2	3	1049	120.845	8.20654
A0A0A0MSK5	Torsin-1A-interacting protein 1 OS=Homo sapiens GN=TOR1AIP1 PE=1 SV=1 - [A0A0A0MSK5_HUMAN]	16.5765	16.67	4	4	19.6115	17.53	5	5	6.71414	4.55	2	2					462	52.3743	7.06396
Q9H4I3	TraB domain-containing protein OS=Homo sapiens GN=TRABD PE=1 SV=1 - [TRABD_HUMAN]	5.70167	10.64	2	2	7.16783	7.98	2	2	9.88054	10.64	2	4	12.6769	16.49	4	4	376	42.2939	8.00146
O14545	TRAF-type zinc finger domain-containing protein 1 OS=Homo sapiens GN=TRAFD1 PE=1 SV=1 - [TRAD1_HUMAN]	39.9228	26.12	9	16	34.4769	21.82	10	12	39.9702	23.37	8	11	31.1146	14.95	7	11	582	64.8001	5.2876
Q9BQ70	Transcription factor 25 OS=Homo sapiens GN=TCF25 PE=1 SV=1 - [TCF25_HUMAN]	56.3521	24.41	8	14	53.1223	25.59	10	16	59.7915	27.37	11	17	31.3705	17.46	6	8	676	76.6187	6.354
P31629	Transcription factor HIVEP2 OS=Homo sapiens GN=HIVEP2 PE=1 SV=2 - [ZEP2_HUMAN]									23.5293	5.85	7	7	50.1629	9.93	12	15	2446	268.885	6.96143
O14867	Transcription regulator protein BACH1 OS=Homo sapiens GN=BACH1 PE=1 SV=2 - [BACH1_HUMAN]	10.2588	7.74	4	6	12.9605	7.34	4	7	3.88501	4.35	3	3					736	81.9057	5.04639
Q00577	Transcriptional activator protein Pur-alpha OS=Homo sapiens GN=PURA PE=1 SV=2 - [PURA_HUMAN]	12.5385	15.22	2	2	15.1196	18.01	3	3									322	34.8894	6.44287
Q96QR8	Transcriptional activator protein Pur-beta OS=Homo sapiens GN=PURB PE=1 SV=3 - [PURB_HUMAN]	6.82387	14.1	2	2	9.88098	17.63	3	3									312	33.2205	5.42725
A0A0U1RRM1	Transcriptional repressor p66-beta OS=Homo sapiens GN=GATAD2B PE=1 SV=1 - [A0A0U1RRM1_HUMAN]					6.17798	4.68	2	2									577	63.4221	9.67139
Q5T3G3	Transducin-like enhancer protein 1 (Fragment) OS=Homo sapiens GN=TLE1 PE=1 SV=1 - [Q5T3G3_HUMAN]	63.1242	33.47	10	19	66.2185	48.35	11	22									242	27.0478	8.42627
Q04724	Transducin-like enhancer protein 1 OS=Homo sapiens GN=TLE1 PE=1 SV=2 - [TLE1_HUMAN]	158.948	40.91	25	47	178.22	40.78	23	52									770	83.1484	7.23975
F5H7D6	Transducin-like enhancer protein 3 OS=Homo sapiens GN=TLE3 PE=1 SV=1 - [F5H7D6_HUMAN]	284.593	46.49	26	79	371.695	47.07	27	106									699	74.8542	7.31299
H0YL70	Transducin-like enhancer protein 3 OS=Homo sapiens GN=TLE3 PE=1 SV=1 - [H0YL70_HUMAN]	320.1	49.87	31	87	421.904	52.69	33	122									782	84.4248	7.26904
Q9Y6A5	Transforming acidic coiled-coil-containing protein 3 OS=Homo sapiens GN=TACC3 PE=1 SV=1 - [TACC3_HUMAN]	8.47737	5.01	2	2	18.6377	13.48	7	7									838	90.3038	5.04639
P55072	Transitional endoplasmic reticulum ATPase OS=Homo sapiens GN=VCP PE=1 SV=4 - [TERA_HUMAN]	32.5484	15.51	9	10	29.0311	16	9	10	30.012	17.87	10	11	31.2752	16	9	11	806	89.2657	5.26221
P51571	Translocon-associated protein subunit delta OS=Homo sapiens GN=SSR4 PE=1 SV=1 - [SSRD_HUMAN]	8.14103	24.86	3	3	6.28865	17.34	2	2	12.3772	23.12	3	4	11.5052	23.12	3	4	173	18.9866	6.15088
Q8IXX5	Transmembrane protein 183A OS=Homo sapiens GN=TMEM183A PE=1 SV=2 - [T183A_HUMAN]									22.6719	18.62	6	7	32.5213	21.81	7	9	376	42.7989	9.08545
Q9C0B7	Transport and Golgi organization protein 6 homolog OS=Homo sapiens GN=TANGO6 PE=1 SV=2 - [TNG6_HUMAN]	73.5312	21.3	18	24	68.9177	24.31	19	23	48.0558	19.29	16	17	55.4721	23.49	17	17	1094	120.671	6.11279
P40939	Trifunctional enzyme subunit alpha, mitochondrial OS=Homo sapiens GN=HADHA PE=1 SV=2 - [ECHA_HUMAN]	13.5806	10.62	5	7													763	82.9469	9.0415
P22102	Trifunctional purine biosynthetic protein adenosine-3 OS=Homo sapiens GN=GART PE=1 SV=1 - [PUR2_HUMAN]	12.4497	4.26	3	4	34.3116	12.38	8	11	11.4225	2.87	2	4	22.475	11.49	8	8	1010	107.699	6.69775
H0Y720	Trinucleotide repeat-containing gene 6B protein (Fragment) OS=Homo sapiens GN=TNRC6B PE=1 SV=1 - [H0Y720_HUMAN]									15.513	5.25	3	3	17.2794	7.33	4	8	1391	148.586	7.26904
P29144	Tripeptidyl-peptidase 2 OS=Homo sapiens GN=TPP2 PE=1 SV=4 - [TPP2_HUMAN]	115.11	29.86	24	31	60.015	18.65	15	17									1249	138.263	6.31592
Q7Z2T5	TRMT1-like protein OS=Homo sapiens GN=TRMT1L PE=1 SV=2 - [TRM1L_HUMAN]	13.4726	15.69	5	5	14.789	15.83	6	6									733	81.6952	7.88428
Q9Y3I0	tRNA-splicing ligase RtcB homolog OS=Homo sapiens GN=RTCB PE=1 SV=1 - [RTCB_HUMAN]	8.60877	8.32	3	3	9.26037	9.11	3	3	13.1718	12.08	4	4	8.95032	9.11	3	3	505	55.1749	7.2251
Q9NYL9	Tropomodulin-3 OS=Homo sapiens GN=TMOD3 PE=1 SV=1 - [TMOD3_HUMAN]													9.06938	11.36	2	3	352	39.5703	5.18604
Q9BQE3	Tubulin alpha-1C chain OS=Homo sapiens GN=TUBA1C PE=1 SV=1 - [TBA1C_HUMAN]	460.901	67.93	28	133	464.388	68.6	28	129	534.667	72.16	29	147	652.442	79.06	36	187	449	49.8635	5.09717
P07437	Tubulin beta chain OS=Homo sapiens GN=TUBB PE=1 SV=2 - [TBB5_HUMAN]	586.322	75.23	35	172	812.282	77.25	39	240	814.366	77.03	38	246	931.852	79.28	39	281	444	49.639	4.89404
Q9H4B7	Tubulin beta-1 chain OS=Homo sapiens GN=TUBB1 PE=1 SV=1 - [TBB1_HUMAN]	42.4824	4.66	4	15	56.6763	9.09	5	21	63.1395	4.66	4	22	74.3352	9.09	6	27	451	50.2946	5.17334
Q13885	Tubulin beta-2A chain OS=Homo sapiens GN=TUBB2A PE=1 SV=1 - [TBB2A_HUMAN]	424.893	67.87	31	134	609.858	64.27	30	187	673.535	74.83	34	209	741	71.24	37	236	445	49.875	4.89404
Q9BVA1	Tubulin beta-2B chain OS=Homo sapiens GN=TUBB2B PE=1 SV=1 - [TBB2B_HUMAN]	421.244	67.87	30	133	616.121	67.87	31	188	679.402	74.83	34	209	748.43	71.24	37	237	445	49.9209	4.89404
Q13509	Tubulin beta-3 chain OS=Homo sapiens GN=TUBB3 PE=1 SV=2 - [TBB3_HUMAN]	244.301	41.11	20	78	315.922	37.33	20	97	350.847	41.11	19	111	404.241	34	18	132	450	50.4003	4.93213
P04350	Tubulin beta-4A chain OS=Homo sapiens GN=TUBB4A PE=1 SV=2 - [TBB4A_HUMAN]	375.597	75.45	29	111	500.738	77.25	32	155	555.405	77.03	32	167	613.76	79.28	33	187	444	49.5539	4.88135
P68371	Tubulin beta-4B chain OS=Homo sapiens GN=TUBB4B PE=1 SV=1 - [TBB4B_HUMAN]	496.005	77.08	36	150	694.013	77.08	37	209	751.392	76.85	37	228	840.968	79.1	39	259	445	49.799	4.89404
Q9BUF5	Tubulin beta-6 chain OS=Homo sapiens GN=TUBB6 PE=1 SV=1 - [TBB6_HUMAN]	191.428	56.28	21	60	236.338	56.73	20	72	274.138	58.74	25	88	313.789	67.26	26	98	446	49.825	4.88135
Q3ZCM7	Tubulin beta-8 chain OS=Homo sapiens GN=TUBB8 PE=1 SV=2 - [TBB8_HUMAN]	134.547	21.4	10	41	191.564	27.48	12	59	205.739	27.25	12	63	226.826	26.58	12	71	444	49.7439	4.89404
P23258	Tubulin gamma-1 chain OS=Homo sapiens GN=TUBG1 PE=1 SV=2 - [TBG1_HUMAN]	12.9503	13.97	4	4	10.5917	10.64	3	3	22.3999	17.74	5	5	17.4905	15.74	5	5	451	51.1378	6.13818
Q9BTW9	Tubulin-specific chaperone D OS=Homo sapiens GN=TBCD PE=1 SV=2 - [TBCD_HUMAN]	15.7717	5.96	5	5	16.2748	7.05	5	5	17.6161	9.73	7	8	32.1739	14.93	10	10	1192	132.515	6.18896
O43395	U4/U6 small nuclear ribonucleoprotein Prp3 OS=Homo sapiens GN=PRPF3 PE=1 SV=2 - [PRPF3_HUMAN]					10.434	6	3	3									683	77.4809	9.49561
Q8WWY3	U4/U6 small nuclear ribonucleoprotein Prp31 OS=Homo sapiens GN=PRPF31 PE=1 SV=2 - [PRP31_HUMAN]	36.9605	29.06	10	10	22.8847	19.24	6	6	22.8197	19.64	6	6	10.4646	12.22	3	3	499	55.4214	5.78271
O75643	U5 small nuclear ribonucleoprotein 200 kDa helicase OS=Homo sapiens GN=SNRNP200 PE=1 SV=2 - [U520_HUMAN]	25.3592	6.41	9	9	24.3222	6.65	10	10	8.05217	1.92	3	3	19.503	3.89	6	6	2136	244.353	6.06201
Q9UHD9	Ubiquilin-2 OS=Homo sapiens GN=UBQLN2 PE=1 SV=2 - [UBQL2_HUMAN]	4.63304	4.49	2	3	5.50118	6.89	3	3	6.64046	6.89	3	3					624	65.6546	5.22412
Q9NRR5	Ubiquilin-4 OS=Homo sapiens GN=UBQLN4 PE=1 SV=2 - [UBQL4_HUMAN]	16.5586	12.98	4	4					9.37589	10.48	3	3					601	63.8124	5.22412
G5E9A6	Ubiquitin carboxyl-terminal hydrolase 11 OS=Homo sapiens GN=USP11 PE=1 SV=1 - [G5E9A6_HUMAN]					6.3493	3.7	3	5					8.58168	5.22	4	6	920	104.965	5.32568
Q93009	Ubiquitin carboxyl-terminal hydrolase 7 OS=Homo sapiens GN=USP7 PE=1 SV=2 - [UBP7_HUMAN]	190.126	46.01	38	63	114.024	34.48	26	40									1102	128.22	5.5542
P62979	Ubiquitin-40S ribosomal protein S27a OS=Homo sapiens GN=RPS27A PE=1 SV=2 - [RS27A_HUMAN]	302.305	38.46	12	89	293.988	38.46	11	95	262.965	42.31	12	78	290.846	54.49	14	90	156	17.9535	9.64209
A0AVT1	Ubiquitin-like modifier-activating enzyme 6 OS=Homo sapiens GN=UBA6 PE=1 SV=1 - [UBA6_HUMAN]					3.88139	1.62	2	2									1052	117.895	6.13818
P11441	Ubiquitin-like protein 4A OS=Homo sapiens GN=UBL4A PE=1 SV=1 - [UBL4A_HUMAN]	26.2688	46.5	6	8	24.6582	52.23	7	8	26.5461	47.13	7	8	24.678	40.13	5	7	157	17.7656	8.66064
Q15386	Ubiquitin-protein ligase E3C OS=Homo sapiens GN=UBE3C PE=1 SV=3 - [UBE3C_HUMAN]	24.9911	6.83	4	8	100.023	31.39	23	31									1083	123.844	6.7124
O15294	UDP-N-acetylglucosamine--peptide N-acetylglucosaminyltransferase 110 kDa subunit OS=Homo sapiens GN=OGT PE=1 SV=3 - [OGT1_HUMAN]	9.56026	3.63	3	3	19.2061	6.79	5	10	69.2588	22.37	19	24	91.5551	29.25	25	30	1046	116.85	6.69775
H3BTC1	Uncharacterized protein (Fragment) OS=Homo sapiens PE=4 SV=1 - [H3BTC1_HUMAN]	8.23129	81.08	2	3					8.9185	81.08	2	3	11.1846	81.08	2	4	37	4.55314	5.37646
Q9BUA3	Uncharacterized protein C11orf84 OS=Homo sapiens GN=C11orf84 PE=1 SV=3 - [CK084_HUMAN]	16.3531	23.1	5	5	12.9249	24.93	5	7	39.514	40.16	11	13	65.0625	53.81	14	17	381	41.0114	5.0083
C9JQV0	Uncharacterized protein C7orf50 (Fragment) OS=Homo sapiens GN=C7orf50 PE=1 SV=1 - [C9JQV0_HUMAN]	6.0416	18.23	2	2					5.65178	17.19	2	2					192	21.8697	9.64209
Q92628	Uncharacterized protein KIAA0232 OS=Homo sapiens GN=KIAA0232 PE=1 SV=5 - [K0232_HUMAN]									18.0039	6.88	5	6	16.7108	5.81	6	6	1395	154.692	4.77979
O15063	Uncharacterized protein KIAA0355 OS=Homo sapiens GN=KIAA0355 PE=1 SV=2 - [K0355_HUMAN]					3.58084	7.29	4	5	30.338	20.09	12	14	15.1055	8.04	4	5	1070	115.946	7.15186
Q9P206	Uncharacterized protein KIAA1522 OS=Homo sapiens GN=KIAA1522 PE=1 SV=2 - [K1522_HUMAN]					3.11939	1.93	2	2									1035	107.03	9.72998
Q9BY89	Uncharacterized protein KIAA1671 OS=Homo sapiens GN=KIAA1671 PE=1 SV=2 - [K1671_HUMAN]									24.1245	7.31	9	9	45.7822	11.74	14	15	1806	196.59	8.47021
G3V3G9	Uncharacterized protein OS=Homo sapiens PE=4 SV=1 - [G3V3G9_HUMAN]	18.5447	9.59	6	6	14.6844	7.99	5	5	19.8423	9.85	7	8	12.4924	8.52	6	6	751	84.6996	5.12256
J3QQQ9	Uncharacterized protein OS=Homo sapiens PE=4 SV=1 - [J3QQQ9_HUMAN]	27.9077	52.34	6	12	11.8861	30.84	3	6	5.0091	23.36	2	3	8.42587	30.84	3	6	107	12.6839	10.7847
A0A0A0MRM8	Unconventional myosin-VI OS=Homo sapiens GN=MYO6 PE=1 SV=1 - [A0A0A0MRM8_HUMAN]									13.852	4.55	4	4					1253	144.924	8.55811
Q9H7E9	UPF0488 protein C8orf33 OS=Homo sapiens GN=C8orf33 PE=1 SV=1 - [CH033_HUMAN]	3.92267	11.79	2	2	6.63288	11.79	2	2									229	24.9769	9.94971
P46939	Utrophin OS=Homo sapiens GN=UTRN PE=1 SV=2 - [UTRO_HUMAN]	9.82334	2.36	5	5													3433	394.22	5.32568
P54727	UV excision repair protein RAD23 homolog B OS=Homo sapiens GN=RAD23B PE=1 SV=1 - [RD23B_HUMAN]	38.5321	42.79	8	12	19.6331	21.76	6	8	8.79594	11.74	2	2					409	43.1446	4.84326
P86790	Vacuolar fusion protein CCZ1 homolog B OS=Homo sapiens GN=CCZ1B PE=1 SV=1 - [CCZ1B_HUMAN]									6.70065	6.85	3	3					482	55.8302	6.48096
Q9UID3	Vacuolar protein sorting-associated protein 51 homolog OS=Homo sapiens GN=VPS51 PE=1 SV=2 - [VPS51_HUMAN]	9.28621	5.75	3	3	9.4005	5.75	3	3	11.6042	6.39	3	3	9.05522	4.48	2	2	782	85.9882	6.46826
B7ZL25	VARS2 protein OS=Homo sapiens GN=VARS2 PE=1 SV=1 - [B7ZL25_HUMAN]	5.5941	4.43	3	3	10.3146	5.37	4	4									1061	118.301	7.07861
Q68DQ2	Very large A-kinase anchor protein OS=Homo sapiens GN=CRYBG3 PE=1 SV=3 - [CRBG3_HUMAN]	66.747	11.21	19	21	15.7228	2.79	5	5	60.6831	14.21	22	24	69.8748	12.26	20	23	2970	330.427	5.19873
O75396	Vesicle-trafficking protein SEC22b OS=Homo sapiens GN=SEC22B PE=1 SV=4 - [SC22B_HUMAN]													6.26226	15.35	2	2	215	24.5775	6.91748
P08670	Vimentin OS=Homo sapiens GN=VIM PE=1 SV=4 - [VIME_HUMAN]	114.925	69.96	30	36	98.002	60.3	27	29	170.62	70.17	33	53	83.5562	53.65	21	26	466	53.6191	5.12256
O75717	WD repeat and HMG-box DNA-binding protein 1 OS=Homo sapiens GN=WDHD1 PE=1 SV=1 - [WDHD1_HUMAN]	39.3044	21.43	15	18	19.285	10.36	7	7									1129	125.888	5.61768
C9J5L0	WD repeat domain phosphoinositide-interacting protein 4 (Fragment) OS=Homo sapiens GN=WDR45 PE=1 SV=7 - [C9J5L0_HUMAN]	8.28313	18.86	2	2					5.2925	13.71	2	2	5.75499	17.14	2	2	175	19.8151	7.35693
Q9BZH6	WD repeat-containing protein 11 OS=Homo sapiens GN=WDR11 PE=1 SV=1 - [WDR11_HUMAN]	5.48072	4.58	3	4													1224	136.598	6.91748
E7EQ49	WD repeat-containing protein 37 OS=Homo sapiens GN=WDR37 PE=1 SV=1 - [E7EQ49_HUMAN]									6.4072	12.05	2	2					249	27.4211	8.95361
Q9NNW5	WD repeat-containing protein 6 OS=Homo sapiens GN=WDR6 PE=1 SV=1 - [WDR6_HUMAN]									31.1636	10.44	6	9	35.659	8.92	6	11	1121	121.647	6.87354
O43379	WD repeat-containing protein 62 OS=Homo sapiens GN=WDR62 PE=1 SV=4 - [WDR62_HUMAN]									10.828	3.23	3	3					1518	165.849	5.90967
Q7Z5K2	Wings apart-like protein homolog OS=Homo sapiens GN=WAPL PE=1 SV=1 - [WAPL_HUMAN]	56.9959	22.27	17	18	32.4657	14.12	10	10									1190	132.863	5.43994
P13010	X-ray repair cross-complementing protein 5 OS=Homo sapiens GN=XRCC5 PE=1 SV=3 - [XRCC5_HUMAN]	158.846	51.5	31	49	83.3255	36.75	17	26	4.3882	4.78	2	5	13.1959	9.84	3	3	732	82.6523	5.80811
P12956	X-ray repair cross-complementing protein 6 OS=Homo sapiens GN=XRCC6 PE=1 SV=2 - [XRCC6_HUMAN]	97.6448	46.96	24	31	70.9188	36.29	19	22	7.92822	8.21	3	3					609	69.7991	6.63916
P16989	Y-box-binding protein 3 OS=Homo sapiens GN=YBX3 PE=1 SV=4 - [YBOX3_HUMAN]	85.3221	43.01	12	20	117.411	61.02	14	27	30.6781	34.14	7	7	15.5499	20.97	5	5	372	40.066	9.77393
Q96DT7	Zinc finger and BTB domain-containing protein 10 OS=Homo sapiens GN=ZBTB10 PE=1 SV=2 - [ZBT10_HUMAN]	10.3137	7.92	3	3	15.036	10.1	5	5									871	94.8348	5.16064
O43167	Zinc finger and BTB domain-containing protein 24 OS=Homo sapiens GN=ZBTB24 PE=1 SV=2 - [ZBT24_HUMAN]									11.9791	6.46	3	5	14.0813	10.47	5	5	697	78.2328	7.60596
Q8WU90	Zinc finger CCCH domain-containing protein 15 OS=Homo sapiens GN=ZC3H15 PE=1 SV=1 - [ZC3HF_HUMAN]	14.5874	11.97	3	4	10.2807	12.91	3	3									426	48.5726	5.31299
Q86VM9	Zinc finger CCCH domain-containing protein 18 OS=Homo sapiens GN=ZC3H18 PE=1 SV=2 - [ZCH18_HUMAN]					11.6398	5.25	3	3	39.9585	9.86	8	13	28.1281	8.39	6	7	953	106.316	8.32373
M0QY97	Zinc finger CCCH domain-containing protein 4 (Fragment) OS=Homo sapiens GN=ZC3H4 PE=1 SV=1 - [M0QY97_HUMAN]	7.41667	7.91	3	3	8.69612	9.23	4	4									910	95.4765	7.32764
Q7Z2W4	Zinc finger CCCH-type antiviral protein 1 OS=Homo sapiens GN=ZC3HAV1 PE=1 SV=3 - [ZCCHV_HUMAN]	27.3019	10.31	7	8	39.2962	14.52	9	13	14.8791	6.32	3	4	17.6472	8.31	5	5	902	101.367	8.39697
Q96H79	Zinc finger CCCH-type antiviral protein 1-like OS=Homo sapiens GN=ZC3HAV1L PE=1 SV=2 - [ZCCHL_HUMAN]					8.19636	14.33	2	2									300	32.9405	8.1333
Q9UHR6	Zinc finger HIT domain-containing protein 2 OS=Homo sapiens GN=ZNHIT2 PE=1 SV=1 - [ZNHI2_HUMAN]									11.8159	19.85	4	4	6.62608	9.43	2	2	403	42.8567	5.98584
P17028	Zinc finger protein 24 OS=Homo sapiens GN=ZNF24 PE=1 SV=4 - [ZNF24_HUMAN]					6.4593	11.41	2	2									368	42.1291	6.21436
Q9Y2X9	Zinc finger protein 281 OS=Homo sapiens GN=ZNF281 PE=1 SV=1 - [ZN281_HUMAN]									74.8502	31.51	13	21	113.474	36.54	18	30	895	96.8547	8.48486
Q5VUA4	Zinc finger protein 318 OS=Homo sapiens GN=ZNF318 PE=1 SV=2 - [ZN318_HUMAN]									13.6481	3.64	6	6	32.7251	7.72	12	13	2279	250.958	7.1958
F5H212	Zinc finger protein 40 OS=Homo sapiens GN=HIVEP1 PE=1 SV=2 - [F5H212_HUMAN]									10.4195	2.47	4	4	8.67972	1.47	2	2	2717	296.488	7.81104
Q8TCN5	Zinc finger protein 507 OS=Homo sapiens GN=ZNF507 PE=1 SV=2 - [ZN507_HUMAN]									6.23218	5.46	3	4	0	5.25	3	5	953	105.7	5.71924
O00488	Zinc finger protein 593 OS=Homo sapiens GN=ZNF593 PE=1 SV=2 - [ZN593_HUMAN]	4.58024	17.16	2	2													134	15.1897	9.81787
H7BZ52	Zinc finger SWIM domain-containing protein 8 OS=Homo sapiens GN=ZSWIM8 PE=1 SV=2 - [H7BZ52_HUMAN]					2.51468	2.92	2	2									1336	143.793	6.46826
O43149	Zinc finger ZZ-type and EF-hand domain-containing protein 1 OS=Homo sapiens GN=ZZEF1 PE=1 SV=6 - [ZZEF1_HUMAN]	46.0043	7.13	14	14	9.21409	1.89	4	4	5.69759	1.52	3	3	12.6757	2.03	4	4	2961	330.864	5.94775
C9JEV0	Zinc-alpha-2-glycoprotein OS=Homo sapiens GN=AZGP1 PE=1 SV=1 - [C9JEV0_HUMAN]													13.7597	28.63	4	6	227	26.3372	5.73193
H0Y2Y8	Zyxin (Fragment) OS=Homo sapiens GN=ZYX PE=1 SV=1 - [H0Y2Y8_HUMAN]	11.7082	11.11	3	4	11.3138	10.37	3	3	4.61558	5.19	2	2	7.2973	9.81	3	3	540	57.6063	6.87354
