# Supplementary material for: A noncanonical function of SKP1 regulates the switch between autophagy and unconventional secretion
Source: Sci Adv. 2023 Oct 13;9(41):eadh1134. doi: 10.1126/sciadv.adh1134 (PMC10575587; doi:10.1126/sciadv.adh1134)
Supplement: Supplementary file 2 — Tables S1 to S8 [file sciadv.adh1134_tables_s1_to_s8.zip › adh1134_Table_S3.xlsx]

## Sheet: Protein Groups
Supplementary Table 3. MS search results for proteins co-IPed from HeLa cells stably expressing SKP1-WT or SKP1-RR.
Accession	Description	Score: WT-#1	Coverage WT-#1	# Peptides WT-#1	# PSM WT-#1	Score: WT-#2	Coverage WT-#2	# Peptides WT-#2	# PSM WT-#2	Score: RR-#1	Coverage RR-#1	# Peptides RR-#1	# PSM RR-#1	Score: RR-#2	Coverage RR-#2	# Peptides RR-#2	# PSM RR-#2	# AAs	MW [kDa]	calc. pI
P61604	10 kDa heat shock protein, mitochondrial OS=Homo sapiens GN=HSPE1 PE=1 SV=2 - [CH10_HUMAN]	5.94199	18.63	2	2									3.26247	18.63	2	2	102	10.9249	8.92432
P62258	14-3-3 protein epsilon OS=Homo sapiens GN=YWHAE PE=1 SV=1 - [1433E_HUMAN]	35.9973	42.35	8	14	15.8071	14.51	3	6	20.6582	26.67	6	12	6.6895	7.06	2	3	255	29.1554	4.7417
P61981	14-3-3 protein gamma OS=Homo sapiens GN=YWHAG PE=1 SV=2 - [1433G_HUMAN]	12.7151	7.29	2	5					10.818	7.29	2	4	6.6895	13.77	3	4	247	28.2849	4.89404
P27348	14-3-3 protein theta OS=Homo sapiens GN=YWHAQ PE=1 SV=1 - [1433T_HUMAN]	12.7151	7.35	2	5					17.4323	20.82	4	6	6.6895	7.35	2	3	245	27.7468	4.77979
P63104	14-3-3 protein zeta/delta OS=Homo sapiens GN=YWHAZ PE=1 SV=1 - [1433Z_HUMAN]	30.3773	25.71	6	9	12.4608	9.8	2	4	30.9408	33.06	6	9	6.6895	7.35	2	3	245	27.7277	4.79248
P62333	26S protease regulatory subunit 10B OS=Homo sapiens GN=PSMC6 PE=1 SV=1 - [PRS10_HUMAN]					6.45243	6.68	2	2									389	44.1451	7.48877
E9PKD5	26S protease regulatory subunit 6A (Fragment) OS=Homo sapiens GN=PSMC3 PE=1 SV=2 - [E9PKD5_HUMAN]	7.41054	10.93	2	2	7.71579	10.61	2	2					8.94164	16.08	3	3	311	34.5923	5.33838
P43686	26S protease regulatory subunit 6B OS=Homo sapiens GN=PSMC4 PE=1 SV=2 - [PRS6B_HUMAN]					17.2579	19.38	5	6	17.28	25.12	6	7	3.09073	12.2	2	3	418	47.3365	5.21143
J3QRY4	26S proteasome non-ATPase regulatory subunit 11 (Fragment) OS=Homo sapiens GN=PSMD11 PE=1 SV=8 - [J3QRY4_HUMAN]					6.02165	13.37	2	2									187	21.096	5.41455
O00487	26S proteasome non-ATPase regulatory subunit 14 OS=Homo sapiens GN=PSMD14 PE=1 SV=1 - [PSDE_HUMAN]									2.98969	18.39	2	2					310	34.5546	6.52197
O43242	26S proteasome non-ATPase regulatory subunit 3 OS=Homo sapiens GN=PSMD3 PE=1 SV=2 - [PSMD3_HUMAN]																	534	60.9395	8.44092
Q9Y3D3	28S ribosomal protein S16, mitochondrial OS=Homo sapiens GN=MRPS16 PE=1 SV=1 - [RT16_HUMAN]					6.41589	37.23	3	4									137	15.335	9.49561
A0A0G2JIC6	28S ribosomal protein S18b, mitochondrial OS=Homo sapiens GN=MRPS18B PE=1 SV=1 - [A0A0G2JIC6_HUMAN]					8.08699	20.47	2	3									215	24.3393	8.55811
H7C5F2	28S ribosomal protein S22, mitochondrial (Fragment) OS=Homo sapiens GN=MRPS22 PE=1 SV=1 - [H7C5F2_HUMAN]					14.6798	33.33	4	4									165	18.6717	8.27979
E7EPW2	28S ribosomal protein S25, mitochondrial OS=Homo sapiens GN=MRPS25 PE=1 SV=1 - [E7EPW2_HUMAN]					4.61757	20	2	2									110	12.9377	9.74463
Q9BYN8	28S ribosomal protein S26, mitochondrial OS=Homo sapiens GN=MRPS26 PE=1 SV=1 - [RT26_HUMAN]					6.77977	14.15	2	2									205	24.1969	10.3892
G5EA06	28S ribosomal protein S27, mitochondrial OS=Homo sapiens GN=MRPS27 PE=1 SV=1 - [G5EA06_HUMAN]					10.3432	13.97	3	3									358	41.3031	5.51611
Q92665	28S ribosomal protein S31, mitochondrial OS=Homo sapiens GN=MRPS31 PE=1 SV=3 - [RT31_HUMAN]					11.525	22.28	5	5									395	45.2905	9.29053
P82930	28S ribosomal protein S34, mitochondrial OS=Homo sapiens GN=MRPS34 PE=1 SV=2 - [RT34_HUMAN]					19.8864	45.87	7	9									218	25.6345	9.979
P82673	28S ribosomal protein S35, mitochondrial OS=Homo sapiens GN=MRPS35 PE=1 SV=1 - [RT35_HUMAN]					7.10651	8.98	2	2									323	36.8211	8.23584
J3KSI8	28S ribosomal protein S7, mitochondrial (Fragment) OS=Homo sapiens GN=MRPS7 PE=1 SV=1 - [J3KSI8_HUMAN]					14.4557	25	4	4									156	18.3726	10.1255
P82933	28S ribosomal protein S9, mitochondrial OS=Homo sapiens GN=MRPS9 PE=1 SV=2 - [RT09_HUMAN]					13.3979	16.67	5	5									396	45.8058	9.51025
E9PKV2	39S ribosomal protein L17, mitochondrial (Fragment) OS=Homo sapiens GN=MRPL17 PE=1 SV=1 - [E9PKV2_HUMAN]									4.439	10.56	2	2	4.46963	10.56	2	2	142	16.3608	10.4771
P46783	40S ribosomal protein S10 OS=Homo sapiens GN=RPS10 PE=1 SV=1 - [RS10_HUMAN]					13.7339	33.33	4	4					5.30957	15.15	2	2	165	18.8859	10.1548
P62280	40S ribosomal protein S11 OS=Homo sapiens GN=RPS11 PE=1 SV=3 - [RS11_HUMAN]	9.95733	25.95	3	3	9.17605	22.78	3	4	8.56009	7.59	2	3	8.49646	14.56	2	3	158	18.419	10.3013
P25398	40S ribosomal protein S12 OS=Homo sapiens GN=RPS12 PE=1 SV=3 - [RS12_HUMAN]					4.37198	13.64	2	2	4.18425	13.64	2	2					132	14.5055	7.21045
P62277	40S ribosomal protein S13 OS=Homo sapiens GN=RPS13 PE=1 SV=2 - [RS13_HUMAN]	12.4568	30.46	4	4	12.9719	34.44	4	4	7.20806	15.89	2	2	7.60776	20.53	3	3	151	17.2117	10.5356
P62263	40S ribosomal protein S14 OS=Homo sapiens GN=RPS14 PE=1 SV=3 - [RS14_HUMAN]					6.96588	22.52	2	2					7.05027	17.88	2	2	151	16.2625	10.0522
K7EJ78	40S ribosomal protein S15 OS=Homo sapiens GN=RPS15 PE=1 SV=2 - [K7EJ78_HUMAN]					5.97038	26.36	2	3	3.96002	26.36	2	3					129	14.7499	10.2427
I3L3P7	40S ribosomal protein S15a OS=Homo sapiens GN=RPS15A PE=1 SV=1 - [I3L3P7_HUMAN]	4.92774	19	2	2	6.75978	24	2	2									100	11.4702	10.1548
P62249	40S ribosomal protein S16 OS=Homo sapiens GN=RPS16 PE=1 SV=2 - [RS16_HUMAN]	10.7847	28.08	4	4	9.50677	22.6	3	3	15.3121	41.78	6	6	10.9628	23.97	4	4	146	16.435	10.2134
P08708	40S ribosomal protein S17 OS=Homo sapiens GN=RPS17 PE=1 SV=2 - [RS17_HUMAN]	7.78897	35.56	2	2									6.26814	35.56	2	2	135	15.5404	9.84717
P62269	40S ribosomal protein S18 OS=Homo sapiens GN=RPS18 PE=1 SV=3 - [RS18_HUMAN]									11.5489	13.16	3	4					152	17.7079	10.9897
P39019	40S ribosomal protein S19 OS=Homo sapiens GN=RPS19 PE=1 SV=2 - [RS19_HUMAN]					5.67145	13.79	2	2					4.43191	13.79	2	2	145	16.0505	10.3159
E9PQD7	40S ribosomal protein S2 OS=Homo sapiens GN=RPS2 PE=1 SV=1 - [E9PQD7_HUMAN]	11.8795	19.15	4	4	13.1698	22.55	4	4	6.14815	9.79	2	2	9.95678	18.72	4	4	235	25.1952	10.2427
P60866	40S ribosomal protein S20 OS=Homo sapiens GN=RPS20 PE=1 SV=1 - [RS20_HUMAN]	12.4233	22.69	2	3	18.8244	22.69	3	5	11.1555	22.69	3	3					119	13.3643	9.93506
P62266	40S ribosomal protein S23 OS=Homo sapiens GN=RPS23 PE=1 SV=3 - [RS23_HUMAN]																	143	15.7977	10.4917
P62854	40S ribosomal protein S26 OS=Homo sapiens GN=RPS26 PE=1 SV=3 - [RS26_HUMAN]	7.47342	26.09	2	2									2.13832	26.09	2	2	115	13.0071	11.0044
P42677	40S ribosomal protein S27 OS=Homo sapiens GN=RPS27 PE=1 SV=3 - [RS27_HUMAN]	15.4158	30.95	3	4	6.29024	30.95	2	2	16.3678	30.95	3	4	6.86255	30.95	2	2	84	9.45484	9.45166
Q71UM5	40S ribosomal protein S27-like OS=Homo sapiens GN=RPS27L PE=1 SV=3 - [RS27L_HUMAN]					3.40241	28.57	2	2	11.2824	30.95	3	3	7.50214	30.95	2	2	84	9.47087	9.45166
P62857	40S ribosomal protein S28 OS=Homo sapiens GN=RPS28 PE=1 SV=1 - [RS28_HUMAN]					8.74029	23.19	2	2	8.91412	23.19	2	2					69	7.8362	10.6968
P23396	40S ribosomal protein S3 OS=Homo sapiens GN=RPS3 PE=1 SV=2 - [RS3_HUMAN]	25.9448	33.33	7	8	28.5459	50.21	9	9	27.2957	35.8	6	7	5.66894	10.7	2	2	243	26.6714	9.65674
D6RG13	40S ribosomal protein S3a (Fragment) OS=Homo sapiens GN=RPS3A PE=1 SV=1 - [D6RG13_HUMAN]					3.3193	10.76	2	2					14.6692	27.35	4	6	223	25.5914	9.65674
P62701	40S ribosomal protein S4, X isoform OS=Homo sapiens GN=RPS4X PE=1 SV=2 - [RS4X_HUMAN]	8.87174	10.27	3	3	18.5037	25.48	6	6	18.8115	20.15	6	6	11.5757	19.01	4	4	263	29.5791	10.1548
M0R0F0	40S ribosomal protein S5 (Fragment) OS=Homo sapiens GN=RPS5 PE=1 SV=1 - [M0R0F0_HUMAN]					5.61001	17.5	2	2					4.74447	12	2	2	200	22.3768	9.5542
P62753	40S ribosomal protein S6 OS=Homo sapiens GN=RPS6 PE=1 SV=1 - [RS6_HUMAN]																	249	28.663	10.8433
Q5JR95	40S ribosomal protein S8 OS=Homo sapiens GN=RPS8 PE=1 SV=1 - [Q5JR95_HUMAN]	6.28232	12.77	2	2													188	21.866	10.3599
P46781	40S ribosomal protein S9 OS=Homo sapiens GN=RPS9 PE=1 SV=3 - [RS9_HUMAN]	14.8233	27.84	6	6	4.52918	13.4	3	3	2.47497	7.22	2	2					194	22.5776	10.6528
C9J9K3	40S ribosomal protein SA (Fragment) OS=Homo sapiens GN=RPSA PE=1 SV=8 - [C9J9K3_HUMAN]																	263	29.386	5.24951
Q03393	6-pyruvoyl tetrahydrobiopterin synthase OS=Homo sapiens GN=PTS PE=1 SV=1 - [PTPS_HUMAN]	23.0072	41.38	8	9	5.64957	15.86	2	2	23.6266	34.48	6	7	15.4496	34.48	5	5	145	16.3752	6.68311
P10809	60 kDa heat shock protein, mitochondrial OS=Homo sapiens GN=HSPD1 PE=1 SV=2 - [CH60_HUMAN]	104.751	35.95	14	22	104.2	50.44	18	27	30.4419	14.31	5	7	56.7295	38.22	13	16	573	61.0164	5.87158
P05388	60S acidic ribosomal protein P0 OS=Homo sapiens GN=RPLP0 PE=1 SV=1 - [RLA0_HUMAN]	8.65662	13.88	3	3	54.7459	50.79	11	14	15.3437	17.35	5	5	23.566	21.45	4	6	317	34.2518	5.97314
P27635	60S ribosomal protein L10 OS=Homo sapiens GN=RPL10 PE=1 SV=4 - [RL10_HUMAN]	13.6697	11.68	2	4	7.0936	11.68	2	2					8.42969	24.77	3	3	214	24.5879	10.0815
P62906	60S ribosomal protein L10a OS=Homo sapiens GN=RPL10A PE=1 SV=2 - [RL10A_HUMAN]	22.1887	27.19	4	5	15.0844	17.51	3	4	12.7097	13.82	2	3	9.82176	11.06	2	3	217	24.8155	9.93506
P30050	60S ribosomal protein L12 OS=Homo sapiens GN=RPL12 PE=1 SV=1 - [RL12_HUMAN]	11.2791	24.24	3	3	15.7959	24.24	3	4	7.50073	14.55	2	2	10.0615	24.24	3	3	165	17.8075	9.42236
P26373	60S ribosomal protein L13 OS=Homo sapiens GN=RPL13 PE=1 SV=4 - [RL13_HUMAN]	9.81168	14.69	3	3					11.8871	19.43	4	4	11.7297	23.7	4	4	211	24.2465	11.6489
Q8J015	60S ribosomal protein L13a OS=Homo sapiens GN=RPL13a PE=1 SV=1 - [Q8J015_HUMAN]	5.77042	16.2	2	2													142	16.7204	10.814
E7EPB3	60S ribosomal protein L14 OS=Homo sapiens GN=RPL14 PE=1 SV=1 - [E7EPB3_HUMAN]	9.81837	18.55	2	3	9.44556	19.35	2	3	6.83899	19.35	2	2	6.21716	19.35	2	2	124	14.5486	10.2134
J3KRB3	60S ribosomal protein L17 (Fragment) OS=Homo sapiens GN=RPL17 PE=3 SV=3 - [J3KRB3_HUMAN]	10.1832	27.13	3	3	7.18157	20.16	2	2	6.85096	18.6	2	2					129	14.8848	10.3892
P46778	60S ribosomal protein L21 OS=Homo sapiens GN=RPL21 PE=1 SV=2 - [RL21_HUMAN]	7.64378	16.25	2	2	6.94285	16.25	2	2	6.45728	20.63	2	2					160	18.5531	10.4917
P62829	60S ribosomal protein L23 OS=Homo sapiens GN=RPL23 PE=1 SV=1 - [RL23_HUMAN]	17.8497	31.43	4	5	19.087	32.86	4	5	23.9654	37.14	5	7	16.1283	33.57	4	5	140	14.8561	10.5063
K7EMA7	60S ribosomal protein L23a OS=Homo sapiens GN=RPL23A PE=1 SV=1 - [K7EMA7_HUMAN]													0	30	2	2	70	7.91839	9.23193
C9JXB8	60S ribosomal protein L24 OS=Homo sapiens GN=RPL24 PE=1 SV=1 - [C9JXB8_HUMAN]	8.52189	24.79	3	3	4.78816	14.05	2	2	4.86547	14.05	2	2	6.47686	18.18	2	2	121	14.3598	11.312
J3KTJ8	60S ribosomal protein L26 (Fragment) OS=Homo sapiens GN=RPL26 PE=4 SV=8 - [J3KTJ8_HUMAN]									8.81742	33.33	3	4					96	11.4912	10.9019
P61353	60S ribosomal protein L27 OS=Homo sapiens GN=RPL27 PE=1 SV=2 - [RL27_HUMAN]	10.2398	38.24	4	4	3.80418	12.5	2	2	6.87726	30.15	3	3					136	15.7877	10.5649
E9PLL6	60S ribosomal protein L27a OS=Homo sapiens GN=RPL27A PE=1 SV=1 - [E9PLL6_HUMAN]	7.1681	22.22	2	2	5.27625	21.3	2	2					7.34902	12.04	2	2	108	12.1935	11.4585
P47914	60S ribosomal protein L29 OS=Homo sapiens GN=RPL29 PE=1 SV=2 - [RL29_HUMAN]																	159	17.7411	11.6636
H7C422	60S ribosomal protein L3 (Fragment) OS=Homo sapiens GN=RPL3 PE=1 SV=1 - [H7C422_HUMAN]	15.1347	19.02	4	5	9.1758	11.48	3	3	6.93073	11.48	2	3					305	34.9456	10.228
H7C2W9	60S ribosomal protein L31 (Fragment) OS=Homo sapiens GN=RPL31 PE=1 SV=1 - [H7C2W9_HUMAN]	5.23997	21.3	2	2	8.68332	29.63	3	3									108	12.8031	11.0044
P63173	60S ribosomal protein L38 OS=Homo sapiens GN=RPL38 PE=1 SV=2 - [RL38_HUMAN]	10.6384	52.86	3	3	16.4307	51.43	4	6	20.2412	52.86	5	6	4.87346	17.14	2	2	70	8.21273	10.0962
P36578	60S ribosomal protein L4 OS=Homo sapiens GN=RPL4 PE=1 SV=5 - [RL4_HUMAN]	28.4376	16.39	6	7	8.13107	7.26	3	3	15.55	12.65	5	5	5.76626	5.39	2	2	427	47.6674	11.063
P46777	60S ribosomal protein L5 OS=Homo sapiens GN=RPL5 PE=1 SV=3 - [RL5_HUMAN]	12.8974	15.15	4	4	15.1505	17.51	4	7	24.4831	21.55	5	8	26.7501	28.28	7	8	297	34.3407	9.71533
Q02878	60S ribosomal protein L6 OS=Homo sapiens GN=RPL6 PE=1 SV=3 - [RL6_HUMAN]	21.0261	19.44	5	7	20.8237	22.92	5	7									288	32.7076	10.5796
P18124	60S ribosomal protein L7 OS=Homo sapiens GN=RPL7 PE=1 SV=1 - [RL7_HUMAN]	17.0753	22.58	6	6	16.6679	21.77	4	5	11.0523	11.69	3	3					248	29.2072	10.6528
P62424	60S ribosomal protein L7a OS=Homo sapiens GN=RPL7A PE=1 SV=2 - [RL7A_HUMAN]	10.6076	14.66	3	3	9.33748	19.92	4	5									266	29.977	10.6089
P62917	60S ribosomal protein L8 OS=Homo sapiens GN=RPL8 PE=1 SV=2 - [RL8_HUMAN]	16.4604	14.4	4	5	11.2269	6.61	2	3	7.33488	6.61	2	2					257	28.0073	11.0337
P11021	78 kDa glucose-regulated protein OS=Homo sapiens GN=HSPA5 PE=1 SV=2 - [GRP78_HUMAN]	361.575	55.5	41	94	342.177	55.66	39	95	363.106	58.72	44	100	269.184	57.19	41	77	654	72.2884	5.16064
P61160	Actin-related protein 2 OS=Homo sapiens GN=ACTR2 PE=1 SV=1 - [ARP2_HUMAN]																	394	44.7322	6.7417
O15143	Actin-related protein 2/3 complex subunit 1B OS=Homo sapiens GN=ARPC1B PE=1 SV=3 - [ARC1B_HUMAN]																	372	40.9234	8.35303
O15144	Actin-related protein 2/3 complex subunit 2 OS=Homo sapiens GN=ARPC2 PE=1 SV=1 - [ARPC2_HUMAN]					10.7577	17.67	3	3	5.68455	7	2	2					300	34.3115	7.35693
O15145	Actin-related protein 2/3 complex subunit 3 OS=Homo sapiens GN=ARPC3 PE=1 SV=3 - [ARPC3_HUMAN]					10.2067	21.35	4	4	12.8132	21.35	4	4	6.1276	15.17	2	2	178	20.5334	8.5874
P59998	Actin-related protein 2/3 complex subunit 4 OS=Homo sapiens GN=ARPC4 PE=1 SV=3 - [ARPC4_HUMAN]									5.42209	11.31	2	2	4.65083	11.31	2	2	168	19.6543	8.42627
P61158	Actin-related protein 3 OS=Homo sapiens GN=ACTR3 PE=1 SV=3 - [ARP3_HUMAN]	15.5521	8.37	3	4	11.5308	14.83	4	4	14.0117	13.88	4	4	19.6739	27.03	7	7	418	47.341	5.88428
P68133	Actin, alpha skeletal muscle OS=Homo sapiens GN=ACTA1 PE=1 SV=1 - [ACTS_HUMAN]	744.195	62.6	28	224	213.863	44.83	19	70	1061.37	71.35	33	289	825.551	61.8	29	226	377	42.0239	5.38916
P60709	Actin, cytoplasmic 1 OS=Homo sapiens GN=ACTB PE=1 SV=1 - [ACTB_HUMAN]	1578.83	93.07	40	437	497.672	93.33	32	132	1932.78	97.87	49	550	1207.42	93.07	48	350	375	41.7097	5.47803
P63261	Actin, cytoplasmic 2 OS=Homo sapiens GN=ACTG1 PE=1 SV=1 - [ACTG_HUMAN]	1578.83	93.07	40	437	493.44	88.53	31	129	1938.04	93.07	49	550	1207.42	93.07	48	350	375	41.7658	5.47803
P63267	Actin, gamma-enteric smooth muscle OS=Homo sapiens GN=ACTG2 PE=1 SV=1 - [ACTH_HUMAN]	548.726	61.97	25	169	184.28	44.15	17	60	871.123	83.51	34	238	744.398	61.17	28	206	376	41.8498	5.47803
P25054	Adenomatous polyposis coli protein OS=Homo sapiens GN=APC PE=1 SV=2 - [APC_HUMAN]	64.2968	10.13	17	20	92.9031	13.01	21	28	132.735	17.83	30	39	115.754	17.94	33	45	2843	311.455	7.79639
P12236	ADP/ATP translocase 3 OS=Homo sapiens GN=SLC25A6 PE=1 SV=4 - [ADT3_HUMAN]																	298	32.8452	9.74463
G5EA50	AE binding protein 2, isoform CRA_a OS=Homo sapiens GN=AEBP2 PE=1 SV=1 - [G5EA50_HUMAN]	5.79852	5.47	2	2					10.3878	12.04	3	3					274	30.7096	9.78857
Q5JTZ9	Alanine--tRNA ligase, mitochondrial OS=Homo sapiens GN=AARS2 PE=1 SV=1 - [SYAM_HUMAN]	27.4507	13.3	6	7	3.00426	4.67	2	2	32.4535	14.82	9	9	35.3609	18.98	11	13	985	107.273	6.26514
P30837	Aldehyde dehydrogenase X, mitochondrial OS=Homo sapiens GN=ALDH1B1 PE=1 SV=3 - [AL1B1_HUMAN]													20.9379	17.21	5	6	517	57.1702	6.80029
O43707	Alpha-actinin-4 OS=Homo sapiens GN=ACTN4 PE=1 SV=2 - [ACTN4_HUMAN]					5.0966	2.52	2	2	6.30889	2.2	2	2	7.60412	3.4	3	3	911	104.788	5.43994
P06733	Alpha-enolase OS=Homo sapiens GN=ENO1 PE=1 SV=2 - [ENOA_HUMAN]	9.51412	5.53	2	3	12.3426	7.14	3	4	6.94727	7.14	3	3	11.2487	7.14	3	4	434	47.1393	7.38623
Q16352	Alpha-internexin OS=Homo sapiens GN=INA PE=1 SV=2 - [AINX_HUMAN]																	499	55.3574	5.40186
Q92624	Amyloid protein-binding protein 2 OS=Homo sapiens GN=APPBP2 PE=1 SV=2 - [APBP2_HUMAN]									8.04788	6.67	4	4					585	66.8109	6.90283
Q9H1A4	Anaphase-promoting complex subunit 1 OS=Homo sapiens GN=ANAPC1 PE=1 SV=1 - [APC1_HUMAN]	151.804	24.18	28	38	63.657	14.45	19	21	109.272	19.96	24	30	65.1671	14.81	18	21	1944	216.361	6.30322
Q9UM13	Anaphase-promoting complex subunit 10 OS=Homo sapiens GN=ANAPC10 PE=1 SV=1 - [APC10_HUMAN]	19.9283	27.57	4	4	10.6599	17.3	2	4	17.8475	25.41	3	4	8.74554	14.59	2	2	185	21.2387	9.05615
A0A087WUN5	Anaphase-promoting complex subunit 16 OS=Homo sapiens GN=ANAPC16 PE=1 SV=1 - [A0A087WUN5_HUMAN]	7.19483	42.35	3	3	9.01127	43.53	4	4	12.4974	43.53	3	4	8.85143	24.71	2	3	85	8.82033	4.65283
Q9UJX6	Anaphase-promoting complex subunit 2 OS=Homo sapiens GN=ANAPC2 PE=1 SV=1 - [ANC2_HUMAN]	98.7268	27.49	19	27	92.3322	29.2	20	27	107.593	28.22	21	28	51.9809	20.32	13	16	822	93.7688	5.22412
Q9UJX5	Anaphase-promoting complex subunit 4 OS=Homo sapiens GN=ANAPC4 PE=1 SV=2 - [APC4_HUMAN]	73.2477	29.95	13	18	43.5838	21.29	10	13	51.1168	20.42	11	14	8.71132	7.05	4	4	808	92.0577	5.52881
Q9UJX4	Anaphase-promoting complex subunit 5 OS=Homo sapiens GN=ANAPC5 PE=1 SV=2 - [APC5_HUMAN]	121.579	36.03	22	31	77.3788	26.23	15	20	68.6441	29.67	15	18	28.7813	15.76	8	9	755	85.0228	6.87354
Q8NHZ8	Anaphase-promoting complex subunit CDC26 OS=Homo sapiens GN=CDC26 PE=1 SV=1 - [CDC26_HUMAN]					11.4134	47.06	3	3									85	9.77103	6.81494
Q8N302	Angiogenic factor with G patch and FHA domains 1 OS=Homo sapiens GN=AGGF1 PE=1 SV=2 - [AGGF1_HUMAN]	9.10126	8.68	3	3	3.38882	3.5	2	2	8.55153	5.6	2	2	15.3489	11.9	4	4	714	80.9279	5.43994
H0YN42	Annexin (Fragment) OS=Homo sapiens GN=ANXA2 PE=1 SV=1 - [H0YN42_HUMAN]													8.10192	12.5	3	4	256	28.8068	5.78271
Q5JTC6	APC membrane recruitment protein 1 OS=Homo sapiens GN=AMER1 PE=1 SV=2 - [AMER1_HUMAN]					8.8444	5.64	4	4					2.67933	3.88	2	2	1135	123.952	4.84326
Q9Y2X7	ARF GTPase-activating protein GIT1 OS=Homo sapiens GN=GIT1 PE=1 SV=2 - [GIT1_HUMAN]	10.9593	7.1	3	3	10.3716	6.44	3	3	94.7007	43.23	21	25	78.5455	40.08	22	26	761	84.2888	6.80029
Q14161	ARF GTPase-activating protein GIT2 OS=Homo sapiens GN=GIT2 PE=1 SV=2 - [GIT2_HUMAN]									78.2959	33.2	18	20	85.0753	37.81	20	29	759	84.4902	7.2251
F8VRK6	Ataxin-2 (Fragment) OS=Homo sapiens GN=ATXN2 PE=1 SV=2 - [F8VRK6_HUMAN]													6.07625	15.32	2	2	235	25.8254	8.90967
P06576	ATP synthase subunit beta, mitochondrial OS=Homo sapiens GN=ATP5B PE=1 SV=3 - [ATPB_HUMAN]													6.52517	9.26	3	4	529	56.5246	5.40186
Q08211	ATP-dependent RNA helicase A OS=Homo sapiens GN=DHX9 PE=1 SV=4 - [DHX9_HUMAN]																	1270	140.869	6.84424
A0A0D9SFB3	ATP-dependent RNA helicase DDX3X OS=Homo sapiens GN=DDX3X PE=1 SV=1 - [A0A0D9SFB3_HUMAN]	16.5427	10.31	5	5									8.21979	6.72	3	3	640	70.7961	7.35693
Q5T9A4	ATPase family AAA domain-containing protein 3B OS=Homo sapiens GN=ATAD3B PE=1 SV=1 - [ATD3B_HUMAN]	7.883	5.4	3	3	8.87914	4.94	3	3	6.44954	3.7	2	2	8.46257	4.63	2	2	648	72.5273	9.20264
O95816	BAG family molecular chaperone regulator 2 OS=Homo sapiens GN=BAG2 PE=1 SV=1 - [BAG2_HUMAN]	15.8346	22.27	3	4					6.39053	18.01	2	3					211	23.7572	6.69775
C9JFK9	BAG family molecular chaperone regulator 3 (Fragment) OS=Homo sapiens GN=BAG3 PE=1 SV=1 - [C9JFK9_HUMAN]									3.46227	10.46	2	2	5.35099	13.23	3	3	325	34.7385	9.39307
Q6W2J9	BCL-6 corepressor OS=Homo sapiens GN=BCOR PE=1 SV=1 - [BCOR_HUMAN]	228.857	36.92	41	51	335.2	46.78	58	91	432.16	55.95	71	106	500.699	62.56	87	153	1755	192.069	6.48096
A0A075B6Q3	BCL-6 corepressor-like protein 1 (Fragment) OS=Homo sapiens GN=BCORL1 PE=1 SV=1 - [A0A075B6Q3_HUMAN]	12.5519	3.68	4	5	19.1123	6.06	7	7	26.8213	10.47	9	10	33.8052	13.43	11	16	1385	150.51	8.55811
Q562R1	Beta-actin-like protein 2 OS=Homo sapiens GN=ACTBL2 PE=1 SV=2 - [ACTBL_HUMAN]	215.871	47.61	16	113	77.3302	34.04	10	34	236.352	35.37	14	126	163.125	52.66	15	76	376	41.976	5.59229
Q99417	C-Myc-binding protein OS=Homo sapiens GN=MYCBP PE=1 SV=3 - [MYCBP_HUMAN]	12.8851	44.66	3	3	12.7886	44.66	3	4	20.3054	65.05	5	6	13.2709	58.25	4	4	103	11.9593	5.90967
F8VPD4	CAD protein OS=Homo sapiens GN=CAD PE=1 SV=1 - [F8VPD4_HUMAN]	3.83259	1.99	2	2					11.7961	2.27	4	4					2162	235.873	6.55127
P19022	Cadherin-2 OS=Homo sapiens GN=CDH2 PE=1 SV=4 - [CADH2_HUMAN]	18.7723	8.06	4	6	61.4702	27.48	14	18	22.1723	10.6	7	7	10.1187	8.61	3	9	906	99.7473	4.80518
Q8IWX8	Calcium homeostasis endoplasmic reticulum protein OS=Homo sapiens GN=CHERP PE=1 SV=3 - [CHERP_HUMAN]	21.6003	9.39	5	5	53.8918	19.43	11	23	38.5123	18.56	11	20	35.6503	18.34	12	15	916	103.637	9.0415
C9J813	Caldesmon (Fragment) OS=Homo sapiens GN=CALD1 PE=1 SV=1 - [C9J813_HUMAN]													5.59837	7.19	2	2	459	54.1265	5.71924
G3V361	Calmodulin (Fragment) OS=Homo sapiens GN=CALM1 PE=1 SV=1 - [G3V361_HUMAN]													7.77784	54.08	2	5	98	11.1121	4.24658
O43852	Calumenin OS=Homo sapiens GN=CALU PE=1 SV=2 - [CALU_HUMAN]	9.30182	10.79	2	2	7.87522	10.79	2	2	7.84265	13.65	2	2					315	37.0835	4.64014
P10644	cAMP-dependent protein kinase type I-alpha regulatory subunit OS=Homo sapiens GN=PRKAR1A PE=1 SV=1 - [KAP0_HUMAN]	10.246	10.24	3	3					6.61696	7.87	2	2	6.4447	7.87	2	2	381	42.955	5.35107
B1AK87	Capping protein (Actin filament) muscle Z-line, beta, isoform CRA_a OS=Homo sapiens GN=CAPZB PE=1 SV=1 - [B1AK87_HUMAN]	60.4353	42.69	10	14	53.5345	39.62	9	13	86.8511	67.31	15	22	75.7666	52.69	11	21	260	29.2768	6.91748
Q96DG6	Carboxymethylenebutenolidase homolog OS=Homo sapiens GN=CMBL PE=1 SV=1 - [CMBL_HUMAN]	25.1117	33.06	6	8	4.19587	12.24	3	3	18.4013	22.86	4	6	4.87578	8.98	2	2	245	28.0302	7.18115
O75976	Carboxypeptidase D OS=Homo sapiens GN=CPD PE=1 SV=2 - [CBPD_HUMAN]					8.46221	4.78	4	4									1380	152.835	6.04932
P35221	Catenin alpha-1 OS=Homo sapiens GN=CTNNA1 PE=1 SV=1 - [CTNA1_HUMAN]	155.707	35.54	22	35	199.323	48.01	33	49	132.247	39.62	25	35	127.696	41.17	28	41	906	100.009	6.29053
B4DGU4	Catenin beta-1 OS=Homo sapiens GN=CTNNB1 PE=1 SV=1 - [B4DGU4_HUMAN]	45.5879	19.12	10	12	57.1962	25.45	13	17	49.3641	21.45	12	14	33.1951	19.51	11	12	774	84.7119	5.92236
A0A024QZP7	Cell division cycle 2, G1 to S and G2 to M, isoform CRA_a OS=Homo sapiens GN=CDC2 PE=1 SV=1 - [A0A024QZP7_HUMAN]	26.7986	31.31	8	8	41.1558	29.97	9	13	9.69204	11.78	3	3	5.29261	6.4	2	2	297	34.0599	8.39697
G5EA36	Cell division cycle 27, isoform CRA_c OS=Homo sapiens GN=CDC27 PE=1 SV=1 - [G5EA36_HUMAN]	117.199	38.03	20	33	85.3373	32.32	16	28	100.959	36.45	21	28	87.086	30.01	18	34	823	91.6803	7.12256
Q12834	Cell division cycle protein 20 homolog OS=Homo sapiens GN=CDC20 PE=1 SV=2 - [CDC20_HUMAN]	9.37864	9.82	3	3	3.54568	13.23	3	4					5.76418	5.21	2	2	499	54.6886	9.23193
Q9UJX2	Cell division cycle protein 23 homolog OS=Homo sapiens GN=CDC23 PE=1 SV=3 - [CDC23_HUMAN]	55.8452	25.13	12	16	59.0303	29.15	15	24	55.672	27.3	13	14	17.1924	9.05	4	5	597	68.79	7.02002
I3L3H6	Cell division cycle protein 27 homolog (Fragment) OS=Homo sapiens GN=CDC27 PE=1 SV=1 - [I3L3H6_HUMAN]	29.7937	22.32	3	7	14.4998	22.32	3	4	14.3767	18.88	2	3					233	25.9049	7.07861
P30260	Cell division cycle protein 27 homolog OS=Homo sapiens GN=CDC27 PE=1 SV=2 - [CDC27_HUMAN]	117.965	38.11	20	33	82.2813	31.07	15	27	100.959	36.41	21	28	84.3265	28.76	17	33	824	91.8093	7.02002
Q14432	cGMP-inhibited 3',5'-cyclic phosphodiesterase A OS=Homo sapiens GN=PDE3A PE=1 SV=3 - [PDE3A_HUMAN]	11.543	4.29	3	3					9.73541	5.35	3	3					1141	124.901	5.99854
B4DJV2	Citrate synthase OS=Homo sapiens GN=CS PE=1 SV=1 - [B4DJV2_HUMAN]	76.5977	43.05	14	20	53.8083	41.94	12	15	64.6935	49.67	13	19	25.2682	32.01	9	11	453	50.3997	7.89893
O14503	Class E basic helix-loop-helix protein 40 OS=Homo sapiens GN=BHLHE40 PE=1 SV=1 - [BHE40_HUMAN]	12.8347	12.14	3	3	29.8099	21.84	6	8	12.798	12.14	3	3	10.8742	11.17	3	3	412	45.4812	8.104
O43809	Cleavage and polyadenylation specificity factor subunit 5 OS=Homo sapiens GN=NUDT21 PE=1 SV=1 - [CPSF5_HUMAN]	8.1111	13.22	2	2	8.6693	13.22	2	2									227	26.2107	8.82178
F8WJN3	Cleavage and polyadenylation-specificity factor subunit 6 OS=Homo sapiens GN=CPSF6 PE=1 SV=1 - [F8WJN3_HUMAN]					8.53383	10.88	3	3									478	52.2378	6.43018
G3V1A4	Cofilin 1 (Non-muscle), isoform CRA_a OS=Homo sapiens GN=CFL1 PE=1 SV=1 - [G3V1A4_HUMAN]	41.5291	69.13	8	10	35.4069	56.38	6	8	49.0321	69.8	10	12	21.6094	56.38	5	6	149	16.8008	8.35303
Q07021	Complement component 1 Q subcomponent-binding protein, mitochondrial OS=Homo sapiens GN=C1QBP PE=1 SV=1 - [C1QBP_HUMAN]	104.821	52.48	10	27	114.665	43.26	9	36	85.6768	62.77	10	24	47.3695	32.62	6	12	282	31.3426	4.84326
P08603	Complement factor H OS=Homo sapiens GN=CFH PE=1 SV=4 - [CFAH_HUMAN]	12.8829	4.63	4	4													1231	139.005	6.60986
C9JFE4	COP9 signalosome complex subunit 1 OS=Homo sapiens GN=GPS1 PE=1 SV=2 - [C9JFE4_HUMAN]																	471	53.338	6.7417
P61201	COP9 signalosome complex subunit 2 OS=Homo sapiens GN=COPS2 PE=1 SV=1 - [CSN2_HUMAN]	12.4101	9.93	3	3	17.7057	13.32	4	4	14.8066	21.44	5	5					443	51.5641	5.52881
Q9BT78	COP9 signalosome complex subunit 4 OS=Homo sapiens GN=COPS4 PE=1 SV=1 - [CSN4_HUMAN]	7.45603	9.11	2	2	17.9591	19.7	5	6	10.9511	14.04	4	4					406	46.2397	5.8335
E7EM64	COP9 signalosome complex subunit 6 OS=Homo sapiens GN=COPS6 PE=1 SV=1 - [E7EM64_HUMAN]					5.72612	8.9	3	3									326	36.0411	5.73193
Q9UBW8	COP9 signalosome complex subunit 7a OS=Homo sapiens GN=COPS7A PE=1 SV=1 - [CSN7A_HUMAN]	13.6592	14.55	3	4	15.1682	21.45	3	4									275	30.258	8.22119
B4E3S0	Coronin OS=Homo sapiens GN=CORO1C PE=1 SV=1 - [B4E3S0_HUMAN]	5.28053	4.88	2	2	12.5426	12.47	3	3	7.59499	12.74	3	3	9.44405	14.91	3	3	369	41.5773	6.72705
P02769	cRAP ALBU_BOVIN Serum albumin OS=Bos taurus GN=ALB PE=1 SV=4	12.4234	8.57	5	5	18.2684	10.38	6	6	26.7932	12.69	8	8	24.0193	14.66	8	8	607	69.2484	6.17627
P00974	cRAP BPT1_BOVIN Pancreatic trypsin inhibitor OS=Bos taurus PE=1 SV=2									18.6282	30	3	7	14.0458	24	2	5	100	10.8954	8.83643
P02662	cRAP CASA1_BOVIN Alpha-S1-casein OS=Bos taurus GN=CSN1S1 PE=1 SV=2	5.54049	10.28	2	2	11.8898	38.79	4	5	27.047	55.14	7	8	15.2427	44.39	5	6	214	24.5134	5.021
P02663	cRAP CASA2_BOVIN Alpha-S2-casein OS=Bos taurus GN=CSN1S2 PE=1 SV=2					5.52216	8.56	2	2	14.1311	23.42	4	4					222	26.0023	8.42627
P02666	cRAP CASB_BOVIN Beta-casein OS=Bos taurus GN=CSN2 PE=1 SV=2					13.5258	11.61	2	4	19.8758	14.73	3	6	11.4978	14.73	3	5	224	25.0913	5.35107
Tx0001	cRAP FlagTag OS=Homo sapiens GN=FlagTag PE=1 SV=4	49.8848	100	3	10	90.2494	100	4	22	63.3071	100	3	14	29.0535	82.61	2	8	23	2.86014	4.50049
P35908	cRAP K22E_HUMAN Keratin, type II cytoskeletal 2 epidermal OS=Homo sapiens GN=KRT2 PE=1 SV=2	69.7148	39.15	18	23	38.8173	22.84	10	11	29.6947	17.45	9	12	119.701	54.47	25	42	705	71.3999	8.76318
P62937	cRAP PPIA_HUMAN Peptidyl-prolyl cis-trans isomerase A OS=Homo sapiens GN=PPIA PE=1 SV=2					6.10796	20.12	2	2	5.62023	17.07	2	2					164	17.8698	7.81104
Q06830	cRAP PRDX1_HUMAN Peroxiredoxin-1 OS=Homo sapiens GN=PRDX1 PE=1 SV=1	79.2388	58.79	15	21	55.7093	63.32	13	17	69.791	55.78	14	19	43.0565	48.24	11	14	199	22.0963	8.1333
P00761	cRAP TRYP_PIG Trypsin OS=Sus scrofa PE=1 SV=1	20.1623	25.11	4	6	32.3302	25.11	5	7	22.4455	25.11	4	5	13.7287	25.11	4	4	231	24.3938	7.18115
Q16526	Cryptochrome-1 OS=Homo sapiens GN=CRY1 PE=1 SV=1 - [CRY1_HUMAN]	49.7133	25.6	13	14	35.3779	27.3	11	13	32.2133	19.62	8	9	27.9274	16.55	7	10	586	66.3524	8.00146
Q49AN0	Cryptochrome-2 OS=Homo sapiens GN=CRY2 PE=1 SV=2 - [CRY2_HUMAN]	40.7225	27.66	11	13	28.1322	18.04	8	8	15.8294	7.93	4	5	17.2914	15.68	6	9	593	66.904	8.35303
Q13616	Cullin-1 OS=Homo sapiens GN=CUL1 PE=1 SV=2 - [CUL1_HUMAN]	658.275	66.75	62	179	666.181	73.32	63	189	497.765	69.97	63	132	232.918	55.15	41	71	776	89.622	8.00146
Q14999	Cullin-7 OS=Homo sapiens GN=CUL7 PE=1 SV=2 - [CUL7_HUMAN]	268.868	41.99	49	72	188.798	34.75	40	59	243.069	34.04	43	63	179.366	33.63	44	56	1698	191.04	5.87158
P20248	Cyclin-A2 OS=Homo sapiens GN=CCNA2 PE=1 SV=2 - [CCNA2_HUMAN]	193.723	54.63	22	44	226.131	58.8	21	60	87.4681	37.73	12	26	12.5185	13.66	3	7	432	48.5201	6.53662
P24941	Cyclin-dependent kinase 2 OS=Homo sapiens GN=CDK2 PE=1 SV=2 - [CDK2_HUMAN]	144.57	65.44	18	39	206.591	72.82	23	63	128.908	69.46	20	34	31.9277	39.6	9	10	298	33.908	8.67529
P46527	Cyclin-dependent kinase inhibitor 1B OS=Homo sapiens GN=CDKN1B PE=1 SV=1 - [CDN1B_HUMAN]	26.0788	28.28	4	7					10.1766	19.19	2	2					198	22.0597	7.02002
P61024	Cyclin-dependent kinases regulatory subunit 1 OS=Homo sapiens GN=CKS1B PE=1 SV=1 - [CKS1_HUMAN]	136.658	73.42	5	39	151.948	73.42	5	52	80.9515	73.42	5	23	29.3652	73.42	4	9	79	9.65394	8.93896
P41002	Cyclin-F OS=Homo sapiens GN=CCNF PE=1 SV=2 - [CCNF_HUMAN]	34.1283	17.68	12	15	42.4753	15.78	11	11	47.1412	21.12	14	14	11.9132	5.34	4	4	786	87.5841	6.32861
Q07065	Cytoskeleton-associated protein 4 OS=Homo sapiens GN=CKAP4 PE=1 SV=2 - [CKAP4_HUMAN]	61.3661	28.74	12	15	20.2942	14.29	6	6	68.81	38.04	16	18	130.74	55.98	28	40	602	65.9827	5.92236
B7Z6P0	Cytosolic Fe-S cluster assembly factor NUBP2 OS=Homo sapiens GN=NUBP2 PE=1 SV=1 - [B7Z6P0_HUMAN]	10.4398	40.77	2	3					8.40704	40.77	2	2					130	13.784	5.12256
Q5SZU1	D-3-phosphoglycerate dehydrogenase OS=Homo sapiens GN=PHGDH PE=1 SV=1 - [Q5SZU1_HUMAN]	4.76634	4.61	2	2													499	53.0514	6.91748
O75618	Death effector domain-containing protein OS=Homo sapiens GN=DEDD PE=1 SV=1 - [DEDD_HUMAN]	118.59	58.81	19	34	124.693	62.58	21	39	115.75	58.81	19	35	64.1285	57.23	16	22	318	36.7712	8.85107
Q02413	Desmoglein-1 OS=Homo sapiens GN=DSG1 PE=1 SV=2 - [DSG1_HUMAN]													6.63314	4.86	2	3	1049	113.676	5.03369
Q14126	Desmoglein-2 OS=Homo sapiens GN=DSG2 PE=1 SV=2 - [DSG2_HUMAN]					10.6572	5.1	4	4									1118	122.218	5.23682
Q9H5Q4	Dimethyladenosine transferase 2, mitochondrial OS=Homo sapiens GN=TFB2M PE=1 SV=1 - [TFB2M_HUMAN]	11.5307	11.36	3	3					7.41807	9.34	4	4					396	45.3198	9.18799
E7EQD7	Disks large homolog 1 OS=Homo sapiens GN=DLG1 PE=1 SV=1 - [E7EQD7_HUMAN]					6.01961	4.71	2	2									658	71.8127	5.38916
Q16531	DNA damage-binding protein 1 OS=Homo sapiens GN=DDB1 PE=1 SV=1 - [DDB1_HUMAN]					8.80914	3.68	2	2									1140	126.887	5.26221
Q9H211	DNA replication factor Cdt1 OS=Homo sapiens GN=CDT1 PE=1 SV=3 - [CDT1_HUMAN]	31.4727	22.16	6	7	16.2253	13.92	4	4	13.8663	12.09	4	4					546	60.3525	9.77393
P31689	DnaJ homolog subfamily A member 1 OS=Homo sapiens GN=DNAJA1 PE=1 SV=2 - [DNJA1_HUMAN]	24.2191	18.89	4	6	28.3935	27.46	6	7	27.9145	34.51	7	8	39.408	35.01	9	14	397	44.8395	7.07861
O60884	DnaJ homolog subfamily A member 2 OS=Homo sapiens GN=DNAJA2 PE=1 SV=1 - [DNJA2_HUMAN]					15.3941	10.19	3	4	16.8012	12.86	4	4	4.88362	7.77	2	2	412	45.7166	6.48096
Q96EY1	DnaJ homolog subfamily A member 3, mitochondrial OS=Homo sapiens GN=DNAJA3 PE=1 SV=2 - [DNJA3_HUMAN]	18.3644	15	5	5	18.4205	15	5	5	12.7543	10.21	3	3					480	52.4555	9.26123
P04843	Dolichyl-diphosphooligosaccharide--protein glycosyltransferase subunit 1 OS=Homo sapiens GN=RPN1 PE=1 SV=1 - [RPN1_HUMAN]	8.86961	6.59	3	3									13.2427	9.23	4	4	607	68.5268	6.37939
Q16643	Drebrin OS=Homo sapiens GN=DBN1 PE=1 SV=4 - [DREB_HUMAN]													8.80286	6.63	2	2	649	71.3854	4.44971
P63167	Dynein light chain 1, cytoplasmic OS=Homo sapiens GN=DYNLL1 PE=1 SV=1 - [DYL1_HUMAN]	286.375	91.01	12	72	72.5638	64.04	6	23	203.171	74.16	10	52	59.0449	69.66	10	21	89	10.3591	7.40088
Q96FJ2	Dynein light chain 2, cytoplasmic OS=Homo sapiens GN=DYNLL2 PE=1 SV=1 - [DYL2_HUMAN]	87.5575	85.39	8	24	29.7509	39.33	4	8	88.4722	69.66	9	26	27.1258	65.17	7	8	89	10.3431	7.37158
Q9Y4X5	E3 ubiquitin-protein ligase ARIH1 OS=Homo sapiens GN=ARIH1 PE=1 SV=2 - [ARI1_HUMAN]	13.4045	10.05	3	3	11.0486	8.8	3	5	10.6205	8.8	3	3	3.40349	7.36	2	7	557	64.0758	5.08447
O95714	E3 ubiquitin-protein ligase HERC2 OS=Homo sapiens GN=HERC2 PE=1 SV=2 - [HERC2_HUMAN]	33.4847	3.1	9	9													4834	526.895	6.27783
O75592	E3 ubiquitin-protein ligase MYCBP2 OS=Homo sapiens GN=MYCBP2 PE=1 SV=3 - [MYCB2_HUMAN]	1519.95	51.47	187	373	772.672	40.02	132	224	1397.37	51.14	185	359	683.778	33.49	126	219	4640	509.759	7.03467
P62877	E3 ubiquitin-protein ligase RBX1 OS=Homo sapiens GN=RBX1 PE=1 SV=1 - [RBX1_HUMAN]									8.88893	15.74	3	3	14.4248	15.74	2	4	108	12.2657	6.96143
Q06587	E3 ubiquitin-protein ligase RING1 OS=Homo sapiens GN=RING1 PE=1 SV=2 - [RING1_HUMAN]	31.1518	20.69	6	9	69.5242	34.98	10	19	58.769	31.03	8	16	58.097	20.94	7	16	406	42.4028	5.61768
Q99496	E3 ubiquitin-protein ligase RING2 OS=Homo sapiens GN=RNF2 PE=1 SV=1 - [RING2_HUMAN]	27.7272	16.96	5	10	41.7519	28.27	7	13	29.7564	19.05	4	7	25.7878	18.45	5	7	336	37.6316	6.84424
E7EMW7	E3 ubiquitin-protein ligase UBR5 OS=Homo sapiens GN=UBR5 PE=1 SV=1 - [E7EMW7_HUMAN]	13.1236	2.76	3	3													2792	308.382	5.84619
Q14258	E3 ubiquitin/ISG15 ligase TRIM25 OS=Homo sapiens GN=TRIM25 PE=1 SV=2 - [TRI25_HUMAN]					8.09879	5.71	3	3									630	70.9277	8.08936
G3V1D0	Echinoderm microtubule associated protein like 3, isoform CRA_f OS=Homo sapiens GN=EML3 PE=1 SV=1 - [G3V1D0_HUMAN]																	889	94.9663	9.08545
Q9HC35	Echinoderm microtubule-associated protein-like 4 OS=Homo sapiens GN=EML4 PE=1 SV=3 - [EMAL4_HUMAN]	67.5314	15.49	13	16	12.5045	5.5	4	4	93.7638	20.49	18	24	61.8699	20.39	15	20	981	108.848	6.40479
A0A0A0MSU2	ELM2 and SANT domain-containing protein 1 (Fragment) OS=Homo sapiens GN=ELMSAN1 PE=1 SV=6 - [A0A0A0MSU2_HUMAN]																	1018	111.761	9.0708
P68104	Elongation factor 1-alpha 1 OS=Homo sapiens GN=EEF1A1 PE=1 SV=1 - [EF1A1_HUMAN]	18.9077	14.72	5	5	47.817	36.15	11	15	29.0341	16.88	6	7	15.3117	12.12	4	4	462	50.1091	9.01221
P13639	Elongation factor 2 OS=Homo sapiens GN=EEF2 PE=1 SV=4 - [EF2_HUMAN]	306.349	55.36	38	79	151.3	43.01	27	41	201.677	52.91	38	51	97.8894	45.69	25	35	858	95.277	6.82959
P49411	Elongation factor Tu, mitochondrial OS=Homo sapiens GN=TUFM PE=1 SV=2 - [EFTU_HUMAN]					64.8143	38.5	13	18	26.0359	19.91	7	7	25.2983	21.68	7	8	452	49.5102	7.60596
P50402	Emerin OS=Homo sapiens GN=EMD PE=1 SV=1 - [EMD_HUMAN]					12.6863	15.35	3	4	10.6685	16.54	3	3	15.865	25.59	5	5	254	28.9759	5.50342
P14625	Endoplasmin OS=Homo sapiens GN=HSP90B1 PE=1 SV=1 - [ENPL_HUMAN]	16.1732	4.11	3	4	11.9112	1.74	2	3	17.1565	4.73	3	4	17.2749	6.1	3	5	803	92.4113	4.84326
Q5D1E8	Endoribonuclease ZC3H12A OS=Homo sapiens GN=ZC3H12A PE=1 SV=1 - [ZC12A_HUMAN]	20.9765	13.02	5	5	1.6555	4.34	2	2	19.5267	15.19	5	7					599	65.6579	6.93213
P84090	Enhancer of rudimentary homolog OS=Homo sapiens GN=ERH PE=1 SV=1 - [ERH_HUMAN]					6.67827	14.42	2	2	6.35069	21.15	2	2	14.4984	16.35	2	4	104	12.251	5.92236
Q8N6I1	EP300-interacting inhibitor of differentiation 2 OS=Homo sapiens GN=EID2 PE=1 SV=3 - [EID2_HUMAN]	17.8415	26.69	4	5					6.96334	16.1	2	2					236	25.175	7.45947
P60842	Eukaryotic initiation factor 4A-I OS=Homo sapiens GN=EIF4A1 PE=1 SV=1 - [IF4A1_HUMAN]					10.2948	9.61	3	3									406	46.1246	5.47803
P23588	Eukaryotic translation initiation factor 4B OS=Homo sapiens GN=EIF4B PE=1 SV=2 - [IF4B_HUMAN]	116.894	40.59	20	35	132.444	42.39	23	49	136.962	38.95	20	36	146.91	56.79	33	61	611	69.1103	5.73193
I3L397	Eukaryotic translation initiation factor 5A (Fragment) OS=Homo sapiens GN=EIF5A PE=1 SV=8 - [I3L397_HUMAN]					13.1731	24.66	3	3	7.24631	23.97	2	2					146	16.0089	4.99561
P52907	F-actin-capping protein subunit alpha-1 OS=Homo sapiens GN=CAPZA1 PE=1 SV=3 - [CAZA1_HUMAN]	70.2487	65.38	12	17	50.9255	54.9	9	15	91.6082	65.38	13	23	77.2406	63.99	14	22	286	32.9023	5.69385
P47755	F-actin-capping protein subunit alpha-2 OS=Homo sapiens GN=CAPZA2 PE=1 SV=3 - [CAZA2_HUMAN]	22.312	24.83	5	7	18.7439	27.27	5	6	38.3122	40.21	7	14	26.8381	27.62	5	9	286	32.9286	5.84619
J3KTA1	F-box and leucine-rich repeat protein 20, isoform CRA_a OS=Homo sapiens GN=FBXL20 PE=1 SV=1 - [J3KTA1_HUMAN]	130.769	60.5	18	35	115.765	49.77	16	29	89.3461	38.36	14	25	69.4345	43.61	14	22	438	48.5436	7.50342
Q8NFZ0	F-box DNA helicase 1 OS=Homo sapiens GN=FBXO18 PE=1 SV=2 - [FBH1_HUMAN]	150.946	33.56	33	44	70.9783	28.67	23	28	99.013	26.37	24	31	25.2733	12.18	11	13	1043	117.611	8.25049
Q9UK96	F-box only protein 10 OS=Homo sapiens GN=FBXO10 PE=1 SV=3 - [FBX10_HUMAN]	22.8737	10.77	7	7	29.6841	14.75	10	11	9.65664	4.18	2	2					956	105.129	8.1333
Q86XK2	F-box only protein 11 OS=Homo sapiens GN=FBXO11 PE=1 SV=3 - [FBX11_HUMAN]	297.788	50.92	31	73	327.272	48.98	35	100	327.088	49.73	36	81	213.828	44.55	31	71	927	103.52	6.99072
Q96EF6	F-box only protein 17 OS=Homo sapiens GN=FBXO17 PE=1 SV=1 - [FBX17_HUMAN]	84.4785	51.08	11	19	72.5384	46.4	12	19	34.7699	33.45	8	9					278	31.459	8.104
Q9UK22	F-box only protein 2 OS=Homo sapiens GN=FBXO2 PE=1 SV=2 - [FBX2_HUMAN]	331.9	64.19	18	79	116.007	64.19	14	29	230.7	67.91	21	55	77.4629	63.51	13	23	296	33.3068	4.37354
Q8NEZ5	F-box only protein 22 OS=Homo sapiens GN=FBXO22 PE=1 SV=1 - [FBX22_HUMAN]	433.212	81.14	24	109	185.573	71.22	22	51	250.533	81.64	24	66	73.093	46.15	17	23	403	44.4798	7.03467
Q9NVF7	F-box only protein 28 OS=Homo sapiens GN=FBXO28 PE=1 SV=1 - [FBX28_HUMAN]	118.899	39.4	13	30	106.004	40.76	14	29	212.043	51.9	22	51	250.21	58.42	25	80	368	41.1234	9.5542
Q9UK99	F-box only protein 3 OS=Homo sapiens GN=FBXO3 PE=1 SV=3 - [FBX3_HUMAN]	372.714	51.8	31	103	206.244	44.8	24	57	308.808	53.08	33	82	145.286	47.77	23	43	471	54.5254	4.99561
Q8TB52	F-box only protein 30 OS=Homo sapiens GN=FBXO30 PE=1 SV=3 - [FBX30_HUMAN]	2088.63	64.97	46	547	323.554	46.98	26	91	1907.9	65.5	50	505	628.908	58.52	40	211	745	82.2508	5.40186
Q5XUX0	F-box only protein 31 OS=Homo sapiens GN=FBXO31 PE=1 SV=2 - [FBX31_HUMAN]	20.6577	8.91	5	6	21.2729	16.14	6	6	24.104	20.96	7	9					539	60.6253	7.02002
Q969P5	F-box only protein 32 OS=Homo sapiens GN=FBXO32 PE=1 SV=1 - [FBX32_HUMAN]	34.4642	29.86	7	7	20.4873	15.21	4	4	35.0877	32.11	9	9	16.9983	18.31	4	5	355	41.6105	9.36377
Q7Z6M2	F-box only protein 33 OS=Homo sapiens GN=FBXO33 PE=1 SV=1 - [FBX33_HUMAN]	78.1997	27.75	10	23	32.3117	16.4	8	14	34.3766	16.76	7	11					555	62.5904	7.35693
Q6PIJ6	F-box only protein 38 OS=Homo sapiens GN=FBXO38 PE=1 SV=3 - [FBX38_HUMAN]	589.489	55.64	58	156	443.085	53.62	53	140	431.322	52.36	55	111	341.77	48.82	58	111	1188	133.858	6.32861
Q9UKT5	F-box only protein 4 OS=Homo sapiens GN=FBXO4 PE=1 SV=2 - [FBX4_HUMAN]	313.571	67.44	22	89	163.144	63.82	19	40	208.832	64.34	23	54	75.7981	61.24	14	29	387	44.108	6.16357
Q8TF61	F-box only protein 41 OS=Homo sapiens GN=FBXO41 PE=2 SV=5 - [FBX41_HUMAN]	33.6056	13.71	9	9	27.6468	13.94	10	10	16.5173	5.6	5	5	17.1678	8.69	5	7	875	94.4374	8.23584
Q6P3S6	F-box only protein 42 OS=Homo sapiens GN=FBXO42 PE=1 SV=1 - [FBX42_HUMAN]	264.512	50.77	21	59	213.477	55.65	22	49	145.398	54.53	20	35	111.249	45.47	19	33	717	77.7895	7.43018
Q9H4M3	F-box only protein 44 OS=Homo sapiens GN=FBXO44 PE=1 SV=3 - [FBX44_HUMAN]	48.4259	55.69	10	14	18.0191	27.06	6	6	18.846	28.63	5	5					255	29.7278	5.8208
Q6PJ61	F-box only protein 46 OS=Homo sapiens GN=FBXO46 PE=1 SV=3 - [FBX46_HUMAN]	153.208	49.09	18	37	123.715	42.45	16	30	105.813	41.79	15	26	102.688	49.92	19	34	603	64.5901	7.40088
Q5FWF7	F-box only protein 48 OS=Homo sapiens GN=FBXO48 PE=2 SV=1 - [FBX48_HUMAN]																	155	18.229	7.34229
Q9UKT4	F-box only protein 5 OS=Homo sapiens GN=FBXO5 PE=1 SV=1 - [FBX5_HUMAN]	158.502	44.3	20	50	90.0874	34	16	26	112.624	34.23	16	28	103.078	42.51	21	33	447	50.1143	8.92432
Q9NRD1	F-box only protein 6 OS=Homo sapiens GN=FBXO6 PE=1 SV=1 - [FBX6_HUMAN]	9.01396	12.63	3	3	3.66872	4.44	2	2	6.89798	10.24	2	2					293	33.9109	6.0874
Q9Y3I1	F-box only protein 7 OS=Homo sapiens GN=FBXO7 PE=1 SV=1 - [FBX7_HUMAN]	194.373	51.53	24	53	136.333	38.31	17	38	171.17	35.63	20	44	105.639	28.54	15	31	522	58.4659	6.55127
Q9NXK8	F-box/LRR-repeat protein 12 OS=Homo sapiens GN=FBXL12 PE=1 SV=1 - [FXL12_HUMAN]	101.299	43.87	12	25	90.3453	57.67	11	22	78.4998	40.49	12	20	35.0214	23.31	6	9	326	37.0016	8.79248
Q8N1E6	F-box/LRR-repeat protein 14 OS=Homo sapiens GN=FBXL14 PE=1 SV=1 - [FXL14_HUMAN]	51.4172	33.25	11	13	49.1595	33.01	12	14	27.1114	19.38	8	8	3.0834	12.2	3	3	418	45.8569	8.82178
A0A0C4DFV0	F-box/LRR-repeat protein 15 OS=Homo sapiens GN=FBXL15 PE=1 SV=1 - [A0A0C4DFV0_HUMAN]	139.972	73.99	18	35	57.6298	45.61	11	15	115.041	71.62	18	28	37.7281	44.93	11	12	296	32.5233	7.6792
Q8N461	F-box/LRR-repeat protein 16 OS=Homo sapiens GN=FBXL16 PE=2 SV=2 - [FXL16_HUMAN]	12.2317	10.23	3	3													479	51.6245	6.52197
Q9UF56	F-box/LRR-repeat protein 17 OS=Homo sapiens GN=FBXL17 PE=2 SV=3 - [FXL17_HUMAN]	76.7676	33.81	19	26	23.0847	11.13	7	8	40.8482	19.4	11	12	8.16727	4.99	2	2	701	75.6457	8.07471
H7C112	F-box/LRR-repeat protein 19 (Fragment) OS=Homo sapiens GN=FBXL19 PE=1 SV=1 - [H7C112_HUMAN]	211.349	50.17	30	52	228.765	53.07	30	57	188.861	49.66	27	44	71.6334	36.69	17	20	586	64.3593	9.05615
H3BPZ0	F-box/LRR-repeat protein 19 OS=Homo sapiens GN=FBXL19 PE=1 SV=1 - [H3BPZ0_HUMAN]	204.712	49.55	29	51	210.228	45.85	29	53	163.351	40.95	25	39	67.3129	28.64	16	19	674	73.7238	9.14404
Q9UKC9	F-box/LRR-repeat protein 2 OS=Homo sapiens GN=FBXL2 PE=1 SV=3 - [FBXL2_HUMAN]	24.191	19.39	6	6	39.0145	25.77	9	11	14.4298	14.89	4	4	6.44664	5.67	2	2	423	47.0309	7.40088
Q96IG2	F-box/LRR-repeat protein 20 OS=Homo sapiens GN=FBXL20 PE=1 SV=2 - [FXL20_HUMAN]	160.213	59.86	20	42	130.745	48.85	17	33	110.509	37.39	14	29	77.0539	44.5	16	24	436	48.3915	7.48877
Q9UKT7	F-box/LRR-repeat protein 3 OS=Homo sapiens GN=FBXL3 PE=1 SV=1 - [FBXL3_HUMAN]	30.5743	29.21	10	11	19.4344	18.22	7	9	26.7883	23.36	8	9					428	48.6757	6.88818
Q9UKA2	F-box/LRR-repeat protein 4 OS=Homo sapiens GN=FBXL4 PE=1 SV=2 - [FBXL4_HUMAN]	67.0352	28.99	12	16	47.0976	33.66	12	18	35.5582	23.35	8	10	12.0995	9.34	4	4	621	70.0511	6.52197
Q9UKA1	F-box/LRR-repeat protein 5 OS=Homo sapiens GN=FBXL5 PE=1 SV=2 - [FBXL5_HUMAN]																	691	78.5041	5.50342
Q96CD0	F-box/LRR-repeat protein 8 OS=Homo sapiens GN=FBXL8 PE=1 SV=1 - [FBXL8_HUMAN]	116.992	55.88	18	28	55.8129	41.44	11	15	109.142	55.88	20	28	24.6117	20.05	6	8	374	40.4902	7.31299
P0C2W1	F-box/SPRY domain-containing protein 1 OS=Homo sapiens GN=FBXO45 PE=1 SV=1 - [FBSP1_HUMAN]	40.3614	37.06	9	13	36.7673	35.31	9	13	65.0651	40.21	12	18	54.6809	39.51	13	18	286	30.6132	7.82568
Q9UKT8	F-box/WD repeat-containing protein 2 OS=Homo sapiens GN=FBXW2 PE=1 SV=2 - [FBXW2_HUMAN]	116.156	55.07	18	28	30.9791	28.19	8	8	85.2891	48.46	17	20					454	51.4792	6.58057
P57775	F-box/WD repeat-containing protein 4 OS=Homo sapiens GN=FBXW4 PE=1 SV=1 - [FBXW4_HUMAN]													6.72417	5.58	2	2	412	46.3072	7.57666
Q969U6	F-box/WD repeat-containing protein 5 OS=Homo sapiens GN=FBXW5 PE=1 SV=1 - [FBXW5_HUMAN]	166.546	45.94	18	43	52.3689	30.21	12	15	99.9095	36.57	14	26	20.8859	19.79	9	9	566	63.8821	6.32861
Q969H0	F-box/WD repeat-containing protein 7 OS=Homo sapiens GN=FBXW7 PE=1 SV=1 - [FBXW7_HUMAN]	7.02076	4.38	2	2	23.92	18.53	8	8	21.8471	13.72	6	6	11.328	10.89	5	8	707	79.6133	5.79541
Q8N3Y1	F-box/WD repeat-containing protein 8 OS=Homo sapiens GN=FBXW8 PE=1 SV=2 - [FBXW8_HUMAN]	132.216	49.16	22	35	111.233	40.3	19	31	128.235	42.14	21	33	73.7865	24.41	13	24	598	67.3516	5.66846
A0A0U1RQF0	Fatty acid synthase OS=Homo sapiens GN=FASN PE=1 SV=1 - [A0A0U1RQF0_HUMAN]																	2509	273.026	6.46826
P35555	Fibrillin-1 OS=Homo sapiens GN=FBN1 PE=1 SV=3 - [FBN1_HUMAN]	85.0182	10.66	20	24	13.571	1.71	4	4	29.5287	5.09	10	10	25.9228	4.91	9	9	2871	312.022	4.93213
A0A087WYV8	Fibrillin-2 OS=Homo sapiens GN=FBN2 PE=1 SV=1 - [A0A087WYV8_HUMAN]									5.48809	0.93	2	2					2911	314.46	4.85596
P20930	Filaggrin OS=Homo sapiens GN=FLG PE=1 SV=3 - [FILA_HUMAN]																	4061	434.922	9.24658
Q5D862	Filaggrin-2 OS=Homo sapiens GN=FLG2 PE=1 SV=1 - [FILA2_HUMAN]													2.09666	3.05	2	9	2391	247.928	8.30908
H3BUH7	Fructose-bisphosphate aldolase A (Fragment) OS=Homo sapiens GN=ALDOA PE=1 SV=1 - [H3BUH7_HUMAN]					6.66655	9.68	2	2									155	16.9068	8.55811
P09382	Galectin-1 OS=Homo sapiens GN=LGALS1 PE=1 SV=2 - [LEG1_HUMAN]					10.7839	34.07	5	5									135	14.7062	5.50342
Q08380	Galectin-3-binding protein OS=Homo sapiens GN=LGALS3BP PE=1 SV=1 - [LG3BP_HUMAN]	154.514	35.73	17	38	110.737	34.19	15	30	88.1878	30.94	14	25	60.1528	35.9	14	18	585	65.2893	5.2749
E2QRF9	Geminin (Fragment) OS=Homo sapiens GN=GMNN PE=1 SV=1 - [E2QRF9_HUMAN]	15.3143	35.75	4	4					7.75308	29.05	3	3					179	20.5263	5.38916
Q5T4U8	Geranylgeranyl transferase type-2 subunit beta OS=Homo sapiens GN=RABGGTB PE=1 SV=1 - [Q5T4U8_HUMAN]					2.91103	14.47	2	2	5.39235	14.47	2	3					152	17.3065	5.50342
Q9NWU2	Glucose-induced degradation protein 8 homolog OS=Homo sapiens GN=GID8 PE=1 SV=1 - [GID8_HUMAN]									13.2196	20.18	2	3					228	26.7317	4.97021
Q8IWJ2	GRIP and coiled-coil domain-containing protein 2 OS=Homo sapiens GN=GCC2 PE=1 SV=4 - [GCC2_HUMAN]					6.31783	3.15	3	3					6.77577	1.96	2	2	1684	195.789	5.13525
P34931	Heat shock 70 kDa protein 1-like OS=Homo sapiens GN=HSPA1L PE=1 SV=2 - [HS71L_HUMAN]	74.9246	24.18	10	21	57.6233	24.18	10	18	89.2963	23.09	10	24	37.8221	19.97	9	12	641	70.3313	6.02393
P0DMV8	Heat shock 70 kDa protein 1A OS=Homo sapiens GN=HSPA1A PE=1 SV=1 - [HS71A_HUMAN]	213.134	51.33	27	58	103.939	41.03	20	31	219.502	49.61	27	58	124.634	49.14	24	36	641	70.009	5.65576
P17066	Heat shock 70 kDa protein 6 OS=Homo sapiens GN=HSPA6 PE=1 SV=2 - [HSP76_HUMAN]	65.0569	11.98	7	19	36.8003	15.24	7	12	66.2639	16.49	8	20	35.8375	13.69	8	13	643	70.9842	6.13818
P11142	Heat shock cognate 71 kDa protein OS=Homo sapiens GN=HSPA8 PE=1 SV=1 - [HSP7C_HUMAN]	343.713	59.13	33	99	185.141	54.33	28	53	332.532	53.56	32	90	194.586	57.28	35	62	646	70.8542	5.51611
P04792	Heat shock protein beta-1 OS=Homo sapiens GN=HSPB1 PE=1 SV=2 - [HSPB1_HUMAN]	19.4122	32.2	5	5	18.5853	39.02	5	5	24.3493	40.49	6	6	17.816	43.41	5	5	205	22.7685	6.40479
P07900	Heat shock protein HSP 90-alpha OS=Homo sapiens GN=HSP90AA1 PE=1 SV=5 - [HS90A_HUMAN]	107.605	27.87	19	28	25.4089	10.93	7	8	88.2861	35.11	19	23	22.6218	11.07	6	7	732	84.6067	5.021
P08238	Heat shock protein HSP 90-beta OS=Homo sapiens GN=HSP90AB1 PE=1 SV=4 - [HS90B_HUMAN]	135.262	44.89	24	34	48.7492	20.86	12	13	93.3737	29.01	18	25	40.3847	16.16	9	12	724	83.2121	5.03369
P54652	Heat shock-related 70 kDa protein 2 OS=Homo sapiens GN=HSPA2 PE=1 SV=1 - [HSP72_HUMAN]	94.0584	18.62	11	26	56.9114	15.49	10	16	88.4608	15.49	10	25	55.1	19.72	11	17	639	69.9779	5.74463
P52597	Heterogeneous nuclear ribonucleoprotein F OS=Homo sapiens GN=HNRNPF PE=1 SV=3 - [HNRPF_HUMAN]	15.2408	6.51	2	4	30.51	18.55	5	9	12.1717	6.51	2	3	14.9123	14.22	3	6	415	45.6429	5.57959
P31943	Heterogeneous nuclear ribonucleoprotein H OS=Homo sapiens GN=HNRNPH1 PE=1 SV=4 - [HNRH1_HUMAN]	30.5268	20.27	6	8	26.2339	15.37	4	9	28.8214	20.27	6	7	27.3437	18.71	6	9	449	49.1984	6.30322
P61978	Heterogeneous nuclear ribonucleoprotein K OS=Homo sapiens GN=HNRNPK PE=1 SV=1 - [HNRPK_HUMAN]	8.37511	6.91	2	2	22.5185	17.93	5	5	16.7344	14.69	4	4	12.7603	8.42	3	3	463	50.9444	5.5415
M0QZM1	Heterogeneous nuclear ribonucleoprotein M (Fragment) OS=Homo sapiens GN=HNRNPM PE=1 SV=1 - [M0QZM1_HUMAN]					7.88303	6.79	2	2	21.4232	14.88	4	6	17.4413	18.02	5	5	383	40.0163	6.72705
B4DT28	Heterogeneous nuclear ribonucleoprotein R OS=Homo sapiens GN=HNRNPR PE=1 SV=1 - [B4DT28_HUMAN]	5.27958	4.25	2	2	5.37927	4.25	2	2	4.88223	4.25	2	2	4.58579	4.25	2	2	494	55.6837	9.23193
G3V576	Heterogeneous nuclear ribonucleoproteins C1/C2 OS=Homo sapiens GN=HNRNPC PE=1 SV=1 - [G3V576_HUMAN]					6.30611	9.96	2	2									231	25.2411	9.81787
Q13547	Histone deacetylase 1 OS=Homo sapiens GN=HDAC1 PE=1 SV=1 - [HDAC1_HUMAN]	9.50288	6.43	2	3	7.66669	6.43	2	2									482	55.0677	5.47803
P16403	Histone H1.2 OS=Homo sapiens GN=HIST1H1C PE=1 SV=2 - [H12_HUMAN]									4.94233	9.86	2	2	9.37853	13.62	2	3	213	21.3517	10.9312
P16401	Histone H1.5 OS=Homo sapiens GN=HIST1H1B PE=1 SV=3 - [H15_HUMAN]													6.01883	12.39	2	2	226	22.5665	10.9165
Q96KK5	Histone H2A type 1-H OS=Homo sapiens GN=HIST1H2AH PE=1 SV=3 - [H2A1H_HUMAN]					8.305	23.44	2	3									128	13.8978	10.8872
O60814	Histone H2B type 1-K OS=Homo sapiens GN=HIST1H2BK PE=1 SV=3 - [H2B1K_HUMAN]																	126	13.8816	10.3159
E9PC52	Histone-binding protein RBBP7 OS=Homo sapiens GN=RBBP7 PE=1 SV=1 - [E9PC52_HUMAN]	13.0049	12.02	4	4	13.1918	12.26	5	5	12.4711	8.65	3	3	10.5808	10.34	3	3	416	46.9088	5.07178
P01891	HLA class I histocompatibility antigen, A-68 alpha chain OS=Homo sapiens GN=HLA-A PE=1 SV=4 - [1A68_HUMAN]					7.05232	7.4	2	2									365	40.8831	6.69775
Q86YZ3	Hornerin OS=Homo sapiens GN=HRNR PE=1 SV=2 - [HORN_HUMAN]													59.3345	16.77	14	18	2850	282.228	10.0376
JL0001	Human Flag-Skp1-T139A OS=Homo sapiens GN=Skp1T139A PE=1 SV	2994.34	91.23	24	797	1870.5	91.23	22	507	1612.34	85.96	19	425	753.639	85.96	17	253	171	19.6106	4.50049
JL0001	Human Flag-Skp1-WT OS=Homo sapiens GN=Skp1WT PE=1 SV=2	2996.1	95.91	25	798	1872.37	95.91	24	509	1612.34	85.96	19	425	755.539	91.23	18	254	171	19.6406	4.50049
A0A075B6S2	Immunoglobulin kappa variable 2D-29 OS=Homo sapiens GN=IGKV2D-29 PE=3 SV=1 - [KVD29_HUMAN]	24.403	19.17	3	6	16.3076	16.67	2	4	16.1753	16.67	2	4	18.0256	16.67	2	5	120	13.1347	7.12256
P52292	Importin subunit alpha-1 OS=Homo sapiens GN=KPNA2 PE=1 SV=1 - [IMA1_HUMAN]	20.3278	17.01	5	6	5.3812	5.1	2	4	38.0331	23.63	9	10	22.9381	18.34	6	8	529	57.8259	5.40186
Q14974	Importin subunit beta-1 OS=Homo sapiens GN=KPNB1 PE=1 SV=2 - [IMB1_HUMAN]	21.1607	10.05	6	6	3.64492	3.42	2	2	34.298	11.99	8	10	22.6352	10.5	7	7	876	97.108	4.77979
O15397	Importin-8 OS=Homo sapiens GN=IPO8 PE=1 SV=2 - [IPO8_HUMAN]	17.964	6.94	5	5	6.56337	2.12	2	2									1037	119.861	5.16064
Q9Y6Y0	Influenza virus NS1A-binding protein OS=Homo sapiens GN=IVNS1ABP PE=1 SV=3 - [NS1BP_HUMAN]	34.1703	21.96	7	8					47.3101	24.77	9	14	11.9185	14.49	5	5	642	71.6829	5.52881
H0Y4R1	Inosine-5'-monophosphate dehydrogenase 2 (Fragment) OS=Homo sapiens GN=IMPDH2 PE=1 SV=1 - [H0Y4R1_HUMAN]													15.8101	11.06	4	4	470	51.0352	8.17725
Q8IWB1	Inositol 1,4,5-trisphosphate receptor-interacting protein OS=Homo sapiens GN=ITPRIP PE=1 SV=1 - [IPRI_HUMAN]													7.36709	8.23	3	3	547	62.0194	5.88428
O00425	Insulin-like growth factor 2 mRNA-binding protein 3 OS=Homo sapiens GN=IGF2BP3 PE=1 SV=2 - [IF2B3_HUMAN]																	579	63.6656	8.86572
Q14155-1	Isoform 1 of Rho guanine nucleotide exchange factor 7 OS=Homo sapiens GN=ARHGEF7 - [ARHG7_HUMAN]	20.9558	11.92	4	5	9.34772	5.73	2	2	122.097	44.12	22	32	63.2138	29.1	16	19	646	73.0942	7.21045
P18206-2	Isoform 1 of Vinculin OS=Homo sapiens GN=VCL - [VINC_HUMAN]	98.4041	22.89	18	24	11.5187	6.19	4	4	143.171	33.77	29	37	55.8994	18.39	14	17	1066	116.649	6.0874
Q12797-10	Isoform 10 of Aspartyl/asparaginyl beta-hydroxylase OS=Homo sapiens GN=ASPH - [ASPH_HUMAN]					6.84693	5.62	2	2					2.08053	5.62	2	3	729	83.2162	4.91943
O43318-2	Isoform 1A of Mitogen-activated protein kinase kinase kinase 7 OS=Homo sapiens GN=MAP3K7 - [M3K7_HUMAN]	19.0087	9.5	3	4					24.7641	12.09	5	6	11.7961	6.56	2	3	579	64.1887	6.66846
P62191-2	Isoform 2 of 26S protease regulatory subunit 4 OS=Homo sapiens GN=PSMC1 - [PRS4_HUMAN]					11.6114	12.26	3	3	9.16477	8.99	2	2					367	41.1412	5.0083
P62195-2	Isoform 2 of 26S protease regulatory subunit 8 OS=Homo sapiens GN=PSMC5 - [PRS8_HUMAN]					6.67613	6.28	2	2									398	44.7557	8.17725
Q99460-2	Isoform 2 of 26S proteasome non-ATPase regulatory subunit 1 OS=Homo sapiens GN=PSMD1 - [PSMD1_HUMAN]									4.84634	2.17	2	2					922	102.193	5.2749
P51398-2	Isoform 2 of 28S ribosomal protein S29, mitochondrial OS=Homo sapiens GN=DAP3 - [RT29_HUMAN]					8.27077	7.28	2	2									357	41.0184	8.98291
P82675-2	Isoform 2 of 28S ribosomal protein S5, mitochondrial OS=Homo sapiens GN=MRPS5 - [RT05_HUMAN]					4.63108	8.76	2	2									251	27.7494	9.67139
P62847-2	Isoform 2 of 40S ribosomal protein S24 OS=Homo sapiens GN=RPS24 - [RS24_HUMAN]	6.5474	20.77	2	2													130	15.0592	10.8872
P08195-2	Isoform 2 of 4F2 cell-surface antigen heavy chain OS=Homo sapiens GN=SLC3A2 - [4F2_HUMAN]	51.3343	30.25	11	12	60.063	41.21	16	17	38.519	26.84	9	10	13.4623	11.15	4	4	529	57.9089	5.35107
P62913-2	Isoform 2 of 60S ribosomal protein L11 OS=Homo sapiens GN=RPL11 - [RL11_HUMAN]	9.85587	12.99	2	3	13.2196	12.99	2	4	6.15915	12.99	2	2	5.88255	13.56	2	2	177	20.1116	9.59814
Q07020-2	Isoform 2 of 60S ribosomal protein L18 OS=Homo sapiens GN=RPL18 - [RL18_HUMAN]	10.9919	23.27	3	3	9.67298	23.27	3	3									159	18.08	11.8394
P23526-2	Isoform 2 of Adenosylhomocysteinase OS=Homo sapiens GN=AHCY - [SAHH_HUMAN]									5.5391	5.45	2	2					404	44.6296	6.46826
P61204-2	Isoform 2 of ADP-ribosylation factor 3 OS=Homo sapiens GN=ARF3 - [ARF3_HUMAN]																	144	16.1345	7.34229
P35611-2	Isoform 2 of Alpha-adducin OS=Homo sapiens GN=ADD1 - [ADDA_HUMAN]																	631	69.9413	6.45557
Q9UJX3-2	Isoform 2 of Anaphase-promoting complex subunit 7 OS=Homo sapiens GN=ANAPC7 - [APC7_HUMAN]	135.697	63.69	27	36	122.023	60.52	23	33	111.433	57.54	23	32	65.9465	48.23	20	25	537	59.9641	8.41162
P50995-2	Isoform 2 of Annexin A11 OS=Homo sapiens GN=ANXA11 - [ANX11_HUMAN]																	472	51.2096	7.66455
P15848-2	Isoform 2 of Arylsulfatase B OS=Homo sapiens GN=ARSB - [ARSB_HUMAN]	6.97962	5.81	2	2													413	45.9668	8.33838
Q01813-2	Isoform 2 of ATP-dependent 6-phosphofructokinase, platelet type OS=Homo sapiens GN=PFKP - [PFKAP_HUMAN]																	776	85.2615	8.5874
Q9NVI7-2	Isoform 2 of ATPase family AAA domain-containing protein 3A OS=Homo sapiens GN=ATAD3A - [ATD3A_HUMAN]	5.24831	3.58	2	2	11.4026	7.85	4	4	6.44954	4.1	2	2	8.46257	5.12	2	2	586	66.1772	9.24658
P35613-2	Isoform 2 of Basigin OS=Homo sapiens GN=BSG - [BASI_HUMAN]	19.4759	17.1	3	5	18.0061	20.45	4	5	11.9137	11.9	2	3					269	29.2027	5.64307
Q9NYF8-2	Isoform 2 of Bcl-2-associated transcription factor 1 OS=Homo sapiens GN=BCLAF1 - [BCLF1_HUMAN]	149.107	36.71	31	46	176.011	36.17	33	73	131.954	24.51	25	37	150.203	30.07	34	51	918	105.885	9.979
P17612-2	Isoform 2 of cAMP-dependent protein kinase catalytic subunit alpha OS=Homo sapiens GN=PRKACA - [KAPCA_HUMAN]	6.63465	9.91	2	2													343	39.7966	8.66064
P31327-2	Isoform 2 of Carbamoyl-phosphate synthase [ammonia], mitochondrial OS=Homo sapiens GN=CPS1 - [CPSM_HUMAN]	24.2238	9.34	7	7					8.351	3.15	3	3					1049	115.964	5.96045
Q8IX12-2	Isoform 2 of Cell division cycle and apoptosis regulator protein 1 OS=Homo sapiens GN=CCAR1 - [CCAR1_HUMAN]					8.7897	4.14	3	3									1135	130.962	5.75732
Q13042-2	Isoform 2 of Cell division cycle protein 16 homolog OS=Homo sapiens GN=CDC16 - [CDC16_HUMAN]	101.058	37.32	19	29	70.4965	42.97	18	22	62.5835	42.97	15	17	26.0959	17.61	8	8	619	71.4804	5.90967
Q5SW79-2	Isoform 2 of Centrosomal protein of 170 kDa OS=Homo sapiens GN=CEP170 - [CE170_HUMAN]									9.84016	2.74	3	3					1460	161.31	7.00537
Q99627-2	Isoform 2 of COP9 signalosome complex subunit 8 OS=Homo sapiens GN=COPS8 - [CSN8_HUMAN]	14.1658	36.88	4	4	2.03288	19.38	2	2	5.0217	15.63	2	2					160	17.8983	7.25439
Q14999-2	Isoform 2 of Cullin-7 OS=Homo sapiens GN=CUL7 - [CUL7_HUMAN]	272.26	40.8	50	73	185.548	32.38	39	58	237.327	33.22	43	60	176.379	31.31	43	55	1782	199.625	5.97314
Q14008-2	Isoform 2 of Cytoskeleton-associated protein 5 OS=Homo sapiens GN=CKAP5 - [CKAP5_HUMAN]					5.86424	1.27	2	2	6.86512	3.09	2	4	3.95856	1.32	2	2	1972	218.387	8.06006
Q8IXB1-2	Isoform 2 of DnaJ homolog subfamily C member 10 OS=Homo sapiens GN=DNAJC10 - [DJC10_HUMAN]																	747	86.0809	7.38623
Q7Z6Z7-2	Isoform 2 of E3 ubiquitin-protein ligase HUWE1 OS=Homo sapiens GN=HUWE1 - [HUWE1_HUMAN]	8.07555	1.12	2	2									2.96035	1.24	2	3	4358	479.897	5.23682
O75592-2	Isoform 2 of E3 ubiquitin-protein ligase MYCBP2 OS=Homo sapiens GN=MYCBP2 - [MYCB2_HUMAN]	1525.93	51.43	188	375	773.628	39.98	132	224	1402.69	51.11	185	361	682.168	33.45	126	219	4637	509.383	7.03467
O94952-1	Isoform 2 of F-box only protein 21 OS=Homo sapiens GN=FBXO21 - [FBX21_HUMAN]	438.917	69.24	32	114	216.615	47.34	22	52	355.389	63.12	30	90	127.889	34.94	19	41	621	71.4331	6.01123
Q8TCJ0-2	Isoform 2 of F-box only protein 25 OS=Homo sapiens GN=FBXO25 - [FBX25_HUMAN]	31.8781	31.84	7	11	15.4058	14.8	4	6	5.83419	6.42	2	2					358	42.1843	8.08936
Q8NEA4-3	Isoform 2 of F-box only protein 36 OS=Homo sapiens GN=FBXO36 - [FBX36_HUMAN]	16.5153	29.94	4	4	11.3088	29.94	4	4	9.1	20.38	2	2					157	18.6027	8.68994
Q6PIJ6-2	Isoform 2 of F-box only protein 38 OS=Homo sapiens GN=FBXO38 - [FBX38_HUMAN]	568.41	56.15	55	151	426.216	55.35	51	136	398.403	51.3	50	102	295.874	47.08	50	94	1113	125.877	6.23975
Q9H4M3-2	Isoform 2 of F-box only protein 44 OS=Homo sapiens GN=FBXO44 - [FBX44_HUMAN]	39.151	50	8	12	27.3291	42.41	8	9	21.6107	30.36	5	7	6.78768	22.32	4	4	224	25.6824	7.88428
Q9UK97-2	Isoform 2 of F-box only protein 9 OS=Homo sapiens GN=FBXO9 - [FBX9_HUMAN]	86.4272	44.85	15	27	69.1075	41.88	15	24	64.2853	34.1	14	19	26.993	18.31	7	8	437	51.1034	6.27783
Q8N531-2	Isoform 2 of F-box/LRR-repeat protein 6 OS=Homo sapiens GN=FBXL6 - [FBXL6_HUMAN]	66.8121	42.21	14	16	88.8594	45.78	17	24	57.9577	46.34	14	15	12.9141	18.76	7	7	533	57.8773	9.21729
Q9Y297-2	Isoform 2 of F-box/WD repeat-containing protein 1A OS=Homo sapiens GN=BTRC - [FBW1A_HUMAN]	78.4543	31.63	17	25	44.2029	21.79	11	16	50.3237	27.94	13	16	37.7101	23.2	12	14	569	65.0077	7.92822
P21333-2	Isoform 2 of Filamin-A OS=Homo sapiens GN=FLNA - [FLNA_HUMAN]	486.626	42.93	73	118	460.263	44.26	81	121	587.846	47.93	85	143	520.807	44.83	91	146	2639	279.843	6.04932
Q14315-2	Isoform 2 of Filamin-C OS=Homo sapiens GN=FLNC - [FLNC_HUMAN]	7.30286	1.11	3	3	13.5701	1.86	4	4	11.3436	1.56	3	3	5.28747	0.71	2	2	2692	287.102	5.97314
Q9UM11-2	Isoform 2 of Fizzy-related protein homolog OS=Homo sapiens GN=FZR1 - [FZR1_HUMAN]	46.8109	37.93	12	12	52.7881	36.92	14	14	66.9527	42.8	15	19	27.8487	20.28	10	12	493	54.7319	9.27588
P06396-2	Isoform 2 of Gelsolin OS=Homo sapiens GN=GSN - [GELS_HUMAN]	92.5705	42	14	25	30.2113	18.88	8	8	180.088	49.79	25	41	110.735	47.88	21	46	731	80.5905	5.84619
P04406-2	Isoform 2 of Glyceraldehyde-3-phosphate dehydrogenase OS=Homo sapiens GN=GAPDH - [G3P_HUMAN]																	293	31.528	7.60596
Q9NY12-2	Isoform 2 of H/ACA ribonucleoprotein complex subunit 1 OS=Homo sapiens GN=GAR1 - [GAR1_HUMAN]	8.005	14.07	3	3	3.12789	10.55	2	2	15.4271	26.13	4	4	6.17858	6.53	2	2	199	20.8214	10.4331
P52272-2	Isoform 2 of Heterogeneous nuclear ribonucleoprotein M OS=Homo sapiens GN=HNRNPM - [HNRPM_HUMAN]	27.7789	14.47	7	7	29.7676	14.18	9	9	56.5127	22	13	16	37.8147	21.27	11	11	691	73.5724	8.82178
Q7Z353-2	Isoform 2 of Highly divergent homeobox OS=Homo sapiens GN=HDX - [HDX_HUMAN]	41.7733	28.32	11	12	78.675	40.66	19	25	26.7633	17.88	6	8	31.7064	27.22	10	10	632	70.1813	5.43994
Q92769-3	Isoform 2 of Histone deacetylase 2 OS=Homo sapiens GN=HDAC2 - [HDAC2_HUMAN]					6.06894	6.55	2	2									458	51.9653	5.74463
Q8N1N4-2	Isoform 2 of Keratin, type II cytoskeletal 78 OS=Homo sapiens GN=KRT78 - [K2C78_HUMAN]													5.17951	6.59	3	4	410	44.9895	5.19873
Q3KQU3-2	Isoform 2 of MAP7 domain-containing protein 1 OS=Homo sapiens GN=MAP7D1 - [MA7D1_HUMAN]									9.44312	4.98	3	3					803	88.673	10.0522
A0JLT2-2	Isoform 2 of Mediator of RNA polymerase II transcription subunit 19 OS=Homo sapiens GN=MED19 - [MED19_HUMAN]													6.58708	25.26	2	2	194	20.4184	9.36377
Q9ULD2-2	Isoform 2 of Microtubule-associated tumor suppressor 1 OS=Homo sapiens GN=MTUS1 - [MTUS1_HUMAN]	430.695	50.33	61	108	230.747	39.72	46	69	287.526	46.55	50	79	162.039	32.81	39	54	1216	135.577	6.97607
Q0ZGT2-2	Isoform 2 of Nexilin OS=Homo sapiens GN=NEXN - [NEXN_HUMAN]																	662	79.3131	5.33838
Q15233-2	Isoform 2 of Non-POU domain-containing octamer-binding protein OS=Homo sapiens GN=NONO - [NONO_HUMAN]	10.0658	6.28	2	3	23.9776	23.04	6	7	27.3707	13.61	5	8	18.6601	19.11	5	5	382	43.8381	8.63135
Q9NR30-2	Isoform 2 of Nucleolar RNA helicase 2 OS=Homo sapiens GN=DDX21 - [DDX21_HUMAN]													6.49005	5.17	3	3	715	79.6074	9.37842
P06748-2	Isoform 2 of Nucleophosmin OS=Homo sapiens GN=NPM1 - [NPM_HUMAN]					8.76541	13.21	2	2									265	29.4462	4.61475
Q01804-5	Isoform 2 of OTU domain-containing protein 4 OS=Homo sapiens GN=OTUD4 - [OTUD4_HUMAN]	253.229	35.88	34	65	136.544	28.24	24	37	292.87	39.6	39	74	187.373	33.78	33	61	1048	116.881	6.66846
Q9NR12-2	Isoform 2 of PDZ and LIM domain protein 7 OS=Homo sapiens GN=PDLIM7 - [PDLI7_HUMAN]									4.69399	5.91	2	2					423	46.48	8.33838
Q53EL6-2	Isoform 2 of Programmed cell death protein 4 OS=Homo sapiens GN=PDCD4 - [PDCD4_HUMAN]	17.4111	12.01	3	4					14.1428	15.94	4	4					458	50.5445	5.47803
O75340-2	Isoform 2 of Programmed cell death protein 6 OS=Homo sapiens GN=PDCD6 - [PDCD6_HUMAN]					6.08262	11.11	2	2	13.4064	25.4	3	6					189	21.6507	5.40186
P25788-2	Isoform 2 of Proteasome subunit alpha type-3 OS=Homo sapiens GN=PSMA3 - [PSA3_HUMAN]	34.1815	36.29	9	12	12.5242	24.6	5	5	26.5181	22.98	5	8	27.9494	39.92	9	9	248	27.6297	5.32568
Q6SJ93-2	Isoform 2 of Protein FAM111B OS=Homo sapiens GN=FAM111B - [F111B_HUMAN]																	704	81.1488	8.68994
Q5VWN6-2	Isoform 2 of Protein FAM208B OS=Homo sapiens GN=FAM208B - [F208B_HUMAN]					9.69403	2.83	3	4	6.89774	1.54	2	2					1625	180.267	5.33838
Q8NHV4-2	Isoform 2 of Protein NEDD1 OS=Homo sapiens GN=NEDD1 - [NEDD1_HUMAN]									8.0127	6.83	2	2					571	62.3405	8.27979
Q9Y2Z0-2	Isoform 2 of Protein SGT1 homolog OS=Homo sapiens GN=SUGT1 - [SGT1_HUMAN]	64.9399	40.84	11	17	12.2824	14.71	3	3	46.8755	36.34	9	13	19.892	20.72	4	5	333	37.7809	5.21143
P62318-2	Isoform 2 of Small nuclear ribonucleoprotein Sm D3 OS=Homo sapiens GN=SNRPD3 - [SMD3_HUMAN]	8.02245	15.83	2	3	7.78216	15.83	2	3	7.86379	15.83	2	3	7.72636	15.83	2	3	120	13.2829	8.90967
Q96RF0-2	Isoform 2 of Sorting nexin-18 OS=Homo sapiens GN=SNX18 - [SNX18_HUMAN]					51.6025	23.08	12	15					7.56019	5.29	2	2	624	68.9634	6.49365
Q13813-2	Isoform 2 of Spectrin alpha chain, non-erythrocytic 1 OS=Homo sapiens GN=SPTAN1 - [SPTN1_HUMAN]	114.579	18.53	29	34	294.392	36.98	67	79	162.9	23.62	39	42	114.057	20.39	34	37	2477	284.919	5.35107
Q01082-3	Isoform 2 of Spectrin beta chain, non-erythrocytic 1 OS=Homo sapiens GN=SPTBN1 - [SPTB2_HUMAN]	43.751	7.94	11	12	138.734	27.05	39	41	53.5188	9.93	16	17	70.053	14.39	24	26	2155	251.241	5.52881
O95425-2	Isoform 2 of Supervillin OS=Homo sapiens GN=SVIL - [SVIL_HUMAN]	38.5659	11.63	12	12	9.70909	3.47	3	3	41.4036	9.34	9	11	107.34	24.22	26	30	1788	200.722	6.90283
Q8N5C8-2	Isoform 2 of TGF-beta-activated kinase 1 and MAP3K7-binding protein 3 OS=Homo sapiens GN=TAB3 - [TAB3_HUMAN]	29.1941	20.32	7	9	9.4089	7.75	3	3	36.6476	20.61	10	11	29.1216	14.47	7	9	684	75.552	8.38232
Q8NBS9-2	Isoform 2 of Thioredoxin domain-containing protein 5 OS=Homo sapiens GN=TXNDC5 - [TXND5_HUMAN]	5.18406	5.86	2	2	9.1418	12.04	3	3	9.3164	13.27	4	4	5.04469	7.41	2	2	324	36.155	5.46533
P30048-2	Isoform 2 of Thioredoxin-dependent peroxide reductase, mitochondrial OS=Homo sapiens GN=PRDX3 - [PRDX3_HUMAN]					6.20559	10.92	2	2									238	25.8223	7.45947
Q9BW92-2	Isoform 2 of Threonine--tRNA ligase, mitochondrial OS=Homo sapiens GN=TARS2 - [SYTM_HUMAN]																	588	66.3309	7.09326
Q5T1R4-2	Isoform 2 of Transcription factor HIVEP3 OS=Homo sapiens GN=HIVEP3 - [ZEP3_HUMAN]													5.86413	1.21	2	3	2405	259.176	7.81104
P43307-2	Isoform 2 of Translocon-associated protein subunit alpha OS=Homo sapiens GN=SSR1 - [SSRA_HUMAN]																	259	29.355	4.61475
P40939-2	Isoform 2 of Trifunctional enzyme subunit alpha, mitochondrial OS=Homo sapiens GN=HADHA - [ECHA_HUMAN]																	260	28.3484	9.39307
P23381-2	Isoform 2 of Tryptophan--tRNA ligase, cytoplasmic OS=Homo sapiens GN=WARS - [SYWC_HUMAN]	10.371	8.6	2	2					14.986	14.19	4	4	21.6644	22.79	6	6	430	48.8204	6.48096
A6NHL2-2	Isoform 2 of Tubulin alpha chain-like 3 OS=Homo sapiens GN=TUBAL3 - [TBAL3_HUMAN]	7.75201	4.93	2	4					14.0969	10.59	3	8					406	45.4886	6.31592
P68366-2	Isoform 2 of Tubulin alpha-4A chain OS=Homo sapiens GN=TUBA4A - [TBA4A_HUMAN]	189.862	62.12	20	55	123.9	51.27	15	30	232.171	70.44	23	63	119.065	50.35	15	35	433	48.2976	5.0083
O15042-2	Isoform 2 of U2 snRNP-associated SURP motif-containing protein OS=Homo sapiens GN=U2SURP - [SR140_HUMAN]	30.0947	12.94	9	9	71.8192	23.54	20	27	52.6455	17.41	12	17	39.6595	18.68	13	13	1028	118.162	8.47021
Q9Y4E8-2	Isoform 2 of Ubiquitin carboxyl-terminal hydrolase 15 OS=Homo sapiens GN=USP15 - [UBP15_HUMAN]																	952	109.227	5.14795
Q86T82-2	Isoform 2 of Ubiquitin carboxyl-terminal hydrolase 37 OS=Homo sapiens GN=USP37 - [UBP37_HUMAN]	11.4358	6.55	4	4													885	99.6905	5.45264
Q9NYU2-2	Isoform 2 of UDP-glucose:glycoprotein glucosyltransferase 1 OS=Homo sapiens GN=UGGT1 - [UGGG1_HUMAN]	44.295	14.3	12	13	29.6702	10.78	10	11	7.08963	2.22	2	3					1531	174.867	5.60498
O43795-2	Isoform 2 of Unconventional myosin-Ib OS=Homo sapiens GN=MYO1B - [MYO1B_HUMAN]	7.29386	3.25	2	2	25.0498	9.74	7	7	35.8117	10.2	7	8	31.4768	12.06	8	9	1078	124.872	9.20264
P12956-2	Isoform 2 of X-ray repair cross-complementing protein 6 OS=Homo sapiens GN=XRCC6 - [XRCC6_HUMAN]					2.97118	8.27	3	3									568	65.1076	6.52197
P16989-2	Isoform 2 of Y-box-binding protein 3 OS=Homo sapiens GN=YBX3 - [YBOX3_HUMAN]	50.5751	35.31	8	14	61.1435	43.23	9	14	59.1617	44.55	10	14	52.1594	62.38	11	16	303	31.928	9.65674
Q8TAQ5-2	Isoform 2 of Zinc finger protein 420 OS=Homo sapiens GN=ZNF420 - [ZN420_HUMAN]																	536	62.9166	8.57275
Q2QGD7-2	Isoform 2 of Zinc finger protein ZXDC OS=Homo sapiens GN=ZXDC - [ZXDC_HUMAN]	10.8956	6.06	2	2	5.88806	5.49	2	3									710	74.7703	8.11865
Q13200-3	Isoform 3 of 26S proteasome non-ATPase regulatory subunit 2 OS=Homo sapiens GN=PSMD2 - [PSMD2_HUMAN]					10.7174	6.94	3	3	8.08914	6.56	3	3					778	85.5514	5.18604
Q16875-3	Isoform 3 of 6-phosphofructo-2-kinase/fructose-2,6-bisphosphatase 3 OS=Homo sapiens GN=PFKFB3 - [F263_HUMAN]					24.3561	20.8	8	8	14.8404	11.2	5	6	14.9805	8.2	3	4	500	57.251	8.20654
Q12802-4	Isoform 3 of A-kinase anchor protein 13 OS=Homo sapiens GN=AKAP13 - [AKP13_HUMAN]	9.01987	2.18	2	3													2793	305.091	5.19873
P25705-3	Isoform 3 of ATP synthase subunit alpha, mitochondrial OS=Homo sapiens GN=ATP5A1 - [ATPA_HUMAN]					10.0055	7.91	3	3					7.95789	8.29	3	3	531	57.5114	9.29053
P53396-3	Isoform 3 of ATP-citrate synthase OS=Homo sapiens GN=ACLY - [ACLY_HUMAN]																	830	91.0408	8.67529
Q9NYF8-3	Isoform 3 of Bcl-2-associated transcription factor 1 OS=Homo sapiens GN=BCLAF1 - [BCLF1_HUMAN]	140.303	37.4	29	44	169.703	36.82	31	71	126.067	24.51	23	35	146.048	30.15	32	49	869	100.172	9.94971
P10909-3	Isoform 3 of Clusterin OS=Homo sapiens GN=CLU - [CLUS_HUMAN]	12.1366	20.44	3	3													274	32.343	6.65381
Q9Y281-3	Isoform 3 of Cofilin-2 OS=Homo sapiens GN=CFL2 - [COF2_HUMAN]	38.1771	54.36	7	9	26.1634	34.23	4	6	29.6655	56.38	6	7	17.1779	43.62	4	5	149	16.906	8.6167
Q9Y3Z3-3	Isoform 3 of Deoxynucleoside triphosphate triphosphohydrolase SAMHD1 OS=Homo sapiens GN=SAMHD1 - [SAMH1_HUMAN]					2.37516	3.96	2	2									556	63.6355	6.771
Q9Y4E5-4	Isoform 3 of E3 SUMO-protein ligase ZNF451 OS=Homo sapiens GN=ZNF451 - [ZN451_HUMAN]					14.0932	10.91	3	5					4.43558	7.16	2	2	559	62.9813	5.66846
Q5XUX1-3	Isoform 3 of F-box/WD repeat-containing protein 9 OS=Homo sapiens GN=FBXW9 - [FBXW9_HUMAN]	205.865	53.71	20	50	88.2002	41.7	15	23	116.609	42.36	16	28	58.3994	29.26	12	14	458	50.7287	6.48096
Q96CU9-3	Isoform 3 of FAD-dependent oxidoreductase domain-containing protein 1 OS=Homo sapiens GN=FOXRED1 - [FXRD1_HUMAN]	6.47866	7.63	2	2													472	52.0716	6.60986
Q14766-3	Isoform 3 of Latent-transforming growth factor beta-binding protein 1 OS=Homo sapiens GN=LTBP1 - [LTBP1_HUMAN]	32.4182	8.57	7	7	62.0313	16.32	11	17	45.2661	9.09	7	9	95.8688	30.25	21	27	1342	147.136	4.89404
Q8IWI9-3	Isoform 3 of MAX gene-associated protein OS=Homo sapiens GN=MGA - [MGAP_HUMAN]													1.76674	1.72	2	2	2856	315.024	6.84424
Q93074-3	Isoform 3 of Mediator of RNA polymerase II transcription subunit 12 OS=Homo sapiens GN=MED12 - [MED12_HUMAN]					10.8593	2.94	4	5									2176	242.8	7.04932
Q96RN5-3	Isoform 3 of Mediator of RNA polymerase II transcription subunit 15 OS=Homo sapiens GN=MED15 - [MED15_HUMAN]					5.86352	5.91	2	3									677	75.8797	9.29053
Q96G25-3	Isoform 3 of Mediator of RNA polymerase II transcription subunit 8 OS=Homo sapiens GN=MED8 - [MED8_HUMAN]					8.04441	18.44	2	2									179	18.9905	9.08545
P22392-2	Isoform 3 of Nucleoside diphosphate kinase B OS=Homo sapiens GN=NME2 - [NDKB_HUMAN]	6.15605	21.72	2	2													267	30.1176	8.92432
Q15084-3	Isoform 3 of Protein disulfide-isomerase A6 OS=Homo sapiens GN=PDIA6 - [PDIA6_HUMAN]	21.3011	14.65	4	5	6.99119	8.7	2	2	23.8377	17.62	5	6	10.225	12.36	3	3	437	47.8081	5.08447
Q8WUF8-3	Isoform 3 of Protein FAM172A OS=Homo sapiens GN=FAM172A - [F172A_HUMAN]	340.519	66.76	29	96	248.49	54.59	26	66	218.416	59.73	29	58	175.431	67.3	30	50	370	42.8245	6.43018
Q01105-3	Isoform 3 of Protein SET OS=Homo sapiens GN=SET - [SET_HUMAN]					4.11779	10.19	2	2									265	30.9742	4.23389
Q7L2E3-3	Isoform 3 of Putative ATP-dependent RNA helicase DHX30 OS=Homo sapiens GN=DHX30 - [DHX30_HUMAN]					11.4092	5.97	4	4									1155	129.357	8.52881
P34897-3	Isoform 3 of Serine hydroxymethyltransferase, mitochondrial OS=Homo sapiens GN=SHMT2 - [GLYM_HUMAN]					30.7542	26.92	10	12									483	53.4214	8.14795
O00463-3	Isoform 3 of TNF receptor-associated factor 5 OS=Homo sapiens GN=TRAF5 - [TRAF5_HUMAN]									5.79357	5.1	2	2	5.3919	5.1	2	2	451	52.1243	7.88428
Q96AV8-3	Isoform 3 of Transcription factor E2F7 OS=Homo sapiens GN=E2F7 - [E2F7_HUMAN]	54.1594	19.44	11	13	66.5132	25.7	15	18	71.7359	24.92	14	18	13.9169	6.15	4	4	895	98.2917	8.1626
P08621-3	Isoform 3 of U1 small nuclear ribonucleoprotein 70 kDa OS=Homo sapiens GN=SNRNP70 - [RU17_HUMAN]					4.70546	13.25	2	2									166	19.7779	8.03076
Q93009-3	Isoform 3 of Ubiquitin carboxyl-terminal hydrolase 7 OS=Homo sapiens GN=USP7 - [UBP7_HUMAN]	108.082	38.67	25	28	71.9041	30.66	22	24	59.2109	23.02	15	16	26.2452	12.89	10	10	1086	126.189	5.70654
O60701-3	Isoform 3 of UDP-glucose 6-dehydrogenase OS=Homo sapiens GN=UGDH - [UGDH_HUMAN]													4.71499	4.79	2	2	397	44.3869	7.6792
O00159-3	Isoform 3 of Unconventional myosin-Ic OS=Homo sapiens GN=MYO1C - [MYO1C_HUMAN]	88.4553	30.27	23	26	63.4158	25	18	18	201.404	43.87	40	53	130.544	30.17	30	41	1044	119.554	9.45166
Q9BRK5-4	Isoform 4 of 45 kDa calcium-binding protein OS=Homo sapiens GN=SDF4 - [CAB45_HUMAN]																	202	23.0165	6.29053
Q9Y2D5-6	Isoform 4 of A-kinase anchor protein 2 OS=Homo sapiens GN=AKAP2 - [AKAP2_HUMAN]	8.44249	4.59	3	5					12.7198	5.23	4	4	20.9064	8.81	6	6	1090	120.557	5.04639
Q96ME1-4	Isoform 4 of F-box/LRR-repeat protein 18 OS=Homo sapiens GN=FBXL18 - [FXL18_HUMAN]	740.167	79.53	43	183	615.279	77.86	42	171	411.668	76.6	40	105	171.14	64.62	32	55	718	78.8688	8.26514
Q3V6T2-4	Isoform 4 of Girdin OS=Homo sapiens GN=CCDC88A - [GRDN_HUMAN]									26.3626	6.84	8	8					1842	212.403	5.97314
O60506-4	Isoform 4 of Heterogeneous nuclear ribonucleoprotein Q OS=Homo sapiens GN=SYNCRIP - [HNRPQ_HUMAN]	9.1305	7.97	3	3					5.63892	3.98	2	2					527	58.6993	7.56201
Q09028-4	Isoform 4 of Histone-binding protein RBBP4 OS=Homo sapiens GN=RBBP4 - [RBBP4_HUMAN]	6.84013	5.9	3	3	13.6265	17.18	6	6	15.6468	17.18	4	4	10.3834	11.03	3	3	390	43.455	4.95752
Q70UQ0-4	Isoform 4 of Inhibitor of nuclear factor kappa-B kinase-interacting protein OS=Homo sapiens GN=IKBIP - [IKIP_HUMAN]													5.83159	5.84	2	2	377	43.0565	4.91943
Q14643-4	Isoform 4 of Inositol 1,4,5-trisphosphate receptor type 1 OS=Homo sapiens GN=ITPR1 - [ITPR1_HUMAN]																	2695	306.578	6.29053
Q9UHB6-4	Isoform 4 of LIM domain and actin-binding protein 1 OS=Homo sapiens GN=LIMA1 - [LIMA1_HUMAN]	49.8422	18.82	8	12	47.904	23.82	12	13	153.601	45.26	27	34	173.638	48.95	31	44	760	85.1713	6.75635
Q9Y2K7-4	Isoform 4 of Lysine-specific demethylase 2A OS=Homo sapiens GN=KDM2A - [KDM2A_HUMAN]	165.204	50.32	27	43	266.269	64.68	32	77	186.893	52.74	29	48	181.847	58.39	31	55	620	69.8532	8.20654
P30044-4	Isoform 4 of Peroxiredoxin-5, mitochondrial OS=Homo sapiens GN=PRDX5 - [PRDX5_HUMAN]	5.86237	14.4	2	2													125	12.8888	9.40771
Q9UHX1-4	Isoform 4 of Poly(U)-binding-splicing factor PUF60 OS=Homo sapiens GN=PUF60 - [PUF60_HUMAN]					5.79959	8.42	2	2									499	53.9907	5.32568
Q13127-4	Isoform 4 of RE1-silencing transcription factor OS=Homo sapiens GN=REST - [REST_HUMAN]									5.8007	3.26	2	2	13.2119	5.59	4	5	1074	119.008	6.56592
Q9NX95-4	Isoform 4 of Syntabulin OS=Homo sapiens GN=SYBU - [SYBU_HUMAN]	10.1885	7.42	2	2	21.9702	20.91	8	11	15.5133	9.7	3	3	10.985	9.7	3	4	660	72.0528	6.0874
Q12792-4	Isoform 4 of Twinfilin-1 OS=Homo sapiens GN=TWF1 - [TWF1_HUMAN]																	252	28.805	7.62061
Q96K76-4	Isoform 4 of Ubiquitin carboxyl-terminal hydrolase 47 OS=Homo sapiens GN=USP47 - [UBP47_HUMAN]	56.4328	15.42	15	15					43.9219	11.51	11	11	6.24384	2.21	2	2	1355	154.6	5.05908
Q14157-4	Isoform 4 of Ubiquitin-associated protein 2-like OS=Homo sapiens GN=UBAP2L - [UBP2L_HUMAN]					5.73463	2.97	2	2									976	103.106	6.87354
Q96SZ6-5	Isoform 5 of CDK5 regulatory subunit-associated protein 1 OS=Homo sapiens GN=CDK5RAP1 - [CK5P1_HUMAN]	11.29	9.86	3	3													426	48.0415	8.17725
O75369-5	Isoform 5 of Filamin-B OS=Homo sapiens GN=FLNB - [FLNB_HUMAN]	8.25804	1.63	3	3	18.4824	2.19	5	6	5.40835	0.89	2	2	5.28747	0.89	2	2	2146	230.145	5.5415
O00165-5	Isoform 5 of HCLS1-associated protein X-1 OS=Homo sapiens GN=HAX1 - [HAX1_HUMAN]					6.69844	9.96	2	2									231	26.0837	5.19873
O14936-5	Isoform 5 of Peripheral plasma membrane protein CASK OS=Homo sapiens GN=CASK - [CSKP_HUMAN]																	518	59.3451	6.53662
Q8WWM7-6	Isoform 6 of Ataxin-2-like protein OS=Homo sapiens GN=ATXN2L - [ATX2L_HUMAN]									6.75114	3.72	2	2					968	102.831	8.63135
Q14244-6	Isoform 6 of Ensconsin OS=Homo sapiens GN=MAP7 - [MAP7_HUMAN]	22.123	15.8	7	7	12.2019	6.13	4	4	41.7419	29.97	12	14	24.2305	15.26	9	9	734	82.817	9.62744
Q9ULK4-6	Isoform 6 of Mediator of RNA polymerase II transcription subunit 23 OS=Homo sapiens GN=MED23 - [MED23_HUMAN]					5.87839	5.68	2	2									475	54.2791	6.90283
Q8N3S3-6	Isoform 6 of Putative homeodomain transcription factor 2 OS=Homo sapiens GN=PHTF2 - [PHTF2_HUMAN]																	352	39.8647	9.5542
Q01844-6	Isoform 6 of RNA-binding protein EWS OS=Homo sapiens GN=EWSR1 - [EWS_HUMAN]					8.13124	6.5	2	2									600	62.469	9.39307
Q96RT1-7	Isoform 7 of Erbin OS=Homo sapiens GN=ERBIN - [ERBIN_HUMAN]	6.95602	2.23	2	2					8.23896	3.61	2	2					1302	145.996	5.2876
Q15149-7	Isoform 7 of Plectin OS=Homo sapiens GN=PLEC - [PLEC_HUMAN]																	4515	512.292	5.77002
Q8NEY8-8	Isoform 8 of Periphilin-1 OS=Homo sapiens GN=PPHLN1 - [PPHLN_HUMAN]	5.79927	5.18	2	2	33.7157	35.15	10	15	9.49844	10.63	4	4	15.6505	21.53	7	7	367	42.4497	7.6792
Q9UKB1-2	Isoform A of F-box/WD repeat-containing protein 11 OS=Homo sapiens GN=FBXW11 - [FBW1B_HUMAN]	178.245	60.24	26	50	92.0024	40.55	17	30	113.476	51.97	21	35	62.7683	35.04	17	23	508	58.3855	7.02002
Q9UKB1-3	Isoform B of F-box/WD repeat-containing protein 11 OS=Homo sapiens GN=FBXW11 - [FBW1B_HUMAN]	218.207	65.03	29	59	112.481	46.12	19	34	138.646	51.98	23	36	62.7683	33.65	17	23	529	60.8596	6.68311
Q9NS23-4	Isoform C of Ras association domain-containing protein 1 OS=Homo sapiens GN=RASSF1 - [RASF1_HUMAN]					4.26584	11.85	2	2									270	31.207	8.23584
Q9Y697-2	Isoform Cytoplasmic of Cysteine desulfurase, mitochondrial OS=Homo sapiens GN=NFS1 - [NFS1_HUMAN]	5.99958	7.56	2	2					6.78541	7.56	2	2	6.29679	7.56	2	2	397	43.9894	7.10791
P15924-2	Isoform DPII of Desmoplakin OS=Homo sapiens GN=DSP - [DESP_HUMAN]													15.0534	3.13	6	6	2272	259.957	6.96143
O15460-2	Isoform IIa of Prolyl 4-hydroxylase subunit alpha-2 OS=Homo sapiens GN=P4HA2 - [P4HA2_HUMAN]									10.3897	7.69	2	2					533	60.5946	5.70654
P31946-2	Isoform Short of 14-3-3 protein beta/alpha OS=Homo sapiens GN=YWHAB - [1433B_HUMAN]	21.1001	23.36	4	7					20.372	25.82	5	7	6.6895	13.93	3	4	244	27.8327	4.83057
Q92947-2	Isoform Short of Glutaryl-CoA dehydrogenase, mitochondrial OS=Homo sapiens GN=GCDH - [GCDH_HUMAN]									4.74074	7.71	2	2					428	47.325	8.30908
Q00839-2	Isoform Short of Heterogeneous nuclear ribonucleoprotein U OS=Homo sapiens GN=HNRNPU - [HNRPU_HUMAN]	80.8209	31.02	14	26	72.4384	30.4	15	21	119.545	34	19	32	88.8479	33.37	19	28	806	88.9242	5.78271
P35637-2	Isoform Short of RNA-binding protein FUS OS=Homo sapiens GN=FUS - [FUS_HUMAN]	12.5806	13.9	3	3	12.21	12.38	3	3	10.1984	9.33	2	3	7.64161	4.38	2	2	525	53.3228	9.36377
O95425-4	Isoform SV4 of Supervillin OS=Homo sapiens GN=SVIL - [SVIL_HUMAN]	38.5659	9.53	12	12	9.70909	2.84	3	3	41.4036	7.65	9	11	104.039	19.11	25	29	2182	244.371	6.88818
P14923	Junction plakoglobin OS=Homo sapiens GN=JUP PE=1 SV=3 - [PLAK_HUMAN]	38.452	18.93	12	12	61.0413	29.93	17	18	31.9357	15.03	9	9	29.2504	18.79	12	12	745	81.6927	6.13818
Q53G59	Kelch-like protein 12 OS=Homo sapiens GN=KLHL12 PE=1 SV=2 - [KLH12_HUMAN]					9.25029	6.51	3	3									568	63.2363	5.43994
A0A0C4DG99	Kelch-like protein 13 OS=Homo sapiens GN=KLHL13 PE=1 SV=1 - [A0A0C4DG99_HUMAN]	17.4711	7.28	3	4	6.96015	4.3	2	2	4.90541	3.15	2	2					604	68.1428	6.48096
Q9UJP4	Kelch-like protein 21 OS=Homo sapiens GN=KLHL21 PE=1 SV=4 - [KLH21_HUMAN]	29.3974	18.26	8	8	24.898	16.08	7	7	17.4958	14.74	6	6					597	66.575	5.36377
Q9P2J3	Kelch-like protein 9 OS=Homo sapiens GN=KLHL9 PE=1 SV=2 - [KLHL9_HUMAN]	17.5514	7.13	3	4													617	69.3832	6.354
P13645	Keratin, type I cytoskeletal 10 OS=Homo sapiens GN=KRT10 PE=1 SV=6 - [K1C10_HUMAN]	126.411	39.55	17	35	80.8014	39.73	18	25	65.468	33.05	14	17	143.66	42.81	26	55	584	58.7917	5.21143
P02533	Keratin, type I cytoskeletal 14 OS=Homo sapiens GN=KRT14 PE=1 SV=4 - [K1C14_HUMAN]	22.3504	17.16	7	7	13.9022	10.38	5	5	5.02317	3.39	2	2	109.638	53.81	25	32	472	51.5294	5.16064
P08779	Keratin, type I cytoskeletal 16 OS=Homo sapiens GN=KRT16 PE=1 SV=4 - [K1C16_HUMAN]	13.8782	9.73	4	4	7.89695	5.29	3	3	5.02317	3.38	2	2	148.206	65.54	29	44	473	51.2362	5.04639
Q04695	Keratin, type I cytoskeletal 17 OS=Homo sapiens GN=KRT17 PE=1 SV=2 - [K1C17_HUMAN]	24.871	21.06	8	8	15.0903	13.66	6	6	7.1416	5.79	3	3	35.3737	29.17	12	12	432	48.076	5.021
P05783	Keratin, type I cytoskeletal 18 OS=Homo sapiens GN=KRT18 PE=1 SV=2 - [K1C18_HUMAN]	38.1702	30.47	11	13	23.3221	23.26	7	7	63.6368	46.98	16	20	10.0522	10.47	5	5	430	48.0285	5.45264
P08727	Keratin, type I cytoskeletal 19 OS=Homo sapiens GN=KRT19 PE=1 SV=4 - [K1C19_HUMAN]	7.24579	6.25	3	3	10.0377	9.5	4	4	7.49032	6.25	3	3	18.8227	14	6	7	400	44.0791	5.13525
P35527	Keratin, type I cytoskeletal 9 OS=Homo sapiens GN=KRT9 PE=1 SV=3 - [K1C9_HUMAN]	109.048	47.35	16	24	98.1139	55.22	17	26	56.5668	40.29	12	17	301.043	81.06	37	111	623	62.0268	5.23682
P04264	Keratin, type II cytoskeletal 1 OS=Homo sapiens GN=KRT1 PE=1 SV=6 - [K2C1_HUMAN]	157.297	46.89	27	39	80.7111	31.37	17	24	76.9398	32.45	17	20	381.535	63.51	39	107	644	65.999	8.11865
P35908	Keratin, type II cytoskeletal 2 epidermal OS=Homo sapiens GN=KRT2 PE=1 SV=2 - [K22E_HUMAN]	82.1974	45.7	19	25	38.8173	23	10	11	29.6947	19.25	9	12	124.498	55.56	25	43	639	65.3932	8.00146
P13647	Keratin, type II cytoskeletal 5 OS=Homo sapiens GN=KRT5 PE=1 SV=3 - [K2C5_HUMAN]	19.8425	13.05	8	8	10.4497	8.98	5	5	11.4044	5.42	4	4	78.1697	35.42	23	32	590	62.34	7.73779
P02538	Keratin, type II cytoskeletal 6A OS=Homo sapiens GN=KRT6A PE=1 SV=3 - [K2C6A_HUMAN]	19.7971	13.83	8	8	10.6795	9.04	5	5	8.22995	3.72	3	3	112.332	50	27	42	564	60.0083	8.00146
P04259	Keratin, type II cytoskeletal 6B OS=Homo sapiens GN=KRT6B PE=1 SV=5 - [K2C6B_HUMAN]	19.7971	13.83	8	8	13.9181	10.82	6	6	8.22995	3.72	3	3	113.191	49.29	28	42	564	60.0303	8.00146
P08729	Keratin, type II cytoskeletal 7 OS=Homo sapiens GN=KRT7 PE=1 SV=5 - [K2C7_HUMAN]	42.5007	36.03	13	13	36.4864	33.48	13	14	52.8115	43.5	16	17	23.0854	18.55	8	10	469	51.3543	5.47803
Q86Y46	Keratin, type II cytoskeletal 73 OS=Homo sapiens GN=KRT73 PE=1 SV=1 - [K2C73_HUMAN]													12.2736	7.59	4	4	540	58.8867	7.2251
P05787	Keratin, type II cytoskeletal 8 OS=Homo sapiens GN=KRT8 PE=1 SV=7 - [K2C8_HUMAN]	90.2699	44.93	18	31	30.5412	24.64	11	11	111.25	53.42	22	34	47.7508	48.86	17	20	483	53.6711	5.59229
Q5T749	Keratinocyte proline-rich protein OS=Homo sapiens GN=KPRP PE=1 SV=1 - [KPRP_HUMAN]													16.4648	9.84	3	4	579	64.0932	8.26514
O95235	Kinesin-like protein KIF20A OS=Homo sapiens GN=KIF20A PE=1 SV=1 - [KI20A_HUMAN]	7.84102	5.17	3	3					9.29224	4.83	3	3	7.50377	3.26	2	2	890	100.215	6.91748
P00338	L-lactate dehydrogenase A chain OS=Homo sapiens GN=LDHA PE=1 SV=2 - [LDHA_HUMAN]	2.53978	6.02	2	2													332	36.6654	8.26514
P42167	Lamina-associated polypeptide 2, isoforms beta/gamma OS=Homo sapiens GN=TMPO PE=1 SV=2 - [LAP2B_HUMAN]	7.30326	11.45	3	3	21.4436	20.04	6	6	12.0213	11.45	3	3	32.8477	31.06	8	8	454	50.6395	9.37842
O15230	Laminin subunit alpha-5 OS=Homo sapiens GN=LAMA5 PE=1 SV=8 - [LAMA5_HUMAN]	12.5801	1.38	4	4													3695	399.479	7.02002
P07942	Laminin subunit beta-1 OS=Homo sapiens GN=LAMB1 PE=1 SV=2 - [LAMB1_HUMAN]	5.93732	1.79	2	2													1786	197.909	4.94482
P55268	Laminin subunit beta-2 OS=Homo sapiens GN=LAMB2 PE=1 SV=2 - [LAMB2_HUMAN]	15.2804	4	5	5					7.98571	1.78	3	3					1798	195.854	6.52197
P11047	Laminin subunit gamma-1 OS=Homo sapiens GN=LAMC1 PE=1 SV=3 - [LAMC1_HUMAN]	21.7583	4.85	5	6					8.40915	1.93	2	2					1609	177.489	5.12256
Q01650	Large neutral amino acids transporter small subunit 1 OS=Homo sapiens GN=SLC7A5 PE=1 SV=2 - [LAT1_HUMAN]	5.8894	8.09	3	3	10.1515	7.69	3	3	7.55936	6.31	2	2					507	54.9743	7.72314
Q14766	Latent-transforming growth factor beta-binding protein 1 OS=Homo sapiens GN=LTBP1 PE=1 SV=4 - [LTBP1_HUMAN]	36.3824	7.67	8	8	69.2286	14.29	13	19	53.8846	9.18	9	11	120.817	29.11	27	34	1721	186.673	5.96045
C9J9W2	LIM and SH3 domain protein 1 (Fragment) OS=Homo sapiens GN=LASP1 PE=1 SV=1 - [C9J9W2_HUMAN]													2.62869	16.87	2	2	166	18.9683	9.01221
Q9UHB6	LIM domain and actin-binding protein 1 OS=Homo sapiens GN=LIMA1 PE=1 SV=1 - [LIMA1_HUMAN]	49.8422	18.84	8	12	47.904	23.85	12	13	153.601	45.32	27	34	185.296	48.88	32	52	759	85.1734	6.84424
K7EKE6	Lon protease homolog, mitochondrial OS=Homo sapiens GN=LONP1 PE=1 SV=1 - [K7EKE6_HUMAN]	98.4319	30.65	20	24	109.675	38.58	22	32	87.8551	34.44	20	24	77.8593	29.47	18	22	845	95.1199	6.26514
I3VM54	Lysine-specific demethylase 2A OS=Homo sapiens GN=KDM2A PE=1 SV=1 - [I3VM54_HUMAN]	309.425	51.97	51	84	456.734	62.27	59	129	250.747	42.01	41	64	270.238	47.86	51	86	1145	130.576	7.57666
Q8NHM5	Lysine-specific demethylase 2B OS=Homo sapiens GN=KDM2B PE=1 SV=1 - [KDM2B_HUMAN]	73.1149	17.37	17	21	107.677	23.13	20	38	91.2696	17.22	18	25	91.5312	22.16	23	32	1336	152.517	8.55811
P30305	M-phase inducer phosphatase 2 OS=Homo sapiens GN=CDC25B PE=1 SV=2 - [MPIP2_HUMAN]	28.5175	20.69	9	10					39.4782	25.86	13	14	17.3496	11.72	6	7	580	64.9465	6.40479
H3BRL2	Major vault protein (Fragment) OS=Homo sapiens GN=MVP PE=1 SV=8 - [H3BRL2_HUMAN]	0	28.38	2	2													148	16.8477	5.33838
P43243	Matrin-3 OS=Homo sapiens GN=MATR3 PE=1 SV=2 - [MATR3_HUMAN]	9.26082	5.19	2	2					10.2264	7.79	3	3	18.5704	13.22	5	6	847	94.5648	6.25244
B9TX62	Mediator complex subunit MED24 variant MED24_i2 (Fragment) OS=Homo sapiens GN=MED24 PE=1 SV=1 - [B9TX62_HUMAN]					6.0331	13.01	2	2									292	32.2008	8.54346
Q15648	Mediator of RNA polymerase II transcription subunit 1 OS=Homo sapiens GN=MED1 PE=1 SV=4 - [MED1_HUMAN]					7.83013	2.91	3	3									1581	168.373	8.73389
Q9NVC6	Mediator of RNA polymerase II transcription subunit 17 OS=Homo sapiens GN=MED17 PE=1 SV=2 - [MED17_HUMAN]					1.99804	3.23	2	2									651	72.8445	7.44482
Q9NPJ6	Mediator of RNA polymerase II transcription subunit 4 OS=Homo sapiens GN=MED4 PE=1 SV=1 - [MED4_HUMAN]					7.81066	11.11	2	2									270	29.7269	5.09717
O75586	Mediator of RNA polymerase II transcription subunit 6 OS=Homo sapiens GN=MED6 PE=1 SV=2 - [MED6_HUMAN]					13.7255	27.64	4	4	7.87739	8.94	2	2					246	28.4068	8.6167
O94776	Metastasis-associated protein MTA2 OS=Homo sapiens GN=MTA2 PE=1 SV=1 - [MTA2_HUMAN]					5.55163	4.04	2	2									668	74.9757	9.65674
Q6N021	Methylcytosine dioxygenase TET2 OS=Homo sapiens GN=TET2 PE=1 SV=3 - [TET2_HUMAN]	26.6166	6.84	7	15	106.354	20.08	24	51	58.4263	13.44	17	29	73.6321	15.98	20	39	2002	223.671	7.98682
Q9BQA1	Methylosome protein 50 OS=Homo sapiens GN=WDR77 PE=1 SV=1 - [MEP50_HUMAN]	231.271	71.05	16	60	145.129	62.28	13	39	233.237	79.82	17	61	138.305	64.33	14	42	342	36.7011	5.17334
P54105	Methylosome subunit pICln OS=Homo sapiens GN=CLNS1A PE=1 SV=1 - [ICLN_HUMAN]	47.6588	44.3	7	12	27.1467	39.66	5	7	57.8378	66.67	9	13	38.651	29.11	6	12	237	26.1989	4.10693
M9T4I7	MEX3C variant 2 OS=Homo sapiens GN=MEX3C PE=1 SV=1 - [M9T4I7_HUMAN]									6.77104	7.16	2	2					489	52.0825	7.2251
P46821	Microtubule-associated protein 1B OS=Homo sapiens GN=MAP1B PE=1 SV=2 - [MAP1B_HUMAN]	93.8024	14.71	23	24	154.136	24.43	35	43	226.826	28.2	45	58	89.5785	16.73	27	38	2468	270.468	4.80518
Q9ULD2	Microtubule-associated tumor suppressor 1 OS=Homo sapiens GN=MTUS1 PE=1 SV=2 - [MTUS1_HUMAN]	471.536	51.65	64	116	246.287	41.5	49	73	301.368	47.01	51	81	169.508	34.8	41	56	1270	141.309	7.50342
Q3ZCQ8	Mitochondrial import inner membrane translocase subunit TIM50 OS=Homo sapiens GN=TIMM50 PE=1 SV=2 - [TIM50_HUMAN]					8.52048	8.22	2	2	12.5768	15.58	4	4					353	39.6215	8.36768
Q10713	Mitochondrial-processing peptidase subunit alpha OS=Homo sapiens GN=PMPCA PE=1 SV=2 - [MPPA_HUMAN]									6.61724	4.76	2	2					525	58.2156	6.91748
O75439	Mitochondrial-processing peptidase subunit beta OS=Homo sapiens GN=PMPCB PE=1 SV=2 - [MPPB_HUMAN]																	489	54.3315	6.82959
Q16659	Mitogen-activated protein kinase 6 OS=Homo sapiens GN=MAPK6 PE=1 SV=1 - [MK06_HUMAN]																	721	82.6287	5.03369
Q8IVT2	Mitotic interactor and substrate of PLK1 OS=Homo sapiens GN=MISP PE=1 SV=1 - [MISP_HUMAN]									7.576	5.74	3	3	6.63541	5.3	2	2	679	75.311	6.82959
Q7L9L4	MOB kinase activator 1B OS=Homo sapiens GN=MOB1B PE=1 SV=3 - [MOB1B_HUMAN]					8.78203	17.13	3	4	2.69969	10.65	2	2					216	25.0746	6.72705
Q8TE76	MORC family CW-type zinc finger protein 4 OS=Homo sapiens GN=MORC4 PE=1 SV=2 - [MORC4_HUMAN]	8.0149	6.62	3	3													937	106.281	7.45947
P78406	mRNA export factor OS=Homo sapiens GN=RAE1 PE=1 SV=1 - [RAE1L_HUMAN]	297.155	68.21	21	80	144.9	56.52	14	43	260.016	66.58	20	67	126.785	59.78	19	36	368	40.9419	7.82568
Q9BQG0	Myb-binding protein 1A OS=Homo sapiens GN=MYBBP1A PE=1 SV=2 - [MBB1A_HUMAN]																	1328	148.762	9.27588
P01106	Myc proto-oncogene protein OS=Homo sapiens GN=MYC PE=1 SV=1 - [MYC_HUMAN]					5.70149	8.88	3	3									439	48.774	5.49072
F8VPF3	Myosin light polypeptide 6 (Fragment) OS=Homo sapiens GN=MYL6 PE=1 SV=1 - [F8VPF3_HUMAN]					9.97489	22.31	2	3	9.31024	34.62	3	3	19.541	43.08	4	6	130	14.4268	4.51318
J3KSW8	Myosin phosphatase Rho-interacting protein (Fragment) OS=Homo sapiens GN=MPRIP PE=1 SV=1 - [J3KSW8_HUMAN]					12.5284	7.7	3	3									844	95.8704	6.03662
P19105	Myosin regulatory light chain 12A OS=Homo sapiens GN=MYL12A PE=1 SV=2 - [ML12A_HUMAN]	6.46339	12.28	2	2	7.2742	16.37	2	2					9.92043	23.98	3	3	171	19.7815	4.80518
P35580	Myosin-10 OS=Homo sapiens GN=MYH10 PE=1 SV=3 - [MYH10_HUMAN]	18.0082	3.04	5	6					8.46802	1.62	3	4	7.33397	1.06	3	3	1976	228.858	5.5415
P35579	Myosin-9 OS=Homo sapiens GN=MYH9 PE=1 SV=4 - [MYH9_HUMAN]	157.305	27.24	37	47	74.3746	14.8	18	21	193.546	31.33	45	52	199.157	31.53	50	65	1960	226.392	5.60498
P34059	N-acetylgalactosamine-6-sulfatase OS=Homo sapiens GN=GALNS PE=1 SV=1 - [GALNS_HUMAN]	23.4384	17.43	6	6	14.8104	9.58	3	5	19.9501	11.49	4	5	12.18	9.58	4	5	522	57.9891	6.7417
H0YFA9	N-acetylglucosamine-6-sulfatase (Fragment) OS=Homo sapiens GN=GNS PE=1 SV=1 - [H0YFA9_HUMAN]																	303	34.696	6.40479
P51688	N-sulphoglucosamine sulphohydrolase OS=Homo sapiens GN=SGSH PE=1 SV=1 - [SPHM_HUMAN]	15.5362	9.36	3	3					27.8837	16.93	5	7					502	56.6595	6.94678
Q16795	NADH dehydrogenase [ubiquinone] 1 alpha subcomplex subunit 9, mitochondrial OS=Homo sapiens GN=NDUFA9 PE=1 SV=2 - [NDUA9_HUMAN]					4.89034	8.22	2	2	5.84652	8.49	2	2					377	42.4826	9.80322
B4DJ81	NADH-ubiquinone oxidoreductase 75 kDa subunit, mitochondrial OS=Homo sapiens GN=NDUFS1 PE=1 SV=1 - [B4DJ81_HUMAN]					7.13278	4.26	2	2									611	66.879	5.37646
Q15843	NEDD8 OS=Homo sapiens GN=NEDD8 PE=1 SV=1 - [NEDD8_HUMAN]	23.8359	40.74	3	5	21.7976	56.79	5	9	26.7947	56.79	5	7	19.557	39.51	4	8	81	9.06595	8.42627
I3L100	Neuralized-like protein 4 (Fragment) OS=Homo sapiens GN=NEURL4 PE=1 SV=8 - [I3L100_HUMAN]	9.48091	3.01	2	2													1430	153.079	5.8208
Q09666	Neuroblast differentiation-associated protein AHNAK OS=Homo sapiens GN=AHNAK PE=1 SV=2 - [AHNK_HUMAN]					23.5672	2.63	6	6									5890	628.699	6.15088
Q04721	Neurogenic locus notch homolog protein 2 OS=Homo sapiens GN=NOTCH2 PE=1 SV=3 - [NOTC2_HUMAN]	20.285	2.47	5	6	26.6185	5.34	9	9	13.1061	2.83	5	5	17.2334	2.63	5	6	2471	265.226	5.13525
F5H6X6	Neutral alpha-glucosidase AB OS=Homo sapiens GN=GANAB PE=1 SV=1 - [F5H6X6_HUMAN]	6.10674	6.02	3	3													847	96.1558	5.71924
P25963	NF-kappa-B inhibitor alpha OS=Homo sapiens GN=NFKBIA PE=1 SV=1 - [IKBA_HUMAN]																	317	35.5865	4.67822
Q8NC60	Nitric oxide-associated protein 1 OS=Homo sapiens GN=NOA1 PE=1 SV=2 - [NOA1_HUMAN]	15.0193	8.31	4	4													698	78.4088	8.66064
D6RF93	Nuclear factor NF-kappa-B p105 subunit (Fragment) OS=Homo sapiens GN=NFKB1 PE=1 SV=1 - [D6RF93_HUMAN]																	196	21.3856	5.74463
A0A0A0MSU9	Nuclear migration protein nudC (Fragment) OS=Homo sapiens GN=NUDC PE=1 SV=1 - [A0A0A0MSU9_HUMAN]									5.74767	16.67	2	2					186	21.2315	5.19873
Q8TEM1	Nuclear pore membrane glycoprotein 210 OS=Homo sapiens GN=NUP210 PE=1 SV=3 - [PO210_HUMAN]	36.8636	8.06	10	10													1887	204.983	6.81494
P67809	Nuclease-sensitive element-binding protein 1 OS=Homo sapiens GN=YBX1 PE=1 SV=3 - [YBOX1_HUMAN]	111.169	50	11	30	85.1738	50	12	28	94.955	50	11	27	72.1537	51.54	12	23	324	35.9027	9.87646
P19338	Nucleolin OS=Homo sapiens GN=NCL PE=1 SV=3 - [NUCL_HUMAN]	6.67374	5.63	3	3	8.94707	4.93	3	3	6.73869	4.37	2	2	4.96669	5.07	2	2	710	76.5684	4.70361
F8W118	Nucleosome assembly protein 1-like 1 (Fragment) OS=Homo sapiens GN=NAP1L1 PE=1 SV=1 - [F8W118_HUMAN]	14.2483	16.75	2	3	9.46268	22.01	3	3	14.0376	26.79	4	4	12.1837	24.88	4	4	209	24.6783	4.67822
Q99733	Nucleosome assembly protein 1-like 4 OS=Homo sapiens GN=NAP1L4 PE=1 SV=1 - [NP1L4_HUMAN]									7.92987	7.73	3	3	4.53785	6.93	2	2	375	42.7969	4.69092
Q01804	OTU domain-containing protein 4 OS=Homo sapiens GN=OTUD4 PE=1 SV=4 - [OTUD4_HUMAN]	277.337	36.98	37	73	151.07	29.53	26	40	328.319	40.04	43	82	210.142	32.94	35	68	1114	123.968	6.7124
P50897	Palmitoyl-protein thioesterase 1 OS=Homo sapiens GN=PPT1 PE=1 SV=1 - [PPT1_HUMAN]	34.8408	20.92	4	8	33.3103	20.92	4	10	25.825	20.92	4	6	6.82218	6.54	2	2	306	34.1713	6.52197
Q8WXF1	Paraspeckle component 1 OS=Homo sapiens GN=PSPC1 PE=1 SV=1 - [PSPC1_HUMAN]	22.52	15.49	6	6	29.1026	14.91	6	9	19.6448	12.81	6	6	21.6004	15.68	6	6	523	58.7062	6.66846
Q96EY7	Pentatricopeptide repeat domain-containing protein 3, mitochondrial OS=Homo sapiens GN=PTCD3 PE=1 SV=3 - [PTCD3_HUMAN]					11.1557	7.55	4	4									689	78.4997	6.41748
Q92626	Peroxidasin homolog OS=Homo sapiens GN=PXDN PE=1 SV=2 - [PXDN_HUMAN]	31.0948	6.83	7	8													1479	165.17	7.1665
P32119	Peroxiredoxin-2 OS=Homo sapiens GN=PRDX2 PE=1 SV=5 - [PRDX2_HUMAN]	19.9418	23.74	5	6	14.1782	14.65	3	4	5.72831	9.6	2	3	14.6607	27.78	5	6	198	21.8782	5.97314
Q13162	Peroxiredoxin-4 OS=Homo sapiens GN=PRDX4 PE=1 SV=1 - [PRDX4_HUMAN]	33.0049	35.79	8	9	38.201	43.17	9	10	34.2838	38.01	7	10	20.5944	19.93	5	6	271	30.5208	6.29053
P30041	Peroxiredoxin-6 OS=Homo sapiens GN=PRDX6 PE=1 SV=3 - [PRDX6_HUMAN]	7.51001	14.73	3	3													224	25.0192	6.37939
Q8WW12	PEST proteolytic signal-containing nuclear protein OS=Homo sapiens GN=PCNP PE=1 SV=2 - [PCNP_HUMAN]					7.92141	19.66	3	3	9.81887	24.72	3	3	5.97815	15.73	2	2	178	18.9134	7.48877
Q7RTV0	PHD finger-like domain-containing protein 5A OS=Homo sapiens GN=PHF5A PE=1 SV=1 - [PHF5A_HUMAN]					8.75898	31.82	3	3									110	12.397	8.41162
Q14693	Phosphatidate phosphatase LPIN1 OS=Homo sapiens GN=LPIN1 PE=1 SV=2 - [LPIN1_HUMAN]	9.62768	4.27	2	2													890	98.6024	6.58057
Q92539	Phosphatidate phosphatase LPIN2 OS=Homo sapiens GN=LPIN2 PE=1 SV=1 - [LPIN2_HUMAN]																	896	99.3372	5.32568
Q53GA4	Pleckstrin homology-like domain family A member 2 OS=Homo sapiens GN=PHLDA2 PE=1 SV=2 - [PHLA2_HUMAN]									4.83216	11.84	2	2					152	17.0818	9.17334
A0A087WTT1	Polyadenylate-binding protein OS=Homo sapiens GN=PABPC1 PE=1 SV=1 - [A0A087WTT1_HUMAN]													15.8409	13.41	6	6	522	58.4988	9.26123
B1ANR0	Polyadenylate-binding protein OS=Homo sapiens GN=PABPC4 PE=1 SV=1 - [B1ANR0_HUMAN]													6.11312	8.94	3	3	615	67.9279	9.45166
Q9BSM1	Polycomb group RING finger protein 1 OS=Homo sapiens GN=PCGF1 PE=1 SV=2 - [PCGF1_HUMAN]	20.6576	26.64	5	5	57.9499	43.24	9	17	29.2262	40.15	8	9	40.2148	33.2	9	12	259	30.3266	8.90967
Q6NZI2	Polymerase I and transcript release factor OS=Homo sapiens GN=PTRF PE=1 SV=1 - [PTRF_HUMAN]	25.637	21.03	5	6	45.049	22.56	7	11	29.9069	22.82	5	7	19.5479	20.77	5	6	390	43.4498	5.60498
F5H265	Polyubiquitin-C (Fragment) OS=Homo sapiens GN=UBC PE=1 SV=1 - [F5H265_HUMAN]	28.8723	63.09	4	8	46.5855	51.01	3	16	69.001	80.54	7	22	59.4627	73.83	8	24	149	16.8311	6.58057
A5A3E0	POTE ankyrin domain family member F OS=Homo sapiens GN=POTEF PE=1 SV=2 - [POTEF_HUMAN]	260.443	7.44	8	82	106.81	5.95	7	32	288.313	16.19	13	94	170.166	10.51	10	57	1075	121.367	6.20166
P0CG39	POTE ankyrin domain family member J OS=Homo sapiens GN=POTEJ PE=3 SV=1 - [POTEJ_HUMAN]	194.732	6.65	6	63	62.6951	5.11	5	20	225.248	8.09	8	77	100.5	8	8	30	1038	117.315	5.97314
O43143	Pre-mRNA-splicing factor ATP-dependent RNA helicase DHX15 OS=Homo sapiens GN=DHX15 PE=1 SV=2 - [DHX15_HUMAN]	26.2372	11.95	7	7	24.2336	11.95	7	7	19.0285	11.07	6	6	9.44327	5.16	3	3	795	90.8752	7.45947
P02545	Prelamin-A/C OS=Homo sapiens GN=LMNA PE=1 SV=1 - [LMNA_HUMAN]	25.3579	13.86	7	7	70.4076	37.05	18	19	22.6146	12.5	7	7	25.8015	15.21	8	9	664	74.0947	7.02002
A6NJ78	Probable methyltransferase-like protein 15 OS=Homo sapiens GN=METTL15 PE=1 SV=1 - [MET15_HUMAN]	33.4791	35.87	8	9	19.1022	22.36	6	6	25.2742	23.1	6	9	6.99593	11.79	3	3	407	46.0916	8.6167
Q7L3T8	Probable proline--tRNA ligase, mitochondrial OS=Homo sapiens GN=PARS2 PE=1 SV=1 - [SYPM_HUMAN]					1.72188	5.05	2	2									475	53.2281	8.104
E7ETU9	Procollagen-lysine,2-oxoglutarate 5-dioxygenase 2 OS=Homo sapiens GN=PLOD2 PE=1 SV=1 - [E7ETU9_HUMAN]													6.14236	4.27	2	2	703	81.1187	6.65381
O60568	Procollagen-lysine,2-oxoglutarate 5-dioxygenase 3 OS=Homo sapiens GN=PLOD3 PE=1 SV=1 - [PLOD3_HUMAN]	18.5849	10.84	5	5					13.0472	6.23	3	3					738	84.7315	6.04932
Q86XN7	Proline and serine-rich protein 1 OS=Homo sapiens GN=PROSER1 PE=1 SV=2 - [PRSR1_HUMAN]	6.35712	2.44	2	2	33.9105	11.86	8	11	11.6728	4.45	3	4	14.0449	6.99	4	6	944	95.639	8.88037
P13674	Prolyl 4-hydroxylase subunit alpha-1 OS=Homo sapiens GN=P4HA1 PE=1 SV=2 - [P4HA1_HUMAN]					21.8439	26.03	8	9	25.2247	19.48	7	7	10.3473	9.55	3	3	534	61.011	6.01123
A0A087WTV2	Proteasome activator complex subunit 3 OS=Homo sapiens GN=PSME3 PE=1 SV=1 - [A0A087WTV2_HUMAN]	10.4203	12.94	2	3													170	19.8636	5.69385
Q92530	Proteasome inhibitor PI31 subunit OS=Homo sapiens GN=PSMF1 PE=1 SV=2 - [PSMF1_HUMAN]	46.3483	35.79	7	11					32.727	37.64	6	8	12.8937	22.88	3	4	271	29.798	5.74463
H0YMZ1	Proteasome subunit alpha type (Fragment) OS=Homo sapiens GN=PSMA4 PE=1 SV=8 - [H0YMZ1_HUMAN]	25.5972	42.73	6	7	7.12706	10	2	2	14.0484	14.55	3	4	6.98692	32.73	4	4	220	24.5104	6.771
H0YLS6	Proteasome subunit alpha type OS=Homo sapiens GN=PSMA4 PE=1 SV=1 - [H0YLS6_HUMAN]	10.1168	34.4	3	3					5.53589	15.2	2	2	3.07192	40	3	3	125	13.9389	7.23975
P25786	Proteasome subunit alpha type-1 OS=Homo sapiens GN=PSMA1 PE=1 SV=1 - [PSA1_HUMAN]	78.2925	57.79	13	24	29.3358	40.3	7	8	89.1563	49.81	12	26	39.4838	31.18	7	12	263	29.5369	6.60986
P25787	Proteasome subunit alpha type-2 OS=Homo sapiens GN=PSMA2 PE=1 SV=2 - [PSA2_HUMAN]	65.3656	60.26	9	14	15.0567	29.06	4	4	71.1261	44.02	7	15	31.5627	57.26	10	11	234	25.8823	7.43018
P28066	Proteasome subunit alpha type-5 OS=Homo sapiens GN=PSMA5 PE=1 SV=3 - [PSA5_HUMAN]	49.6973	45.64	8	11	13.5381	22.41	4	4	41.0367	45.64	8	13	21.1948	34.85	6	7	241	26.3942	4.79248
P60900	Proteasome subunit alpha type-6 OS=Homo sapiens GN=PSMA6 PE=1 SV=1 - [PSA6_HUMAN]	24.0025	28.46	6	6					28.2939	28.86	7	8	18.4427	33.74	6	6	246	27.3818	6.75635
O14818	Proteasome subunit alpha type-7 OS=Homo sapiens GN=PSMA7 PE=1 SV=1 - [PSA7_HUMAN]	40.8443	41.94	9	13	16.7506	25	4	4	45.7096	52.42	10	13	34.0894	47.58	9	11	248	27.8696	8.45557
P20618	Proteasome subunit beta type-1 OS=Homo sapiens GN=PSMB1 PE=1 SV=2 - [PSB1_HUMAN]	88.4677	52.7	11	21	14.1488	24.07	4	4	68.98	48.13	10	17	40.4684	47.72	8	13	241	26.4724	8.1333
P49721	Proteasome subunit beta type-2 OS=Homo sapiens GN=PSMB2 PE=1 SV=1 - [PSB2_HUMAN]	51.6802	40.8	7	14	10.1292	17.41	2	3	57.6747	64.18	11	16	32.0753	35.32	7	9	201	22.8217	7.02002
P49720	Proteasome subunit beta type-3 OS=Homo sapiens GN=PSMB3 PE=1 SV=2 - [PSB3_HUMAN]	14.0957	23.41	3	4					10.2729	18.05	3	3	14.9206	23.41	3	4	205	22.9335	6.55127
P28070	Proteasome subunit beta type-4 OS=Homo sapiens GN=PSMB4 PE=1 SV=4 - [PSB4_HUMAN]	69.2797	47.35	7	16	12.1617	28.03	4	4	48.2844	42.8	8	12	30.8536	43.18	7	8	264	29.1855	5.97314
P28074	Proteasome subunit beta type-5 OS=Homo sapiens GN=PSMB5 PE=1 SV=3 - [PSB5_HUMAN]	29.7643	23.19	5	8					22.2844	23.95	6	6	15.3452	25.1	6	6	263	28.4622	6.91748
P28072	Proteasome subunit beta type-6 OS=Homo sapiens GN=PSMB6 PE=1 SV=4 - [PSB6_HUMAN]									13.6385	17.57	4	5	10.109	17.57	4	4	239	25.3414	4.91943
Q99436	Proteasome subunit beta type-7 OS=Homo sapiens GN=PSMB7 PE=1 SV=1 - [PSB7_HUMAN]	26.4934	41.16	7	8					24.5771	26.71	6	7	9.42204	15.52	4	4	277	29.9462	7.6792
A0A140T998	Proteasome subunit beta type-8 OS=Homo sapiens GN=PSMB8 PE=1 SV=1 - [A0A140T998_HUMAN]																	252	27.8323	7.79639
E9PKG1	Protein arginine N-methyltransferase 1 OS=Homo sapiens GN=PRMT1 PE=1 SV=1 - [E9PKG1_HUMAN]	8.49073	13.85	3	3	30.6928	26.46	7	8									325	37.6848	6.15088
O14744	Protein arginine N-methyltransferase 5 OS=Homo sapiens GN=PRMT5 PE=1 SV=4 - [ANM5_HUMAN]	589.99	71.27	42	153	313.753	72.68	39	82	424.722	73.78	43	105	219.234	53.06	29	71	637	72.6376	6.29053
H7BZJ3	Protein disulfide-isomerase A3 (Fragment) OS=Homo sapiens GN=PDIA3 PE=1 SV=1 - [H7BZJ3_HUMAN]	12.194	31.71	3	3					13.2612	32.52	3	4	9.60856	28.46	3	3	123	13.5108	7.29834
P30101	Protein disulfide-isomerase A3 OS=Homo sapiens GN=PDIA3 PE=1 SV=4 - [PDIA3_HUMAN]	57.2	35.25	14	16	29.1537	26.14	9	10	53.0132	31.68	12	14	32.3652	26.14	9	9	505	56.7468	6.354
P07237	Protein disulfide-isomerase OS=Homo sapiens GN=P4HB PE=1 SV=3 - [PDIA1_HUMAN]	93.1702	44.09	21	25	59.488	37.2	16	18	81.517	43.9	20	23	62.5175	39.57	16	19	508	57.0807	4.86865
B8ZZU8	Protein ELOB OS=Homo sapiens GN=ELOB PE=1 SV=1 - [B8ZZU8_HUMAN]									5.2851	29.2	2	2					113	12.5193	4.97021
Q03111	Protein ENL OS=Homo sapiens GN=MLLT1 PE=1 SV=2 - [ENL_HUMAN]	5.95706	3.94	2	2	6.6352	3.94	2	2									559	62.018	8.5874
Q8WUF8	Protein FAM172A OS=Homo sapiens GN=FAM172A PE=2 SV=1 - [F172A_HUMAN]	373.166	63.7	33	106	261.723	50	27	70	240.235	57.45	33	64	185.19	61.3	31	54	416	47.9423	6.0874
A0A075B6R9	Protein IGKV2D-24 (Fragment) OS=Homo sapiens GN=IGKV2D-24 PE=4 SV=1 - [A0A075B6R9_HUMAN]																	120	13.0707	8.86572
Q5SWA1	Protein phosphatase 1 regulatory subunit 15B OS=Homo sapiens GN=PPP1R15B PE=1 SV=1 - [PR15B_HUMAN]					5.63116	6.17	2	3	8.47696	7.71	3	4					713	79.1023	4.69092
O75688	Protein phosphatase 1B OS=Homo sapiens GN=PPM1B PE=1 SV=1 - [PPM1B_HUMAN]									5.83309	5.22	2	2	6.00527	5.22	2	2	479	52.6094	5.04639
Q7Z6K3	Protein prenyltransferase alpha subunit repeat-containing protein 1 OS=Homo sapiens GN=PTAR1 PE=1 SV=2 - [PTAR1_HUMAN]	56.7015	33.33	10	15	20.9802	16.67	6	6	39.1899	31.34	10	10	3.10371	8.46	2	2	402	46.376	6.99072
Q5JSZ5	Protein PRRC2B OS=Homo sapiens GN=PRRC2B PE=1 SV=2 - [PRC2B_HUMAN]									0	1.03	2	2					2229	242.817	8.33838
P06702	Protein S100-A9 OS=Homo sapiens GN=S100A9 PE=1 SV=1 - [S10A9_HUMAN]																	114	13.2335	6.12549
X6RGP5	Protein transport protein Sec16A (Fragment) OS=Homo sapiens GN=SEC16A PE=1 SV=1 - [X6RGP5_HUMAN]																	1059	115.15	6.13818
Q96QA6	Protein yippee-like 2 OS=Homo sapiens GN=YPEL2 PE=1 SV=1 - [YPEL2_HUMAN]																	119	13.5686	8.03076
Q14517	Protocadherin Fat 1 OS=Homo sapiens GN=FAT1 PE=1 SV=2 - [FAT1_HUMAN]													3.0561	0.81	2	2	4588	505.958	4.99561
Q9BYX7	Putative beta-actin-like protein 3 OS=Homo sapiens GN=POTEKP PE=5 SV=1 - [ACTBM_HUMAN]	255.256	20.53	7	79	107.552	16.27	6	32	287.48	40	10	91	160.345	24.27	9	45	375	41.9888	6.32861
Q58FF7	Putative heat shock protein HSP 90-beta-3 OS=Homo sapiens GN=HSP90AB3P PE=5 SV=1 - [H90B3_HUMAN]	39.3176	13.4	7	10					26.0647	14.74	6	8	5.72558	5.36	2	2	597	68.282	4.79248
Q8N0V3	Putative ribosome-binding factor A, mitochondrial OS=Homo sapiens GN=RBFA PE=1 SV=3 - [RBFA_HUMAN]																	343	38.3352	7.85498
H3BTN5	Pyruvate kinase (Fragment) OS=Homo sapiens GN=PKM PE=1 SV=1 - [H3BTN5_HUMAN]																	485	53.0112	6.84424
P46060	Ran GTPase-activating protein 1 OS=Homo sapiens GN=RANGAP1 PE=1 SV=1 - [RAGP1_HUMAN]													5.56876	11.24	3	3	587	63.5023	4.67822
Q86WH2	Ras association domain-containing protein 3 OS=Homo sapiens GN=RASSF3 PE=1 SV=1 - [RASF3_HUMAN]									5.63688	14.29	2	2					238	27.545	7.44482
P27694	Replication protein A 70 kDa DNA-binding subunit OS=Homo sapiens GN=RPA1 PE=1 SV=2 - [RFA1_HUMAN]																	616	68.0953	7.21045
Q15293	Reticulocalbin-1 OS=Homo sapiens GN=RCN1 PE=1 SV=1 - [RCN1_HUMAN]	10.4953	11.18	3	3	7.43831	7.25	2	2	5.51415	7.25	2	2	4.57633	7.25	2	2	331	38.8662	4.99561
Q14257	Reticulocalbin-2 OS=Homo sapiens GN=RCN2 PE=1 SV=1 - [RCN2_HUMAN]	51.2494	37.54	8	12	42.3399	32.49	9	9	50.1515	45.11	9	13	27.7426	37.22	7	8	317	36.8536	4.39893
O43924	Retinal rod rhodopsin-sensitive cGMP 3',5'-cyclic phosphodiesterase subunit delta OS=Homo sapiens GN=PDE6D PE=1 SV=1 - [PDE6D_HUMAN]	13.7302	25.33	3	4	13.0946	25.33	3	4	11.3756	25.33	3	3					150	17.4089	5.66846
Q5T5U3	Rho GTPase-activating protein 21 OS=Homo sapiens GN=ARHGAP21 PE=1 SV=1 - [RHG21_HUMAN]	22.6076	4.85	6	6					27.1523	5.93	7	7	5.07386	4.09	4	7	1957	217.198	7.79639
P23921	Ribonucleoside-diphosphate reductase large subunit OS=Homo sapiens GN=RRM1 PE=1 SV=1 - [RIR1_HUMAN]																	792	90.0125	7.15186
E7EQV9	Ribosomal protein L15 (Fragment) OS=Homo sapiens GN=RPL15 PE=1 SV=1 - [E7EQV9_HUMAN]																	174	20.4971	11.2827
Q5W0B1	RING finger protein 219 OS=Homo sapiens GN=RNF219 PE=1 SV=1 - [RN219_HUMAN]	23.8376	15.01	6	6	41.1722	16.53	8	15	23.8369	15.84	7	7	18.6118	13.91	5	6	726	81.0657	5.71924
Q8N488	RING1 and YY1-binding protein OS=Homo sapiens GN=RYBP PE=1 SV=2 - [RYBP_HUMAN]					5.16337	17.98	2	2	15.0807	19.3	2	4	22.6658	21.93	4	6	228	24.8065	9.62744
A0A0A0MR66	RNA binding motif protein 10, isoform CRA_d OS=Homo sapiens GN=RBM10 PE=1 SV=1 - [A0A0A0MR66_HUMAN]	223.565	37.79	28	62	432.25	53.07	52	121	250.414	44.02	38	68	304.379	51.26	45	102	995	110.299	6.27783
H0Y6E7	RNA-binding motif protein, X chromosome (Fragment) OS=Homo sapiens GN=RBMX PE=1 SV=2 - [H0Y6E7_HUMAN]					7.65625	10.27	2	2	7.27261	9.93	2	2					292	31.8364	9.84717
Q96PK6	RNA-binding protein 14 OS=Homo sapiens GN=RBM14 PE=1 SV=2 - [RBM14_HUMAN]	19.0824	10.31	5	5	28.5072	15.55	6	11	37.6739	11.51	7	12	41.4612	21.52	9	13	669	69.4489	9.67139
A0A0U1RQH7	RNA-binding protein 39 (Fragment) OS=Homo sapiens GN=RBM39 PE=1 SV=1 - [A0A0U1RQH7_HUMAN]																	245	26.6816	7.89893
P78332	RNA-binding protein 6 OS=Homo sapiens GN=RBM6 PE=1 SV=5 - [RBM6_HUMAN]					6.69573	4.27	2	3					2.50271	2.05	2	2	1123	128.565	6.31592
Q9Y265	RuvB-like 1 OS=Homo sapiens GN=RUVBL1 PE=1 SV=1 - [RUVB1_HUMAN]																	456	50.1963	6.41748
Q9Y230	RuvB-like 2 OS=Homo sapiens GN=RUVBL2 PE=1 SV=3 - [RUVB2_HUMAN]					10.2307	8.64	3	3	9.40808	7.78	3	3	5.17974	5.18	2	2	463	51.1246	5.64307
Q9BY12	S phase cyclin A-associated protein in the endoplasmic reticulum OS=Homo sapiens GN=SCAPER PE=1 SV=2 - [SCAPE_HUMAN]					15.405	4.79	5	5									1400	158.188	7.44482
Q13309	S-phase kinase-associated protein 2 OS=Homo sapiens GN=SKP2 PE=1 SV=2 - [SKP2_HUMAN]	612.948	81.84	30	140	628.386	81.84	32	151	348.875	79.72	28	84	107.939	54.48	21	33	424	47.7306	7.10791
F8VSC5	SCY1-like protein 2 (Fragment) OS=Homo sapiens GN=SCYL2 PE=1 SV=1 - [F8VSC5_HUMAN]					6.46197	4.26	2	2									681	77.0044	7.04932
J3KPI1	Selenocysteine insertion sequence-binding protein 2-like (Fragment) OS=Homo sapiens GN=SECISBP2L PE=1 SV=8 - [J3KPI1_HUMAN]	8.17327	4.29	2	3					6.49915	5.24	2	2					630	69.7784	9.05615
O60613	Selenoprotein F OS=Homo sapiens GN=SELENOF PE=1 SV=3 - [SEP15_HUMAN]																	162	17.7799	5.03369
Q13501	Sequestosome-1 OS=Homo sapiens GN=SQSTM1 PE=1 SV=1 - [SQSTM_HUMAN]	24.2555	21.14	5	5	14.0099	12.5	3	3	19.7976	13.41	3	3	21.4659	21.59	5	5	440	47.6569	5.22412
Q9Y3F4	Serine-threonine kinase receptor-associated protein OS=Homo sapiens GN=STRAP PE=1 SV=1 - [STRAP_HUMAN]																	350	38.414	5.12256
Q13188	Serine/threonine-protein kinase 3 OS=Homo sapiens GN=STK3 PE=1 SV=2 - [STK3_HUMAN]					4.91757	5.09	2	2									491	56.265	5.23682
Q15208	Serine/threonine-protein kinase 38 OS=Homo sapiens GN=STK38 PE=1 SV=1 - [STK38_HUMAN]	303.721	66.24	33	77	264.981	67.96	33	76	313.336	70.32	37	89	192.772	57.63	29	59	465	54.1554	7.15186
Q9Y2H1	Serine/threonine-protein kinase 38-like OS=Homo sapiens GN=STK38L PE=1 SV=3 - [ST38L_HUMAN]	143.29	55.82	25	39	178.996	65.09	32	48	159.456	57.54	30	40	119.935	50.86	29	41	464	53.9684	6.81494
Q13043	Serine/threonine-protein kinase 4 OS=Homo sapiens GN=STK4 PE=1 SV=2 - [STK4_HUMAN]									5.01763	4.52	2	2					487	55.5949	5.07178
P51955	Serine/threonine-protein kinase Nek2 OS=Homo sapiens GN=NEK2 PE=1 SV=1 - [NEK2_HUMAN]	38.0235	22.02	7	8	14.1251	15.06	4	4	20.5963	13.48	6	6					445	51.7309	8.89502
Q9BRS2	Serine/threonine-protein kinase RIO1 OS=Homo sapiens GN=RIOK1 PE=1 SV=2 - [RIOK1_HUMAN]	36.3019	18.13	7	7	11.0952	12.32	4	4	33.9906	18.13	7	9	13.1355	10.56	3	4	568	65.5417	6.18896
B3KQV6	Serine/threonine-protein phosphatase 2A 65 kDa regulatory subunit A alpha isoform OS=Homo sapiens GN=PPP2R1A PE=1 SV=1 - [B3KQV6_HUMAN]	7.62547	7.56	2	2													410	45.5748	5.36377
F5GXG4	Serine/threonine-protein phosphatase PGAM5, mitochondrial OS=Homo sapiens GN=PGAM5 PE=1 SV=1 - [F5GXG4_HUMAN]																	140	15.9011	7.02002
P50454	Serpin H1 OS=Homo sapiens GN=SERPINH1 PE=1 SV=2 - [SERPH_HUMAN]	17.2749	18.18	4	4	12.0093	12.68	3	3	15.1074	14.59	4	4	8.68624	13.16	3	3	418	46.4112	8.68994
Q04837	Single-stranded DNA-binding protein, mitochondrial OS=Homo sapiens GN=SSBP1 PE=1 SV=1 - [SSBP_HUMAN]					14.484	41.89	4	5									148	17.249	9.59814
Q9P270	SLAIN motif-containing protein 2 OS=Homo sapiens GN=SLAIN2 PE=1 SV=2 - [SLAI2_HUMAN]					15.7784	11.53	4	4	17.2786	12.74	5	5	13.2337	13.43	4	4	581	62.5053	9.45166
P62314	Small nuclear ribonucleoprotein Sm D1 OS=Homo sapiens GN=SNRPD1 PE=1 SV=1 - [SMD1_HUMAN]	18.043	43.7	3	4	18.1135	43.7	3	5	17.2496	43.7	3	4	14.3576	34.45	2	4	119	13.2734	11.561
P62316	Small nuclear ribonucleoprotein Sm D2 OS=Homo sapiens GN=SNRPD2 PE=1 SV=1 - [SMD2_HUMAN]	5.98883	22.88	2	2	16.792	27.12	4	5	11.9799	35.59	3	4	13.2944	40.68	5	6	118	13.5182	9.90576
J3QLE5	Small nuclear ribonucleoprotein-associated protein N (Fragment) OS=Homo sapiens GN=SNRPN PE=1 SV=1 - [J3QLE5_HUMAN]	5.89579	21.3	3	3	9.74144	17.16	2	3	8.18206	21.3	3	3					169	17.5353	9.99365
Q9H4F8	SPARC-related modular calcium-binding protein 1 OS=Homo sapiens GN=SMOC1 PE=1 SV=1 - [SMOC1_HUMAN]	10.8306	7.6	2	2					7.88719	7.6	2	2	9.083	7.6	2	2	434	48.1317	8.22119
Q13813	Spectrin alpha chain, non-erythrocytic 1 OS=Homo sapiens GN=SPTAN1 PE=1 SV=3 - [SPTN1_HUMAN]	119.414	19.3	30	35	300.108	37.78	68	80	168.187	24.39	40	43	118.522	21.16	35	38	2472	284.364	5.35107
Q01082	Spectrin beta chain, non-erythrocytic 1 OS=Homo sapiens GN=SPTBN1 PE=1 SV=2 - [SPTB2_HUMAN]	51.3006	8.8	13	14	147.81	26.02	42	44	62.8353	10.49	18	19	76.1315	13.45	25	27	2364	274.439	5.56689
O15020	Spectrin beta chain, non-erythrocytic 2 OS=Homo sapiens GN=SPTBN2 PE=1 SV=3 - [SPTN2_HUMAN]					8.38156	1.63	3	3									2390	271.157	6.11279
Q9Y657	Spindlin-1 OS=Homo sapiens GN=SPIN1 PE=1 SV=3 - [SPIN1_HUMAN]	87.0331	68.7	10	19	102.154	74.81	13	26	85.5701	68.7	11	19	75.5566	70.23	13	21	262	29.5818	6.96143
A0A087X074	Spindlin-2A OS=Homo sapiens GN=SPIN2A PE=4 SV=1 - [A0A087X074_HUMAN]	28.9834	29.94	3	6	11.8571	19.75	2	3	26.7657	29.94	3	6					157	17.6199	8.86572
Q5JUX0	Spindlin-3 OS=Homo sapiens GN=SPIN3 PE=1 SV=1 - [SPIN3_HUMAN]	27.3869	18.99	3	6	38.3111	24.03	4	10	19.4453	18.99	3	5					258	29.1887	6.80029
A0A0G2JJL7	Spliceosome RNA helicase DDX39B (Fragment) OS=Homo sapiens GN=DDX39B PE=1 SV=1 - [A0A0G2JJL7_HUMAN]					8.31913	17.65	3	3									187	20.3842	5.16064
Q15459	Splicing factor 3A subunit 1 OS=Homo sapiens GN=SF3A1 PE=1 SV=1 - [SF3A1_HUMAN]	28.1946	14.38	8	8	83.6046	27.11	18	26	7.37124	3.78	2	2	15.8501	9.08	4	4	793	88.8305	5.22412
Q15428	Splicing factor 3A subunit 2 OS=Homo sapiens GN=SF3A2 PE=1 SV=2 - [SF3A2_HUMAN]	7.14119	9.05	2	2	15.6899	14.66	4	5					2.35746	9.05	2	2	464	49.2243	9.64209
Q12874	Splicing factor 3A subunit 3 OS=Homo sapiens GN=SF3A3 PE=1 SV=1 - [SF3A3_HUMAN]					41.011	31.34	9	10	6.60084	7.78	2	2	6.803	6.59	2	2	501	58.8123	5.37646
O75533	Splicing factor 3B subunit 1 OS=Homo sapiens GN=SF3B1 PE=1 SV=3 - [SF3B1_HUMAN]	51.5659	16.79	13	14	122.827	30.98	28	35	115.366	26.76	26	31	95.2028	28.99	25	31	1304	145.738	7.09326
Q13435	Splicing factor 3B subunit 2 OS=Homo sapiens GN=SF3B2 PE=1 SV=2 - [SF3B2_HUMAN]	61.242	23.24	16	18	119.102	41.79	30	38	81.0058	29.83	21	27	86.1953	40	26	29	895	100.165	5.66846
Q15393	Splicing factor 3B subunit 3 OS=Homo sapiens GN=SF3B3 PE=1 SV=4 - [SF3B3_HUMAN]	23.546	7.31	5	6	52.3817	19.56	15	17	20.7282	7.97	6	6	7.5658	3.45	3	3	1217	135.492	5.26221
Q15427	Splicing factor 3B subunit 4 OS=Homo sapiens GN=SF3B4 PE=1 SV=1 - [SF3B4_HUMAN]	16.1566	9.43	2	4	28.9149	19.81	4	7	20.4618	13.44	3	6	2.39301	9.91	3	4	424	44.3571	8.55811
Q9Y3B4	Splicing factor 3B subunit 6 OS=Homo sapiens GN=SF3B6 PE=1 SV=1 - [SF3B6_HUMAN]					13.4392	32	3	4									125	14.5756	9.37842
Q96I25	Splicing factor 45 OS=Homo sapiens GN=RBM17 PE=1 SV=1 - [SPF45_HUMAN]	7.63202	19.95	3	3	48.6038	43.89	12	19	28.3452	26.68	6	8	10.3205	8.48	3	3	401	44.9339	5.97314
P23246	Splicing factor, proline- and glutamine-rich OS=Homo sapiens GN=SFPQ PE=1 SV=2 - [SFPQ_HUMAN]					22.8499	13.44	6	6	11.4824	7.07	3	3	4.30926	3.82	2	2	707	76.1016	9.43701
Q8NCJ5	SPRY domain-containing protein 3 OS=Homo sapiens GN=SPRYD3 PE=1 SV=2 - [SPRY3_HUMAN]	186.597	68.1	21	37	118.017	66.52	18	27	183.225	71.27	23	38	106.89	59.73	20	29	442	49.6625	6.16357
Q14247	Src substrate cortactin OS=Homo sapiens GN=CTTN PE=1 SV=2 - [SRC8_HUMAN]													20.2621	18.91	7	8	550	61.5485	5.40186
P38646	Stress-70 protein, mitochondrial OS=Homo sapiens GN=HSPA9 PE=1 SV=2 - [GRP75_HUMAN]	199.721	55.08	27	52	137.898	39.76	21	38	212.84	46.54	31	55	131.719	42.42	25	43	679	73.6348	6.16357
D6RFM5	Succinate dehydrogenase [ubiquinone] flavoprotein subunit, mitochondrial OS=Homo sapiens GN=SDHA PE=1 SV=1 - [D6RFM5_HUMAN]	17.8993	13.21	3	5					12.5943	13.04	3	4					583	63.5267	7.23975
Q9UH99	SUN domain-containing protein 2 OS=Homo sapiens GN=SUN2 PE=1 SV=3 - [SUN2_HUMAN]	151.949	47.98	22	35	123.763	52.72	22	36	202.824	55.79	29	46	230.828	64.16	34	67	717	80.2616	6.72705
P17987	T-complex protein 1 subunit alpha OS=Homo sapiens GN=TCP1 PE=1 SV=1 - [TCPA_HUMAN]	86.6324	44.24	17	24	101.069	52.34	21	29	64.6445	41.73	15	18	2.59935	7.73	2	2	556	60.3056	6.11279
P78371	T-complex protein 1 subunit beta OS=Homo sapiens GN=CCT2 PE=1 SV=4 - [TCPB_HUMAN]	166.489	54.77	25	40	147.322	64.49	31	40	130.975	49.16	21	31	43.1425	31.78	10	16	535	57.4521	6.45557
P50991	T-complex protein 1 subunit delta OS=Homo sapiens GN=CCT4 PE=1 SV=4 - [TCPD_HUMAN]	73.603	31.73	12	18	74.8527	35.06	14	20	28.1306	17.25	7	9	13.2601	11.5	4	4	539	57.8878	7.82568
E7ENZ3	T-complex protein 1 subunit epsilon OS=Homo sapiens GN=CCT5 PE=1 SV=1 - [E7ENZ3_HUMAN]	79.8073	45.06	15	24	86.0759	50.62	18	25	57.135	36.63	16	20	27.3686	24.07	8	12	486	53.814	6.41748
P48643	T-complex protein 1 subunit epsilon OS=Homo sapiens GN=CCT5 PE=1 SV=1 - [TCPE_HUMAN]	84.3227	47.32	17	26	86.0759	46.77	19	26	66.1527	39.74	18	22	27.3686	21.63	8	12	541	59.6328	5.65576
Q99832	T-complex protein 1 subunit eta OS=Homo sapiens GN=CCT7 PE=1 SV=2 - [TCPH_HUMAN]	85.6708	50.83	18	21	68.8136	45.3	15	20	47.2612	28.91	9	11	12.9658	10.13	3	4	543	59.3289	7.6499
P49368	T-complex protein 1 subunit gamma OS=Homo sapiens GN=CCT3 PE=1 SV=4 - [TCPG_HUMAN]	101.258	42.94	19	26	122.64	44.95	23	36	79.9181	35.05	17	22	57.5961	35.05	15	18	545	60.4953	6.49365
P50990	T-complex protein 1 subunit theta OS=Homo sapiens GN=CCT8 PE=1 SV=4 - [TCPQ_HUMAN]	84.8444	39.05	19	25	75.832	42.52	19	25	44.7021	26.82	12	14	30.5413	19.53	10	11	548	59.5825	5.60498
P40227	T-complex protein 1 subunit zeta OS=Homo sapiens GN=CCT6A PE=1 SV=3 - [TCPZ_HUMAN]	77.6827	40.11	16	20	66.1343	39.92	14	18	51.5838	29	12	13	15.6692	19.4	6	6	531	57.9876	6.68311
F6SS63	TAK1-binding protein 3, isoform CRA_c OS=Homo sapiens GN=TAB3 PE=1 SV=2 - [F6SS63_HUMAN]	28.7679	22.04	7	9	12.6956	10.69	4	4	36.4849	22.37	10	11	26.2114	17.11	7	8	608	66.9883	9.0415
Q5UIP0	Telomere-associated protein RIF1 OS=Homo sapiens GN=RIF1 PE=1 SV=2 - [RIF1_HUMAN]					6.38255	1.01	2	2	16.1245	2.71	4	5	80.3403	9.02	19	22	2472	274.294	5.51611
Q8N5M4	Tetratricopeptide repeat protein 9C OS=Homo sapiens GN=TTC9C PE=1 SV=1 - [TTC9C_HUMAN]	8.80458	16.96	2	2					14.9528	26.32	4	4					171	20.0002	8.92432
Q15750	TGF-beta-activated kinase 1 and MAP3K7-binding protein 1 OS=Homo sapiens GN=TAB1 PE=1 SV=1 - [TAB1_HUMAN]	15.7457	14.09	5	5	12.8189	15.28	4	5	26.5291	22.62	5	7	25.6103	25.2	7	9	504	54.6104	5.51611
Q9Y2W1	Thyroid hormone receptor-associated protein 3 OS=Homo sapiens GN=THRAP3 PE=1 SV=2 - [TR150_HUMAN]	190.036	28.48	30	60	194.97	29.42	28	63	135.863	28.48	27	38	167.6	30.99	30	55	955	108.601	10.1548
Q9NXH8	Torsin-4A OS=Homo sapiens GN=TOR4A PE=1 SV=2 - [TOR4A_HUMAN]																	423	46.8849	9.93506
Q96EI5	Transcription elongation factor A protein-like 4 OS=Homo sapiens GN=TCEAL4 PE=1 SV=2 - [TCAL4_HUMAN]					4.51987	13.95	2	2									215	24.6319	5.19873
P31629	Transcription factor HIVEP2 OS=Homo sapiens GN=HIVEP2 PE=1 SV=2 - [ZEP2_HUMAN]	22.0293	3.52	5	5					40.1684	7.28	10	14	30.8317	7.07	9	11	2446	268.885	6.96143
O00268	Transcription initiation factor TFIID subunit 4 OS=Homo sapiens GN=TAF4 PE=1 SV=2 - [TAF4_HUMAN]	7.57484	4.7	2	2	42.1529	13.55	9	11	19.8467	7.83	4	4	11.0376	5.99	3	3	1085	110.047	9.93506
Q13263	Transcription intermediary factor 1-beta OS=Homo sapiens GN=TRIM28 PE=1 SV=5 - [TIF1B_HUMAN]	11.3519	5.63	3	3	23.515	12.69	8	8	13.8023	6.35	4	4	11.9468	11.14	4	4	835	88.4934	5.77002
Q86T24	Transcriptional regulator Kaiso OS=Homo sapiens GN=ZBTB33 PE=1 SV=2 - [KAISO_HUMAN]					6.90705	6.55	2	3									672	74.4382	5.12256
P55072	Transitional endoplasmic reticulum ATPase OS=Homo sapiens GN=VCP PE=1 SV=4 - [TERA_HUMAN]	25.2038	11.91	6	7	65.9455	25.19	16	22	19.9546	9.68	5	5	19.3447	14.02	7	7	806	89.2657	5.26221
P29401	Transketolase OS=Homo sapiens GN=TKT PE=1 SV=3 - [TKT_HUMAN]	7.66877	4.65	2	2													623	67.8347	7.66455
P51571	Translocon-associated protein subunit delta OS=Homo sapiens GN=SSR4 PE=1 SV=1 - [SSRD_HUMAN]																	173	18.9866	6.15088
H0Y720	Trinucleotide repeat-containing gene 6B protein (Fragment) OS=Homo sapiens GN=TNRC6B PE=1 SV=1 - [H0Y720_HUMAN]													9.91882	3.88	3	3	1391	148.586	7.26904
G5EA42	Tropomodulin 2 (Neuronal), isoform CRA_a OS=Homo sapiens GN=TMOD2 PE=1 SV=1 - [G5EA42_HUMAN]																	307	34.4711	6.85889
P28289	Tropomodulin-1 OS=Homo sapiens GN=TMOD1 PE=1 SV=1 - [TMOD1_HUMAN]													2.68411	8.91	2	2	359	40.5439	5.09717
Q9NYL9	Tropomodulin-3 OS=Homo sapiens GN=TMOD3 PE=1 SV=1 - [TMOD3_HUMAN]	133.22	67.33	18	34	90.4696	47.44	12	23	193.476	82.39	24	48	227.218	70.74	25	66	352	39.5703	5.18604
H0YKX5	Tropomyosin alpha-1 chain (Fragment) OS=Homo sapiens GN=TPM1 PE=1 SV=1 - [H0YKX5_HUMAN]																	142	16.3553	4.7417
P68363	Tubulin alpha-1B chain OS=Homo sapiens GN=TUBA1B PE=1 SV=1 - [TBA1B_HUMAN]	201.942	71.62	22	57	142.366	60.31	18	35	250.558	63.64	24	66	131.027	57.87	17	40	451	50.1196	5.05908
Q9BQE3	Tubulin alpha-1C chain OS=Homo sapiens GN=TUBA1C PE=1 SV=1 - [TBA1C_HUMAN]	187.244	58.35	20	53	120.437	46.77	15	30	208.486	50.33	21	57	124.747	54.34	16	38	449	49.8635	5.09717
P07437	Tubulin beta chain OS=Homo sapiens GN=TUBB PE=1 SV=2 - [TBB5_HUMAN]	482.97	72.3	28	131	309.002	72.3	26	83	601.401	75.23	32	160	301.194	82.21	29	85	444	49.639	4.89404
Q9BVA1	Tubulin beta-2B chain OS=Homo sapiens GN=TUBB2B PE=1 SV=1 - [TBB2B_HUMAN]	357.072	64.04	23	102	228.117	59.55	21	63	408.772	61.57	24	114	209.18	62.47	20	61	445	49.9209	4.89404
Q13509	Tubulin beta-3 chain OS=Homo sapiens GN=TUBB3 PE=1 SV=2 - [TBB3_HUMAN]	182.123	31.56	14	56	145.431	42	18	43	241.316	43.33	21	76	124.782	36.44	16	35	450	50.4003	4.93213
P68371	Tubulin beta-4B chain OS=Homo sapiens GN=TUBB4B PE=1 SV=1 - [TBB4B_HUMAN]	443.903	72.13	28	123	252.98	72.13	26	69	504.39	75.06	31	137	261.887	82.02	28	77	445	49.799	4.89404
Q9BUF5	Tubulin beta-6 chain OS=Homo sapiens GN=TUBB6 PE=1 SV=1 - [TBB6_HUMAN]	116.492	30.49	12	37	98.2739	35.65	13	28	202.265	54.93	20	55	83.0896	53.81	15	30	446	49.825	4.88135
P23258	Tubulin gamma-1 chain OS=Homo sapiens GN=TUBG1 PE=1 SV=2 - [TBG1_HUMAN]	11.6989	13.75	3	3					10.8208	7.98	2	2					451	51.1378	6.13818
P09661	U2 small nuclear ribonucleoprotein A' OS=Homo sapiens GN=SNRPA1 PE=1 SV=2 - [RU2A_HUMAN]					7.11174	12.16	3	3									255	28.3981	8.6167
Q8WWY3	U4/U6 small nuclear ribonucleoprotein Prp31 OS=Homo sapiens GN=PRPF31 PE=1 SV=2 - [PRP31_HUMAN]	25.9956	16.03	5	6	13.4392	12.42	4	4	20.275	16.03	5	5	26.2068	20.84	7	8	499	55.4214	5.78271
P83369	U7 snRNA-associated Sm-like protein LSm11 OS=Homo sapiens GN=LSM11 PE=1 SV=2 - [LSM11_HUMAN]	10.173	10.56	3	3													360	39.4756	10.9897
G5E9A6	Ubiquitin carboxyl-terminal hydrolase 11 OS=Homo sapiens GN=USP11 PE=1 SV=1 - [G5E9A6_HUMAN]	29.7037	12.39	7	8	17.525	10.54	5	6	30.6414	12.39	7	9	5.60394	4.67	3	4	920	104.965	5.32568
O15294	UDP-N-acetylglucosamine--peptide N-acetylglucosaminyltransferase 110 kDa subunit OS=Homo sapiens GN=OGT PE=1 SV=3 - [OGT1_HUMAN]	98.3163	25.81	23	27	62.1001	19.41	14	18	58.1831	15.97	13	16	47.0626	18.64	15	18	1046	116.85	6.69775
Q9BUA3	Uncharacterized protein C11orf84 OS=Homo sapiens GN=C11orf84 PE=1 SV=3 - [CK084_HUMAN]	121.313	64.57	17	26	240.258	84.78	23	57	159.635	72.18	20	35	85.9296	76.64	21	29	381	41.0114	5.0083
Q12965	Unconventional myosin-Ie OS=Homo sapiens GN=MYO1E PE=1 SV=2 - [MYO1E_HUMAN]	35.6733	12.82	9	12	9.22143	5.05	4	4	30.977	9.75	8	9	28.8601	10.92	8	11	1108	126.982	8.92432
A0A0A0MRM8	Unconventional myosin-VI OS=Homo sapiens GN=MYO6 PE=1 SV=1 - [A0A0A0MRM8_HUMAN]																	1253	144.924	8.55811
Q9HD67	Unconventional myosin-X OS=Homo sapiens GN=MYO10 PE=1 SV=3 - [MYO10_HUMAN]	23.6274	5.05	6	6					4.36842	0.83	2	2					2058	237.198	6.21436
Q9P0L0	Vesicle-associated membrane protein-associated protein A OS=Homo sapiens GN=VAPA PE=1 SV=3 - [VAPA_HUMAN]					6.64263	13.25	2	2									249	27.8752	8.6167
P08670	Vimentin OS=Homo sapiens GN=VIM PE=1 SV=4 - [VIME_HUMAN]	41.8779	31.76	12	13	120.902	60.3	25	34	50.3893	38.2	13	14	37.5889	37.55	13	15	466	53.6191	5.12256
A0A0A0MQY7	VWFA and cache domain-containing protein 1 OS=Homo sapiens GN=CACHD1 PE=1 SV=1 - [A0A0A0MQY7_HUMAN]																	1223	136.624	6.55127
O75083	WD repeat-containing protein 1 OS=Homo sapiens GN=WDR1 PE=1 SV=4 - [WDR1_HUMAN]	18.7605	6.44	4	4													606	66.1519	6.65381
P16989	Y-box-binding protein 3 OS=Homo sapiens GN=YBX3 PE=1 SV=4 - [YBOX3_HUMAN]	61.9643	31.45	9	16	66.413	41.94	10	15	58.5341	36.56	10	14	47.8909	44.35	10	15	372	40.066	9.77393
Q8IY57	YY1-associated factor 2 OS=Homo sapiens GN=YAF2 PE=1 SV=3 - [YAF2_HUMAN]					18.4678	33.33	3	7	14.4446	22.22	2	4					180	19.8889	9.71533
O14628	Zinc finger protein 195 OS=Homo sapiens GN=ZNF195 PE=1 SV=2 - [ZN195_HUMAN]																	629	72.2849	8.08936
F5H212	Zinc finger protein 40 OS=Homo sapiens GN=HIVEP1 PE=1 SV=2 - [F5H212_HUMAN]									8.29949	1.88	3	3					2717	296.488	7.81104
P98168	Zinc finger X-linked protein ZXDA OS=Homo sapiens GN=ZXDA PE=1 SV=2 - [ZXDA_HUMAN]													5.6501	4.88	2	2	799	84.7169	7.51807
Q15942	Zyxin OS=Homo sapiens GN=ZYX PE=1 SV=1 - [ZYX_HUMAN]					3.43572	5.42	2	2	12.6771	9.79	3	3	6.30054	8.92	3	6	572	61.2382	6.66846
