# Supplementary material for: A noncanonical function of SKP1 regulates the switch between autophagy and unconventional secretion
Source: Sci Adv. 2023 Oct 13;9(41):eadh1134. doi: 10.1126/sciadv.adh1134 (PMC10575587; doi:10.1126/sciadv.adh1134)
Supplement: Supplementary file 2 — Tables S1 to S8 [file sciadv.adh1134_tables_s1_to_s8.zip › adh1134_Table_S5.xlsx]

## Sheet: Protein groups
Supplementary Table 5. MS search results for proteins co-IPed at pH 7.4 from HEK293T cells transiently expressing SKP1-WT, SKP1-RR, SKP1-T131A or SKP1-FI.
Accession	Description	Score SKP1-WT	Coverage SKP1-WT	# Peptides SKP1-WT	# PSM SKP1-WT	Score SKP1-RR	Coverage SKP1-RR	# Peptides SKP1-RR	# PSM SKP1-RR	Score SKP1-RR	Coverage SKP1-T131A	# Peptides SKP1-T131A	# PSM SKP1-T131A	Score SKP1-FI	Coverage SKP1-FI	# Peptides SKP1-FI	# PSM SKP1-FI	# AAs	MW [kDa]	calc. pI
P60709	Actin, cytoplasmic 1 OS=Homo sapiens GN=ACTB PE=1 SV=1 - [ACTB_HUMAN]	4115.76	88.53	46	1141	2794.98	77.33	40	836	4336.31	85.6	48	1252	4473.92	80.27	43	1281	375	41.7097	5.47803
P68032	Actin, alpha cardiac muscle 1 OS=Homo sapiens GN=ACTC1 PE=1 SV=1 - [ACTC_HUMAN]	1901.68	66.31	33	584	1515.81	64.46	30	474	1914.02	75.33	37	626	1995.27	70.29	36	647	377	41.9919	5.38916
P68133	Actin, alpha skeletal muscle OS=Homo sapiens GN=ACTA1 PE=1 SV=1 - [ACTS_HUMAN]	1881.75	60.48	31	577	1479.36	62.86	28	463	1873.81	67.9	34	616	1962.13	62.86	33	634	377	42.0239	5.38916
Tx45689	OS=Homo sapiens GN=FlagTag PE=1 SV=4 - [Human_flag_skp1_WT]	1318.1	79.53	17	449	279.801	54.97	13	119	468.27	83.63	14	171	1015.73	84.21	16	354	171	19.6406	4.50049
O14744	Protein arginine N-methyltransferase 5 OS=Homo sapiens GN=PRMT5 PE=1 SV=4 - [ANM5_HUMAN]	1104.1	54.63	39	349	692.021	43.33	32	253	830.988	49.14	32	278	1006.56	53.69	40	332	637	72.6376	6.29053
O14744-5	Isoform 5 of Protein arginine N-methyltransferase 5 OS=Homo sapiens GN=PRMT5 - [ANM5_HUMAN]	1044	57.67	36	307	645.922	45.53	29	214	744.78	49.07	28	232	929.266	56.66	37	288	593	67.6309	6.20166
Q9BQA1	Methylosome protein 50 OS=Homo sapiens GN=WDR77 PE=1 SV=1 - [MEP50_HUMAN]	1009.36	73.68	21	305	743.106	54.97	17	242	1031.57	70.76	19	308	1043.83	73.68	21	315	342	36.7011	5.17334
TX45630	OS=Homo sapiens GN=FlagTag PE=1 SV=4 - [Human_flag_skp1_F139A_Il141A]	847.672	76.61	15	280	206.239	52.05	11	78	468.556	83.63	15	168	1166.22	87.72	19	399	171	19.5226	4.50049
Tx4458	OS=Homo sapiens GN=FlagTag PE=1 SV=4 - [Human_flag_skp1_F139A_I141A_K142r]	847.672	76.61	15	280	206.239	52.05	11	78	465.093	80.7	13	166	1015.73	84.21	16	354	171	19.5506	4.50049
Tx44125	OS=Homo sapiens GN=FlagTag PE=1 SV=4 - [Human_flag_skp1_F139A_I141A_K142R_T131A]	847.672	76.61	15	280	206.239	52.05	11	78	465.093	80.7	13	166	1015.73	84.21	16	354	171	19.5206	4.50049
TX5679687987	OS=Homo sapiens GN=FlagTag PE=1 SV=4 - [Human_flag_Skp1_RR]	798.683	71.93	12	257	193.89	47.37	8	72	638.597	83.63	16	255	909.374	79.53	13	301	171	19.6966	4.50049
P35579	Myosin-9 OS=Homo sapiens GN=MYH9 PE=1 SV=4 - [MYH9_HUMAN]	632.07	54.59	110	220	588.355	54.39	110	256	891.61	59.85	129	330	841.505	56.38	125	291	1960	226.392	5.60498
O75592-2	Isoform 2 of E3 ubiquitin-protein ligase MYCBP2 OS=Homo sapiens GN=MYCBP2 - [MYCB2_HUMAN]	613.085	34.2	124	215	81.7648	10.89	38	42	254.954	21.07	73	99					4637	509.383	7.03467
Q15208	Serine/threonine-protein kinase 38 OS=Homo sapiens GN=STK38 PE=1 SV=1 - [STK38_HUMAN]	601.447	62.15	33	204	440.121	61.94	31	177	469.727	61.72	33	184	531.628	61.51	37	193	465	54.1554	7.15186
H0Y711	Methylosome protein 50 (Fragment) OS=Homo sapiens GN=WDR77 PE=1 SV=1 - [H0Y711_HUMAN]	664.145	64.95	13	200	417.903	36.43	9	134	653.131	54.98	11	196	693.379	64.95	13	204	291	31.0781	4.89404
Q562R1	Beta-actin-like protein 2 OS=Homo sapiens GN=ACTBL2 PE=1 SV=2 - [ACTBL_HUMAN]	367.881	32.98	14	183	258.878	23.4	10	135	421.543	36.97	13	208	424.633	35.64	12	209	376	41.976	5.59229
Q01804	OTU domain-containing protein 4 OS=Homo sapiens GN=OTUD4 PE=1 SV=4 - [OTUD4_HUMAN]	430.69	42.73	48	173	293.989	42.73	45	152	391.83	40.57	50	176	495.299	46.14	54	228	1114	123.968	6.7124
A0A0A0MR66	RNA binding motif protein 10, isoform CRA_d OS=Homo sapiens GN=RBM10 PE=1 SV=1 - [A0A0A0MR66_HUMAN]	482.761	55.98	53	166	413.895	51.46	52	180	470.429	53.47	59	176	530.782	59.2	62	188	995	110.299	6.27783
P23588	Eukaryotic translation initiation factor 4B OS=Homo sapiens GN=EIF4B PE=1 SV=2 - [IF4B_HUMAN]	420.748	63.83	45	160	432.999	61.21	44	186	410.07	54.17	44	170	384.888	51.06	40	142	611	69.1103	5.73193
Q01804-5	Isoform 2 of OTU domain-containing protein 4 OS=Homo sapiens GN=OTUD4 - [OTUD4_HUMAN]	378.71	43.13	45	128	243.144	42.08	41	104	332.633	39.79	46	138	424.769	45.71	50	174	1048	116.881	6.66846
Q9NYL9	Tropomodulin-3 OS=Homo sapiens GN=TMOD3 PE=1 SV=1 - [TMOD3_HUMAN]	370.388	70.45	26	127	294.798	69.03	24	131	499.566	71.88	27	186	520.6	71.88	26	190	352	39.5703	5.18604
P00761	cRAP TRYP_PIG Trypsin OS=Sus scrofa PE=1 SV=1	275.314	25.11	4	108	299.326	25.11	4	124	274.811	25.11	4	119	277.998	25.11	5	110	231	24.3938	7.18115
A5A3E0	POTE ankyrin domain family member F OS=Homo sapiens GN=POTEF PE=1 SV=2 - [POTEF_HUMAN]	306.56	6.79	10	101	204.835	5.58	8	81	351.801	9.58	12	124	361.701	6.79	10	127	1075	121.367	6.20166
B1AK87	Capping protein (Actin filament) muscle Z-line, beta, isoform CRA_a OS=Homo sapiens GN=CAPZB PE=1 SV=1 - [B1AK87_HUMAN]	294.964	78.85	25	96	190.324	66.54	22	72	296.701	78.85	26	96	331.186	78.85	28	108	260	29.2768	6.91748
Q9UHB6-4	Isoform 4 of LIM domain and actin-binding protein 1 OS=Homo sapiens GN=LIMA1 - [LIMA1_HUMAN]	276.09	58.95	44	94	161.985	48.29	34	66	252.456	62.11	45	98	372.295	66.18	49	121	760	85.1713	6.75635
O75688	Protein phosphatase 1B OS=Homo sapiens GN=PPM1B PE=1 SV=1 - [PPM1B_HUMAN]	266.764	61.38	26	94	205.195	61.8	27	85	295.042	58.46	25	110	348.677	63.67	31	118	479	52.6094	5.04639
Q9UHB6	LIM domain and actin-binding protein 1 OS=Homo sapiens GN=LIMA1 PE=1 SV=1 - [LIMA1_HUMAN]	276.09	57.05	43	93	161.985	48.35	34	66	252.456	62.19	45	98	372.295	68.12	50	122	759	85.1734	6.84424
P21333-2	Isoform 2 of Filamin-A OS=Homo sapiens GN=FLNA - [FLNA_HUMAN]	302.428	41.04	72	92	242.117	38.31	68	88	361.42	40.92	75	121	449.563	48.31	89	141	2639	279.843	6.04932
Q9Y2H1	Serine/threonine-protein kinase 38-like OS=Homo sapiens GN=STK38L PE=1 SV=3 - [ST38L_HUMAN]	246.694	59.05	30	91	194.829	59.27	28	97	285.009	63.36	37	117	294.976	62.72	34	115	464	53.9684	6.81494
Q9Y2W1	Thyroid hormone receptor-associated protein 3 OS=Homo sapiens GN=THRAP3 PE=1 SV=2 - [TR150_HUMAN]	297.54	34.45	34	91	220.787	26.81	28	76	350.075	33.19	38	111	348.598	40	45	113	955	108.601	10.1548
O75688-2	Isoform Beta-2 of Protein phosphatase 1B OS=Homo sapiens GN=PPM1B - [PPM1B_HUMAN]	249.425	70.54	25	90	199.907	71.06	26	85	277.972	66.93	23	108	324.745	73.39	28	114	387	42.7437	5.19873
Q9NYF8-2	Isoform 2 of Bcl-2-associated transcription factor 1 OS=Homo sapiens GN=BCLAF1 - [BCLF1_HUMAN]	221.438	38.45	40	85	129.806	32.79	34	68	178.863	41.61	41	78	235.511	44.23	48	90	918	105.885	9.979
Q9NYF8-3	Isoform 3 of Bcl-2-associated transcription factor 1 OS=Homo sapiens GN=BCLAF1 - [BCLF1_HUMAN]	220.982	39.01	38	85	126.163	33.03	32	66	173.066	42.35	39	75	231.246	45.11	46	90	869	100.172	9.94971
P0CG38	POTE ankyrin domain family member I OS=Homo sapiens GN=POTEI PE=3 SV=1 - [POTEI_HUMAN]	234.834	9.21	11	83	152.035	8	9	62	300.117	9.86	12	113	319.03	9.21	11	121	1075	121.205	6.21436
Q96ME1-4	Isoform 4 of F-box/LRR-repeat protein 18 OS=Homo sapiens GN=FBXL18 - [FXL18_HUMAN]	243.256	61.42	33	80	38.4183	25.21	11	16	94.7549	39.69	21	33					718	78.8688	8.26514
P11142	Heat shock cognate 71 kDa protein OS=Homo sapiens GN=HSPA8 PE=1 SV=1 - [HSP7C_HUMAN]	215.162	48.92	30	77	144.727	35.76	24	53	161.502	38.08	25	59	185.331	38.85	25	66	646	70.8542	5.51611
P11021	78 kDa glucose-regulated protein OS=Homo sapiens GN=HSPA5 PE=1 SV=2 - [GRP78_HUMAN]	205.513	56.57	36	75	150.08	51.38	33	53	194.869	51.38	36	70	217.822	55.5	34	73	654	72.2884	5.16064
Q8TB52	F-box only protein 30 OS=Homo sapiens GN=FBXO30 PE=1 SV=3 - [FBX30_HUMAN]	212.855	44.97	24	73	44.5509	18.39	9	16	126.396	32.75	16	47					745	82.2508	5.40186
Q9BYX7	Putative beta-actin-like protein 3 OS=Homo sapiens GN=POTEKP PE=5 SV=1 - [ACTBM_HUMAN]	217.869	17.07	7	70	154.731	14.13	6	66	256.7	17.07	7	90	272.01	17.07	7	99	375	41.9888	6.32861
P52907	F-actin-capping protein subunit alpha-1 OS=Homo sapiens GN=CAPZA1 PE=1 SV=3 - [CAZA1_HUMAN]	199.052	69.93	18	68	151.936	64.69	17	62	200.859	70.98	19	76	268.542	76.92	21	99	286	32.9023	5.69385
P68371	Tubulin beta-4B chain OS=Homo sapiens GN=TUBB4B PE=1 SV=1 - [TBB4B_HUMAN]	183.07	65.84	25	62	90.9073	51.24	20	48	205.887	69.66	28	75	199.71	69.66	29	69	445	49.799	4.89404
I3VM54	Lysine-specific demethylase 2A OS=Homo sapiens GN=KDM2A PE=1 SV=1 - [I3VM54_HUMAN]	175.993	32.84	34	60	38.7758	14.93	12	15	79.4871	19.83	22	28					1145	130.576	7.57666
P07437	Tubulin beta chain OS=Homo sapiens GN=TUBB PE=1 SV=2 - [TBB5_HUMAN]	173.413	65.09	23	59	95.7267	52.25	20	49	195.855	69.82	29	73	179.425	68.92	27	60	444	49.639	4.89404
P54105	Methylosome subunit pICln OS=Homo sapiens GN=CLNS1A PE=1 SV=1 - [ICLN_HUMAN]	212.96	56.12	8	58	109.148	37.13	6	38	188.488	44.3	8	62	171.991	37.13	7	56	237	26.1989	4.10693
O00159-3	Isoform 3 of Unconventional myosin-Ic OS=Homo sapiens GN=MYO1C - [MYO1C_HUMAN]	162.306	39.46	35	55	159.604	39.56	41	64	204.504	44.83	47	68	243.249	42.05	46	74	1044	119.554	9.45166
Q12965	Unconventional myosin-Ie OS=Homo sapiens GN=MYO1E PE=1 SV=2 - [MYO1E_HUMAN]	133.586	29.33	27	54	73.7014	25.36	24	30	143.907	28.34	29	62	206.659	36.01	39	81	1108	126.982	8.92432
Q13813	Spectrin alpha chain, non-erythrocytic 1 OS=Homo sapiens GN=SPTAN1 PE=1 SV=3 - [SPTN1_HUMAN]	159.549	25.53	41	53	113.707	23.18	41	47	127.205	25.32	40	48	226.016	34.18	62	75	2472	284.364	5.35107
Q13616	Cullin-1 OS=Homo sapiens GN=CUL1 PE=1 SV=2 - [CUL1_HUMAN]	145.277	46.01	32	52	23.157	18.04	14	17	51.0576	29.9	20	29					776	89.622	8.00146
Q14766	Latent-transforming growth factor beta-binding protein 1 OS=Homo sapiens GN=LTBP1 PE=1 SV=4 - [LTBP1_HUMAN]	171.793	28.99	31	52	147.378	25.16	28	51	242.869	35.44	39	78	226.912	30.33	37	71	1721	186.673	5.96045
P0DMV8	Heat shock 70 kDa protein 1A OS=Homo sapiens GN=HSPA1A PE=1 SV=1 - [HS71A_HUMAN]	143.608	47.89	26	49	83.4032	30.73	16	33	93.6408	42.12	21	33	107.984	39	20	37	641	70.009	5.65576
Q14766-3	Isoform 3 of Latent-transforming growth factor beta-binding protein 1 OS=Homo sapiens GN=LTBP1 - [LTBP1_HUMAN]	154.29	33.23	28	47	114.623	25.41	22	42	200.038	36.96	32	67	190.466	31.3	30	61	1342	147.136	4.89404
Q13885	Tubulin beta-2A chain OS=Homo sapiens GN=TUBB2A PE=1 SV=1 - [TBB2A_HUMAN]	128.427	46.97	18	47	49.1662	36.85	15	32	132.89	48.99	21	55	126.785	48.99	21	46	445	49.875	4.89404
Q01082	Spectrin beta chain, non-erythrocytic 1 OS=Homo sapiens GN=SPTBN1 PE=1 SV=2 - [SPTB2_HUMAN]	131.912	21.24	40	46	139.943	23.39	45	56	155.045	23.69	46	54	208.009	29.19	59	73	2364	274.439	5.56689
P0CG39	POTE ankyrin domain family member J OS=Homo sapiens GN=POTEJ PE=3 SV=1 - [POTEJ_HUMAN]	112.026	8.48	9	45	75.2927	5.01	6	32	143.308	9.15	10	70	152.205	8.48	9	71	1038	117.315	5.97314
P06396-2	Isoform 2 of Gelsolin OS=Homo sapiens GN=GSN - [GELS_HUMAN]	125.841	35.43	22	44	79.2931	32.15	19	38	130.184	42.54	27	46	141.858	39.53	23	53	731	80.5905	5.84619
P46821	Microtubule-associated protein 1B OS=Homo sapiens GN=MAP1B PE=1 SV=2 - [MAP1B_HUMAN]	123.347	19.85	34	44	67.2273	13.86	23	31	158.632	23.3	40	55	175.45	25.45	40	59	2468	270.468	4.80518
Q01082-3	Isoform 2 of Spectrin beta chain, non-erythrocytic 1 OS=Homo sapiens GN=SPTBN1 - [SPTB2_HUMAN]	120.39	21.02	37	43	123.751	22.6	41	50	143.404	24.92	44	51	194.825	30.16	56	69	2155	251.241	5.52881
Tx0001	cRAP FlagTag OS=Homo sapiens GN=FlagTag PE=1 SV=4	188.652	100	4	43	75.654	82.61	2	20	97.501	82.61	2	23	99.3444	100	4	23	23	2.86014	4.50049
P04264	Keratin, type II cytoskeletal 1 OS=Homo sapiens GN=KRT1 PE=1 SV=6 - [K2C1_HUMAN]	122.036	38.04	21	42	99.4718	35.25	21	39	68.6968	25.93	15	28	213.603	57.3	30	78	644	65.999	8.11865
Q13309	S-phase kinase-associated protein 2 OS=Homo sapiens GN=SKP2 PE=1 SV=2 - [SKP2_HUMAN]	125.583	45.75	19	42	23.6057	22.88	8	9	74.4527	45.75	16	22					424	47.7306	7.10791
Q07021	Complement component 1 Q subcomponent-binding protein, mitochondrial OS=Homo sapiens GN=C1QBP PE=1 SV=1 - [C1QBP_HUMAN]	161.589	33.69	7	41	110.635	29.08	6	34	151.02	24.11	4	39	135.342	30.5	6	35	282	31.3426	4.84326
Q9NVF7	F-box only protein 28 OS=Homo sapiens GN=FBXO28 PE=1 SV=1 - [FBX28_HUMAN]	94.5091	37.5	15	40	24.7098	28.8	8	14	60.5017	37.23	12	28					368	41.1234	9.5542
Q9BQE3	Tubulin alpha-1C chain OS=Homo sapiens GN=TUBA1C PE=1 SV=1 - [TBA1C_HUMAN]	119.448	49.44	19	39	74.2551	43.88	16	28	102.95	45.88	19	36	112.594	45.66	18	37	449	49.8635	5.09717
P68366-2	Isoform 2 of Tubulin alpha-4A chain OS=Homo sapiens GN=TUBA4A - [TBA4A_HUMAN]	118.901	54.73	17	39	71.3997	50.58	14	26	101.935	49.42	18	37	130.888	53.58	17	42	433	48.2976	5.0083
Q5UIP0	Telomere-associated protein RIF1 OS=Homo sapiens GN=RIF1 PE=1 SV=2 - [RIF1_HUMAN]	107.707	15.94	28	34	70.137	13.55	24	27	106.356	16.99	31	39	109.031	18.85	32	38	2472	274.294	5.51611
Q9Y6Y0	Influenza virus NS1A-binding protein OS=Homo sapiens GN=IVNS1ABP PE=1 SV=3 - [NS1BP_HUMAN]	62.8859	26.95	17	33	40.6549	24.61	17	22	47.8872	30.37	18	27	86.691	32.24	21	36	642	71.6829	5.52881
O43795-2	Isoform 2 of Unconventional myosin-Ib OS=Homo sapiens GN=MYO1B - [MYO1B_HUMAN]	86.7024	25.05	22	32	79.2788	28.01	26	41	90.2256	23.28	23	30	136.726	35.34	33	52	1078	124.872	9.20264
P38646	Stress-70 protein, mitochondrial OS=Homo sapiens GN=HSPA9 PE=1 SV=2 - [GRP75_HUMAN]	92.3045	35.49	18	31	50.4558	26.95	14	29	77.4056	26.95	13	32	103.857	35.35	18	38	679	73.6348	6.16357
P35908	Keratin, type II cytoskeletal 2 epidermal OS=Homo sapiens GN=KRT2 PE=1 SV=2 - [K22E_HUMAN]	67.3777	30.83	14	31	43.7014	28.01	14	21	46.6727	28.95	14	19	119.983	49.3	24	43	639	65.3932	8.00146
O75533	Splicing factor 3B subunit 1 OS=Homo sapiens GN=SF3B1 PE=1 SV=3 - [SF3B1_HUMAN]	103.124	27.3	27	31	59.1082	19.4	21	22	116.895	26.38	29	37	120.69	30.6	32	44	1304	145.738	7.09326
P84090	Enhancer of rudimentary homolog OS=Homo sapiens GN=ERH PE=1 SV=1 - [ERH_HUMAN]	53.8967	32.69	3	30	17.1364	32.69	3	10	21.561	32.69	3	11	28.1904	32.69	3	19	104	12.251	5.92236
Q6PIJ6	F-box only protein 38 OS=Homo sapiens GN=FBXO38 PE=1 SV=3 - [FBX38_HUMAN]	84.8678	23.32	24	30	27.2511	12.21	11	13	53.5707	22.9	20	25					1188	133.858	6.32861
Q9BRS2	Serine/threonine-protein kinase RIO1 OS=Homo sapiens GN=RIOK1 PE=1 SV=2 - [RIOK1_HUMAN]	79.1479	31.69	14	30	44.273	32.04	12	20	82.67	42.43	18	39	118.849	39.08	17	39	568	65.5417	6.18896
P78406	mRNA export factor OS=Homo sapiens GN=RAE1 PE=1 SV=1 - [RAE1L_HUMAN]	85.8058	44.02	11	29	7.81309	10.33	3	3	46.5587	39.13	9	14					368	40.9419	7.82568
Q9UH99	SUN domain-containing protein 2 OS=Homo sapiens GN=SUN2 PE=1 SV=3 - [SUN2_HUMAN]	94.3371	41.7	20	29	36.5877	26.78	10	15	53.1267	38.91	15	21	73.5195	33.89	14	25	717	80.2616	6.72705
P35908	cRAP K22E_HUMAN Keratin, type II cytoskeletal 2 epidermal OS=Homo sapiens GN=KRT2 PE=1 SV=2	58.1379	25.82	13	29	38.3559	24.68	13	20	47.6629	30.64	14	19	115.144	49.08	24	42	705	71.3999	8.76318
Q86XK2	F-box only protein 11 OS=Homo sapiens GN=FBXO11 PE=1 SV=3 - [FBX11_HUMAN]	78.9467	22.01	13	28	41.1045	19.2	11	17	50.1382	18.23	10	22					927	103.52	6.99072
Q6N021	Methylcytosine dioxygenase TET2 OS=Homo sapiens GN=TET2 PE=1 SV=3 - [TET2_HUMAN]	70.4031	15.43	23	27	40.2441	11.29	17	20	73.6113	16.13	23	27	112.763	24.48	34	41	2002	223.671	7.98682
P35527	cRAP K1C9_HUMAN Keratin, type I cytoskeletal 9 OS=Homo sapiens GN=KRT9 PE=1 SV=3	67.1698	43.34	16	26	62.097	39.33	15	31	19.2868	17.66	6	8	64.5923	33.71	13	22	623	62.0919	5.30029
Q9BUA3	Uncharacterized protein C11orf84 OS=Homo sapiens GN=C11orf84 PE=1 SV=3 - [CK084_HUMAN]	79.4938	51.18	15	26	53.6927	42.78	16	23	93.9202	53.02	17	30	90.8216	44.09	15	23	381	41.0114	5.0083
Q16643	Drebrin OS=Homo sapiens GN=DBN1 PE=1 SV=4 - [DREB_HUMAN]	80.2546	37.44	16	26	24.151	11.71	8	10	86.0042	36.52	18	32	94.4099	32.67	18	29	649	71.3854	4.44971
P54652	Heat shock-related 70 kDa protein 2 OS=Homo sapiens GN=HSPA2 PE=1 SV=1 - [HSP72_HUMAN]	79.4996	17.21	12	26	52.2211	16.59	10	17	55.1827	17.06	10	18	56.6573	15.49	10	19	639	69.9779	5.74463
Q5W0B1	RING finger protein 219 OS=Homo sapiens GN=RNF219 PE=1 SV=1 - [RN219_HUMAN]	62.5234	27.27	18	26	29.4035	22.73	11	12	59.9205	25.34	16	22	94.8204	33.47	23	35	726	81.0657	5.71924
Q15942	Zyxin OS=Homo sapiens GN=ZYX PE=1 SV=1 - [ZYX_HUMAN]	47.5006	26.4	9	26	33.8451	22.03	8	20	55.3953	29.02	11	26	58.6704	26.92	10	30	572	61.2382	6.66846
Q9HC35	Echinoderm microtubule-associated protein-like 4 OS=Homo sapiens GN=EML4 PE=1 SV=3 - [EMAL4_HUMAN]	60.1744	18.25	18	25	22.7764	9.28	7	8	25.2541	9.07	8	8					981	108.848	6.40479
P47755	F-actin-capping protein subunit alpha-2 OS=Homo sapiens GN=CAPZA2 PE=1 SV=3 - [CAZA2_HUMAN]	79.3178	45.45	11	24	55.8784	39.16	9	20	92.6801	55.59	12	33	121.324	61.54	14	40	286	32.9286	5.84619
O43143	Pre-mRNA-splicing factor ATP-dependent RNA helicase DHX15 OS=Homo sapiens GN=DHX15 PE=1 SV=2 - [DHX15_HUMAN]	55.1782	23.9	16	24	36.4911	20.5	15	20	42.1716	17.86	12	18	52.1412	20.5	14	17	795	90.8752	7.45947
Q9Y3I1	F-box only protein 7 OS=Homo sapiens GN=FBXO7 PE=1 SV=1 - [FBX7_HUMAN]	70.9646	26.63	12	24	40.2409	20.88	9	15	36.0973	15.52	7	11					522	58.4659	6.55127
P13639	Elongation factor 2 OS=Homo sapiens GN=EEF2 PE=1 SV=4 - [EF2_HUMAN]	54.9664	28.32	17	23	3.54559	2.45	2	2	25.9933	15.5	10	11					858	95.277	6.82959
Q9UK99-2	Isoform 2 of F-box only protein 3 OS=Homo sapiens GN=FBXO3 - [FBX3_HUMAN]	73.0106	40	12	23	20.2273	28.43	7	8	46.3631	29.88	8	15					415	47.4996	6.59521
Q8NEZ5	F-box only protein 22 OS=Homo sapiens GN=FBXO22 PE=1 SV=1 - [FBX22_HUMAN]	72.2513	22.58	9	22	47.0097	21.59	7	12	63.3615	33.25	12	17					403	44.4798	7.03467
Q15750	TGF-beta-activated kinase 1 and MAP3K7-binding protein 1 OS=Homo sapiens GN=TAB1 PE=1 SV=1 - [TAB1_HUMAN]	54.3885	47.82	16	22	40.763	38.49	13	20	55.5828	47.22	15	21	64.378	57.74	21	30	504	54.6104	5.51611
P31943	Heterogeneous nuclear ribonucleoprotein H OS=Homo sapiens GN=HNRNPH1 PE=1 SV=4 - [HNRH1_HUMAN]	52.8183	29.18	8	21	37.4419	28.51	8	19	51.143	33.41	10	26	51.9774	34.97	10	20	449	49.1984	6.30322
P13645	Keratin, type I cytoskeletal 10 OS=Homo sapiens GN=KRT10 PE=1 SV=6 - [K1C10_HUMAN]	56.8176	24.49	11	19	44.707	24.49	15	19	66.4648	28.77	13	27	170.855	45.89	22	62	584	58.7917	5.21143
O15294	UDP-N-acetylglucosamine--peptide N-acetylglucosaminyltransferase 110 kDa subunit OS=Homo sapiens GN=OGT PE=1 SV=3 - [OGT1_HUMAN]	50.5504	15.68	16	19	40.9321	15.77	14	19	68.8058	19.69	18	23	67.8593	24.47	19	22	1046	116.85	6.69775
O15042	U2 snRNP-associated SURP motif-containing protein OS=Homo sapiens GN=U2SURP PE=1 SV=2 - [SR140_HUMAN]	46.835	16.91	14	19	25.9983	15.94	11	15	58.9307	18.37	14	22	71.9221	29.64	21	26	1029	118.219	8.47021
O15042-2	Isoform 2 of U2 snRNP-associated SURP motif-containing protein OS=Homo sapiens GN=U2SURP - [SR140_HUMAN]	46.835	16.93	14	19	25.9983	15.95	11	15	58.9307	18.39	14	22	68.4901	25.49	20	25	1028	118.162	8.47021
Q13435	Splicing factor 3B subunit 2 OS=Homo sapiens GN=SF3B2 PE=1 SV=2 - [SF3B2_HUMAN]	51.4912	18.32	11	18	24.2998	15.98	11	14	61.527	30.61	18	36	83.921	31.06	21	41	895	100.165	5.66846
Q9Y657	Spindlin-1 OS=Homo sapiens GN=SPIN1 PE=1 SV=3 - [SPIN1_HUMAN]	54.7322	48.09	9	18	31.8552	50.76	10	15	50.1523	41.98	8	18	65.6694	55.34	11	22	262	29.5818	6.96143
F8W1R7	Myosin light polypeptide 6 OS=Homo sapiens GN=MYL6 PE=1 SV=1 - [F8W1R7_HUMAN]	29.2384	57.24	8	18	7.00992	37.93	4	9	24.6443	62.07	9	15	35.7549	56.55	10	18	145	16.2798	4.65283
A0A075B6S2	Immunoglobulin kappa variable 2D-29 OS=Homo sapiens GN=IGKV2D-29 PE=3 SV=1 - [KVD29_HUMAN]	44.3894	16.67	2	18	30.759	16.67	2	14	37.1485	16.67	2	16	14.1464	16.67	2	9	120	13.1347	7.12256
Q9UKB1-2	Isoform A of F-box/WD repeat-containing protein 11 OS=Homo sapiens GN=FBXW11 - [FBW1B_HUMAN]	50.214	29.13	14	16	12.1207	9.25	4	4	15.8324	14.17	6	6					508	58.3855	7.02002
Q15393	Splicing factor 3B subunit 3 OS=Homo sapiens GN=SF3B3 PE=1 SV=4 - [SF3B3_HUMAN]	42.7947	12.16	12	16	21.5653	8.96	9	11	51.3904	15.04	16	20	52.3392	13.89	14	18	1217	135.492	5.26221
Q8WUF8-3	Isoform 3 of Protein FAM172A OS=Homo sapiens GN=FAM172A - [F172A_HUMAN]	47.9742	43.51	12	16	12.2282	12.97	3	4	32.1893	32.97	11	12					370	42.8245	6.43018
M0R0F0	40S ribosomal protein S5 (Fragment) OS=Homo sapiens GN=RPS5 PE=1 SV=1 - [M0R0F0_HUMAN]	44.5745	34	8	16	24.2472	18.5	3	10	58.8643	39	10	28	32.5939	29.5	6	13	200	22.3768	9.5542
Q14999	Cullin-7 OS=Homo sapiens GN=CUL7 PE=1 SV=2 - [CUL7_HUMAN]	35.1743	11.31	13	15					24.2158	7.77	10	10					1698	191.04	5.87158
P61978	Heterogeneous nuclear ribonucleoprotein K OS=Homo sapiens GN=HNRNPK PE=1 SV=1 - [HNRPK_HUMAN]	38.2324	28.29	11	15	18.5816	20.09	7	8	24.7725	18.79	7	8	30.1272	24.62	9	11	463	50.9444	5.5415
P52756	RNA-binding protein 5 OS=Homo sapiens GN=RBM5 PE=1 SV=2 - [RBM5_HUMAN]	33.1249	4.17	5	15	30.3961	6.26	5	14	21.4368	4.17	5	9	23.6794	6.26	6	9	815	92.097	6.27783
Q96I25	Splicing factor 45 OS=Homo sapiens GN=RBM17 PE=1 SV=1 - [SPF45_HUMAN]	39.2749	28.68	11	15	14.7486	18.95	7	7	43.8982	29.68	14	15	41.3633	27.18	12	13	401	44.9339	5.97314
Q9BUF5	Tubulin beta-6 chain OS=Homo sapiens GN=TUBB6 PE=1 SV=1 - [TBB6_HUMAN]	41.113	20.63	8	15	34.4059	23.32	9	17	40.9683	19.51	9	18	37.3992	19.51	9	14	446	49.825	4.88135
Q6P3S6	F-box only protein 42 OS=Homo sapiens GN=FBXO42 PE=1 SV=1 - [FBX42_HUMAN]	42.9987	23.15	11	14					7.02594	3.77	3	3					717	77.7895	7.43018
P35580	Myosin-10 OS=Homo sapiens GN=MYH10 PE=1 SV=3 - [MYH10_HUMAN]	33.7146	4.81	11	14	41.0623	8.05	15	19	71.1587	11.84	22	30	65.9907	8.3	15	24	1976	228.858	5.5415
Q8WWY3	U4/U6 small nuclear ribonucleoprotein Prp31 OS=Homo sapiens GN=PRPF31 PE=1 SV=2 - [PRP31_HUMAN]	46.4425	30.66	10	14	29.1557	24.25	9	11	44.5814	29.66	10	14	52.2176	30.86	11	16	499	55.4214	5.78271
P61158	Actin-related protein 3 OS=Homo sapiens GN=ACTR3 PE=1 SV=3 - [ARP3_HUMAN]	44.9956	33.97	9	13	20.8295	19.14	6	7	38.0381	36.12	9	13	57.5184	43.3	13	23	418	47.341	5.88428
Q5XUX1-3	Isoform 3 of F-box/WD repeat-containing protein 9 OS=Homo sapiens GN=FBXW9 - [FBXW9_HUMAN]	40.8748	32.1	11	13	4.05861	4.37	2	2	17.0226	15.07	5	5					458	50.7287	6.48096
Q7Z353-2	Isoform 2 of Highly divergent homeobox OS=Homo sapiens GN=HDX - [HDX_HUMAN]	33.9759	18.2	10	13	32.3463	22.47	12	16	38.5347	26.58	10	14	40.3779	26.9	10	11	632	70.1813	5.43994
Q8NCJ5	SPRY domain-containing protein 3 OS=Homo sapiens GN=SPRYD3 PE=1 SV=2 - [SPRY3_HUMAN]	39.2163	23.08	9	13	5.40881	4.98	2	2	25.3718	24.66	8	10					442	49.6625	6.16357
O95785-3	Isoform 3 of Protein Wiz OS=Homo sapiens GN=WIZ - [WIZ_HUMAN]	27.9664	18.96	11	13	13.0365	9.33	5	6	32.6884	18.03	11	13	44.9341	24.15	15	16	965	102.914	9.5249
Q9ULD2-2	Isoform 2 of Microtubule-associated tumor suppressor 1 OS=Homo sapiens GN=MTUS1 - [MTUS1_HUMAN]	30.0536	12.5	10	12					23.3934	8.96	7	9					1216	135.577	6.97607
E9PKG1	Protein arginine N-methyltransferase 1 OS=Homo sapiens GN=PRMT1 PE=1 SV=1 - [E9PKG1_HUMAN]	39.4713	38.46	10	12	26.0654	33.85	9	10	34.4911	28.92	8	11	24.4471	28.62	7	8	325	37.6848	6.15088
Q8IWI9-4	Isoform 4 of MAX gene-associated protein OS=Homo sapiens GN=MGA - [MGAP_HUMAN]	29.9775	4.7	9	12	19.0472	3.72	8	8	21.2679	4.67	9	17	44.7603	6.79	14	23	3065	335.951	6.90283
Q9UJV9	Probable ATP-dependent RNA helicase DDX41 OS=Homo sapiens GN=DDX41 PE=1 SV=2 - [DDX41_HUMAN]	30.0651	21.7	10	11	29.6292	20.58	10	11	18.9784	15.59	7	7	35.1767	22.83	11	12	622	69.793	6.84424
Q5VWN6	Protein FAM208B OS=Homo sapiens GN=FAM208B PE=1 SV=1 - [F208B_HUMAN]	29.3071	6.75	11	11	13.9196	3.58	5	5	19.9004	6.13	9	9	40.084	7.78	12	12	2430	268.675	5.89697
Q9NXK8-2	Isoform 2 of F-box/LRR-repeat protein 12 OS=Homo sapiens GN=FBXL12 - [FXL12_HUMAN]	36.1437	42.12	7	11					11.2076	13.92	3	3					273	30.4711	8.63135
Q6PCT2-2	Isoform 2 of F-box/LRR-repeat protein 19 OS=Homo sapiens GN=FBXL19 - [FXL19_HUMAN]	38.9747	19.51	9	11					18.0301	10.6	5	5					651	71.2837	9.37842
Q00839-2	Isoform Short of Heterogeneous nuclear ribonucleoprotein U OS=Homo sapiens GN=HNRNPU - [HNRPU_HUMAN]	32.7922	15.38	8	11	9.71195	3.97	2	3	39.655	18.11	8	12	33.3079	16.13	9	12	806	88.9242	5.78271
O43318-2	Isoform 1A of Mitogen-activated protein kinase kinase kinase 7 OS=Homo sapiens GN=MAP3K7 - [M3K7_HUMAN]	32.0406	11.74	5	11	14.0509	8.46	4	6	27.0956	13.64	6	9	53.7329	26.08	11	20	579	64.1887	6.66846
Q04721	Neurogenic locus notch homolog protein 2 OS=Homo sapiens GN=NOTCH2 PE=1 SV=3 - [NOTC2_HUMAN]	24.744	6.56	10	11	17.2018	4.9	9	10	23.0674	6.56	10	12	36.3153	7.89	12	13	2471	265.226	5.13525
O95425-2	Isoform 2 of Supervillin OS=Homo sapiens GN=SVIL - [SVIL_HUMAN]	30.5275	9.79	11	11	23.4023	11.63	13	14	18.8593	8.28	9	9	82.7057	20.19	20	26	1788	200.722	6.90283
P0C2W1	F-box/SPRY domain-containing protein 1 OS=Homo sapiens GN=FBXO45 PE=1 SV=1 - [FBSP1_HUMAN]	30.9492	30.07	8	10	2.95504	9.44	2	2	9.68418	15.03	4	4					286	30.6132	7.82568
Q9Y297-2	Isoform 2 of F-box/WD repeat-containing protein 1A OS=Homo sapiens GN=BTRC - [FBW1A_HUMAN]	29.5371	18.28	9	10	6.88709	5.1	3	3	14.7764	13.01	6	6					569	65.0077	7.92822
P52292	Importin subunit alpha-1 OS=Homo sapiens GN=KPNA2 PE=1 SV=1 - [IMA1_HUMAN]	29.9809	22.87	8	10	19.8984	17.2	7	8	21.059	15.31	6	8	29.5277	15.31	6	8	529	57.8259	5.40186
P07237	Protein disulfide-isomerase OS=Homo sapiens GN=P4HB PE=1 SV=3 - [PDIA1_HUMAN]	26.9088	17.52	8	10	14.7508	14.76	7	9	28.8436	18.7	8	10	57.109	31.89	14	18	508	57.0807	4.86865
Q8WXF1	Paraspeckle component 1 OS=Homo sapiens GN=PSPC1 PE=1 SV=1 - [PSPC1_HUMAN]	22.1022	22.56	8	10	11.5342	14.72	5	5	22.8718	15.11	5	8	22.0385	19.89	8	11	523	58.7062	6.66846
P78371	T-complex protein 1 subunit beta OS=Homo sapiens GN=CCT2 PE=1 SV=4 - [TCPB_HUMAN]	28.9228	29.16	10	10	1.97675	5.05	2	2	12.227	16.45	6	7	16.2555	18.5	6	7	535	57.4521	6.45557
Q4G104	F-box only protein 21 OS=Homo sapiens GN=FBXO21 PE=1 SV=1 - [Q4G104_HUMAN]	26.7128	18.81	7	10					20.4554	7.64	2	6					537	62.4756	6.15088
Q16875-3	Isoform 3 of 6-phosphofructo-2-kinase/fructose-2,6-bisphosphatase 3 OS=Homo sapiens GN=PFKFB3 - [F263_HUMAN]	26.0658	22	9	10	11.4754	12.6	5	6	23.2597	20	8	9	29.4496	22.8	7	10	500	57.251	8.20654
F5H265	Polyubiquitin-C (Fragment) OS=Homo sapiens GN=UBC PE=1 SV=1 - [F5H265_HUMAN]	15.0532	61.74	4	10	18.9717	61.74	4	9	29.6138	61.74	4	10	13.6633	41.61	3	5	149	16.8311	6.58057
A0A0A0MSI0	Peroxiredoxin-1 (Fragment) OS=Homo sapiens GN=PRDX1 PE=1 SV=1 - [A0A0A0MSI0_HUMAN]	19.0425	34.5	7	10	23.3896	29.82	7	12	18.2059	45.61	7	12	21.8107	29.82	5	11	171	18.9637	6.91748
Q8IWX8	Calcium homeostasis endoplasmic reticulum protein OS=Homo sapiens GN=CHERP PE=1 SV=3 - [CHERP_HUMAN]	21.6885	10.37	9	9	13.6855	6.99	6	7	28.33	13.86	12	16	45.6183	19.21	16	17	916	103.637	9.0415
Q9NY12-2	Isoform 2 of H/ACA ribonucleoprotein complex subunit 1 OS=Homo sapiens GN=GAR1 - [GAR1_HUMAN]	27.2146	36.18	6	9	8.8542	25.63	3	3	22.0306	34.17	5	9	12.0637	15.58	2	3	199	20.8214	10.4331
P55795	Heterogeneous nuclear ribonucleoprotein H2 OS=Homo sapiens GN=HNRNPH2 PE=1 SV=1 - [HNRH2_HUMAN]	28.8559	10.47	3	9	20.6446	16.93	5	10	32.9826	16.93	6	16	30.2701	14.7	5	12	449	49.2323	6.30322
Q04695	Keratin, type I cytoskeletal 17 OS=Homo sapiens GN=KRT17 PE=1 SV=2 - [K1C17_HUMAN]	18.8206	21.53	9	9	17.3405	17.36	7	7	17.3348	17.82	7	7	27.1522	21.76	9	10	432	48.076	5.021
P04259	Keratin, type II cytoskeletal 6B OS=Homo sapiens GN=KRT6B PE=1 SV=5 - [K2C6B_HUMAN]	21.5852	14.01	7	9	23.5086	15.07	8	11	9.68545	9.75	5	6	54.8172	20.92	10	19	564	60.0303	8.00146
Q08380	Galectin-3-binding protein OS=Homo sapiens GN=LGALS3BP PE=1 SV=1 - [LG3BP_HUMAN]	28.3225	17.44	7	9					10.1125	12.48	5	5					585	65.2893	5.2749
Q13501	Sequestosome-1 OS=Homo sapiens GN=SQSTM1 PE=1 SV=1 - [SQSTM_HUMAN]	31.2484	16.36	4	9	13.733	13.86	3	5	24.9931	23.64	6	7	30.2357	26.59	6	8	440	47.6569	5.22412
P50991	T-complex protein 1 subunit delta OS=Homo sapiens GN=CCT4 PE=1 SV=4 - [TCPD_HUMAN]	21.1912	24.68	9	9					11.8177	10.95	5	5	11.038	11.87	4	4	539	57.8878	7.82568
Q0ZGT2-4	Isoform 4 of Nexilin OS=Homo sapiens GN=NEXN - [NEXN_HUMAN]	26.8441	13.42	8	9	5.72526	5.73	2	4	17.7161	10.47	7	10	24.9083	11.95	8	10	611	72.6874	5.07178
O00622	Protein CYR61 OS=Homo sapiens GN=CYR61 PE=1 SV=1 - [CYR61_HUMAN]	22.8643	19.42	6	8	10.5251	18.37	6	6	28.0029	33.86	9	11	26.3498	25.72	7	9	381	41.9983	8.20654
P31689	DnaJ homolog subfamily A member 1 OS=Homo sapiens GN=DNAJA1 PE=1 SV=2 - [DNJA1_HUMAN]	19.0773	11.84	3	8					19.2163	11.84	3	9	21.4096	17.38	4	7	397	44.8395	7.07861
Q8N3Y1	F-box/WD repeat-containing protein 8 OS=Homo sapiens GN=FBXW8 PE=1 SV=2 - [FBXW8_HUMAN]	25.2357	13.88	6	8													598	67.3516	5.66846
O94915	Protein furry homolog-like OS=Homo sapiens GN=FRYL PE=1 SV=2 - [FRYL_HUMAN]	15.0638	3.62	8	8	6.20807	1.33	3	3	14.7321	3.39	8	8	29.3764	5.14	9	12	3013	339.383	5.57959
P02533	Keratin, type I cytoskeletal 14 OS=Homo sapiens GN=KRT14 PE=1 SV=4 - [K1C14_HUMAN]	20.0303	16.95	8	8	12.5482	11.86	5	5	15.8359	15.47	7	7	41.1861	35.81	14	16	472	51.5294	5.16064
P13647	Keratin, type II cytoskeletal 5 OS=Homo sapiens GN=KRT5 PE=1 SV=3 - [K2C5_HUMAN]	22.6117	9.49	5	8	22.6731	12.71	7	10	9.20984	7.97	4	5	44.6976	19.66	9	17	590	62.34	7.73779
P02538	Keratin, type II cytoskeletal 6A OS=Homo sapiens GN=KRT6A PE=1 SV=3 - [K2C6A_HUMAN]	20.479	12.23	6	8	27.319	17.91	9	13	12.8532	12.77	6	7	60.8021	24.82	12	21	564	60.0083	8.00146
Q0ZGT2-2	Isoform 2 of Nexilin OS=Homo sapiens GN=NEXN - [NEXN_HUMAN]	23.0268	11.93	7	8	13.5949	5.44	4	5	11.5038	9.21	6	7	22.3365	10.57	7	8	662	79.3131	5.33838
Q9UHX1-4	Isoform 4 of Poly(U)-binding-splicing factor PUF60 OS=Homo sapiens GN=PUF60 - [PUF60_HUMAN]	21.6289	19.64	6	8	12.7257	11.82	4	5	19.0155	16.23	5	8	19.3181	22.85	6	7	499	53.9907	5.32568
Q8N5C8-2	Isoform 2 of TGF-beta-activated kinase 1 and MAP3K7-binding protein 3 OS=Homo sapiens GN=TAB3 - [TAB3_HUMAN]	30.3318	19.88	6	8	16.9591	15.94	7	9	36.868	20.76	7	9	42.4087	28.8	10	12	684	75.552	8.38232
P62995-3	Isoform 3 of Transformer-2 protein homolog beta OS=Homo sapiens GN=TRA2B - [TRA2B_HUMAN]	3.72853	30.32	4	8	2.07104	21.81	3	4	19.1359	32.45	5	8	11.3443	32.45	5	6	188	21.9217	10.1548
P08670	Vimentin OS=Homo sapiens GN=VIM PE=1 SV=4 - [VIME_HUMAN]	26.1116	25.54	8	8	16.8492	19.1	6	7	35.1422	38.84	14	15	19.0363	24.03	9	9	466	53.6191	5.12256
G3V576	Heterogeneous nuclear ribonucleoproteins C1/C2 OS=Homo sapiens GN=HNRNPC PE=1 SV=1 - [G3V576_HUMAN]	23.1569	25.11	6	8	8.93519	16.45	3	5	28.9187	25.11	6	9	28.2707	25.11	6	10	231	25.2411	9.81787
J3QLE5	Small nuclear ribonucleoprotein-associated protein N (Fragment) OS=Homo sapiens GN=SNRPN PE=1 SV=1 - [J3QLE5_HUMAN]	23.4289	25.44	4	8	10.3216	21.3	3	4	18.2375	21.3	3	7	6.58872	21.3	3	3	169	17.5353	9.99365
A0A0C4DFV0	F-box/LRR-repeat protein 15 OS=Homo sapiens GN=FBXL15 PE=1 SV=1 - [A0A0C4DFV0_HUMAN]	22.7707	41.55	8	8					12.8921	15.2	4	4					296	32.5233	7.6792
P61160	Actin-related protein 2 OS=Homo sapiens GN=ACTR2 PE=1 SV=1 - [ARP2_HUMAN]	23.9221	11.17	4	7	17.8787	14.47	5	7	18.7887	14.47	5	7	30.8753	14.47	5	9	394	44.7322	6.7417
O15144	Actin-related protein 2/3 complex subunit 2 OS=Homo sapiens GN=ARPC2 PE=1 SV=1 - [ARPC2_HUMAN]	12.4377	23.33	6	7	5.0281	6.67	2	2	7.28667	8.33	2	2	10.9545	11.67	3	3	300	34.3115	7.35693
P62158	Calmodulin OS=Homo sapiens GN=CALM1 PE=1 SV=2 - [CALM_HUMAN]	19.1435	30.87	3	7	13.307	22.15	2	5	9.0137	30.87	3	6	20.1165	35.57	4	10	149	16.8268	4.22119
Q9UK97-3	Isoform 3 of F-box only protein 9 OS=Homo sapiens GN=FBXO9 - [FBX9_HUMAN]	18.8751	18.61	5	7					5.53754	6.2	2	2					403	47.3309	8.36768
Q8N531-2	Isoform 2 of F-box/LRR-repeat protein 6 OS=Homo sapiens GN=FBXL6 - [FBXL6_HUMAN]	20.0924	20.64	6	7					12.1405	9.01	3	4					533	57.8773	9.21729
Q96IG2-2	Isoform 2 of F-box/LRR-repeat protein 20 OS=Homo sapiens GN=FBXL20 - [FXL20_HUMAN]	22.6464	16.58	6	7	3.93239	4.95	2	2	5.0701	4.7	2	2					404	44.9508	7.10791
Q27J81-2	Isoform 2 of Inverted formin-2 OS=Homo sapiens GN=INF2 - [INF2_HUMAN]	15.9099	8.55	6	7	4.22654	4.6	4	5	27.1467	9.44	7	8	32.2118	10.81	8	11	1240	134.533	5.52881
Q99832	T-complex protein 1 subunit eta OS=Homo sapiens GN=CCT7 PE=1 SV=2 - [TCPH_HUMAN]	20.6442	10.87	5	7	2.06102	6.81	4	4	18.5186	18.05	7	8	12.1838	11.79	4	4	543	59.3289	7.6499
P50990-2	Isoform 2 of T-complex protein 1 subunit theta OS=Homo sapiens GN=CCT8 - [TCPQ_HUMAN]	14.8237	15.31	6	7	7.68948	11.15	4	4	15.3405	11.34	6	6	19.1333	13.04	6	6	529	57.6084	5.38916
P23381-2	Isoform 2 of Tryptophan--tRNA ligase, cytoplasmic OS=Homo sapiens GN=WARS - [SYWC_HUMAN]	22.6953	20.47	5	7	25.5373	17.21	5	10	40.8581	25.81	7	12	39.0568	25.81	7	12	430	48.8204	6.48096
Q9NR30-2	Isoform 2 of Nucleolar RNA helicase 2 OS=Homo sapiens GN=DDX21 - [DDX21_HUMAN]	12.326	9.51	6	6	5.63085	4.62	3	3	9.32178	7.55	5	5	10.1184	6.85	4	4	715	79.6074	9.37842
P49411	Elongation factor Tu, mitochondrial OS=Homo sapiens GN=TUFM PE=1 SV=2 - [EFTU_HUMAN]	19.0262	15.93	5	6	15.1922	18.14	6	7	34.2198	30.31	10	12	25.1631	24.56	8	10	452	49.5102	7.60596
Q9UKT5	F-box only protein 4 OS=Homo sapiens GN=FBXO4 PE=1 SV=2 - [FBX4_HUMAN]	11.1944	12.14	5	6	4.35196	5.17	2	2	15.7908	19.64	6	7					387	44.108	6.16357
Q9UF56	F-box/LRR-repeat protein 17 OS=Homo sapiens GN=FBXL17 PE=2 SV=3 - [FXL17_HUMAN]	13.6511	10.98	6	6					3.0133	4.42	2	2					701	75.6457	8.07471
Q3V6T2-2	Isoform 2 of Girdin OS=Homo sapiens GN=CCDC88A - [GRDN_HUMAN]	13.9909	4.99	6	6	11.3004	3.53	4	4	24.1872	7.38	10	11	30.8356	8.3	9	10	1843	212.49	5.97314
P52272-2	Isoform 2 of Heterogeneous nuclear ribonucleoprotein M OS=Homo sapiens GN=HNRNPM - [HNRPM_HUMAN]	19.5359	12.59	6	6	12.4692	9.99	6	6	26.7647	18.09	8	9	15.9361	9.55	5	5	691	73.5724	8.82178
P08238	Heat shock protein HSP 90-beta OS=Homo sapiens GN=HSP90AB1 PE=1 SV=4 - [HS90B_HUMAN]	18.609	10.77	6	6	11.7341	6.22	4	4	6.28934	2.9	2	2	4.27902	10.5	5	5	724	83.2121	5.03369
O15397	Importin-8 OS=Homo sapiens GN=IPO8 PE=1 SV=2 - [IPO8_HUMAN]	13.8068	6.36	5	6	7.3642	5.88	5	6	16.7502	7.43	6	7	17.5839	6.08	5	6	1037	119.861	5.16064
P42167	Lamina-associated polypeptide 2, isoforms beta/gamma OS=Homo sapiens GN=TMPO PE=1 SV=2 - [LAP2B_HUMAN]	15.013	16.3	5	6	6.35867	12.78	4	4	12.6907	13.22	4	5	21.7496	18.94	6	8	454	50.6395	9.37842
P83369	U7 snRNA-associated Sm-like protein LSm11 OS=Homo sapiens GN=LSM11 PE=1 SV=2 - [LSM11_HUMAN]	10.4384	15.83	3	6	9.29748	22.5	5	6	13.6828	18.06	4	6	19.0619	21.39	5	6	360	39.4756	10.9897
P17987	T-complex protein 1 subunit alpha OS=Homo sapiens GN=TCP1 PE=1 SV=1 - [TCPA_HUMAN]	15.8993	14.57	6	6					4.47459	7.73	3	3	5.76604	3.96	2	2	556	60.3056	6.11279
B4DUR8	T-complex protein 1 subunit gamma OS=Homo sapiens GN=CCT3 PE=1 SV=1 - [B4DUR8_HUMAN]	16.2922	13.4	5	6	4.39545	3.6	2	2	8.94427	13.6	5	5	5.8216	10.8	3	4	500	55.6387	5.64307
A0A087WTT1	Polyadenylate-binding protein OS=Homo sapiens GN=PABPC1 PE=1 SV=1 - [A0A087WTT1_HUMAN]	15.3391	11.3	5	6	2.01178	4.79	2	3	4.71831	5.56	2	3	13.7966	9.39	4	5	522	58.4988	9.26123
O95816	BAG family molecular chaperone regulator 2 OS=Homo sapiens GN=BAG2 PE=1 SV=1 - [BAG2_HUMAN]	10.7356	33.18	5	5					3.37996	10.43	2	2					211	23.7572	6.69775
Q6W2J9-4	Isoform 4 of BCL-6 corepressor OS=Homo sapiens GN=BCOR - [BCOR_HUMAN]	13.5909	5.4	5	5													1703	186.119	6.82959
P10809	60 kDa heat shock protein, mitochondrial OS=Homo sapiens GN=HSPD1 PE=1 SV=2 - [CH60_HUMAN]	16.5589	12.22	4	5	22.7185	25.65	11	11	32.405	19.9	7	11	31.2623	21.47	8	11	573	61.0164	5.87158
Q96DG6	Carboxymethylenebutenolidase homolog OS=Homo sapiens GN=CMBL PE=1 SV=1 - [CMBL_HUMAN]	7.1885	13.88	4	5					8.48972	14.69	3	3	7.96631	10.61	4	4	245	28.0302	7.18115
Q9ULV4	Coronin-1C OS=Homo sapiens GN=CORO1C PE=1 SV=1 - [COR1C_HUMAN]	14.3309	12.45	5	5	23.1235	23.21	10	12	27.2842	18.99	9	10	20.8189	12.45	6	7	474	53.2151	7.07861
P68104	Elongation factor 1-alpha 1 OS=Homo sapiens GN=EEF1A1 PE=1 SV=1 - [EF1A1_HUMAN]	17.2711	15.37	4	5	5.44315	13.42	3	4	23.07	17.75	5	7	22.9947	21	6	7	462	50.1091	9.01221
P35555	Fibrillin-1 OS=Homo sapiens GN=FBN1 PE=1 SV=3 - [FBN1_HUMAN]	16.6585	3.07	5	5	10.5886	2.51	6	6	42.595	8.08	16	18	19.8042	4.25	8	8	2871	312.022	4.93213
Q9UK22	F-box only protein 2 OS=Homo sapiens GN=FBXO2 PE=1 SV=2 - [FBX2_HUMAN]	18.1234	19.93	4	5					7.35382	9.12	2	2					296	33.3068	4.37354
Q6PJ61	F-box only protein 46 OS=Homo sapiens GN=FBXO46 PE=1 SV=3 - [FBX46_HUMAN]	20.2275	19.9	5	5					10.87	14.93	4	4	2.14001	9.29	2	2	603	64.5901	7.40088
P16403	Histone H1.2 OS=Homo sapiens GN=HIST1H1C PE=1 SV=2 - [H12_HUMAN]	14.6606	13.15	3	5	14.0249	17.37	4	5	17.7509	13.15	2	5	3.57292	6.1	2	2	213	21.3517	10.9312
P02545-3	Isoform ADelta10 of Prelamin-A/C OS=Homo sapiens GN=LMNA - [LMNA_HUMAN]	15.3254	12.3	5	5	8.8027	7.1	4	4	14.045	10.41	5	5	12.3941	8.04	4	4	634	70.6181	8.39697
P19105	Myosin regulatory light chain 12A OS=Homo sapiens GN=MYL12A PE=1 SV=2 - [ML12A_HUMAN]	12.8005	35.67	4	5	13.9796	35.67	4	7	11.4657	12.87	3	6	13.6466	36.26	5	10	171	19.7815	4.80518
Q5SWX8	Protein odr-4 homolog OS=Homo sapiens GN=ODR4 PE=1 SV=1 - [ODR4_HUMAN]	16.4307	7.27	3	5	7.1289	7.27	3	3	15.9842	13.22	5	5	17.1185	13.22	4	5	454	51.0708	5.92236
P04085-2	Isoform Short of Platelet-derived growth factor subunit A OS=Homo sapiens GN=PDGFA - [PDGFA_HUMAN]	15.8335	32.14	4	5	7.44127	18.88	3	4	17.126	29.59	5	8	14.8943	18.88	3	6	196	22.2386	8.33838
P63173	60S ribosomal protein L38 OS=Homo sapiens GN=RPL38 PE=1 SV=2 - [RL38_HUMAN]	9.64947	32.86	2	5	10.3392	32.86	2	5	1.74349	32.86	2	2	2.77396	50	3	4	70	8.21273	10.0962
Q14247	Src substrate cortactin OS=Homo sapiens GN=CTTN PE=1 SV=2 - [SRC8_HUMAN]	9.89194	14.73	4	5	4.11979	12.36	3	4	5.31537	10.91	4	4	22.46	19.27	6	8	550	61.5485	5.40186
P40227	T-complex protein 1 subunit zeta OS=Homo sapiens GN=CCT6A PE=1 SV=3 - [TCPZ_HUMAN]	5.73376	13.37	4	5					4.64341	6.97	2	2	2.67551	5.08	2	2	531	57.9876	6.68311
Q15233-2	Isoform 2 of Non-POU domain-containing octamer-binding protein OS=Homo sapiens GN=NONO - [NONO_HUMAN]	11.5128	12.3	4	5	11.105	9.95	4	5	21.577	22.51	8	9	13.0396	16.23	5	6	382	43.8381	8.63135
F8VU65	60S acidic ribosomal protein P0 (Fragment) OS=Homo sapiens GN=RPLP0 PE=1 SV=1 - [F8VU65_HUMAN]	15.4339	22.67	4	5	5.60696	12.96	2	2	14.1204	22.67	4	5	12.7158	23.08	4	4	247	27.1703	8.99756
H0YEN5	40S ribosomal protein S2 (Fragment) OS=Homo sapiens GN=RPS2 PE=1 SV=1 - [H0YEN5_HUMAN]	7.32616	25.13	4	5	5.91694	15.38	3	3	2.6359	13.85	2	3	4.83964	9.74	2	2	195	21.1404	9.83252
A0A087WY00	Unconventional myosin-Va OS=Homo sapiens GN=MYO5A PE=1 SV=1 - [A0A087WY00_HUMAN]	8.43269	3.34	5	5	5.7994	2.63	4	4	17.4354	5.53	8	8	15.5448	3.83	6	6	1828	212.067	8.63135
P02662	cRAP CASA1_BOVIN Alpha-S1-casein OS=Bos taurus GN=CSN1S1 PE=1 SV=2	7.21858	10.28	2	4	7.75798	10.28	2	5	8.39314	15.42	3	4	14.7051	16.36	4	6	214	24.5134	5.021
O43707	Alpha-actinin-4 OS=Homo sapiens GN=ACTN4 PE=1 SV=2 - [ACTN4_HUMAN]	12.6133	4.61	3	4	13.3753	8.34	5	6	17.944	10.21	7	8	28.0724	15.15	10	12	911	104.788	5.43994
Q07065	Cytoskeleton-associated protein 4 OS=Homo sapiens GN=CKAP4 PE=1 SV=2 - [CKAP4_HUMAN]	12.8975	11.13	4	4					11.2552	9.3	4	4					602	65.9827	5.92236
P29279	Connective tissue growth factor OS=Homo sapiens GN=CTGF PE=1 SV=2 - [CTGF_HUMAN]	11.8051	14.04	4	4	2.85005	12.89	3	4	18.6723	26.36	6	8	15.5109	16.62	4	5	349	38.0649	8.00146
Q9UHI6	Probable ATP-dependent RNA helicase DDX20 OS=Homo sapiens GN=DDX20 PE=1 SV=2 - [DDX20_HUMAN]	6.84424	3.88	2	4													824	92.1825	6.94678
P06733	Alpha-enolase OS=Homo sapiens GN=ENO1 PE=1 SV=2 - [ENOA_HUMAN]	8.32243	5.53	2	4					1.90302	5.53	2	3					434	47.1393	7.38623
Q9H4M3-2	Isoform 2 of F-box only protein 44 OS=Homo sapiens GN=FBXO44 - [FBX44_HUMAN]	9.22032	21.43	4	4													224	25.6824	7.88428
P07900	Heat shock protein HSP 90-alpha OS=Homo sapiens GN=HSP90AA1 PE=1 SV=5 - [HS90A_HUMAN]	12.3872	7.38	4	4									4.16618	4.64	3	3	732	84.6067	5.021
P04792	Heat shock protein beta-1 OS=Homo sapiens GN=HSPB1 PE=1 SV=2 - [HSPB1_HUMAN]	12.7948	18.05	3	4	16.6104	34.15	5	6	11.4268	16.1	2	3	15.2869	24.39	3	4	205	22.7685	6.40479
P08779	Keratin, type I cytoskeletal 16 OS=Homo sapiens GN=KRT16 PE=1 SV=4 - [K1C16_HUMAN]	9.76279	7.4	4	4	14.2673	14.8	6	6	9.87785	8.88	4	4	27.2868	28.96	11	12	473	51.2362	5.04639
P08729	Keratin, type II cytoskeletal 7 OS=Homo sapiens GN=KRT7 PE=1 SV=5 - [K2C7_HUMAN]	6.22666	10.23	4	4	2.23822	5.33	2	2	17.2787	14.71	6	6	8.31646	6.82	3	3	469	51.3543	5.47803
P05787	Keratin, type II cytoskeletal 8 OS=Homo sapiens GN=KRT8 PE=1 SV=7 - [K2C8_HUMAN]	7.7226	9.32	4	4	7.95114	9.94	4	4	13.9988	11.8	5	7	23.1989	16.98	7	9	483	53.6711	5.59229
Q99417	C-Myc-binding protein OS=Homo sapiens GN=MYCBP PE=1 SV=3 - [MYCBP_HUMAN]	6.9354	38.83	3	4	6.13038	38.83	3	3	2.18744	19.42	2	3	5.41384	38.83	3	3	103	11.9593	5.90967
Q8NEY8-8	Isoform 8 of Periphilin-1 OS=Homo sapiens GN=PPHLN1 - [PPHLN_HUMAN]	3.2536	11.72	4	4	7.75998	14.71	4	7	18.6496	21.53	8	12	26.1701	18.8	7	10	367	42.4497	7.6792
P32119	Peroxiredoxin-2 OS=Homo sapiens GN=PRDX2 PE=1 SV=5 - [PRDX2_HUMAN]	2.42177	18.69	3	4	8.82378	18.69	3	6	8.97374	18.69	3	6	9.82344	9.6	2	6	198	21.8782	5.97314
P38159	RNA-binding motif protein, X chromosome OS=Homo sapiens GN=RBMX PE=1 SV=3 - [RBMX_HUMAN]	5.72731	10.74	3	4	11.271	21.99	6	6	15.6547	27.62	7	11	22.5925	28.9	8	12	391	42.3063	10.0522
Q06587-2	Isoform 2 of E3 ubiquitin-protein ligase RING1 OS=Homo sapiens GN=RING1 - [RING1_HUMAN]	12.4122	14.85	4	4	11.0872	14.06	4	4	9.82574	17.77	5	6	9.39134	17.77	5	5	377	39.1212	5.61768
P46777	60S ribosomal protein L5 OS=Homo sapiens GN=RPL5 PE=1 SV=3 - [RL5_HUMAN]	11.6231	13.13	3	4	4.97882	10.77	2	2	18.1627	25.93	5	5	11.3513	21.21	4	4	297	34.3407	9.71533
P62280	40S ribosomal protein S11 OS=Homo sapiens GN=RPS11 PE=1 SV=3 - [RS11_HUMAN]	12.773	23.42	3	4	5.66642	18.35	2	2	5.6999	18.35	2	3					158	18.419	10.3013
Q15459	Splicing factor 3A subunit 1 OS=Homo sapiens GN=SF3A1 PE=1 SV=1 - [SF3A1_HUMAN]	11.587	6.18	4	4	12.0556	12.11	6	6	9.58647	6.68	4	4	23.2847	11.6	8	8	793	88.8305	5.22412
Q12874	Splicing factor 3A subunit 3 OS=Homo sapiens GN=SF3A3 PE=1 SV=1 - [SF3A3_HUMAN]	13.1734	11.98	4	4					2.78574	6.39	2	2	6.74742	6.79	2	2	501	58.8123	5.37646
Q9P270	SLAIN motif-containing protein 2 OS=Homo sapiens GN=SLAIN2 PE=1 SV=2 - [SLAI2_HUMAN]	9.20602	9.47	4	4	6.64891	10.33	4	4	10.9515	7.92	3	4	14.5527	11.36	4	4	581	62.5053	9.45166
P55072	Transitional endoplasmic reticulum ATPase OS=Homo sapiens GN=VCP PE=1 SV=4 - [TERA_HUMAN]	12.6814	8.19	4	4	3.74664	2.61	2	2	10.4342	7.57	4	4	7.5393	4.84	3	3	806	89.2657	5.26221
P28289	Tropomodulin-1 OS=Homo sapiens GN=TMOD1 PE=1 SV=1 - [TMOD1_HUMAN]	7.44765	13.37	3	4	4.77165	13.09	2	2	17.8287	22.28	6	7	23.072	33.43	7	9	359	40.5439	5.09717
B0QY63	SUN domain-containing protein 2 (Fragment) OS=Homo sapiens GN=SUN2 PE=1 SV=1 - [B0QY63_HUMAN]	16.2756	13.84	2	4	12.3741	13.84	2	3					16.3881	13.84	2	4	224	25.3837	9.65674
Q86XN7-2	Isoform 2 of Proline and serine-rich protein 1 OS=Homo sapiens GN=PROSER1 - [PRSR1_HUMAN]	6.47975	6.07	4	4					9.2945	6.51	4	4	10.0842	7.05	5	5	922	93.0827	8.99756
F8VPD4	CAD protein OS=Homo sapiens GN=CAD PE=1 SV=1 - [F8VPD4_HUMAN]	9.76073	2.04	4	4	4.10884	1.3	3	3	10.0109	1.85	4	4	7.45561	1.57	3	3	2162	235.873	6.55127
Q53EL6-2	Isoform 2 of Programmed cell death protein 4 OS=Homo sapiens GN=PDCD4 - [PDCD4_HUMAN]	10.1882	12.45	3	4													458	50.5445	5.47803
H0YH81	ATP synthase subunit beta (Fragment) OS=Homo sapiens GN=ATP5B PE=1 SV=1 - [H0YH81_HUMAN]	9.71486	14.36	3	4					8.99337	8.01	2	3	4.63829	8.01	2	2	362	38.2249	5.5542
H0Y720	Trinucleotide repeat-containing gene 6B protein (Fragment) OS=Homo sapiens GN=TNRC6B PE=1 SV=1 - [H0Y720_HUMAN]	0	2.08	2	4	4.83382	1.94	2	2									1391	148.586	7.26904
J3QRK9	Uncharacterized protein (Fragment) OS=Homo sapiens PE=4 SV=1 - [J3QRK9_HUMAN]	13.0711	25.52	3	4	4.46042	16.55	2	3	12.563	25.52	3	4					145	15.7623	8.14795
H3BU53	MAX gene-associated protein (Fragment) OS=Homo sapiens GN=MGA PE=1 SV=1 - [H3BU53_HUMAN]	15.3198	5.71	4	4	12.6513	5.28	4	4	16.7909	6.47	5	8	22.9348	7.5	6	7	1174	127.169	7.15186
F6UZG9	F-box DNA helicase 1 OS=Homo sapiens GN=FBXO18 PE=1 SV=1 - [F6UZG9_HUMAN]	11.0081	3.35	3	4					0	2.74	2	2					986	110.837	7.40088
F5H212	Zinc finger protein 40 OS=Homo sapiens GN=HIVEP1 PE=1 SV=2 - [F5H212_HUMAN]	12.7749	2.61	4	4													2717	296.488	7.81104
A0A0U1RQH7	RNA-binding protein 39 (Fragment) OS=Homo sapiens GN=RBM39 PE=1 SV=1 - [A0A0U1RQH7_HUMAN]	11.3597	20.41	4	4	12.7149	21.63	4	4	9.02349	13.06	2	3	15.5349	17.14	3	4	245	26.6816	7.89893
P62258-2	Isoform SV of 14-3-3 protein epsilon OS=Homo sapiens GN=YWHAE - [1433E_HUMAN]	3.68542	6.87	2	3	5.40086	11.16	3	5	9.17374	6.01	2	3	7.88963	11.16	3	4	233	26.4872	4.86865
O75976	Carboxypeptidase D OS=Homo sapiens GN=CPD PE=1 SV=2 - [CBPD_HUMAN]	7.97579	3.12	3	3	8.30402	3.7	3	3	9.43329	3.84	3	4	8.11462	2.46	3	3	1380	152.835	6.04932
P41002	Cyclin-F OS=Homo sapiens GN=CCNF PE=1 SV=2 - [CCNF_HUMAN]	8.91153	4.45	3	3													786	87.5841	6.32861
P24941-2	Isoform 2 of Cyclin-dependent kinase 2 OS=Homo sapiens GN=CDK2 - [CDK2_HUMAN]	8.56458	14.39	3	3					2.20551	8.33	2	2					264	30.0161	9.14404
P10909-4	Isoform 4 of Clusterin OS=Homo sapiens GN=CLU - [CLUS_HUMAN]	8.16538	14.18	3	3					7.3112	12.02	3	3	4.39077	9.38	2	2	416	48.7721	6.7124
Q969U6	F-box/WD repeat-containing protein 5 OS=Homo sapiens GN=FBXW5 PE=1 SV=1 - [FBXW5_HUMAN]	8.05564	7.07	3	3					6.68187	4.95	2	2					566	63.8821	6.32861
Q14974	Importin subunit beta-1 OS=Homo sapiens GN=KPNB1 PE=1 SV=2 - [IMB1_HUMAN]	10.0421	4.79	3	3	4.21942	6.16	4	4	7.62967	4.45	3	3	4.73403	3.31	2	3	876	97.108	4.77979
P23458	Tyrosine-protein kinase JAK1 OS=Homo sapiens GN=JAK1 PE=1 SV=2 - [JAK1_HUMAN]	0	3.38	3	3	2.35914	1.82	2	2	5.1207	2.77	3	3	5.63795	1.82	2	2	1154	133.191	7.54736
P05783	Keratin, type I cytoskeletal 18 OS=Homo sapiens GN=KRT18 PE=1 SV=2 - [K1C18_HUMAN]	8.11366	11.63	3	3					13.5067	13.72	4	5	19.708	24.19	7	8	430	48.0285	5.45264
P10644	cAMP-dependent protein kinase type I-alpha regulatory subunit OS=Homo sapiens GN=PRKAR1A PE=1 SV=1 - [KAP0_HUMAN]	7.71779	10.24	3	3					5.03898	5.77	2	2	3.67599	7.35	2	2	381	42.955	5.35107
A1L390	Pleckstrin homology domain-containing family G member 3 OS=Homo sapiens GN=PLEKHG3 PE=1 SV=1 - [PKHG3_HUMAN]	4.24848	3.45	3	3					4.47871	3.12	3	3	7.21134	4.35	4	4	1219	134.329	6.55127
Q15149-7	Isoform 7 of Plectin OS=Homo sapiens GN=PLEC - [PLEC_HUMAN]	3.83867	0.66	3	3									8.48116	1.35	5	5	4515	512.292	5.77002
Q8NEY8-3	Isoform 3 of Periphilin-1 OS=Homo sapiens GN=PPHLN1 - [PPHLN_HUMAN]	3.2536	6.91	3	3	2.27423	7.14	2	3	12.6017	11.52	6	7	17.04	9.22	5	7	434	49.6246	8.71924
Q13162	Peroxiredoxin-4 OS=Homo sapiens GN=PRDX4 PE=1 SV=1 - [PRDX4_HUMAN]	9.08419	4.43	2	3	8.97275	4.43	2	4	8.28463	8.49	2	4					271	30.5208	6.29053
P25787	Proteasome subunit alpha type-2 OS=Homo sapiens GN=PSMA2 PE=1 SV=2 - [PSA2_HUMAN]	8.08315	16.67	3	3					10.4377	16.67	3	6					234	25.8823	7.43018
P28066	Proteasome subunit alpha type-5 OS=Homo sapiens GN=PSMA5 PE=1 SV=3 - [PSA5_HUMAN]	11.6311	12.86	2	3	10.3322	19.09	3	4	12.2599	19.09	3	4					241	26.3942	4.79248
Q03393	6-pyruvoyl tetrahydrobiopterin synthase OS=Homo sapiens GN=PTS PE=1 SV=1 - [PTPS_HUMAN]	5.70174	24.83	3	3					4.32968	24.83	3	3	7.00217	26.21	4	5	145	16.3752	6.68311
Q13127-4	Isoform 4 of RE1-silencing transcription factor OS=Homo sapiens GN=REST - [REST_HUMAN]	8.42297	4.1	3	3	2.03308	3.17	2	2	10.1284	5.59	4	4	12.1571	5.4	4	4	1074	119.008	6.56592
P62857	40S ribosomal protein S28 OS=Homo sapiens GN=RPS28 PE=1 SV=1 - [RS28_HUMAN]	5.38181	27.54	3	3					8.36421	56.52	5	5	7.86253	27.54	3	3	69	7.8362	10.6968
O00268	Transcription initiation factor TFIID subunit 4 OS=Homo sapiens GN=TAF4 PE=1 SV=2 - [TAF4_HUMAN]	10.8382	3.87	3	3					17.8782	9.95	6	9	25.9201	9.49	6	7	1085	110.047	9.93506
P07996	Thrombospondin-1 OS=Homo sapiens GN=THBS1 PE=1 SV=2 - [TSP1_HUMAN]	8.35546	2.99	3	3	11.2277	4.02	4	5	16.3523	5.13	5	6	16.2524	5.04	4	5	1170	129.3	4.94482
Q9UKC9-2	Isoform 2 of F-box/LRR-repeat protein 2 OS=Homo sapiens GN=FBXL2 - [FBXL2_HUMAN]	9.62923	9.3	3	3					8.73062	9.3	3	3					355	39.5871	7.54736
P48426-2	Isoform 2 of Phosphatidylinositol 5-phosphate 4-kinase type-2 alpha OS=Homo sapiens GN=PIP4K2A - [PI42A_HUMAN]	8.85183	11.53	3	3													347	39.777	6.21436
P50395-2	Isoform 2 of Rab GDP dissociation inhibitor beta OS=Homo sapiens GN=GDI2 - [GDIB_HUMAN]	6.44465	10.5	3	3					5.06947	7.75	2	2	5.31905	10.5	3	3	400	45.5902	6.23975
E9PGM9	RNA-binding protein 6 OS=Homo sapiens GN=RBM6 PE=1 SV=1 - [E9PGM9_HUMAN]	7.46827	3.33	3	3	6.41457	3.23	3	3					14.3336	6.56	5	7	991	113.859	6.34131
P23526-2	Isoform 2 of Adenosylhomocysteinase OS=Homo sapiens GN=AHCY - [SAHH_HUMAN]	7.31259	5.45	2	3	10.6661	5.45	2	4	4.78146	7.67	3	4	2.86754	4.7	2	3	404	44.6296	6.46826
H3BRU6	Poly(rC)-binding protein 2 (Fragment) OS=Homo sapiens GN=PCBP2 PE=1 SV=1 - [H3BRU6_HUMAN]	8.88523	14.62	3	3	9.85047	19.27	4	5	8.33692	12.62	3	3	16.6141	22.92	5	6	301	31.6903	8.44092
C9J9K3	40S ribosomal protein SA (Fragment) OS=Homo sapiens GN=RPSA PE=1 SV=8 - [C9J9K3_HUMAN]	7.90109	18.25	3	3	4.42964	7.98	2	2									263	29.386	5.24951
H0YMZ1	Proteasome subunit alpha type (Fragment) OS=Homo sapiens GN=PSMA4 PE=1 SV=8 - [H0YMZ1_HUMAN]	5.09777	18.64	3	3	4.47696	8.64	2	2	4.97011	14.55	3	3	4.35305	8.64	2	2	220	24.5104	6.771
A0A0C4DGN6	ARF GTPase-activating protein GIT1 OS=Homo sapiens GN=GIT1 PE=1 SV=1 - [A0A0C4DGN6_HUMAN]	4.81004	4.28	3	3													747	83.0801	6.87354
A0A0C4DGI3	Citrate synthase OS=Homo sapiens GN=CS PE=1 SV=1 - [A0A0C4DGI3_HUMAN]	6.47639	9	3	3					7.6962	9	3	3					400	44.6747	7.18115
P63104	14-3-3 protein zeta/delta OS=Homo sapiens GN=YWHAZ PE=1 SV=1 - [1433Z_HUMAN]	3.59815	8.16	2	2	3.68429	9.8	3	4	1.68845	5.71	2	2	4.34464	5.71	2	3	245	27.7277	4.79248
Q8TCU4-2	Isoform 2 of Alstrom syndrome protein 1 OS=Homo sapiens GN=ALMS1 - [ALMS1_HUMAN]	5.54302	0.9	2	2	4.34059	0.75	2	2	9.03298	2.5	6	6	12.5752	2.26	5	5	4120	454.795	6.20166
O15143	Actin-related protein 2/3 complex subunit 1B OS=Homo sapiens GN=ARPC1B PE=1 SV=3 - [ARC1B_HUMAN]	7.2435	8.33	2	2					4.68072	8.33	2	2	12.0859	14.25	2	4	372	40.9234	8.35303
Q9NVI7-2	Isoform 2 of ATPase family AAA domain-containing protein 3A OS=Homo sapiens GN=ATAD3A - [ATD3A_HUMAN]	4.65367	4.44	2	2									6.17314	5.8	2	2	586	66.1772	9.24658
Q9NZT1	Calmodulin-like protein 5 OS=Homo sapiens GN=CALML5 PE=1 SV=2 - [CALL5_HUMAN]	4.6374	17.12	2	2													146	15.8828	4.43701
Q8NHQ1-2	Isoform 2 of Centrosomal protein of 70 kDa OS=Homo sapiens GN=CEP70 - [CEP70_HUMAN]	1.77221	3.43	2	2													554	64.8394	6.26514
O75618	Death effector domain-containing protein OS=Homo sapiens GN=DEDD PE=1 SV=1 - [DEDD_HUMAN]	6.45617	9.75	2	2													318	36.7712	8.85107
P63167	Dynein light chain 1, cytoplasmic OS=Homo sapiens GN=DYNLL1 PE=1 SV=1 - [DYL1_HUMAN]	6.138	37.08	2	2													89	10.3591	7.40088
P50402	Emerin OS=Homo sapiens GN=EMD PE=1 SV=1 - [EMD_HUMAN]	5.80229	10.63	2	2	2.79547	9.06	2	2									254	28.9759	5.50342
P14625	Endoplasmin OS=Homo sapiens GN=HSP90B1 PE=1 SV=1 - [ENPL_HUMAN]	7.31728	3.49	2	2	8.72897	4.61	3	3									803	92.4113	4.84326
Q9UKT4-2	Isoform 2 of F-box only protein 5 OS=Homo sapiens GN=FBXO5 - [FBX5_HUMAN]	4.96114	6.48	2	2													401	45.3241	8.85107
Q9UKT8-2	Isoform 2 of F-box/WD repeat-containing protein 2 OS=Homo sapiens GN=FBXW2 - [FBXW2_HUMAN]	3.36559	3.86	2	2													389	44.438	6.65381
Q5D862	Filaggrin-2 OS=Homo sapiens GN=FLG2 PE=1 SV=1 - [FILA2_HUMAN]	2.03638	3.05	2	2													2391	247.928	8.30908
O75369-5	Isoform 5 of Filamin-B OS=Homo sapiens GN=FLNB - [FLNB_HUMAN]	4.42847	0.89	2	2									4.84633	0.89	2	2	2146	230.145	5.5415
Q14315-2	Isoform 2 of Filamin-C OS=Homo sapiens GN=FLNC - [FLNC_HUMAN]	4.42847	0.71	2	2	5.01684	0.82	2	2	4.99951	1.49	3	3	8.44887	1.23	3	3	2692	287.102	5.97314
O94915-2	Isoform 2 of Protein furry homolog-like OS=Homo sapiens GN=FRYL - [FRYL_HUMAN]	6.13686	7.44	2	2									9.65703	10.42	3	3	403	45.5682	4.50049
Q96CU9-3	Isoform 3 of FAD-dependent oxidoreductase domain-containing protein 1 OS=Homo sapiens GN=FOXRED1 - [FXRD1_HUMAN]	5.65401	5.08	2	2	2.84936	5.08	2	3	4.87703	5.08	2	3	8.36676	5.08	2	3	472	52.0716	6.60986
P43243	Matrin-3 OS=Homo sapiens GN=MATR3 PE=1 SV=2 - [MATR3_HUMAN]	0	3.19	2	2									7.28683	6.38	3	4	847	94.5648	6.25244
Q7L9L4	MOB kinase activator 1B OS=Homo sapiens GN=MOB1B PE=1 SV=3 - [MOB1B_HUMAN]	5.06798	10.65	2	2					7.37856	22.69	5	8	2.34733	11.57	2	4	216	25.0746	6.72705
P24844	Myosin regulatory light polypeptide 9 OS=Homo sapiens GN=MYL9 PE=1 SV=4 - [MYL9_HUMAN]	5.03461	12.21	2	2	5.86449	12.21	2	2	4.79147	12.21	2	2	5.13864	12.21	2	2	172	19.8144	4.91943
Q15365	Poly(rC)-binding protein 1 OS=Homo sapiens GN=PCBP1 PE=1 SV=2 - [PCBP1_HUMAN]	5.86477	8.71	2	2	7.48617	12.64	3	4	8.07686	10.67	3	3	14.3334	16.29	4	5	356	37.4739	7.09326
Q9BYE7	Polycomb group RING finger protein 6 OS=Homo sapiens GN=PCGF6 PE=1 SV=2 - [PCGF6_HUMAN]	2.72144	7.14	2	2	0	8.29	2	2	4.20608	7.14	2	2					350	39.0227	4.97021
Q9Y2S7	Polymerase delta-interacting protein 2 OS=Homo sapiens GN=POLDIP2 PE=1 SV=1 - [PDIP2_HUMAN]	2.4119	4.89	2	2													368	42.0072	8.63135
Q7RTV0	PHD finger-like domain-containing protein 5A OS=Homo sapiens GN=PHF5A PE=1 SV=1 - [PHF5A_HUMAN]	5.50348	18.18	2	2	8.51935	25.45	2	3	3.19429	25.45	2	2					110	12.397	8.41162
P00747	Plasminogen OS=Homo sapiens GN=PLG PE=1 SV=2 - [PLMN_HUMAN]	4.05449	2.22	2	2	5.6795	3.09	3	3									810	90.5102	7.23975
Q8WUY3-4	Isoform 4 of Protein prune homolog 2 OS=Homo sapiens GN=PRUNE2 - [PRUN2_HUMAN]	6.99417	1.37	2	2					27.7222	3.6	8	9	16.8145	2	4	5	3055	336.706	4.44971
Q09028-4	Isoform 4 of Histone-binding protein RBBP4 OS=Homo sapiens GN=RBBP4 - [RBBP4_HUMAN]	8.22372	8.97	2	2	6.60385	8.97	2	2					7.91555	8.97	2	2	390	43.455	4.95752
P62906	60S ribosomal protein L10a OS=Homo sapiens GN=RPL10A PE=1 SV=2 - [RL10A_HUMAN]	3.55757	12.44	2	2													217	24.8155	9.93506
P46778	60S ribosomal protein L21 OS=Homo sapiens GN=RPL21 PE=1 SV=2 - [RL21_HUMAN]	3.06614	20.63	2	2													160	18.5531	10.4917
P23396	40S ribosomal protein S3 OS=Homo sapiens GN=RPS3 PE=1 SV=2 - [RS3_HUMAN]	6.9665	10.29	2	2	4.9827	9.05	2	2	8.3599	13.99	3	3	5.09201	9.05	2	2	243	26.6714	9.65674
P62753	40S ribosomal protein S6 OS=Homo sapiens GN=RPS6 PE=1 SV=1 - [RS6_HUMAN]	8.33208	11.24	2	2					8.82935	12.05	2	3	12.157	19.68	4	4	249	28.663	10.8433
Q9Y265	RuvB-like 1 OS=Homo sapiens GN=RUVBL1 PE=1 SV=1 - [RUVB1_HUMAN]	5.46931	6.58	2	2													456	50.1963	6.41748
P23246	Splicing factor, proline- and glutamine-rich OS=Homo sapiens GN=SFPQ PE=1 SV=2 - [SFPQ_HUMAN]	5.9805	2.83	2	2	4.97071	4.53	2	2	5.17639	3.25	2	2	5.69396	6.51	3	3	707	76.1016	9.43701
Q12792-4	Isoform 4 of Twinfilin-1 OS=Homo sapiens GN=TWF1 - [TWF1_HUMAN]	4.27638	7.94	2	2	4.50607	7.94	2	2	4.10389	10.32	2	2	7.36148	13.1	3	3	252	28.805	7.62061
P18206-2	Isoform 1 of Vinculin OS=Homo sapiens GN=VCL - [VINC_HUMAN]	2.98696	3.75	2	2													1066	116.649	6.0874
Q9H7D7-2	Isoform 2 of WD repeat-containing protein 26 OS=Homo sapiens GN=WDR26 - [WDR26_HUMAN]	4.45948	3.26	2	2													645	70.4157	6.15088
P67809	Nuclease-sensitive element-binding protein 1 OS=Homo sapiens GN=YBX1 PE=1 SV=3 - [YBOX1_HUMAN]	5.86207	13.58	2	2					6.9056	21.3	4	4	9.91315	18.83	3	3	324	35.9027	9.87646
Q9Y4E5-4	Isoform 3 of E3 SUMO-protein ligase ZNF451 OS=Homo sapiens GN=ZNF451 - [ZN451_HUMAN]	5.81977	6.62	2	2					4.32275	6.62	2	2	6.51874	6.62	2	2	559	62.9813	5.66846
G3XAM7	Catenin (Cadherin-associated protein), alpha 1, 102kDa, isoform CRA_a OS=Homo sapiens GN=CTNNA1 PE=1 SV=1 - [G3XAM7_HUMAN]	6.73073	3.57	2	2													841	92.6634	5.51611
D6RAT0	40S ribosomal protein S3a OS=Homo sapiens GN=RPS3A PE=1 SV=1 - [D6RAT0_HUMAN]	3.97126	7.05	2	2					4.99275	12.78	3	3					227	25.8704	9.42236
Q15029-2	Isoform 2 of 116 kDa U5 small nuclear ribonucleoprotein component OS=Homo sapiens GN=EFTUD2 - [U5S1_HUMAN]	4.46366	2.45	2	2	3.40341	2.45	2	2									937	105.317	5.22412
P31153-2	Isoform 2 of S-adenosylmethionine synthase isoform type-2 OS=Homo sapiens GN=MAT2A - [METK2_HUMAN]	6.52367	10.03	2	2					6.52876	10.03	2	2					299	32.9441	7.25439
B7ZAR1	T-complex protein 1 subunit epsilon OS=Homo sapiens GN=CCT5 PE=1 SV=1 - [B7ZAR1_HUMAN]	3.82166	4.57	2	2					7.33647	8.15	3	3	5.14506	6.56	3	3	503	55.3136	5.47803
Q9Y383-3	Isoform 3 of Putative RNA-binding protein Luc7-like 2 OS=Homo sapiens GN=LUC7L2 - [LC7L2_HUMAN]	2.43881	9.77	2	2	1.69957	10.28	3	5					6.95778	9.77	2	2	389	46.2006	10.0522
Q9H5V9-2	Isoform 2 of UPF0428 protein CXorf56 OS=Homo sapiens GN=CXorf56 - [CX056_HUMAN]	5.17189	15.03	2	2	2.53603	13.29	2	2	4.81599	15.03	2	2	5.23968	14.45	2	2	173	19.9683	9.46631
Q13595-4	Isoform 4 of Transformer-2 protein homolog alpha OS=Homo sapiens GN=TRA2A - [TRA2A_HUMAN]	2.9881	13.89	2	2													180	20.577	10.1694
F5GXG4	Serine/threonine-protein phosphatase PGAM5, mitochondrial OS=Homo sapiens GN=PGAM5 PE=1 SV=1 - [F5GXG4_HUMAN]	4.43547	12.14	2	2	4.36599	22.86	3	3	4.22569	12.14	2	2					140	15.9011	7.02002
E9PMS6	LIM domain only protein 7 OS=Homo sapiens GN=LMO7 PE=1 SV=1 - [E9PMS6_HUMAN]	5.16831	3.45	2	2					2.62024	2.59	2	2	2.11912	1.88	2	2	1275	145.334	7.29834
F5GX11	Proteasome endopeptidase complex OS=Homo sapiens GN=PSMA1 PE=1 SV=1 - [F5GX11_HUMAN]	6.94979	14.71	2	2													238	26.4884	6.72705
G3V3U4	Proteasome subunit alpha type OS=Homo sapiens GN=PSMA6 PE=1 SV=1 - [G3V3U4_HUMAN]	5.55476	21.5	2	2													107	11.563	9.1001
O43390-4	Isoform 4 of Heterogeneous nuclear ribonucleoprotein R OS=Homo sapiens GN=HNRNPR - [HNRPR_HUMAN]	3.62513	3.93	2	2					4.07428	3.93	2	2	4.2881	6.54	3	3	535	59.9158	9.15869
H3BUH7	Fructose-bisphosphate aldolase A (Fragment) OS=Homo sapiens GN=ALDOA PE=1 SV=1 - [H3BUH7_HUMAN]	7.42648	9.68	2	2	8.71533	9.68	2	3	10.8123	9.68	2	3					155	16.9068	8.55811
J3QLR8	28S ribosomal protein S23, mitochondrial OS=Homo sapiens GN=MRPS23 PE=1 SV=1 - [J3QLR8_HUMAN]	5.02956	13.16	2	2													152	17.5064	9.62744
H7C0A3	Protein ARPC4-TTLL3 (Fragment) OS=Homo sapiens GN=ARPC4-TTLL3 PE=4 SV=1 - [H7C0A3_HUMAN]	3.84986	16.17	2	2	0	16.17	2	2									167	19.3863	9.49561
X6RFN3	E3 ubiquitin-protein ligase RING2 (Fragment) OS=Homo sapiens GN=RNF2 PE=1 SV=2 - [X6RFN3_HUMAN]	7.80562	12.65	2	2													245	27.2603	6.34131
A0A087WW76	Rho GTPase-activating protein 21 OS=Homo sapiens GN=ARHGAP21 PE=1 SV=1 - [A0A087WW76_HUMAN]	1.84486	1.78	2	2					1.97272	2.7	2	2	1.87981	1.64	2	2	1406	155.889	7.6792
A0A087WY81	60S ribosomal protein L17 (Fragment) OS=Homo sapiens GN=RPL17 PE=3 SV=6 - [A0A087WY81_HUMAN]	2.12048	17.53	2	2													97	11.2859	10.5503
A0A087WX74	Dual-specificity protein kinase CLK4 OS=Homo sapiens GN=CLK4 PE=1 SV=1 - [A0A087WX74_HUMAN]	6.02556	8.04	2	2	5.03023	8.04	2	2	7.54986	10.72	3	3	2.98221	8.85	2	2	373	44.67	8.88037
A0A0C4DGG3	Lysine-specific demethylase 2B OS=Homo sapiens GN=KDM2B PE=1 SV=1 - [A0A0C4DGG3_HUMAN]	5.88007	4.55	2	2													704	79.9989	9.17334
P02769	cRAP ALBU_BOVIN Serum albumin OS=Bos taurus GN=ALB PE=1 SV=4					10.7953	6.59	3	5	29.3189	22.08	10	12	13.8123	6.59	3	4	607	69.2484	6.17627
P05141	ADP/ATP translocase 2 OS=Homo sapiens GN=SLC25A5 PE=1 SV=7 - [ADT2_HUMAN]					6.83447	9.73	3	3									298	32.8312	9.68604
P12236	ADP/ATP translocase 3 OS=Homo sapiens GN=SLC25A6 PE=1 SV=4 - [ADT3_HUMAN]					6.42335	9.73	3	3									298	32.8452	9.74463
Q7L014	Probable ATP-dependent RNA helicase DDX46 OS=Homo sapiens GN=DDX46 PE=1 SV=2 - [DDX46_HUMAN]					2.00603	2.52	2	2									1031	117.29	9.29053
Q86YZ3	Hornerin OS=Homo sapiens GN=HRNR PE=1 SV=2 - [HORN_HUMAN]					2.08715	4.98	3	3					9.4785	5.09	3	3	2850	282.228	10.0376
O14818-2	Isoform 2 of Proteasome subunit alpha type-7 OS=Homo sapiens GN=PSMA7 - [PSA7_HUMAN]					14.4594	14.04	2	5	11.9388	21.91	3	5	10.0467	14.04	2	4	178	20.1806	8.51416
Q14257	Reticulocalbin-2 OS=Homo sapiens GN=RCN2 PE=1 SV=1 - [RCN2_HUMAN]					4.54353	13.56	2	2					9.11951	12.93	3	4	317	36.8536	4.39893
P46783	40S ribosomal protein S10 OS=Homo sapiens GN=RPS10 PE=1 SV=1 - [RS10_HUMAN]					0	14.55	2	2									165	18.8859	10.1548
P62701	40S ribosomal protein S4, X isoform OS=Homo sapiens GN=RPS4X PE=1 SV=2 - [RS4X_HUMAN]					4.78969	6.08	2	2	13.2986	22.81	5	6	2.82261	16.35	3	3	263	29.5791	10.1548
P50454	Serpin H1 OS=Homo sapiens GN=SERPINH1 PE=1 SV=2 - [SERPH_HUMAN]					2.01519	6.46	2	2									418	46.4112	8.68994
P11217-2	Isoform 2 of Glycogen phosphorylase, muscle form OS=Homo sapiens GN=PYGM - [PYGM_HUMAN]					11.8405	4.51	4	4									754	87.262	8.41162
P25705-2	Isoform 2 of ATP synthase subunit alpha, mitochondrial OS=Homo sapiens GN=ATP5A1 - [ATPA_HUMAN]					5.02241	5.17	2	2	5.85544	5.17	2	2	5.85671	5.17	2	2	503	54.4597	8.23584
Q6VN20-3	Isoform 3 of Ran-binding protein 10 OS=Homo sapiens GN=RANBP10 - [RBP10_HUMAN]					5.98301	5.89	3	3	8.69702	4.71	2	3	6.39187	4.71	2	2	594	64.5014	6.94678
E9PC52	Histone-binding protein RBBP7 OS=Homo sapiens GN=RBBP7 PE=1 SV=1 - [E9PC52_HUMAN]					4.63197	8.41	2	2	7.29053	8.41	2	2	9.0673	11.3	3	3	416	46.9088	5.07178
F8VVM2	Phosphate carrier protein, mitochondrial OS=Homo sapiens GN=SLC25A3 PE=1 SV=1 - [F8VVM2_HUMAN]					6.15658	8.02	3	3									324	36.1376	9.26123
H0YHC3	Nucleosome assembly protein 1-like 1 (Fragment) OS=Homo sapiens GN=NAP1L1 PE=1 SV=1 - [H0YHC3_HUMAN]					7.97561	14.65	2	3	8.79726	17.68	2	3					198	23.4028	4.80518
J3KN67	Tropomyosin alpha-3 chain OS=Homo sapiens GN=TPM3 PE=1 SV=1 - [J3KN67_HUMAN]					3.07139	11.93	2	2	9.74517	21.75	4	4					285	33.2018	4.76709
M0QZM1	Heterogeneous nuclear ribonucleoprotein M (Fragment) OS=Homo sapiens GN=HNRNPM PE=1 SV=1 - [M0QZM1_HUMAN]					4.6636	9.92	3	3	14.9842	17.49	4	5	7.12558	7.83	2	2	383	40.0163	6.72705
A0A087WWU8	Tropomyosin alpha-3 chain OS=Homo sapiens GN=TPM3 PE=1 SV=1 - [A0A087WWU8_HUMAN]					3.07139	14.98	2	2	9.74517	26.87	4	4					227	26.4044	4.77979
A0A0A0MRM8	Unconventional myosin-VI OS=Homo sapiens GN=MYO6 PE=1 SV=1 - [A0A0A0MRM8_HUMAN]					5.46208	2.23	2	3	13.5239	6.3	5	5	25.0866	9.42	7	8	1253	144.924	8.55811
P30837	Aldehyde dehydrogenase X, mitochondrial OS=Homo sapiens GN=ALDH1B1 PE=1 SV=3 - [AL1B1_HUMAN]									2.94908	6.19	2	2					517	57.1702	6.80029
Q9P219	Protein Daple OS=Homo sapiens GN=CCDC88C PE=1 SV=3 - [DAPLE_HUMAN]									16.3508	3.8	6	7	15.5456	3.85	6	6	2028	228.091	6.22705
Q9UJW0	Dynactin subunit 4 OS=Homo sapiens GN=DCTN4 PE=1 SV=1 - [DCTN4_HUMAN]									7.69601	14.57	5	5	16.8752	21.96	6	6	460	52.3036	7.34229
Q16531	DNA damage-binding protein 1 OS=Homo sapiens GN=DDB1 PE=1 SV=1 - [DDB1_HUMAN]									2.25318	2.02	2	2	2.1959	2.02	2	2	1140	126.887	5.26221
Q14517	Protocadherin Fat 1 OS=Homo sapiens GN=FAT1 PE=1 SV=2 - [FAT1_HUMAN]									4.46433	0.63	2	2					4588	505.958	4.99561
P52597	Heterogeneous nuclear ribonucleoprotein F OS=Homo sapiens GN=HNRNPF PE=1 SV=3 - [HNRPF_HUMAN]									15.2458	10.6	3	8	13.531	8.19	2	6	415	45.6429	5.57959
O94776	Metastasis-associated protein MTA2 OS=Homo sapiens GN=MTA2 PE=1 SV=1 - [MTA2_HUMAN]									2.42383	4.19	2	2	4.92514	2.99	2	2	668	74.9757	9.65674
Q14764	Major vault protein OS=Homo sapiens GN=MVP PE=1 SV=4 - [MVP_HUMAN]									9.11721	6.27	4	4	7.70064	6.83	4	5	893	99.2659	5.47803
Q8WW12	PEST proteolytic signal-containing nuclear protein OS=Homo sapiens GN=PCNP PE=1 SV=2 - [PCNP_HUMAN]									3.92704	22.47	3	3					178	18.9134	7.48877
P62861	40S ribosomal protein S30 OS=Homo sapiens GN=FAU PE=1 SV=1 - [RS30_HUMAN]									4.20753	18.64	2	2	4.71369	18.64	2	2	59	6.64382	12.147
P46781	40S ribosomal protein S9 OS=Homo sapiens GN=RPS9 PE=1 SV=3 - [RS9_HUMAN]									2.38925	10.31	3	3					194	22.5776	10.6528
Q9NYJ8	TGF-beta-activated kinase 1 and MAP3K7-binding protein 2 OS=Homo sapiens GN=TAB2 PE=1 SV=1 - [TAB2_HUMAN]									3.55929	4.76	2	2					693	76.4466	8.54346
O43167	Zinc finger and BTB domain-containing protein 24 OS=Homo sapiens GN=ZBTB24 PE=1 SV=2 - [ZBT24_HUMAN]									5.72921	4.73	2	2	7.66362	6.89	3	3	697	78.2328	7.60596
Q8N680	Zinc finger and BTB domain-containing protein 2 OS=Homo sapiens GN=ZBTB2 PE=1 SV=1 - [ZBTB2_HUMAN]									7.26008	7.98	2	2					514	57.3003	6.1001
Q5T179	Cyclin-dependent kinases regulatory subunit OS=Homo sapiens GN=CKS1B PE=1 SV=1 - [Q5T179_HUMAN]									2.45027	38.81	2	2					67	8.0218	6.354
Q6P4F7-3	Isoform 3 of Rho GTPase-activating protein 11A OS=Homo sapiens GN=ARHGAP11A - [RHGBA_HUMAN]									4.73916	2.04	2	2					834	92.639	9.08545
B3KRD1	Syntabulin OS=Homo sapiens GN=SYBU PE=1 SV=1 - [B3KRD1_HUMAN]									5.45027	7	2	2	8.75573	10.07	3	3	457	50.4315	5.04639
Q5JZB8	Spindlin-2B (Fragment) OS=Homo sapiens GN=SPIN2B PE=4 SV=1 - [Q5JZB8_HUMAN]									5.21911	14.17	2	2					247	27.794	6.88818
P14866-2	Isoform 2 of Heterogeneous nuclear ribonucleoprotein L OS=Homo sapiens GN=HNRNPL - [HNRPL_HUMAN]									2.98635	8.77	2	4					456	50.5285	7.50342
O75494-5	Isoform 5 of Serine/arginine-rich splicing factor 10 OS=Homo sapiens GN=SRSF10 - [SRS10_HUMAN]									1.68922	16.97	2	3					165	20.1049	10.0522
B4DP61	Survival motor neuron protein OS=Homo sapiens GN=SMN2 PE=1 SV=1 - [B4DP61_HUMAN]									7.70014	15.86	2	3	4.78856	15.86	2	2	227	24.365	8.6167
F8VSE7	Transcription factor E2F7 (Fragment) OS=Homo sapiens GN=E2F7 PE=1 SV=1 - [F8VSE7_HUMAN]									9.35876	8.37	3	3	17.2545	13.71	6	8	693	77.0086	7.18115
B7Z645	Heterogeneous nuclear ribonucleoprotein Q OS=Homo sapiens GN=SYNCRIP PE=1 SV=1 - [B7Z645_HUMAN]									4.5069	4.53	2	2					464	52.0142	9.15869
K7EMA7	60S ribosomal protein L23a OS=Homo sapiens GN=RPL23A PE=1 SV=1 - [K7EMA7_HUMAN]									2.33492	30	2	3					70	7.91839	9.23193
J3QLI9	Small nuclear ribonucleoprotein Sm D1 OS=Homo sapiens GN=SNRPD1 PE=1 SV=1 - [J3QLI9_HUMAN]									8.80031	44	2	4	6.8078	44	2	3	75	8.38771	11.8394
H0YMD0	Annexin (Fragment) OS=Homo sapiens GN=ANXA2 PE=1 SV=1 - [H0YMD0_HUMAN]									11.1782	29.52	4	4	14.4953	37	5	5	227	25.326	5.97314
J3QRW1	26S protease regulatory subunit 8 (Fragment) OS=Homo sapiens GN=PSMC5 PE=1 SV=1 - [J3QRW1_HUMAN]									6.43143	21.68	2	2					143	15.8103	6.0874
E2QRB9	Thioredoxin reductase 1, cytoplasmic OS=Homo sapiens GN=TXNRD1 PE=1 SV=2 - [E2QRB9_HUMAN]									3.44557	6.96	2	2					460	50.6909	6.62451
A0A087WYV8	Fibrillin-2 OS=Homo sapiens GN=FBN2 PE=1 SV=1 - [A0A087WYV8_HUMAN]									4.29351	1.75	4	4					2911	314.46	4.85596
A0A087WVS8	MOB kinase activator 2 OS=Homo sapiens GN=MOB2 PE=1 SV=1 - [A0A087WVS8_HUMAN]									4.57293	8.9	2	2					236	26.8624	7.12256
A0A1B0GU48	Histone-lysine N-methyltransferase EHMT1 (Fragment) OS=Homo sapiens GN=EHMT1 PE=1 SV=1 - [A0A1B0GU48_HUMAN]									2.76588	3.16	2	2	2.15634	2.85	2	2	981	105.817	6.03662
P02666	cRAP CASB_BOVIN Beta-casein OS=Bos taurus GN=CSN2 PE=1 SV=2													3.01958	11.61	2	3	224	25.0913	5.35107
P02668	cRAP CASK_BOVIN Kappa-casein OS=Bos taurus GN=CSN3 PE=1 SV=1													6.57593	14.74	2	3	190	21.2559	6.771
P08195-2	Isoform 2 of 4F2 cell-surface antigen heavy chain OS=Homo sapiens GN=SLC3A2 - [4F2_HUMAN]													11.697	10.96	4	4	529	57.9089	5.35107
Q16543	Hsp90 co-chaperone Cdc37 OS=Homo sapiens GN=CDC37 PE=1 SV=1 - [CDC37_HUMAN]													7.12958	11.38	2	2	378	44.44	5.24951
Q14008-2	Isoform 2 of Cytoskeleton-associated protein 5 OS=Homo sapiens GN=CKAP5 - [CKAP5_HUMAN]													3.26428	2.69	3	3	1972	218.387	8.06006
Q8IVT2	Mitotic interactor and substrate of PLK1 OS=Homo sapiens GN=MISP PE=1 SV=1 - [MISP_HUMAN]													6.95583	6.33	3	3	679	75.311	6.82959
Q15751	Probable E3 ubiquitin-protein ligase HERC1 OS=Homo sapiens GN=HERC1 PE=1 SV=2 - [HERC1_HUMAN]													3.83207	0.37	2	2	4861	531.891	6.03662
O95232	Luc7-like protein 3 OS=Homo sapiens GN=LUC7L3 PE=1 SV=2 - [LC7L3_HUMAN]													0	7.64	2	4	432	51.4351	9.78857
Q96AG4	Leucine-rich repeat-containing protein 59 OS=Homo sapiens GN=LRRC59 PE=1 SV=1 - [LRC59_HUMAN]													5.72978	8.79	2	2	307	34.9089	9.56885
Q99549	M-phase phosphoprotein 8 OS=Homo sapiens GN=MPHOSPH8 PE=1 SV=2 - [MPP8_HUMAN]													5.39416	2.33	2	2	860	97.1228	6.06201
P30101	Protein disulfide-isomerase A3 OS=Homo sapiens GN=PDIA3 PE=1 SV=4 - [PDIA3_HUMAN]													2.27458	4.55	2	2	505	56.7468	6.354
P26373	60S ribosomal protein L13 OS=Homo sapiens GN=RPL13 PE=1 SV=4 - [RL13_HUMAN]													4.08617	8.53	2	2	211	24.2465	11.6489
P05387	60S acidic ribosomal protein P2 OS=Homo sapiens GN=RPLP2 PE=1 SV=1 - [RLA2_HUMAN]													2.06685	26.96	2	2	115	11.6578	4.53857
O43290	U4/U6.U5 tri-snRNP-associated protein 1 OS=Homo sapiens GN=SART1 PE=1 SV=1 - [SNUT1_HUMAN]													3.52046	3.62	2	3	800	90.2003	6.12549
Q9NZQ3-3	Isoform 3 of NCK-interacting protein with SH3 domain OS=Homo sapiens GN=NCKIPSD - [SPN90_HUMAN]													2.03446	5.03	2	2	715	78.1877	6.37939
Q14244-5	Isoform 5 of Ensconsin OS=Homo sapiens GN=MAP7 - [MAP7_HUMAN]													3.03394	4.48	2	2	603	66.8977	9.51025
B1ANR0	Polyadenylate-binding protein OS=Homo sapiens GN=PABPC4 PE=1 SV=1 - [B1ANR0_HUMAN]													5.99575	4.07	2	3	615	67.9279	9.45166
P62318-2	Isoform 2 of Small nuclear ribonucleoprotein Sm D3 OS=Homo sapiens GN=SNRPD3 - [SMD3_HUMAN]													3.21103	15.83	2	3	120	13.2829	8.90967
F5GY56	Pre-mRNA-processing factor 19 (Fragment) OS=Homo sapiens GN=PRPF19 PE=1 SV=1 - [F5GY56_HUMAN]													5.86316	14.29	2	2	252	27.7006	6.72705
E9PSE5	Palmitoyl-protein thioesterase 1 OS=Homo sapiens GN=PPT1 PE=1 SV=1 - [E9PSE5_HUMAN]													5.82499	22.99	2	2	87	10.01	4.75439
H0YA55	Serum albumin (Fragment) OS=Homo sapiens GN=ALB PE=1 SV=1 - [H0YA55_HUMAN]													3.76146	5.95	2	2	454	51.5358	6.94678
S4R3H4	Apoptotic chromatin condensation inducer in the nucleus OS=Homo sapiens GN=ACIN1 PE=1 SV=1 - [S4R3H4_HUMAN]													3.275	2.65	2	2	1283	145.355	5.99854
A0A087WVM4	Monofunctional C1-tetrahydrofolate synthase, mitochondrial OS=Homo sapiens GN=MTHFD1L PE=1 SV=1 - [A0A087WVM4_HUMAN]													6.53199	3.72	3	3	913	99.2493	7.26904
O43852	Calumenin OS=Homo sapiens GN=CALU PE=1 SV=2 - [CALU_HUMAN]																	315	37.0835	4.64014
Q8N163	Cell cycle and apoptosis regulator protein 2 OS=Homo sapiens GN=CCAR2 PE=1 SV=2 - [CCAR2_HUMAN]																	923	102.838	5.22412
P47914	60S ribosomal protein L29 OS=Homo sapiens GN=RPL29 PE=1 SV=2 - [RL29_HUMAN]																	159	17.7411	11.6636
Q16629-3	Isoform 3 of Serine/arginine-rich splicing factor 7 OS=Homo sapiens GN=SRSF7 - [SRSF7_HUMAN]																	132	15.2475	9.62744
Q9NWC5	Transmembrane protein 45A OS=Homo sapiens GN=TMEM45A PE=2 SV=1 - [TM45A_HUMAN]																	275	31.6584	7.48877
D6RG15	Twinfilin-2 OS=Homo sapiens GN=TWF2 PE=1 SV=1 - [D6RG15_HUMAN]																	254	28.8648	6.12549
K7EPM1	Beta-enolase (Fragment) OS=Homo sapiens GN=ENO3 PE=1 SV=1 - [K7EPM1_HUMAN]																	196	20.9091	8.88037
X6R2L4	RuvB-like helicase OS=Homo sapiens GN=RUVBL2 PE=1 SV=1 - [X6R2L4_HUMAN]																	259	27.9128	9.90576
A0A087X2D0	Serine/arginine-rich-splicing factor 3 OS=Homo sapiens GN=SRSF3 PE=1 SV=1 - [A0A087X2D0_HUMAN]																	95	10.314	5.13525
Q05682-5	Isoform 5 of Caldesmon OS=Homo sapiens GN=CALD1 - [CALD1_HUMAN]																	532	61.1762	6.7124
Q02413	Desmoglein-1 OS=Homo sapiens GN=DSG1 PE=1 SV=2 - [DSG1_HUMAN]																	1049	113.676	5.03369
P16401	Histone H1.5 OS=Homo sapiens GN=HIST1H1B PE=1 SV=3 - [H15_HUMAN]																	226	22.5665	10.9165
Q09161	Nuclear cap-binding protein subunit 1 OS=Homo sapiens GN=NCBP1 PE=1 SV=1 - [NCBP1_HUMAN]																	790	91.7805	6.43018
O94906-2	Isoform 2 of Pre-mRNA-processing factor 6 OS=Homo sapiens GN=PRPF6 - [PRP6_HUMAN]																	901	102.364	8.26514
Q13247-3	Isoform SRP55-3 of Serine/arginine-rich splicing factor 6 OS=Homo sapiens GN=SRSF6 - [SRSF6_HUMAN]																	335	38.3956	11.0044
B8ZZG1	MAGUK p55 subfamily member 6 OS=Homo sapiens GN=MPP6 PE=1 SV=1 - [B8ZZG1_HUMAN]																	428	48.7275	8.76318
F5H1H2	Cell division cycle and apoptosis regulator protein 1 (Fragment) OS=Homo sapiens GN=CCAR1 PE=1 SV=1 - [F5H1H2_HUMAN]																	646	75.6775	8.00146
Q13045-2	Isoform 2 of Protein flightless-1 homolog OS=Homo sapiens GN=FLII - [FLII_HUMAN]																	1214	138.405	6.07471
A0A0B4J210	La-related protein 1 (Fragment) OS=Homo sapiens GN=LARP1 PE=1 SV=5 - [A0A0B4J210_HUMAN]																	815	90.7668	7.43018
Q01650	Large neutral amino acids transporter small subunit 1 OS=Homo sapiens GN=SLC7A5 PE=1 SV=2 - [LAT1_HUMAN]																	507	54.9743	7.72314
P14923	Junction plakoglobin OS=Homo sapiens GN=JUP PE=1 SV=3 - [PLAK_HUMAN]																	745	81.6927	6.13818
Q6P2Q9	Pre-mRNA-processing-splicing factor 8 OS=Homo sapiens GN=PRPF8 PE=1 SV=2 - [PRP8_HUMAN]																	2335	273.427	8.83643
Q5JUX0	Spindlin-3 OS=Homo sapiens GN=SPIN3 PE=1 SV=1 - [SPIN3_HUMAN]																	258	29.1887	6.80029
Q13263-2	Isoform 2 of Transcription intermediary factor 1-beta OS=Homo sapiens GN=TRIM28 - [TIF1B_HUMAN]																	753	79.4235	5.98584
P61964	WD repeat-containing protein 5 OS=Homo sapiens GN=WDR5 PE=1 SV=1 - [WDR5_HUMAN]																	334	36.5655	8.26514
Q92769-3	Isoform 2 of Histone deacetylase 2 OS=Homo sapiens GN=HDAC2 - [HDAC2_HUMAN]																	458	51.9653	5.74463
E7EUT5	Glyceraldehyde-3-phosphate dehydrogenase OS=Homo sapiens GN=GAPDH PE=1 SV=1 - [E7EUT5_HUMAN]																	260	27.8531	6.94678
H3BR70	Pyruvate kinase OS=Homo sapiens GN=PKM PE=1 SV=1 - [H3BR70_HUMAN]																	366	40.1637	8.03076
E9PKD5	26S protease regulatory subunit 6A (Fragment) OS=Homo sapiens GN=PSMC3 PE=1 SV=2 - [E9PKD5_HUMAN]																	311	34.5923	5.33838
H0Y7N6	Actin-binding LIM protein 1 (Fragment) OS=Homo sapiens GN=ABLIM1 PE=1 SV=1 - [H0Y7N6_HUMAN]																	172	19.63	8.85107
