# Supplementary material for: A noncanonical function of SKP1 regulates the switch between autophagy and unconventional secretion
Source: Sci Adv. 2023 Oct 13;9(41):eadh1134. doi: 10.1126/sciadv.adh1134 (PMC10575587; doi:10.1126/sciadv.adh1134)
Supplement: Supplementary file 2 — Tables S1 to S8 [file sciadv.adh1134_tables_s1_to_s8.zip › adh1134_Table_S6.xlsx]

## Sheet: Protein groups
Supplementary Table 6. MS search results for proteins co-IPed at pH 5.9 from HEK293T cells transiently expressing SKP1-WT, SKP1-T131A or SKP1-FI.
Accession	Description	Score: SKP1-WT	Coverage SKP1-WT	# Peptides SKP1-WT	# PSM SKP1-WT	Score: SKP1-T131A	Coverage SKP1-T131A	# Peptides SKP1-T131A	# PSM SKP1-T131A	Score: SKP1-FI	Coverage SKP1-FI	# Peptides SKP1-FI	# PSM SKP1-FI	# AAs	MW [kDa]	calc. pI
Tx0001	cRAP FlagTag OS=Homo sapiens GN=FlagTag PE=1 SV=4	88.1877	100	4	20	98.2048	100	4	20	82.7252	82.61	3	17	23	2.86014	4.50049
JL0001	Human Flag-Skp1#4OS=Homo sapiens GN=Skp1#4 PE=1 SV	7955.06	100	36	2378	5373.31	95.32	30	1755	6086.35	100	34	1899	171	19.6406	4.50049
JL0003	Human Flag-Skp1#6 OS=Homo sapiens GN=Skp#6 PE=1 SV=2	5620.38	100	34	1761	3855.99	95.32	30	1340	7403.44	100	34	2325	171	19.5226	4.50049
JL0005	Human Flag-Skp1#8 OS=Homo sapiens GN=Skp#8 PE=1 SV=2	5614.55	100	34	1760	3824.36	91.81	27	1330	6091.97	100	34	1904	171	19.5506	4.50049
JL0006	Human Flag-Skp1#9 OS=Homo sapiens GN=Skp#9 PE=1 SV=2	5600.6	96.49	32	1755	3846.32	97.08	31	1338	6062.4	96.49	30	1894	171	19.5206	4.50049
J3QKN0	Polyubiquitin-B (Fragment) OS=Homo sapiens GN=UBB PE=1 SV=1 - [J3QKN0_HUMAN]	254.082	95.15	14	79	217.991	87.38	12	64	317.767	96.12	14	87	206	23.1485	6.62451
P05387	60S acidic ribosomal protein P2 OS=Homo sapiens GN=RPLP2 PE=1 SV=1 - [RLA2_HUMAN]	53.3073	93.91	9	17	93.5904	97.39	11	30	57.5307	97.39	10	14	115	11.6578	4.53857
E5RGM3	S-phase kinase-associated protein 1 (Fragment) OS=Homo sapiens GN=SKP1 PE=1 SV=1 - [E5RGM3_HUMAN]	3671.64	87.25	16	1099	2768.96	87.25	17	880	3776.78	87.25	15	1128	102	11.5676	4.34814
P21281	V-type proton ATPase subunit B, brain isoform OS=Homo sapiens GN=ATP6V1B2 PE=1 SV=3 - [VATB2_HUMAN]	284.984	83.76	32	79					360.573	80.23	40	95	511	56.4649	5.80811
Q9BT78	COP9 signalosome complex subunit 4 OS=Homo sapiens GN=COPS4 PE=1 SV=1 - [CSN4_HUMAN]	387.269	89.41	35	109	173.855	64.53	25	48	33.5169	37.68	10	10	406	46.2397	5.8335
O75688-2	Isoform Beta-2 of Protein phosphatase 1B OS=Homo sapiens GN=PPM1B - [PPM1B_HUMAN]	36.9147	35.92	9	13	84.6207	45.99	14	27	64.9521	36.43	13	19	387	42.7437	5.19873
P38606	V-type proton ATPase catalytic subunit A OS=Homo sapiens GN=ATP6V1A PE=1 SV=2 - [VATA_HUMAN]	160.645	59.81	30	41					316.782	80.23	38	92	617	68.2605	5.51611
P23396	40S ribosomal protein S3 OS=Homo sapiens GN=RPS3 PE=1 SV=2 - [RS3_HUMAN]	132.646	79.01	24	39	137.658	77.37	22	39	174.013	77.78	28	53	243	26.6714	9.65674
Q00013	55 kDa erythrocyte membrane protein OS=Homo sapiens GN=MPP1 PE=1 SV=2 - [EM55_HUMAN]	91.3151	53.43	17	25	97.8713	55.58	16	25	267.368	80.9	31	69	466	52.2636	7.37158
E5RHG8	Protein ELOC (Fragment) OS=Homo sapiens GN=ELOC PE=1 SV=1 - [E5RHG8_HUMAN]	11.6305	62.92	4	4					13.054	57.3	4	5	89	9.95372	5.38916
Q13347	Eukaryotic translation initiation factor 3 subunit I OS=Homo sapiens GN=EIF3I PE=1 SV=1 - [EIF3I_HUMAN]	105.941	66.46	17	29	219.614	83.08	26	61	121.305	57.85	17	34	325	36.4786	5.64307
Q99627-2	Isoform 2 of COP9 signalosome complex subunit 8 OS=Homo sapiens GN=COPS8 - [CSN8_HUMAN]	63.1176	80.63	7	21	44.6351	61.88	6	14	4.88081	14.37	2	2	160	17.8983	7.25439
Q13616	Cullin-1 OS=Homo sapiens GN=CUL1 PE=1 SV=2 - [CUL1_HUMAN]	1552.11	76.16	86	434	841.443	76.03	80	233	159.105	42.91	32	50	776	89.622	8.00146
Q5XUX1-3	Isoform 3 of F-box/WD repeat-containing protein 9 OS=Homo sapiens GN=FBXW9 - [FBXW9_HUMAN]	278.02	79.26	30	68	146.281	55.46	22	39					458	50.7287	6.48096
P63244	Receptor of activated protein C kinase 1 OS=Homo sapiens GN=RACK1 PE=1 SV=3 - [RACK1_HUMAN]	67.3587	76.34	16	19	19.8164	34.38	6	6	49.1447	64.04	15	15	317	35.0546	7.69385
O14744	Protein arginine N-methyltransferase 5 OS=Homo sapiens GN=PRMT5 PE=1 SV=4 - [ANM5_HUMAN]	205.554	53.53	28	52	412.385	69.23	40	114	289.85	50.86	36	77	637	72.6376	6.29053
B4DY09	Interleukin enhancer-binding factor 2 OS=Homo sapiens GN=ILF2 PE=1 SV=1 - [B4DY09_HUMAN]	87.0761	77.84	17	25	31.5229	22.44	5	7	74.362	55.11	15	20	352	38.8862	4.94482
P62857	40S ribosomal protein S28 OS=Homo sapiens GN=RPS28 PE=1 SV=1 - [RS28_HUMAN]	48.4598	78.26	9	19	57.8589	72.46	8	19	56.7765	60.87	7	19	69	7.8362	10.6968
P39019	40S ribosomal protein S19 OS=Homo sapiens GN=RPS19 PE=1 SV=2 - [RS19_HUMAN]	57.9766	77.24	13	19	49.1279	63.45	12	18	35.0391	50.34	10	12	145	16.0505	10.3159
Q96ME1-4	Isoform 4 of F-box/LRR-repeat protein 18 OS=Homo sapiens GN=FBXL18 - [FXL18_HUMAN]	344.962	72.42	37	87	238.271	72.01	35	63					718	78.8688	8.26514
P0DMV8	Heat shock 70 kDa protein 1A OS=Homo sapiens GN=HSPA1A PE=1 SV=1 - [HS71A_HUMAN]	412.913	62.71	47	107	429.919	65.21	46	110	419.256	58.81	43	115	641	70.009	5.65576
P07437	Tubulin beta chain OS=Homo sapiens GN=TUBB PE=1 SV=2 - [TBB5_HUMAN]	423.716	76.13	32	115	386.561	75.9	31	109	353.246	75.9	30	102	444	49.639	4.89404
P68371	Tubulin beta-4B chain OS=Homo sapiens GN=TUBB4B PE=1 SV=1 - [TBB4B_HUMAN]	389.771	75.96	32	107	371.342	75.73	32	104	308.841	75.73	30	89	445	49.799	4.89404
P61201	COP9 signalosome complex subunit 2 OS=Homo sapiens GN=COPS2 PE=1 SV=1 - [CSN2_HUMAN]	355.801	74.27	35	116	163.506	63.66	29	54	11.0792	10.38	3	3	443	51.5641	5.52881
Q06830	cRAP PRDX1_HUMAN Peroxiredoxin-1 OS=Homo sapiens GN=PRDX1 PE=1 SV=1	30.4383	37.19	8	11	49.6174	53.27	14	19	62.3835	70.85	14	20	199	22.0963	8.1333
Q86WB0-3	Isoform 3 of Nuclear-interacting partner of ALK OS=Homo sapiens GN=ZC3HC1 - [NIPA_HUMAN]	297.471	74.94	29	87	74.9889	44.32	16	27					431	47.7403	5.18604
O60306	Intron-binding protein aquarius OS=Homo sapiens GN=AQR PE=1 SV=4 - [AQR_HUMAN]													1485	171.186	6.3667
Q9BUA3	Uncharacterized protein C11orf84 OS=Homo sapiens GN=C11orf84 PE=1 SV=3 - [CK084_HUMAN]	57.3851	55.38	13	17	108.682	71.39	19	26	76.4737	56.96	15	19	381	41.0114	5.0083
O75688	Protein phosphatase 1B OS=Homo sapiens GN=PPM1B PE=1 SV=1 - [PPM1B_HUMAN]	36.8353	27.56	9	13	84.1741	35.7	14	27	67.5625	31.73	14	20	479	52.6094	5.04639
Q8NEZ5	F-box only protein 22 OS=Homo sapiens GN=FBXO22 PE=1 SV=1 - [FBX22_HUMAN]	288.352	74.44	26	74	154.68	49.13	18	38	30.3973	19.85	6	8	403	44.4798	7.03467
P62979	Ubiquitin-40S ribosomal protein S27a OS=Homo sapiens GN=RPS27A PE=1 SV=2 - [RS27A_HUMAN]	256.33	54.49	14	79	230.19	70.51	15	67	322.161	58.33	15	88	156	17.9535	9.64209
P04350	Tubulin beta-4A chain OS=Homo sapiens GN=TUBB4A PE=1 SV=2 - [TBB4A_HUMAN]	307.057	70.72	27	84	282.421	70.05	26	80	242.161	66.22	22	71	444	49.5539	4.88135
P60709	Actin, cytoplasmic 1 OS=Homo sapiens GN=ACTB PE=1 SV=1 - [ACTB_HUMAN]	369.128	71.2	26	87	400.708	72.53	31	94	203.047	70.67	23	55	375	41.7097	5.47803
Q86WB0	Nuclear-interacting partner of ALK OS=Homo sapiens GN=ZC3HC1 PE=1 SV=1 - [NIPA_HUMAN]	516.603	73.9	35	162	173.222	51	23	59					502	55.2261	5.61768
Q9Y5J6	Mitochondrial import inner membrane translocase subunit Tim10 B OS=Homo sapiens GN=TIMM10B PE=1 SV=1 - [T10B_HUMAN]													103	11.5787	7.43018
P35527	Keratin, type I cytoskeletal 9 OS=Homo sapiens GN=KRT9 PE=1 SV=3 - [K1C9_HUMAN]	231.491	62.6	28	74	253.434	56.5	26	80	238.087	63.56	28	83	623	62.0268	5.23682
M0R2L9	40S ribosomal protein S19 (Fragment) OS=Homo sapiens GN=RPS19 PE=1 SV=1 - [M0R2L9_HUMAN]	40.2356	73.24	7	12	32.1387	69.01	7	10	31.8333	69.01	7	10	71	8.18427	8.88037
P08670	Vimentin OS=Homo sapiens GN=VIM PE=1 SV=4 - [VIME_HUMAN]	64.6395	49.79	18	20	96.9135	54.72	25	29	65.1975	41.2	15	18	466	53.6191	5.12256
P22626	Heterogeneous nuclear ribonucleoproteins A2/B1 OS=Homo sapiens GN=HNRNPA2B1 PE=1 SV=2 - [ROA2_HUMAN]	126.49	72.24	23	32	105.779	57.51	19	30	69.5431	47.31	14	19	353	37.4067	8.95361
Q9Y2H1	Serine/threonine-protein kinase 38-like OS=Homo sapiens GN=STK38L PE=1 SV=3 - [ST38L_HUMAN]	132.218	56.47	28	38	149.092	61.21	31	42	130.108	55.6	27	36	464	53.9684	6.81494
Q13309	S-phase kinase-associated protein 2 OS=Homo sapiens GN=SKP2 PE=1 SV=2 - [SKP2_HUMAN]	246.059	71.93	25	68	107.722	55.66	18	29					424	47.7306	7.10791
G3V1A4	Cofilin 1 (Non-muscle), isoform CRA_a OS=Homo sapiens GN=CFL1 PE=1 SV=1 - [G3V1A4_HUMAN]	24.8494	55.03	9	10	28.3278	57.72	9	10	15.6098	40.94	5	6	149	16.8008	8.35303
Q00403	Transcription initiation factor IIB OS=Homo sapiens GN=GTF2B PE=1 SV=1 - [TF2B_HUMAN]	57.4357	47.78	14	16	91.7939	63.29	18	27	84.3923	64.24	17	25	316	34.8106	8.35303
Q15208	Serine/threonine-protein kinase 38 OS=Homo sapiens GN=STK38 PE=1 SV=1 - [STK38_HUMAN]	259.233	58.71	32	73	426.26	67.53	37	125	332.93	60.22	37	100	465	54.1554	7.15186
C9J9K3	40S ribosomal protein SA (Fragment) OS=Homo sapiens GN=RPSA PE=1 SV=8 - [C9J9K3_HUMAN]	168.789	71.1	19	44	187.176	71.1	18	46	180.539	71.1	19	43	263	29.386	5.24951
P78371	T-complex protein 1 subunit beta OS=Homo sapiens GN=CCT2 PE=1 SV=4 - [TCPB_HUMAN]	130.326	66.17	24	37	145.358	69.53	28	41	24.7274	21.12	7	10	535	57.4521	6.45557
P61247	40S ribosomal protein S3a OS=Homo sapiens GN=RPS3A PE=1 SV=2 - [RS3A_HUMAN]	67.1952	62.88	17	22	84.4088	65.53	18	24	81.6203	62.12	16	25	264	29.9257	9.72998
O15372	Eukaryotic translation initiation factor 3 subunit H OS=Homo sapiens GN=EIF3H PE=1 SV=1 - [EIF3H_HUMAN]	98.3881	60.51	18	27	123.001	57.1	24	37	136.856	58.81	20	39	352	39.9051	6.53662
P08708	40S ribosomal protein S17 OS=Homo sapiens GN=RPS17 PE=1 SV=2 - [RS17_HUMAN]	93.3088	61.48	11	31	124.03	63.7	12	36	48.7369	56.3	10	14	135	15.5404	9.84717
E9PM69	26S protease regulatory subunit 6A OS=Homo sapiens GN=PSMC3 PE=1 SV=1 - [E9PM69_HUMAN]	100.654	64.48	20	28	59.1306	51.89	13	17	40.8172	43.83	11	13	397	44.2958	5.04639
Q9Y2X7	ARF GTPase-activating protein GIT1 OS=Homo sapiens GN=GIT1 PE=1 SV=2 - [GIT1_HUMAN]	48.7296	27.33	13	13	19.3952	14.06	7	7					761	84.2888	6.80029
P46783	40S ribosomal protein S10 OS=Homo sapiens GN=RPS10 PE=1 SV=1 - [RS10_HUMAN]	131.228	55.76	11	38	133.689	63.03	14	45	93.0695	65.45	12	30	165	18.8859	10.1548
P11142	Heat shock cognate 71 kDa protein OS=Homo sapiens GN=HSPA8 PE=1 SV=1 - [HSP7C_HUMAN]	316.78	58.98	40	82	409.467	66.1	48	107	389.977	57.28	42	102	646	70.8542	5.51611
Q9UI30	Multifunctional methyltransferase subunit TRM112-like protein OS=Homo sapiens GN=TRMT112 PE=1 SV=1 - [TR112_HUMAN]									24.4237	64.8	7	9	125	14.1903	5.26221
Q8NFF5-4	Isoform 4 of FAD synthase OS=Homo sapiens GN=FLAD1 - [FAD1_HUMAN]	102.554	69.39	16	26	137.702	69.39	18	34	141.651	67.35	17	39	294	32.3491	5.70654
Q13885	Tubulin beta-2A chain OS=Homo sapiens GN=TUBB2A PE=1 SV=1 - [TBB2A_HUMAN]	337.621	63.37	27	97	290.102	63.82	27	83	266.964	65.62	25	80	445	49.875	4.89404
Q9BVA1	Tubulin beta-2B chain OS=Homo sapiens GN=TUBB2B PE=1 SV=1 - [TBB2B_HUMAN]	334.297	60.67	26	96	285.567	63.82	26	82	263.661	62.92	24	79	445	49.9209	4.89404
Q9H4M3-2	Isoform 2 of F-box only protein 44 OS=Homo sapiens GN=FBXO44 - [FBX44_HUMAN]	94.0047	66.07	12	34	82.3628	57.59	12	33					224	25.6824	7.88428
P68363	Tubulin alpha-1B chain OS=Homo sapiens GN=TUBA1B PE=1 SV=1 - [TBA1B_HUMAN]	321.696	67.41	26	87	242.48	64.52	23	66	222.019	66.08	24	60	451	50.1196	5.05908
Q9UBW8	COP9 signalosome complex subunit 7a OS=Homo sapiens GN=COPS7A PE=1 SV=1 - [CSN7A_HUMAN]	112.204	69.09	18	32	75.1243	66.55	15	21					275	30.258	8.22119
Q9BQE3	Tubulin alpha-1C chain OS=Homo sapiens GN=TUBA1C PE=1 SV=1 - [TBA1C_HUMAN]	281.457	67.04	24	79	221.489	64.59	23	61	187.649	63.03	23	54	449	49.8635	5.09717
P55884	Eukaryotic translation initiation factor 3 subunit B OS=Homo sapiens GN=EIF3B PE=1 SV=3 - [EIF3B_HUMAN]	231.791	52.09	38	65	330.574	56.76	49	91	306.298	65.6	52	92	814	92.4238	4.99561
P35908	Keratin, type II cytoskeletal 2 epidermal OS=Homo sapiens GN=KRT2 PE=1 SV=2 - [K22E_HUMAN]	178.804	48.83	25	63	161.824	47.42	27	56	228.798	57.75	34	79	639	65.3932	8.00146
P02769	cRAP ALBU_BOVIN Serum albumin OS=Bos taurus GN=ALB PE=1 SV=4	64.8855	33.77	18	24	95.9376	48.43	24	36	103.63	42.17	22	36	607	69.2484	6.17627
Q9UK22	F-box only protein 2 OS=Homo sapiens GN=FBXO2 PE=1 SV=2 - [FBX2_HUMAN]	55.1774	55.07	11	15	58.3606	68.24	13	16					296	33.3068	4.37354
Q8N653	Leucine-zipper-like transcriptional regulator 1 OS=Homo sapiens GN=LZTR1 PE=1 SV=2 - [LZTR1_HUMAN]	279.485	68.1	51	82									840	94.6582	6.56592
Q92905	COP9 signalosome complex subunit 5 OS=Homo sapiens GN=COPS5 PE=1 SV=4 - [CSN5_HUMAN]	207.076	59.28	19	60	119.246	64.97	17	32					334	37.5547	6.53662
Q9BQA1	Methylosome protein 50 OS=Homo sapiens GN=WDR77 PE=1 SV=1 - [MEP50_HUMAN]	136.756	67.84	16	36	192.086	54.68	15	52	169.361	54.68	15	45	342	36.7011	5.17334
P35908	cRAP K22E_HUMAN Keratin, type II cytoskeletal 2 epidermal OS=Homo sapiens GN=KRT2 PE=1 SV=2	178.175	48.65	25	63	164.029	47.38	27	57	227.951	56.74	34	79	705	71.3999	8.76318
P43686	26S protease regulatory subunit 6B OS=Homo sapiens GN=PSMC4 PE=1 SV=2 - [PRS6B_HUMAN]	79.8322	59.81	19	26	67.4762	51.67	16	19	44.7491	36.84	11	13	418	47.3365	5.21143
P12268	Inosine-5'-monophosphate dehydrogenase 2 OS=Homo sapiens GN=IMPDH2 PE=1 SV=2 - [IMDH2_HUMAN]	254.875	61.09	34	61	129.849	54.86	22	30	93.8958	42.22	17	24	514	55.7696	6.90283
Q14161-5	Isoform 5 of ARF GTPase-activating protein GIT2 OS=Homo sapiens GN=GIT2 - [GIT2_HUMAN]	8.49235	4.8	3	3	4.93794	3.02	2	2					729	81.2716	7.02002
P25398	40S ribosomal protein S12 OS=Homo sapiens GN=RPS12 PE=1 SV=3 - [RS12_HUMAN]	63.6714	62.88	11	18	86.4928	67.42	13	26	71.6461	65.15	9	20	132	14.5055	7.21045
Q9Y230	RuvB-like 2 OS=Homo sapiens GN=RUVBL2 PE=1 SV=3 - [RUVB2_HUMAN]	188.461	63.28	28	52	154.051	58.1	25	42	112.176	53.13	23	33	463	51.1246	5.64307
Q9Y265	RuvB-like 1 OS=Homo sapiens GN=RUVBL1 PE=1 SV=1 - [RUVB1_HUMAN]	169.494	67.11	28	43	158.543	64.47	26	40	112.748	55.7	20	31	456	50.1963	6.41748
P62258	14-3-3 protein epsilon OS=Homo sapiens GN=YWHAE PE=1 SV=1 - [1433E_HUMAN]	45.8025	49.8	10	15	47.2876	35.29	10	18	34.3374	45.1	9	14	255	29.1554	4.7417
O15371-3	Isoform 3 of Eukaryotic translation initiation factor 3 subunit D OS=Homo sapiens GN=EIF3D - [EIF3D_HUMAN]	216.834	59.1	27	50	259.669	60.6	31	66	232.114	61.73	26	54	533	62.0004	5.63037
Q9HCS7	Pre-mRNA-splicing factor SYF1 OS=Homo sapiens GN=XAB2 PE=1 SV=2 - [SYF1_HUMAN]													855	99.9464	6.22705
P05386	60S acidic ribosomal protein P1 OS=Homo sapiens GN=RPLP1 PE=1 SV=1 - [RLA1_HUMAN]	21.6448	66.67	3	7	32.7391	66.67	3	9	14.8352	66.67	3	5	114	11.5067	4.32275
P60891	Ribose-phosphate pyrophosphokinase 1 OS=Homo sapiens GN=PRPS1 PE=1 SV=2 - [PRPS1_HUMAN]	132.041	59.43	19	32	93.9699	54.09	16	25	152.207	65.41	22	40	318	34.8119	6.97607
Q9NVF7	F-box only protein 28 OS=Homo sapiens GN=FBXO28 PE=1 SV=1 - [FBX28_HUMAN]	279.501	66.3	31	81	170.103	51.36	21	56	37.708	33.15	8	12	368	41.1234	9.5542
P60228	Eukaryotic translation initiation factor 3 subunit E OS=Homo sapiens GN=EIF3E PE=1 SV=1 - [EIF3E_HUMAN]	189.153	62.25	27	59	173.959	60.22	30	54	167.814	63.37	30	56	445	52.1874	6.03662
P09651-3	Isoform 2 of Heterogeneous nuclear ribonucleoprotein A1 OS=Homo sapiens GN=HNRNPA1 - [ROA1_HUMAN]	87.4685	61.42	15	24	55.8732	59.93	13	17	39.6147	35.21	6	12	267	29.3682	9.14404
P63220	40S ribosomal protein S21 OS=Homo sapiens GN=RPS21 PE=1 SV=1 - [RS21_HUMAN]	40.8299	60.24	7	13	50.2415	63.86	7	16	52.6764	66.27	8	16	83	9.10557	8.49951
P62244	40S ribosomal protein S15a OS=Homo sapiens GN=RPS15A PE=1 SV=2 - [RS15A_HUMAN]	18.9237	66.15	8	8	20.0134	53.85	6	6	12.0641	43.85	6	6	130	14.83	10.1255
Q9UHX1-3	Isoform 3 of Poly(U)-binding-splicing factor PUF60 OS=Homo sapiens GN=PUF60 - [PUF60_HUMAN]	93.8369	38.37	14	24	118.093	46.9	18	31	114.595	49.22	20	32	516	55.6935	5.2749
Q16864	V-type proton ATPase subunit F OS=Homo sapiens GN=ATP6V1F PE=1 SV=2 - [VATF_HUMAN]	17.6498	65.55	5	6					20.9534	56.3	6	7	119	13.362	5.51611
F8VXI9	ARF GTPase-activating protein GIT2 OS=Homo sapiens GN=GIT2 PE=1 SV=1 - [F8VXI9_HUMAN]	8.49235	4.94	3	3	4.93794	3.11	2	2					708	78.8184	7.45947
Q8TB52	F-box only protein 30 OS=Homo sapiens GN=FBXO30 PE=1 SV=3 - [FBX30_HUMAN]	348.266	62.82	32	92	278.94	62.15	33	74					745	82.2508	5.40186
P63167	Dynein light chain 1, cytoplasmic OS=Homo sapiens GN=DYNLL1 PE=1 SV=1 - [DYL1_HUMAN]	29.4429	65.17	6	10	45.715	65.17	6	14	11.2297	37.08	2	4	89	10.3591	7.40088
F8VY35	Nucleosome assembly protein 1-like 1 (Fragment) OS=Homo sapiens GN=NAP1L1 PE=1 SV=1 - [F8VY35_HUMAN]	64.2335	33.33	8	18	92.0542	65.15	11	27	53.1597	45.45	10	14	264	31.0012	4.51318
Q92917	G patch domain and KOW motifs-containing protein OS=Homo sapiens GN=GPKOW PE=1 SV=2 - [GPKOW_HUMAN]	48.1308	39.29	11	14	86.1463	53.57	18	23	67.648	44.12	13	18	476	52.1966	6.15088
Q99417	C-Myc-binding protein OS=Homo sapiens GN=MYCBP PE=1 SV=3 - [MYCBP_HUMAN]					2.40787	34.95	3	3	4.56022	19.42	2	2	103	11.9593	5.90967
Q9UL63	Muskelin OS=Homo sapiens GN=MKLN1 PE=1 SV=2 - [MKLN1_HUMAN]	41.0855	24.49	12	13	33.6278	18.1	10	10	121.341	44.35	25	35	735	84.7135	6.34131
P31689	DnaJ homolog subfamily A member 1 OS=Homo sapiens GN=DNAJA1 PE=1 SV=2 - [DNJA1_HUMAN]	110.425	60.2	16	28	63.2586	43.83	10	18	93.6817	62.72	17	26	397	44.8395	7.07861
Q9UHX1-4	Isoform 4 of Poly(U)-binding-splicing factor PUF60 OS=Homo sapiens GN=PUF60 - [PUF60_HUMAN]	104.928	43.49	15	26	128.546	52.3	19	33	124.418	54.71	21	34	499	53.9907	5.32568
K7EL20	Eukaryotic translation initiation factor 3 subunit G (Fragment) OS=Homo sapiens GN=EIF3G PE=1 SV=8 - [K7EL20_HUMAN]	95.1733	37.02	11	34	104.072	48.47	16	28	110.489	54.2	14	33	262	29.2647	5.41455
Q9UKB1-3	Isoform B of F-box/WD repeat-containing protein 11 OS=Homo sapiens GN=FBXW11 - [FBW1B_HUMAN]	172.199	59.92	32	49	115.203	52.74	24	33					529	60.8596	6.68311
O43790	cRAP KRT86_HUMAN Keratin, type II cuticular Hb6 OS=Homo sapiens GN=KRT86 PE=1 SV=1	11.2369	9.88	6	7	137.132	59.88	24	46					486	53.4663	5.65576
P13639	Elongation factor 2 OS=Homo sapiens GN=EEF2 PE=1 SV=4 - [EF2_HUMAN]	320.6	56.18	50	94	263.778	59.91	46	79	252.699	54.55	48	81	858	95.277	6.82959
P78386	cRAP KRT85_HUMAN Keratin, type II cuticular Hb5 OS=Homo sapiens GN=KRT85 PE=1 SV=1	6.11557	5.72	4	5	107.129	62.72	26	38					507	55.7665	6.55127
F8VSA6	NEDD8 OS=Homo sapiens GN=NEDD8 PE=4 SV=1 - [F8VSA6_HUMAN]	43.583	64	3	15	26.9141	64	3	13					50	5.8632	6.69775
P46777	60S ribosomal protein L5 OS=Homo sapiens GN=RPL5 PE=1 SV=3 - [RL5_HUMAN]	127.312	56.9	18	42	108.196	55.56	17	32	93.5433	52.53	13	28	297	34.3407	9.71533
Q9UK97-2	Isoform 2 of F-box only protein 9 OS=Homo sapiens GN=FBXO9 - [FBX9_HUMAN]	151.917	59.73	21	40	88.274	44.39	14	26					437	51.1034	6.27783
O43719	HIV Tat-specific factor 1 OS=Homo sapiens GN=HTATSF1 PE=1 SV=1 - [HTSF1_HUMAN]	166.75	45.56	28	44	295.454	58.54	42	74	332.573	61.99	44	90	755	85.8006	4.39893
P13645	Keratin, type I cytoskeletal 10 OS=Homo sapiens GN=KRT10 PE=1 SV=6 - [K1C10_HUMAN]	274.753	60.27	32	92	253.379	51.37	30	88	280.189	50.86	27	94	584	58.7917	5.21143
A0A0C4DFV0	F-box/LRR-repeat protein 15 OS=Homo sapiens GN=FBXL15 PE=1 SV=1 - [A0A0C4DFV0_HUMAN]	82.4048	63.51	17	22	47.6801	42.23	10	12					296	32.5233	7.6792
Q9Y657	Spindlin-1 OS=Homo sapiens GN=SPIN1 PE=1 SV=3 - [SPIN1_HUMAN]	27.3558	36.64	6	8	57.7929	51.15	10	17	52.7747	45.04	8	14	262	29.5818	6.96143
P00974	cRAP BPT1_BOVIN Pancreatic trypsin inhibitor OS=Bos taurus PE=1 SV=2	88.1163	34	5	49	80.426	51	7	31	57.8938	43	5	38	100	10.8954	8.83643
Q04726-6	Isoform 6 of Transducin-like enhancer protein 3 OS=Homo sapiens GN=TLE3 - [TLE3_HUMAN]	356.446	53.98	34	101	576.263	62.84	46	175	391.051	55.54	36	114	767	82.9029	7.1958
P62633-2	Isoform 2 of Cellular nucleic acid-binding protein OS=Homo sapiens GN=CNBP - [CNBP_HUMAN]	14.5998	28.82	4	5	27.4529	47.65	7	9	21.8462	52.94	7	8	170	18.7292	7.7085
E7EM64	COP9 signalosome complex subunit 6 OS=Homo sapiens GN=COPS6 PE=1 SV=1 - [E7EM64_HUMAN]	182.536	62.88	20	44	128.578	58.28	14	29	11.5597	13.5	3	3	326	36.0411	5.73193
Q14152	Eukaryotic translation initiation factor 3 subunit A OS=Homo sapiens GN=EIF3A PE=1 SV=1 - [EIF3A_HUMAN]	487.695	55.43	86	147	664.963	59.19	100	218	531.664	52.75	79	164	1382	166.468	6.78564
P62081	40S ribosomal protein S7 OS=Homo sapiens GN=RPS7 PE=1 SV=1 - [RS7_HUMAN]	40.5164	58.25	9	14	40.7763	62.37	10	16	33.8058	53.61	8	13	194	22.1133	10.0962
P36543	V-type proton ATPase subunit E 1 OS=Homo sapiens GN=ATP6V1E1 PE=1 SV=1 - [VATE1_HUMAN]	58.7881	38.5	10	20					107.333	59.73	16	37	226	26.1288	8.00146
P04264	Keratin, type II cytoskeletal 1 OS=Homo sapiens GN=KRT1 PE=1 SV=6 - [K2C1_HUMAN]	402.059	56.06	37	121	435.193	56.06	37	129	448.63	54.66	35	137	644	65.999	8.11865
Q14155-1	Isoform 1 of Rho guanine nucleotide exchange factor 7 OS=Homo sapiens GN=ARHGEF7 - [ARHG7_HUMAN]	10.6399	6.66	3	3	12.5459	6.81	4	4					646	73.0942	7.21045
P23588	Eukaryotic translation initiation factor 4B OS=Homo sapiens GN=EIF4B PE=1 SV=2 - [IF4B_HUMAN]	80.8695	38.13	16	23	232.016	55.65	38	78	136.236	39.93	25	44	611	69.1103	5.73193
P63104	14-3-3 protein zeta/delta OS=Homo sapiens GN=YWHAZ PE=1 SV=1 - [1433Z_HUMAN]	36.4656	29.39	6	11	39.6027	48.98	8	15	33.25	30.2	7	11	245	27.7277	4.79248
P28074	Proteasome subunit beta type-5 OS=Homo sapiens GN=PSMB5 PE=1 SV=3 - [PSB5_HUMAN]	91.2772	59.7	12	27	86.8455	61.22	14	29	10.2638	13.69	3	4	263	28.4622	6.91748
J3KQ96	Treacle protein (Fragment) OS=Homo sapiens GN=TCOF1 PE=1 SV=1 - [J3KQ96_HUMAN]	260.442	42.22	43	75	172.407	31.97	32	51	388.019	44.2	55	120	1414	144.04	8.29443
Q9UBQ5	Eukaryotic translation initiation factor 3 subunit K OS=Homo sapiens GN=EIF3K PE=1 SV=1 - [EIF3K_HUMAN]	47.8296	50.46	8	15	100.665	61.01	11	30	49.1418	60.55	10	19	218	25.0434	4.93213
P20618	Proteasome subunit beta type-1 OS=Homo sapiens GN=PSMB1 PE=1 SV=2 - [PSB1_HUMAN]	82.6899	59.34	12	23	67.746	53.53	12	21	16.3316	24.48	4	5	241	26.4724	8.1333
Q9UNS2	COP9 signalosome complex subunit 3 OS=Homo sapiens GN=COPS3 PE=1 SV=3 - [CSN3_HUMAN]	214.418	58.39	20	61	82.2475	38.06	12	23					423	47.842	6.65381
O60256	Phosphoribosyl pyrophosphate synthase-associated protein 2 OS=Homo sapiens GN=PRPSAP2 PE=1 SV=1 - [KPRB_HUMAN]	32.9122	34.42	8	10	45.3245	47.15	10	13	73.938	49.32	12	21	369	40.8994	7.44482
Q9NXK8	F-box/LRR-repeat protein 12 OS=Homo sapiens GN=FBXL12 PE=1 SV=1 - [FXL12_HUMAN]	120.982	60.74	17	32	86.4997	50.92	14	22					326	37.0016	8.79248
Q15233	Non-POU domain-containing octamer-binding protein OS=Homo sapiens GN=NONO PE=1 SV=4 - [NONO_HUMAN]	107.643	49.04	19	34	106.064	60.3	25	33	61.3759	35.03	12	18	471	54.1973	8.95361
Q8NEA4-3	Isoform 2 of F-box only protein 36 OS=Homo sapiens GN=FBXO36 - [FBX36_HUMAN]	33.2975	60.51	8	10	25.4114	47.77	7	8					157	18.6027	8.68994
O75533	Splicing factor 3B subunit 1 OS=Homo sapiens GN=SF3B1 PE=1 SV=3 - [SF3B1_HUMAN]	134.784	34.89	33	36	180.754	43.33	41	48	118.768	29.06	29	32	1304	145.738	7.09326
P00338	L-lactate dehydrogenase A chain OS=Homo sapiens GN=LDHA PE=1 SV=2 - [LDHA_HUMAN]									35.2698	33.73	11	12	332	36.6654	8.26514
P62333	26S protease regulatory subunit 10B OS=Homo sapiens GN=PSMC6 PE=1 SV=1 - [PRS10_HUMAN]	70.7092	49.87	15	21	36.4865	22.88	9	11	35.2411	37.02	9	11	389	44.1451	7.48877
P49321	Nuclear autoantigenic sperm protein OS=Homo sapiens GN=NASP PE=1 SV=2 - [NASP_HUMAN]	127.453	46.7	23	36	236.612	56.22	32	58	144.71	46.83	27	42	788	85.1861	4.29736
Q13428-4	Isoform 4 of Treacle protein OS=Homo sapiens GN=TCOF1 - [TCOF_HUMAN]	273.036	40.29	44	81	184.269	30.77	33	53	389.471	42.85	58	122	1524	155.836	8.95361
P08779	Keratin, type I cytoskeletal 16 OS=Homo sapiens GN=KRT16 PE=1 SV=4 - [K1C16_HUMAN]	64.1627	36.58	15	25	42.6169	20.3	11	19	24.9159	14.38	7	12	473	51.2362	5.04639
P62304	Small nuclear ribonucleoprotein E OS=Homo sapiens GN=SNRPE PE=1 SV=1 - [RUXE_HUMAN]	13.4493	29.35	3	5	25.2007	59.78	5	10	11.832	56.52	4	6	92	10.7966	9.43701
F5H7D6	Transducin-like enhancer protein 3 OS=Homo sapiens GN=TLE3 PE=1 SV=1 - [F5H7D6_HUMAN]	317.833	51.65	31	92	528.404	59.51	42	162	371.64	53.08	32	109	699	74.8542	7.31299
Q9NZW5	MAGUK p55 subfamily member 6 OS=Homo sapiens GN=MPP6 PE=1 SV=2 - [MPP6_HUMAN]	18.8754	15	7	7	10.6724	8.33	4	4	56.4208	27.96	15	17	540	61.0788	6.17627
P67809	Nuclease-sensitive element-binding protein 1 OS=Homo sapiens GN=YBX1 PE=1 SV=3 - [YBOX1_HUMAN]	135.938	59.26	17	51	89.7593	58.33	13	37	104.136	56.17	16	42	324	35.9027	9.87646
E7ETY2	Treacle protein OS=Homo sapiens GN=TCOF1 PE=1 SV=1 - [E7ETY2_HUMAN]	270.417	40.93	44	78	180.64	31.18	33	53	410.667	43.55	58	127	1488	152.213	8.85107
P30050	60S ribosomal protein L12 OS=Homo sapiens GN=RPL12 PE=1 SV=1 - [RL12_HUMAN]	53.2404	54.55	6	14	53.3204	58.79	7	16	36.9709	54.55	6	10	165	17.8075	9.42236
Q9UNP9-2	Isoform B of Peptidyl-prolyl cis-trans isomerase E OS=Homo sapiens GN=PPIE - [PPIE_HUMAN]													296	33.0644	5.59229
E5RI99	60S ribosomal protein L30 (Fragment) OS=Homo sapiens GN=RPL30 PE=1 SV=1 - [E5RI99_HUMAN]	17.6632	48.25	4	6	33.4487	51.75	4	9	12.9349	48.25	4	5	114	12.6476	9.5542
Q9Y3F4	Serine-threonine kinase receptor-associated protein OS=Homo sapiens GN=STRAP PE=1 SV=1 - [STRAP_HUMAN]	18.8812	25.43	6	6	39.4882	34.57	8	11	17.8803	18.86	5	6	350	38.414	5.12256
Q7L2H7	Eukaryotic translation initiation factor 3 subunit M OS=Homo sapiens GN=EIF3M PE=1 SV=1 - [EIF3M_HUMAN]	59.2091	40.37	11	16	105.901	52.94	17	32	132.764	55.88	20	37	374	42.4758	5.63037
P60900	Proteasome subunit alpha type-6 OS=Homo sapiens GN=PSMA6 PE=1 SV=1 - [PSA6_HUMAN]	61.7508	48.78	12	19	62.3266	55.28	13	19	14.38	20.73	4	5	246	27.3818	6.75635
O60884	DnaJ homolog subfamily A member 2 OS=Homo sapiens GN=DNAJA2 PE=1 SV=1 - [DNJA2_HUMAN]	56.4294	46.84	15	19	23.9085	31.55	7	7	31.3797	32.77	9	12	412	45.7166	6.48096
O75821	Eukaryotic translation initiation factor 3 subunit G OS=Homo sapiens GN=EIF3G PE=1 SV=2 - [EIF3G_HUMAN]	110.271	40.94	14	40	122.879	47.81	20	34	120.564	52.5	17	36	320	35.5889	6.12549
Q8NHP6	Motile sperm domain-containing protein 2 OS=Homo sapiens GN=MOSPD2 PE=1 SV=1 - [MSPD2_HUMAN]									78.9251	35.33	15	27	518	59.7084	5.96045
P08238	Heat shock protein HSP 90-beta OS=Homo sapiens GN=HSP90AB1 PE=1 SV=4 - [HS90B_HUMAN]	153.44	51.24	35	45	157.45	41.85	32	45	130.976	39.78	27	36	724	83.2121	5.03369
Q9NYL9	Tropomodulin-3 OS=Homo sapiens GN=TMOD3 PE=1 SV=1 - [TMOD3_HUMAN]	8.23862	11.65	2	2	43.2926	47.73	11	12	28.1884	35.8	8	9	352	39.5703	5.18604
P62633-8	Isoform 8 of Cellular nucleic acid-binding protein OS=Homo sapiens GN=CNBP - [CNBP_HUMAN]	8.89534	20.47	3	3	23.7891	39.18	6	8	17.6556	47.95	6	7	171	18.8583	7.57666
Q5W0B1	RING finger protein 219 OS=Homo sapiens GN=RNF219 PE=1 SV=1 - [RN219_HUMAN]					29.1108	17.63	9	9	10.7078	7.99	4	4	726	81.0657	5.71924
P63173	60S ribosomal protein L38 OS=Homo sapiens GN=RPL38 PE=1 SV=2 - [RL38_HUMAN]	19.2774	38.57	4	9	20.537	57.14	6	9	23.9989	57.14	6	10	70	8.21273	10.0962
P25786	Proteasome subunit alpha type-1 OS=Homo sapiens GN=PSMA1 PE=1 SV=1 - [PSA1_HUMAN]	71.7859	53.61	13	20	71.9385	42.97	11	21	23.3085	31.18	7	9	263	29.5369	6.60986
O14818	Proteasome subunit alpha type-7 OS=Homo sapiens GN=PSMA7 PE=1 SV=1 - [PSA7_HUMAN]	84.03	56.85	14	22	75.6563	53.23	12	20	39.5923	41.13	7	12	248	27.8696	8.45557
A0A096LP07	COP9 signalosome complex subunit 1 OS=Homo sapiens GN=GPS1 PE=1 SV=1 - [A0A096LP07_HUMAN]	326.435	56.79	30	88	203.903	54.12	26	57	7.23381	9.05	2	2	486	54.9299	6.60986
P02533	Keratin, type I cytoskeletal 14 OS=Homo sapiens GN=KRT14 PE=1 SV=4 - [K1C14_HUMAN]	65.2452	40.47	16	27	55.2137	27.54	14	24	48.3467	26.06	12	19	472	51.5294	5.16064
Q15052-2	Isoform 2 of Rho guanine nucleotide exchange factor 6 OS=Homo sapiens GN=ARHGEF6 - [ARHG6_HUMAN]	6.2738	3.7	2	2	8.42474	3.86	3	3					622	70.7459	6.55127
G3V576	Heterogeneous nuclear ribonucleoproteins C1/C2 OS=Homo sapiens GN=HNRNPC PE=1 SV=1 - [G3V576_HUMAN]	57.4303	56.71	13	21	67.7526	51.52	12	21	27.6098	32.47	9	10	231	25.2411	9.81787
Q99865	Spindlin-2A OS=Homo sapiens GN=SPIN2A PE=1 SV=3 - [SPI2A_HUMAN]	16.5726	29.84	5	5	23.936	39.15	7	8	15.7178	25.58	4	4	258	29.1698	7.2251
P62269	40S ribosomal protein S18 OS=Homo sapiens GN=RPS18 PE=1 SV=3 - [RS18_HUMAN]	27.0017	38.16	7	10	63.6961	56.58	14	25	30.8759	40.13	8	12	152	17.7079	10.9897
P25787	Proteasome subunit alpha type-2 OS=Homo sapiens GN=PSMA2 PE=1 SV=2 - [PSA2_HUMAN]	100.101	56.41	10	28	74.53	46.58	9	22	18.4885	24.36	4	5	234	25.8823	7.43018
Q9NUP9	Protein lin-7 homolog C OS=Homo sapiens GN=LIN7C PE=1 SV=1 - [LIN7C_HUMAN]	9.07525	24.87	4	4	11.0514	31.98	5	5	45.4169	46.19	8	14	197	21.8205	8.42627
P52907	F-actin-capping protein subunit alpha-1 OS=Homo sapiens GN=CAPZA1 PE=1 SV=3 - [CAZA1_HUMAN]	5.91475	10.49	2	3	5.46832	11.54	2	2					286	32.9023	5.69385
Q9Y5K8	V-type proton ATPase subunit D OS=Homo sapiens GN=ATP6V1D PE=1 SV=1 - [VATD_HUMAN]	39.7837	34.82	6	10					58.4405	35.22	8	13	247	28.2453	9.36377
P54105	Methylosome subunit pICln OS=Homo sapiens GN=CLNS1A PE=1 SV=1 - [ICLN_HUMAN]	80.5735	56.12	9	19	122.01	56.12	9	30	97.9759	56.12	8	23	237	26.1989	4.10693
Q13098	COP9 signalosome complex subunit 1 OS=Homo sapiens GN=GPS1 PE=1 SV=4 - [CSN1_HUMAN]	340.856	56.01	32	92	220.255	54.58	28	62	7.23381	8.96	2	2	491	55.5012	6.7417
P62316	Small nuclear ribonucleoprotein Sm D2 OS=Homo sapiens GN=SNRPD2 PE=1 SV=1 - [SMD2_HUMAN]	30.4183	49.15	8	12	49.9647	55.93	9	19	29.5625	49.15	7	11	118	13.5182	9.90576
A0A096LPJ3	COP9 signalosome complex subunit 1 OS=Homo sapiens GN=GPS1 PE=1 SV=1 - [A0A096LPJ3_HUMAN]	331.57	55.92	30	89	213.318	54.49	27	60	7.23381	8.98	2	2	490	55.3731	6.7417
P62318-2	Isoform 2 of Small nuclear ribonucleoprotein Sm D3 OS=Homo sapiens GN=SNRPD3 - [SMD3_HUMAN]	29.081	51.67	4	10	52.4255	55.83	7	21	15.9735	51.67	4	8	120	13.2829	8.90967
Q9Y576	Ankyrin repeat and SOCS box protein 1 OS=Homo sapiens GN=ASB1 PE=1 SV=1 - [ASB1_HUMAN]	58.954	46.87	12	17					55.3376	40.3	11	18	335	36.991	8.20654
Q13464	Rho-associated protein kinase 1 OS=Homo sapiens GN=ROCK1 PE=1 SV=1 - [ROCK1_HUMAN]	196.171	39.96	48	65	349.143	52.95	74	108	235.164	43.13	54	67	1354	158.076	5.89697
P11021	78 kDa glucose-regulated protein OS=Homo sapiens GN=HSPA5 PE=1 SV=2 - [GRP78_HUMAN]	151.729	48.47	29	44	201.138	55.05	36	56	178.966	50.92	31	51	654	72.2884	5.16064
P12956	X-ray repair cross-complementing protein 6 OS=Homo sapiens GN=XRCC6 PE=1 SV=2 - [XRCC6_HUMAN]	67.7887	33.17	15	20	106.795	51.4	25	31	50.0987	25.78	12	14	609	69.7991	6.63916
P68104	Elongation factor 1-alpha 1 OS=Homo sapiens GN=EEF1A1 PE=1 SV=1 - [EF1A1_HUMAN]	89.4855	52.81	16	26	43.4281	32.68	11	14	73.1045	44.16	15	21	462	50.1091	9.01221
A0A0A0MR66	RNA binding motif protein 10, isoform CRA_d OS=Homo sapiens GN=RBM10 PE=1 SV=1 - [A0A0A0MR66_HUMAN]	38.3838	14.47	10	11	98.1698	32.46	19	36	24.9349	12.16	8	8	995	110.299	6.27783
Q00839-2	Isoform Short of Heterogeneous nuclear ribonucleoprotein U OS=Homo sapiens GN=HNRNPU - [HNRPU_HUMAN]	282.57	52.23	40	73	197.746	41.19	35	54	195.404	49.01	33	54	806	88.9242	5.78271
P48643	T-complex protein 1 subunit epsilon OS=Homo sapiens GN=CCT5 PE=1 SV=1 - [TCPE_HUMAN]	84.1596	43.99	18	33	59.3292	46.4	16	21	21.0668	15.34	8	10	541	59.6328	5.65576
P62829	60S ribosomal protein L23 OS=Homo sapiens GN=RPL23 PE=1 SV=1 - [RL23_HUMAN]	12.5116	40.71	5	7	19.3408	45.71	6	7	13.2696	38.57	5	6	140	14.8561	10.5063
P14618	Pyruvate kinase PKM OS=Homo sapiens GN=PKM PE=1 SV=4 - [KPYM_HUMAN]	88.1461	52.73	19	21	9.87346	11.11	3	3					531	57.9	7.84033
P07900	Heat shock protein HSP 90-alpha OS=Homo sapiens GN=HSP90AA1 PE=1 SV=5 - [HS90A_HUMAN]	110.552	37.16	26	33	155.188	49.45	31	45	101.3	38.52	23	31	732	84.6067	5.021
K7ERI7	60S ribosomal protein L22 OS=Homo sapiens GN=RPL22 PE=1 SV=1 - [K7ERI7_HUMAN]	7.93022	42.11	3	4	14.3515	42.11	4	5	11.2945	42.11	3	4	95	11.1617	6.80029
P49411	Elongation factor Tu, mitochondrial OS=Homo sapiens GN=TUFM PE=1 SV=2 - [EFTU_HUMAN]	100.356	47.57	17	28	44.7244	26.77	9	11	49.9933	43.36	14	16	452	49.5102	7.60596
K7ER90	Eukaryotic translation initiation factor 3 subunit G (Fragment) OS=Homo sapiens GN=EIF3G PE=1 SV=1 - [K7ER90_HUMAN]	87.0439	40.53	10	32	101.482	49.78	15	27	88.262	42.73	10	27	227	25.4258	5.49072
P62314	Small nuclear ribonucleoprotein Sm D1 OS=Homo sapiens GN=SNRPD1 PE=1 SV=1 - [SMD1_HUMAN]	32.481	54.62	4	9	78.204	54.62	4	24	33.5875	54.62	4	9	119	13.2734	11.561
Q6PJ61	F-box only protein 46 OS=Homo sapiens GN=FBXO46 PE=1 SV=3 - [FBX46_HUMAN]	133.715	52.07	21	32	82.5772	42.29	16	21					603	64.5901	7.40088
J3KQ34	COP9 signalosome complex subunit 7b OS=Homo sapiens GN=COPS7B PE=1 SV=1 - [J3KQ34_HUMAN]	85.5684	54.35	12	21	57.4143	41.3	8	14					230	26.4077	7.78174
P00367	Glutamate dehydrogenase 1, mitochondrial OS=Homo sapiens GN=GLUD1 PE=1 SV=2 - [DHE3_HUMAN]	51.0041	31.18	12	14	24.5824	15.95	6	7	125.685	47.13	23	34	558	61.3592	7.79639
P16989	Y-box-binding protein 3 OS=Homo sapiens GN=YBX3 PE=1 SV=4 - [YBOX3_HUMAN]	79.3507	40.05	11	19	64.1244	54.03	11	14	47.8403	36.56	9	12	372	40.066	9.77393
P50990	T-complex protein 1 subunit theta OS=Homo sapiens GN=CCT8 PE=1 SV=4 - [TCPQ_HUMAN]	98.5993	47.26	26	33	106.777	50.36	27	35	13.185	10.4	4	4	548	59.5825	5.60498
P68366-2	Isoform 2 of Tubulin alpha-4A chain OS=Homo sapiens GN=TUBA4A - [TBA4A_HUMAN]	232.42	53.58	20	61	170.748	49.42	16	45	158.668	50.12	17	39	433	48.2976	5.0083
B4DZ84	MAGUK p55 subfamily member 2 OS=Homo sapiens GN=MPP2 PE=1 SV=1 - [B4DZ84_HUMAN]	2.10045	3.7	2	2					54.7515	35.86	15	18	541	60.4793	6.60986
P10809	60 kDa heat shock protein, mitochondrial OS=Homo sapiens GN=HSPD1 PE=1 SV=2 - [CH60_HUMAN]	45.9696	25.31	10	13	46.0373	27.75	12	12	34.3974	24.61	10	11	573	61.0164	5.87158
Q9UKT7	F-box/LRR-repeat protein 3 OS=Homo sapiens GN=FBXL3 PE=1 SV=1 - [FBXL3_HUMAN]	82.1013	53.74	19	25	19.5204	16.36	6	7					428	48.6757	6.88818
O94952-1	Isoform 2 of F-box only protein 21 OS=Homo sapiens GN=FBXO21 - [FBX21_HUMAN]	127.812	46.05	21	37	175.691	49.11	22	45					621	71.4331	6.01123
P04075	Fructose-bisphosphate aldolase A OS=Homo sapiens GN=ALDOA PE=1 SV=2 - [ALDOA_HUMAN]	21.0934	18.41	5	6	5.22396	9.34	2	2	40.9437	21.15	5	15	364	39.3953	8.08936
P06493	Cyclin-dependent kinase 1 OS=Homo sapiens GN=CDK1 PE=1 SV=3 - [CDK1_HUMAN]	42.0042	43.43	10	12	18.9223	21.89	6	6	34.4656	38.72	9	10	297	34.0739	8.39697
Q14533	cRAP KRT81_HUMAN Keratin, type II cuticular Hb1 OS=Homo sapiens GN=KRT81 PE=1 SV=3	11.2369	9.5	6	7	96.5179	49.11	22	35					505	54.9358	5.5542
P52272-2	Isoform 2 of Heterogeneous nuclear ribonucleoprotein M OS=Homo sapiens GN=HNRNPM - [HNRPM_HUMAN]	74.9766	36.76	19	23	102.26	36.03	21	29	46.9669	20.55	11	14	691	73.5724	8.82178
Q9Y697-2	Isoform Cytoplasmic of Cysteine desulfurase, mitochondrial OS=Homo sapiens GN=NFS1 - [NFS1_HUMAN]	82.9199	53.4	17	27									397	43.9894	7.10791
P07355	Annexin A2 OS=Homo sapiens GN=ANXA2 PE=1 SV=2 - [ANXA2_HUMAN]	58.7448	39.82	11	15	22.2703	22.12	5	8	68.6117	47.2	14	19	339	38.5798	7.75244
M0QZM1	Heterogeneous nuclear ribonucleoprotein M (Fragment) OS=Homo sapiens GN=HNRNPM PE=1 SV=1 - [M0QZM1_HUMAN]	32.4736	27.94	7	10	48.9529	29.77	8	13	26.3432	24.02	6	8	383	40.0163	6.72705
P62701	40S ribosomal protein S4, X isoform OS=Homo sapiens GN=RPS4X PE=1 SV=2 - [RS4X_HUMAN]	28.2744	33.46	8	9	31.2005	33.08	8	11	29.3133	35.74	9	10	263	29.5791	10.1548
Q96CD0	F-box/LRR-repeat protein 8 OS=Homo sapiens GN=FBXL8 PE=1 SV=1 - [FBXL8_HUMAN]	88.1952	53.21	16	23	50.4076	32.62	10	14					374	40.4902	7.31299
Q04724	Transducin-like enhancer protein 1 OS=Homo sapiens GN=TLE1 PE=1 SV=2 - [TLE1_HUMAN]	100.216	38.44	21	28	292.789	52.6	35	86	178.011	46.36	28	47	770	83.1484	7.23975
P28066	Proteasome subunit alpha type-5 OS=Homo sapiens GN=PSMA5 PE=1 SV=3 - [PSA5_HUMAN]	54.031	53.11	10	15	51.5093	46.89	8	13	9.82232	12.86	2	3	241	26.3942	4.79248
O43447	Peptidyl-prolyl cis-trans isomerase H OS=Homo sapiens GN=PPIH PE=1 SV=1 - [PPIH_HUMAN]	14.7432	40.11	6	6	20.9009	49.15	8	9					177	19.1956	8.07471
H7C112	F-box/LRR-repeat protein 19 (Fragment) OS=Homo sapiens GN=FBXL19 PE=1 SV=1 - [H7C112_HUMAN]	167.851	52.9	26	42	127.723	39.08	21	31					586	64.3593	9.05615
P04818	Thymidylate synthase OS=Homo sapiens GN=TYMS PE=1 SV=3 - [TYSY_HUMAN]									74.0466	45.37	12	21	313	35.6932	7.00537
P13798	Acylamino-acid-releasing enzyme OS=Homo sapiens GN=APEH PE=1 SV=4 - [ACPH_HUMAN]	34.6972	15.71	8	10	44.7985	23.22	11	15	252.642	49.73	33	68	732	81.1726	5.47803
O95218-2	Isoform 2 of Zinc finger Ran-binding domain-containing protein 2 OS=Homo sapiens GN=ZRANB2 - [ZRAB2_HUMAN]	255.122	44.38	27	68	321.991	50.31	31	97	225.069	47.5	27	60	320	36.2965	9.75928
Q3LI72	Keratin-associated protein 19-5 OS=Homo sapiens GN=KRTAP19-5 PE=1 SV=1 - [KR195_HUMAN]					1.80294	52.78	2	2					72	7.61912	8.1333
P22830	Ferrochelatase, mitochondrial OS=Homo sapiens GN=FECH PE=1 SV=2 - [HEMH_HUMAN]									48.9111	30.26	10	14	423	47.8316	8.73389
P05109	Protein S100-A8 OS=Homo sapiens GN=S100A8 PE=1 SV=1 - [S10A8_HUMAN]	7.69355	23.66	2	3					2.95459	23.66	2	2	93	10.8276	7.03467
P49720	Proteasome subunit beta type-3 OS=Homo sapiens GN=PSMB3 PE=1 SV=2 - [PSB3_HUMAN]	43.3505	39.02	7	15	59.2269	52.2	9	23					205	22.9335	6.55127
P38646	Stress-70 protein, mitochondrial OS=Homo sapiens GN=HSPA9 PE=1 SV=2 - [GRP75_HUMAN]	194.424	44.33	27	54	256.46	50.96	32	76	182.226	42.27	24	52	679	73.6348	6.16357
Q13813-3	Isoform 3 of Spectrin alpha chain, non-erythrocytic 1 OS=Homo sapiens GN=SPTAN1 - [SPTN1_HUMAN]	143.492	23.65	37	40	252.982	34.46	59	67	83.118	15.09	24	24	2452	282.108	5.33838
P63165	cRAP SUMO1_HUMAN Small ubiquitin-related modifier 1 OS=Homo sapiens GN=SUMO1 PE=1 SV=1	72.5975	52.48	6	21	4.65077	18.81	2	2	2.45998	18.81	2	3	101	11.5497	5.51611
Q9BRS2	Serine/threonine-protein kinase RIO1 OS=Homo sapiens GN=RIOK1 PE=1 SV=2 - [RIOK1_HUMAN]	55.2265	24.3	11	13	68.6497	29.4	14	18	44.1259	26.94	10	10	568	65.5417	6.18896
Q01804-5	Isoform 2 of OTU domain-containing protein 4 OS=Homo sapiens GN=OTUD4 - [OTUD4_HUMAN]					35.2377	11.64	7	9	24.1521	10.11	6	8	1048	116.881	6.66846
P23921	Ribonucleoside-diphosphate reductase large subunit OS=Homo sapiens GN=RRM1 PE=1 SV=1 - [RIR1_HUMAN]	72.6316	30.93	17	19	19.3342	13.01	7	7	54.532	30.3	13	20	792	90.0125	7.15186
P35998	26S protease regulatory subunit 7 OS=Homo sapiens GN=PSMC2 PE=1 SV=3 - [PRS7_HUMAN]	90.6447	49.42	20	26	48.1432	42.73	14	14	34.4289	35.8	12	12	433	48.6031	5.94775
P32969	60S ribosomal protein L9 OS=Homo sapiens GN=RPL9 PE=1 SV=1 - [RL9_HUMAN]	14.7927	36.46	5	6	21.0295	39.58	6	9	21.1671	36.46	5	8	192	21.8498	9.94971
P62249	40S ribosomal protein S16 OS=Homo sapiens GN=RPS16 PE=1 SV=2 - [RS16_HUMAN]	47.778	52.05	9	17	31.5765	50.68	8	13	16.8834	36.3	5	6	146	16.435	10.2134
Q99613	Eukaryotic translation initiation factor 3 subunit C OS=Homo sapiens GN=EIF3C PE=1 SV=1 - [EIF3C_HUMAN]	284.95	44.91	45	76	396.6	46.44	49	105	334.08	49.95	43	104	913	105.278	5.68115
Q15057	Arf-GAP with coiled-coil, ANK repeat and PH domain-containing protein 2 OS=Homo sapiens GN=ACAP2 PE=1 SV=3 - [ACAP2_HUMAN]	64.2425	27.63	16	21	152.887	44.6	32	47	103.694	42.16	23	30	778	87.9732	6.80029
P10599	cRAP THIO_HUMAN Thioredoxin OS=Homo sapiens GN=TXN PE=1 SV=3	10.372	51.92	5	6	9.57625	28.85	3	4	11.154	41.35	4	5	104	11.5987	4.91943
Q9NSB4	Keratin, type II cuticular Hb2 OS=Homo sapiens GN=KRT82 PE=3 SV=3 - [KRT82_HUMAN]					80.9321	51.46	23	32	6.6189	1.75	2	3	513	56.6163	6.7417
P62937	cRAP PPIA_HUMAN Peptidyl-prolyl cis-trans isomerase A OS=Homo sapiens GN=PPIA PE=1 SV=2	4.03592	12.8	2	2	5.13265	31.71	4	5					164	17.8698	7.81104
J3KRP6	Protein SSXT OS=Homo sapiens GN=SS18 PE=1 SV=1 - [J3KRP6_HUMAN]									6.65653	51.72	2	3	58	6.3331	8.54346
P62158	Calmodulin OS=Homo sapiens GN=CALM1 PE=1 SV=2 - [CALM_HUMAN]	18.9541	41.61	5	12	13.2742	51.68	6	11	10.4937	26.85	4	6	149	16.8268	4.22119
A0A087X074	Spindlin-2A OS=Homo sapiens GN=SPIN2A PE=4 SV=1 - [A0A087X074_HUMAN]	6.31284	19.75	2	2	16.6935	42.04	6	8					157	17.6199	8.86572
Q96AG4	Leucine-rich repeat-containing protein 59 OS=Homo sapiens GN=LRRC59 PE=1 SV=1 - [LRC59_HUMAN]	17.0271	24.1	5	5					24.1175	33.22	7	7	307	34.9089	9.56885
Q01804	OTU domain-containing protein 4 OS=Homo sapiens GN=OTUD4 PE=1 SV=4 - [OTUD4_HUMAN]	9.61985	3.59	2	3	38.6982	12.03	8	10	24.1521	9.52	6	8	1114	123.968	6.7124
P53999	Activated RNA polymerase II transcriptional coactivator p15 OS=Homo sapiens GN=SUB1 PE=1 SV=3 - [TCP4_HUMAN]					28.4317	51.18	7	9	27.561	51.18	8	10	127	14.3864	9.59814
Q13435	Splicing factor 3B subunit 2 OS=Homo sapiens GN=SF3B2 PE=1 SV=2 - [SF3B2_HUMAN]	102.466	36.98	22	30	111.452	35.87	22	31	86.5839	39.55	24	28	895	100.165	5.66846
E7EU96	Casein kinase II subunit alpha OS=Homo sapiens GN=CSNK2A1 PE=1 SV=1 - [E7EU96_HUMAN]	57.8186	45.45	12	15	23.6267	19.74	5	6	60.339	45.45	12	16	385	45.2819	7.94287
O43242	26S proteasome non-ATPase regulatory subunit 3 OS=Homo sapiens GN=PSMD3 PE=1 SV=2 - [PSMD3_HUMAN]	92.3081	45.32	18	26	57.8713	32.58	14	18	19.7931	13.11	5	6	534	60.9395	8.44092
H0YLI3	Transducin-like enhancer protein 3 (Fragment) OS=Homo sapiens GN=TLE3 PE=1 SV=1 - [H0YLI3_HUMAN]	251.222	41.9	21	72	382.442	49.26	30	122	250.522	45.5	23	74	611	64.9614	8.60205
P19474	E3 ubiquitin-protein ligase TRIM21 OS=Homo sapiens GN=TRIM21 PE=1 SV=1 - [RO52_HUMAN]	87.394	40.21	22	29	58.1842	38.53	17	19	129.014	47.16	24	39	475	54.1351	6.37939
H7C2W9	60S ribosomal protein L31 (Fragment) OS=Homo sapiens GN=RPL31 PE=1 SV=1 - [H7C2W9_HUMAN]	12.9655	50	8	9	17.9701	50	8	11	9.27048	45.37	5	5	108	12.8031	11.0044
Q12906	Interleukin enhancer-binding factor 3 OS=Homo sapiens GN=ILF3 PE=1 SV=3 - [ILF3_HUMAN]	164.962	41.95	33	49	191.149	43.4	31	50	141.7	40.16	27	38	894	95.2791	8.76318
P06702	Protein S100-A9 OS=Homo sapiens GN=S100A9 PE=1 SV=1 - [S10A9_HUMAN]													114	13.2335	6.12549
Q9NZT1	Calmodulin-like protein 5 OS=Homo sapiens GN=CALML5 PE=1 SV=2 - [CALL5_HUMAN]					7.19924	28.77	2	2					146	15.8828	4.43701
Q99832	T-complex protein 1 subunit eta OS=Homo sapiens GN=CCT7 PE=1 SV=2 - [TCPH_HUMAN]	82.7191	47.33	18	23	59.7936	42.54	17	18	15.6882	15.1	5	5	543	59.3289	7.6499
Q9NYF8-3	Isoform 3 of Bcl-2-associated transcription factor 1 OS=Homo sapiens GN=BCLAF1 - [BCLF1_HUMAN]	12.6879	8.29	6	6	26.7642	14.15	10	11					869	100.172	9.94971
P62280	40S ribosomal protein S11 OS=Homo sapiens GN=RPS11 PE=1 SV=3 - [RS11_HUMAN]	26.4861	49.37	8	10	49.352	44.3	9	18	23.0638	37.34	6	9	158	18.419	10.3013
Q9Y6A5	Transforming acidic coiled-coil-containing protein 3 OS=Homo sapiens GN=TACC3 PE=1 SV=1 - [TACC3_HUMAN]	78.1551	27.57	16	20	187.256	44.15	30	47	175.573	39.26	27	44	838	90.3038	5.04639
Q96FJ2	Dynein light chain 2, cytoplasmic OS=Homo sapiens GN=DYNLL2 PE=1 SV=1 - [DYL2_HUMAN]	15.0448	50.56	4	5	12.8443	25.84	3	4					89	10.3431	7.37158
P62805	Histone H4 OS=Homo sapiens GN=HIST1H4A PE=1 SV=2 - [H4_HUMAN]					25.3783	50.49	5	10					103	11.3604	11.356
P05388	60S acidic ribosomal protein P0 OS=Homo sapiens GN=RPLP0 PE=1 SV=1 - [RLA0_HUMAN]	63.3061	46.69	12	19	60.6529	37.54	8	15	75.1666	46.69	11	19	317	34.2518	5.97314
A0A0D9SFB3	ATP-dependent RNA helicase DDX3X OS=Homo sapiens GN=DDX3X PE=1 SV=1 - [A0A0D9SFB3_HUMAN]	32.4476	17.03	9	11	80.5583	44.84	24	25	46.3128	24.53	12	14	640	70.7961	7.35693
P31946-2	Isoform Short of 14-3-3 protein beta/alpha OS=Homo sapiens GN=YWHAB - [1433B_HUMAN]	35.4131	39.34	8	13	33.0632	36.89	7	13	25.0943	31.15	6	9	244	27.8327	4.83057
P28070	Proteasome subunit beta type-4 OS=Homo sapiens GN=PSMB4 PE=1 SV=4 - [PSB4_HUMAN]	73.8899	50.38	8	20	80.8267	50.38	8	23	10.3964	25	4	4	264	29.1855	5.97314
P31943	Heterogeneous nuclear ribonucleoprotein H OS=Homo sapiens GN=HNRNPH1 PE=1 SV=4 - [HNRH1_HUMAN]	76.0671	35.86	10	21	74.5749	45.66	14	23	33.2538	20.49	6	10	449	49.1984	6.30322
Q96NB3	Zinc finger protein 830 OS=Homo sapiens GN=ZNF830 PE=1 SV=2 - [ZN830_HUMAN]													372	41.9733	5.31299
Q12906-7	Isoform 7 of Interleukin enhancer-binding factor 3 OS=Homo sapiens GN=ILF3 - [ILF3_HUMAN]	173.741	46.77	34	50	193.641	42.76	31	50	134.669	34.52	26	37	898	95.7483	8.80713
Q9ULR0	Pre-mRNA-splicing factor ISY1 homolog OS=Homo sapiens GN=ISY1 PE=1 SV=3 - [ISY1_HUMAN]													285	32.9719	5.17334
Q5T3G3	Transducin-like enhancer protein 1 (Fragment) OS=Homo sapiens GN=TLE1 PE=1 SV=1 - [Q5T3G3_HUMAN]	30.4276	40.08	7	9	118.93	48.35	14	37	61.78	36.36	10	16	242	27.0478	8.42627
P32322	Pyrroline-5-carboxylate reductase 1, mitochondrial OS=Homo sapiens GN=PYCR1 PE=1 SV=2 - [P5CR1_HUMAN]	67.792	48.28	13	17	22.3857	25.71	6	6	39.1042	40.13	9	10	319	33.3396	7.60596
Q9Y262	Eukaryotic translation initiation factor 3 subunit L OS=Homo sapiens GN=EIF3L PE=1 SV=1 - [EIF3L_HUMAN]	122.764	42.02	23	36	136.085	44.5	24	41	108.675	39.89	20	30	564	66.6844	6.34131
P19338	Nucleolin OS=Homo sapiens GN=NCL PE=1 SV=3 - [NUCL_HUMAN]	245.847	39.72	35	66	302.46	42.96	43	80	299.454	44.93	41	87	710	76.5684	4.70361
J3KTA4	Probable ATP-dependent RNA helicase DDX5 OS=Homo sapiens GN=DDX5 PE=1 SV=1 - [J3KTA4_HUMAN]	38.5355	26.87	14	14	50.9934	28.34	13	16	44.4215	30.62	13	15	614	69.0438	8.85107
Q9NYF8-2	Isoform 2 of Bcl-2-associated transcription factor 1 OS=Homo sapiens GN=BCLAF1 - [BCLF1_HUMAN]	12.6879	7.84	6	6	24.3062	11.66	9	10					918	105.885	9.979
P49368	T-complex protein 1 subunit gamma OS=Homo sapiens GN=CCT3 PE=1 SV=4 - [TCPG_HUMAN]	79.4581	36.51	17	23	68.4403	37.25	18	22	15.7353	13.76	5	5	545	60.4953	6.49365
Q08211	ATP-dependent RNA helicase A OS=Homo sapiens GN=DHX9 PE=1 SV=4 - [DHX9_HUMAN]	180.858	43.31	42	54	183.002	38.03	39	52	105.305	30.63	30	35	1270	140.869	6.84424
P62195-2	Isoform 2 of 26S protease regulatory subunit 8 OS=Homo sapiens GN=PSMC5 - [PRS8_HUMAN]	65.6432	38.69	13	19	13.5238	11.06	3	4	21.8877	24.87	7	7	398	44.7557	8.17725
O95347	Structural maintenance of chromosomes protein 2 OS=Homo sapiens GN=SMC2 PE=1 SV=2 - [SMC2_HUMAN]	23.7791	8.19	8	8	15.2599	6.18	5	5	50.9031	18.13	17	19	1197	135.572	8.42627
P11908	Ribose-phosphate pyrophosphokinase 2 OS=Homo sapiens GN=PRPS2 PE=1 SV=2 - [PRPS2_HUMAN]	88.5422	46.23	13	22	68.0299	37.11	10	18	121.38	46.86	14	32	318	34.747	6.60986
Q96MH6	Transmembrane protein 68 OS=Homo sapiens GN=TMEM68 PE=2 SV=2 - [TMM68_HUMAN]	37.1918	23.77	7	10	28.2622	19.75	5	8	103.043	45.99	13	26	324	37.4005	7.85498
O00303	Eukaryotic translation initiation factor 3 subunit F OS=Homo sapiens GN=EIF3F PE=1 SV=1 - [EIF3F_HUMAN]	86.7699	45.38	12	26	70.7917	38.66	12	20	105.403	47.34	13	28	357	37.5402	5.45264
P42695	Condensin-2 complex subunit D3 OS=Homo sapiens GN=NCAPD3 PE=1 SV=2 - [CNDD3_HUMAN]	75.6462	16.82	17	21	90.2401	21.76	20	26	366.84	37.18	51	109	1498	168.783	7.50342
O00165-5	Isoform 5 of HCLS1-associated protein X-1 OS=Homo sapiens GN=HAX1 - [HAX1_HUMAN]	12.3955	32.47	5	5	9.11347	14.72	3	3	17.7646	29.44	5	5	231	26.0837	5.19873
P11940	Polyadenylate-binding protein 1 OS=Homo sapiens GN=PABPC1 PE=1 SV=2 - [PABP1_HUMAN]	76.7819	38.84	16	23	123.852	46.07	26	40	87.5257	30.66	20	26	636	70.6259	9.49561
Q08117	Amino-terminal enhancer of split OS=Homo sapiens GN=AES PE=1 SV=4 - [AES_HUMAN]	17.855	34.01	5	5	47.3302	48.73	8	14	19.6009	34.01	5	6	197	21.956	6.3667
Q9BUF5	Tubulin beta-6 chain OS=Homo sapiens GN=TUBB6 PE=1 SV=1 - [TBB6_HUMAN]	99.0654	38.79	13	31	71.9198	16.37	8	23	67.8605	25.34	9	22	446	49.825	4.88135
Q9BPW8	Protein NipSnap homolog 1 OS=Homo sapiens GN=NIPSNAP1 PE=1 SV=1 - [NIPS1_HUMAN]	62.0768	48.59	13	17	28.5339	29.23	8	9	18.9119	16.2	6	6	284	33.2888	9.30518
Q8N5M4	Tetratricopeptide repeat protein 9C OS=Homo sapiens GN=TTC9C PE=1 SV=1 - [TTC9C_HUMAN]	100.516	33.92	9	28	133.936	39.77	11	41	307.386	48.54	12	95	171	20.0002	8.92432
P50991	T-complex protein 1 subunit delta OS=Homo sapiens GN=CCT4 PE=1 SV=4 - [TCPD_HUMAN]	85.3797	41.93	18	23	71.1229	38.59	15	20	10.43	16.14	5	5	539	57.8878	7.82568
Q13162	Peroxiredoxin-4 OS=Homo sapiens GN=PRDX4 PE=1 SV=1 - [PRDX4_HUMAN]	11.135	14.02	4	5	28.805	31.37	8	10	15.7298	15.5	5	6	271	30.5208	6.29053
Q9UKT8	F-box/WD repeat-containing protein 2 OS=Homo sapiens GN=FBXW2 PE=1 SV=2 - [FBXW2_HUMAN]	62.1347	44.93	16	18	12.749	11.23	5	5					454	51.4792	6.58057
Q9NZI8	Insulin-like growth factor 2 mRNA-binding protein 1 OS=Homo sapiens GN=IGF2BP1 PE=1 SV=2 - [IF2B1_HUMAN]	72.0633	34.66	14	19	86.6939	40.21	18	26	59.4516	31.02	15	19	577	63.4412	9.20264
P62191	26S protease regulatory subunit 4 OS=Homo sapiens GN=PSMC1 PE=1 SV=1 - [PRS4_HUMAN]	50.8764	36.82	13	16	59.2182	37.95	13	17					440	49.1537	6.21436
P04406	Glyceraldehyde-3-phosphate dehydrogenase OS=Homo sapiens GN=GAPDH PE=1 SV=3 - [G3P_HUMAN]	7.56071	17.01	4	4	28.4974	29.55	7	10	6.11876	12.24	3	3	335	36.0304	8.45557
P23381-2	Isoform 2 of Tryptophan--tRNA ligase, cytoplasmic OS=Homo sapiens GN=WARS - [SYWC_HUMAN]	18.2848	17.21	5	5	33.21	24.42	7	8	27.4453	27.91	9	9	430	48.8204	6.48096
P62424	60S ribosomal protein L7a OS=Homo sapiens GN=RPL7A PE=1 SV=2 - [RL7A_HUMAN]	37.2589	40.6	11	12	14.4511	22.93	5	5	34.3712	37.59	10	11	266	29.977	10.6089
Q15459	Splicing factor 3A subunit 1 OS=Homo sapiens GN=SF3A1 PE=1 SV=1 - [SF3A1_HUMAN]	106.354	38.46	24	34	124.489	36.32	24	35	115.504	36.7	27	34	793	88.8305	5.22412
Q4VCS5	Angiomotin OS=Homo sapiens GN=AMOT PE=1 SV=1 - [AMOT_HUMAN]	108.537	32.1	25	31	119.165	36.07	25	34	91.1135	32.56	22	26	1084	118.013	7.63525
E9PKG1	Protein arginine N-methyltransferase 1 OS=Homo sapiens GN=PRMT1 PE=1 SV=1 - [E9PKG1_HUMAN]	10.6711	17.54	4	4					35.319	30.46	8	10	325	37.6848	6.15088
P20839	Inosine-5'-monophosphate dehydrogenase 1 OS=Homo sapiens GN=IMPDH1 PE=1 SV=2 - [IMDH1_HUMAN]	20.0688	15.76	6	6									514	55.3705	6.90283
A0A087X054	Hypoxia up-regulated protein 1 OS=Homo sapiens GN=HYOU1 PE=1 SV=1 - [A0A087X054_HUMAN]	10.6186	7.04	4	5	10.4204	5.55	4	4	87.6035	29.24	20	27	937	104.713	5.71924
M0QXS5	Heterogeneous nuclear ribonucleoprotein L (Fragment) OS=Homo sapiens GN=HNRNPL PE=1 SV=1 - [M0QXS5_HUMAN]	78.5496	33.96	11	23	82.1661	39.62	15	19	32.2691	20	6	9	530	58.4353	6.78564
G3V4W0	Heterogeneous nuclear ribonucleoproteins C1/C2 (Fragment) OS=Homo sapiens GN=HNRNPC PE=1 SV=1 - [G3V4W0_HUMAN]	61.4052	46.95	14	22	80.6132	40.46	12	23	32.9324	35.5	10	12	262	28.8985	8.39697
Q8NFF5-3	Isoform 3 of FAD synthase OS=Homo sapiens GN=FLAD1 - [FAD1_HUMAN]	101.072	46.86	16	26	123.984	46.86	18	31	124.054	46.86	18	35	446	49.1671	5.96045
P62750	60S ribosomal protein L23a OS=Homo sapiens GN=RPL23A PE=1 SV=1 - [RL23A_HUMAN]	19.0734	30.77	6	10	11.5058	37.82	5	5	10.3156	27.56	4	4	156	17.6841	10.4478
Q99459	Cell division cycle 5-like protein OS=Homo sapiens GN=CDC5L PE=1 SV=2 - [CDC5L_HUMAN]	19.5768	12.47	7	8	19.7731	12.59	7	8	6.51351	3.87	2	2	802	92.1937	8.17725
P29144	Tripeptidyl-peptidase 2 OS=Homo sapiens GN=TPP2 PE=1 SV=4 - [TPP2_HUMAN]	133.586	31.06	29	42	188.956	35.47	36	52	99.2554	29.3	27	30	1249	138.263	6.31592
P40227	T-complex protein 1 subunit zeta OS=Homo sapiens GN=CCT6A PE=1 SV=3 - [TCPZ_HUMAN]	98.2094	44.63	16	26	82.2772	38.98	14	22	25.5071	26.37	8	10	531	57.9876	6.68311
O43852	Calumenin OS=Homo sapiens GN=CALU PE=1 SV=2 - [CALU_HUMAN]	27.046	32.06	7	7	39.7483	35.24	7	8	23.4815	26.98	5	5	315	37.0835	4.64014
Q04837	Single-stranded DNA-binding protein, mitochondrial OS=Homo sapiens GN=SSBP1 PE=1 SV=1 - [SSBP_HUMAN]	5.46418	27.7	3	3	15.83	46.62	5	6	5.28173	27.7	3	3	148	17.249	9.59814
Q13200	26S proteasome non-ATPase regulatory subunit 2 OS=Homo sapiens GN=PSMD2 PE=1 SV=3 - [PSMD2_HUMAN]	104.275	34.58	22	32	123.392	39.32	28	35	72.5239	29.3	18	26	908	100.136	5.19873
P19784	Casein kinase II subunit alpha' OS=Homo sapiens GN=CSNK2A2 PE=1 SV=1 - [CSK22_HUMAN]	5.56578	13.14	3	3	8.56091	10.57	3	3	27.7516	29.71	7	9	350	41.1871	8.55811
Q15029-2	Isoform 2 of 116 kDa U5 small nuclear ribonucleoprotein component OS=Homo sapiens GN=EFTUD2 - [U5S1_HUMAN]	57.6898	23.8	16	20	42.3353	21.99	14	15	72.368	30.31	20	26	937	105.317	5.22412
Q969U6	F-box/WD repeat-containing protein 5 OS=Homo sapiens GN=FBXW5 PE=1 SV=1 - [FBXW5_HUMAN]	96.0149	46.29	18	32	41.0085	29.33	11	14					566	63.8821	6.32861
Q5JR95	40S ribosomal protein S8 OS=Homo sapiens GN=RPS8 PE=1 SV=1 - [Q5JR95_HUMAN]	31.2784	39.89	7	9	33.1477	39.89	7	10	30.2036	39.89	7	9	188	21.866	10.3599
P78385	Keratin, type II cuticular Hb3 OS=Homo sapiens GN=KRT83 PE=1 SV=2 - [KRT83_HUMAN]	11.2369	9.74	6	7	77.3425	41.78	20	29					493	54.1605	5.64307
P17987	T-complex protein 1 subunit alpha OS=Homo sapiens GN=TCP1 PE=1 SV=1 - [TCPA_HUMAN]	59.218	35.25	15	20	56.6998	31.83	14	18	11.9931	12.59	6	6	556	60.3056	6.11279
O43175	D-3-phosphoglycerate dehydrogenase OS=Homo sapiens GN=PHGDH PE=1 SV=4 - [SERA_HUMAN]	58.5445	38.09	15	19	50.3886	30.02	13	17	58.2984	34.15	15	18	533	56.6144	6.7124
Q9NY65-2	Isoform 2 of Tubulin alpha-8 chain OS=Homo sapiens GN=TUBA8 - [TBA8_HUMAN]	154.18	45.43	13	42	131.3	39.43	13	34	104.663	35.77	11	25	383	42.9262	5.08447
Q9UK99	F-box only protein 3 OS=Homo sapiens GN=FBXO3 PE=1 SV=3 - [FBX3_HUMAN]	255.94	43.52	28	70	142.365	40.98	23	36	24.0611	14.44	4	5	471	54.5254	4.99561
P02662	cRAP CASA1_BOVIN Alpha-S1-casein OS=Bos taurus GN=CSN1S1 PE=1 SV=2	49.0875	36.45	8	19	39.363	34.58	6	13	58.3784	40.19	9	19	214	24.5134	5.021
Q13263	Transcription intermediary factor 1-beta OS=Homo sapiens GN=TRIM28 PE=1 SV=5 - [TIF1B_HUMAN]	261.033	44.55	30	70	132.362	37.49	22	32	84.3664	31.02	15	30	835	88.4934	5.77002
P62263	40S ribosomal protein S14 OS=Homo sapiens GN=RPS14 PE=1 SV=3 - [RS14_HUMAN]	78.1081	45.7	11	21	77.6728	43.05	10	23	60.772	43.05	9	20	151	16.2625	10.0522
Q96DI7	U5 small nuclear ribonucleoprotein 40 kDa protein OS=Homo sapiens GN=SNRNP40 PE=1 SV=1 - [SNR40_HUMAN]	11.1038	11.76	2	2	19.9205	24.65	3	3	18.5536	27.45	5	7	357	39.2857	8.104
S4R456	40S ribosomal protein S15 (Fragment) OS=Homo sapiens GN=RPS15 PE=1 SV=1 - [S4R456_HUMAN]	18.5812	45.59	2	14	39.5559	45.59	2	24	9.3943	45.59	2	6	68	8.02147	11.4731
P67870	Casein kinase II subunit beta OS=Homo sapiens GN=CSNK2B PE=1 SV=1 - [CSK2B_HUMAN]	17.1399	41.86	5	6	25.8941	33.95	6	8	19.8374	45.58	6	8	215	24.926	5.5542
Q04760-2	Isoform 2 of Lactoylglutathione lyase OS=Homo sapiens GN=GLO1 - [LGUL_HUMAN]	18.3152	45.56	6	8	14.6214	36.09	6	7	12.7524	30.77	4	5	169	19.0306	6.04932
P04792	Heat shock protein beta-1 OS=Homo sapiens GN=HSPB1 PE=1 SV=2 - [HSPB1_HUMAN]	22.6377	34.15	5	6	20.907	37.07	6	8	7.47363	20.98	3	3	205	22.7685	6.40479
E9PLL6	60S ribosomal protein L27a OS=Homo sapiens GN=RPL27A PE=1 SV=1 - [E9PLL6_HUMAN]	8.5118	30.56	3	3	17.1361	45.37	6	7	9.65522	12.04	2	3	108	12.1935	11.4585
A6NLN1	Polypyrimidine tract binding protein 1, isoform CRA_b OS=Homo sapiens GN=PTBP1 PE=1 SV=4 - [A6NLN1_HUMAN]	57.431	28.08	8	15	62.9905	40.04	12	20	40.6857	30.36	9	11	527	56.4753	9.37842
O95071	E3 ubiquitin-protein ligase UBR5 OS=Homo sapiens GN=UBR5 PE=1 SV=2 - [UBR5_HUMAN]	296.755	31.26	65	86	532.337	41.09	96	142	381.87	36.33	73	102	2799	309.158	5.84619
P61981	14-3-3 protein gamma OS=Homo sapiens GN=YWHAG PE=1 SV=2 - [1433G_HUMAN]	25.0134	37.65	7	10	28.8895	27.13	5	11	17.2676	15.38	4	7	247	28.2849	4.89404
Q9NS86	LanC-like protein 2 OS=Homo sapiens GN=LANCL2 PE=1 SV=1 - [LANC2_HUMAN]	75.1045	41.33	15	20									450	50.8214	7.43018
O60814	Histone H2B type 1-K OS=Homo sapiens GN=HIST1H2BK PE=1 SV=3 - [H2B1K_HUMAN]	4.11338	33.33	4	5	27.3156	43.65	6	13					126	13.8816	10.3159
Q14558	Phosphoribosyl pyrophosphate synthase-associated protein 1 OS=Homo sapiens GN=PRPSAP1 PE=1 SV=2 - [KPRA_HUMAN]	38.2091	37.92	9	12	29.4896	24.16	6	9	48.3101	41.57	10	15	356	39.3686	7.1958
Q9Y3B2	Exosome complex component CSL4 OS=Homo sapiens GN=EXOSC1 PE=1 SV=1 - [EXOS1_HUMAN]	8.75431	25.13	4	4	18.2055	45.13	7	9					195	21.438	8.23584
B8ZZU8	Protein ELOB OS=Homo sapiens GN=ELOB PE=1 SV=1 - [B8ZZU8_HUMAN]					6.61298	32.74	2	2	6.80531	32.74	2	2	113	12.5193	4.97021
P00711	cRAP LALBA_BOVIN Alpha-lactalbumin OS=Bos taurus GN=LALBA PE=1 SV=2	12.3744	31.69	3	7	12.293	31.69	3	5	19.8865	38.03	5	7	142	16.2359	5.13525
E7EMW7	E3 ubiquitin-protein ligase UBR5 OS=Homo sapiens GN=UBR5 PE=1 SV=1 - [E7EMW7_HUMAN]	288.916	30.62	62	83	516.759	40.76	93	139	369.735	35.71	70	99	2792	308.382	5.84619
Q14683	Structural maintenance of chromosomes protein 1A OS=Homo sapiens GN=SMC1A PE=1 SV=2 - [SMC1A_HUMAN]	83.9477	26.2	27	29	77.8942	25.87	26	27	65.6706	24.09	24	27	1233	143.144	7.63525
Q9P1Y5	Calmodulin-regulated spectrin-associated protein 3 OS=Homo sapiens GN=CAMSAP3 PE=1 SV=2 - [CAMP3_HUMAN]	111.565	32.59	26	31	228.477	41.79	38	63	153.108	38.03	32	41	1249	134.666	8.35303
Q5T7C4	High mobility group protein B1 OS=Homo sapiens GN=HMGB1 PE=1 SV=1 - [Q5T7C4_HUMAN]					6.51872	18.35	2	2	7.48315	18.35	2	2	158	18.2993	9.70068
Q9Y5B9	FACT complex subunit SPT16 OS=Homo sapiens GN=SUPT16H PE=1 SV=1 - [SP16H_HUMAN]	147.265	39.73	38	48	182.487	31.71	37	51	76.0269	17.67	17	23	1047	119.838	5.65576
Q9Y3B4	Splicing factor 3B subunit 6 OS=Homo sapiens GN=SF3B6 PE=1 SV=1 - [SF3B6_HUMAN]	7.96102	35.2	4	4	16.6795	44.8	5	7	2.7219	16.8	2	2	125	14.5756	9.37842
P20700	Lamin-B1 OS=Homo sapiens GN=LMNB1 PE=1 SV=2 - [LMNB1_HUMAN]	3.09953	5.8	2	2	7.32284	6.83	2	2	11.7908	12.8	6	6	586	66.3676	5.16064
Q9UMS4	Pre-mRNA-processing factor 19 OS=Homo sapiens GN=PRPF19 PE=1 SV=1 - [PRP19_HUMAN]	50.9808	26.19	9	13	55.3631	28.97	10	14	22.0122	13.69	5	7	504	55.1463	6.60986
C9JXB8	60S ribosomal protein L24 OS=Homo sapiens GN=RPL24 PE=1 SV=1 - [C9JXB8_HUMAN]	8.86456	20.66	3	3	11.4457	34.71	4	5	2.2753	9.92	2	2	121	14.3598	11.312
Q96IG2	F-box/LRR-repeat protein 20 OS=Homo sapiens GN=FBXL20 PE=1 SV=2 - [FXL20_HUMAN]	65.4942	41.97	14	20	36.0126	22.71	9	11					436	48.3915	7.48877
K7EN82	Glycylpeptide N-tetradecanoyltransferase 1 (Fragment) OS=Homo sapiens GN=NMT1 PE=1 SV=1 - [K7EN82_HUMAN]	7.50886	44.44	2	2									72	8.16411	5.05908
H3BPZ0	F-box/LRR-repeat protein 19 OS=Homo sapiens GN=FBXL19 PE=1 SV=1 - [H3BPZ0_HUMAN]	166.932	44.21	26	42	130.789	35.31	22	32					674	73.7238	9.14404
P09661	U2 small nuclear ribonucleoprotein A' OS=Homo sapiens GN=SNRPA1 PE=1 SV=2 - [RU2A_HUMAN]	12.8009	23.53	4	4	26.0791	27.84	7	7	37.0255	34.12	12	12	255	28.3981	8.6167
P13010	X-ray repair cross-complementing protein 5 OS=Homo sapiens GN=XRCC5 PE=1 SV=3 - [XRCC5_HUMAN]	107.281	40.16	20	28	76.0088	33.2	16	22	43.3761	18.58	10	11	732	82.6523	5.80811
Q8WUF8	Protein FAM172A OS=Homo sapiens GN=FAM172A PE=2 SV=1 - [F172A_HUMAN]	45.3139	44.23	14	16	13.6876	16.11	7	7					416	47.9423	6.0874
P02538	Keratin, type II cytoskeletal 6A OS=Homo sapiens GN=KRT6A PE=1 SV=3 - [K2C6A_HUMAN]	135.041	38.3	22	45	73.6207	27.48	14	25	75.7642	30.85	16	29	564	60.0083	8.00146
P52597	Heterogeneous nuclear ribonucleoprotein F OS=Homo sapiens GN=HNRNPF PE=1 SV=3 - [HNRPF_HUMAN]	65.027	40	10	17	33.5616	19.52	5	11	33.9533	26.75	6	10	415	45.6429	5.57959
O00231	26S proteasome non-ATPase regulatory subunit 11 OS=Homo sapiens GN=PSMD11 PE=1 SV=3 - [PSD11_HUMAN]	57.6007	36.26	13	18	12.6224	9.48	3	4	21.2639	18.01	6	7	422	47.434	6.48096
Q99460	26S proteasome non-ATPase regulatory subunit 1 OS=Homo sapiens GN=PSMD1 PE=1 SV=2 - [PSMD1_HUMAN]	127.509	39.87	26	34	80.0858	29.38	18	21	44.2666	21.41	12	13	953	105.769	5.38916
P46821	Microtubule-associated protein 1B OS=Homo sapiens GN=MAP1B PE=1 SV=2 - [MAP1B_HUMAN]	92.7896	13.65	22	27	302.735	35.21	58	87	230.203	31.16	51	67	2468	270.468	4.80518
P15880	40S ribosomal protein S2 OS=Homo sapiens GN=RPS2 PE=1 SV=2 - [RS2_HUMAN]	36.5928	34.47	9	11	28.0634	31.74	8	11	26.6814	37.2	9	9	293	31.3046	10.2427
Q01433	AMP deaminase 2 OS=Homo sapiens GN=AMPD2 PE=1 SV=2 - [AMPD2_HUMAN]	160.46	38.34	37	48	220.569	43.12	47	68	122.29	31.4	32	38	879	100.624	6.93213
C9JIZ0	LSM8 homolog, U6 small nuclear RNA associated (S. cerevisiae), isoform CRA_a OS=Homo sapiens GN=LSM8 PE=1 SV=1 - [C9JIZ0_HUMAN]					4.8528	44	2	2					75	8.10414	4.34814
Q08945	FACT complex subunit SSRP1 OS=Homo sapiens GN=SSRP1 PE=1 SV=1 - [SSRP1_HUMAN]	147.753	38.36	26	39	152.824	39.49	27	41	59.5641	21.3	12	15	709	81.0244	6.87354
P78385	cRAP KRT83_HUMAN Keratin, type II cuticular Hb3 OS=Homo sapiens GN=KRT83 PE=1 SV=2	9.22985	8.32	5	6	74.2916	40.77	19	28					493	54.1794	5.40186
P06748-2	Isoform 2 of Nucleophosmin OS=Homo sapiens GN=NPM1 - [NPM_HUMAN]	61.3555	40	10	18	70.8549	40	10	19	59.7175	40.38	10	16	265	29.4462	4.61475
P61978-3	Isoform 3 of Heterogeneous nuclear ribonucleoprotein K OS=Homo sapiens GN=HNRNPK - [HNRPK_HUMAN]	36.4936	31.14	8	10	28.9517	26.14	9	9	15.1526	15.91	4	4	440	48.5322	5.5415
Q9Y3I1	F-box only protein 7 OS=Homo sapiens GN=FBXO7 PE=1 SV=1 - [FBX7_HUMAN]	211.059	43.49	25	61	169.917	36.59	21	46	52.3162	29.12	12	15	522	58.4659	6.55127
Q9HC35	Echinoderm microtubule-associated protein-like 4 OS=Homo sapiens GN=EML4 PE=1 SV=3 - [EMAL4_HUMAN]	222.783	41.28	38	65	149.718	31.6	29	48	66.6212	20.9	20	22	981	108.848	6.40479
Q9UKT5	F-box only protein 4 OS=Homo sapiens GN=FBXO4 PE=1 SV=2 - [FBX4_HUMAN]	67.6821	43.41	13	20	9.49759	13.18	4	4					387	44.108	6.16357
A0A087WX56	Protein SYNJ2BP-COX16 (Fragment) OS=Homo sapiens GN=SYNJ2BP-COX16 PE=4 SV=6 - [A0A087WX56_HUMAN]									6.25566	43.4	2	2	53	6.3692	4.97021
P52292	Importin subunit alpha-1 OS=Homo sapiens GN=KPNA2 PE=1 SV=1 - [IMA1_HUMAN]	73.85	38.75	14	20	76.3672	32.51	12	20	62.5958	34.22	12	17	529	57.8259	5.40186
P68032	Actin, alpha cardiac muscle 1 OS=Homo sapiens GN=ACTC1 PE=1 SV=1 - [ACTC_HUMAN]	187.724	32.89	14	48	291.099	35.01	19	70	80.6803	32.89	12	28	377	41.9919	5.38916
Q9Y3B7	39S ribosomal protein L11, mitochondrial OS=Homo sapiens GN=MRPL11 PE=1 SV=1 - [RM11_HUMAN]	4.12056	18.75	3	3	8.80749	34.38	6	7					192	20.6704	9.90576
Q9H4M3	F-box only protein 44 OS=Homo sapiens GN=FBXO44 PE=1 SV=3 - [FBX44_HUMAN]	52.8029	40.39	8	20	34.3601	23.14	6	16					255	29.7278	5.8208
Q9UQE7	Structural maintenance of chromosomes protein 3 OS=Homo sapiens GN=SMC3 PE=1 SV=2 - [SMC3_HUMAN]	61.945	16.27	15	19	70.3589	18.65	19	23	55.9354	13.48	12	15	1217	141.454	7.18115
Q92598-2	Isoform Beta of Heat shock protein 105 kDa OS=Homo sapiens GN=HSPH1 - [HS105_HUMAN]	76.31	28.99	19	23	92.8358	30.22	21	29	74.8357	29.85	17	25	814	92.0574	5.5542
P22531	Small proline-rich protein 2E OS=Homo sapiens GN=SPRR2E PE=2 SV=2 - [SPR2E_HUMAN]					0	43.06	2	2					72	7.84959	8.30908
O75323	Protein NipSnap homolog 2 OS=Homo sapiens GN=GBAS PE=1 SV=1 - [NIPS2_HUMAN]	41.2272	43.01	12	15	9.45193	9.09	4	4	5.96104	10.49	4	4	286	33.7212	9.36377
Q15750-2	Isoform 2 of TGF-beta-activated kinase 1 and MAP3K7-binding protein 1 OS=Homo sapiens GN=TAB1 - [TAB1_HUMAN]													462	49.8863	5.60498
Q9BQ67	Glutamate-rich WD repeat-containing protein 1 OS=Homo sapiens GN=GRWD1 PE=1 SV=1 - [GRWD1_HUMAN]	60.401	33.86	10	14	34.4511	19.51	6	9	51.459	37.89	11	15	446	49.3882	4.91943
P49721	Proteasome subunit beta type-2 OS=Homo sapiens GN=PSMB2 PE=1 SV=1 - [PSB2_HUMAN]	68.1226	39.3	10	22	78.3407	42.79	11	28	8.37647	21.39	3	3	201	22.8217	7.02002
O00487	26S proteasome non-ATPase regulatory subunit 14 OS=Homo sapiens GN=PSMD14 PE=1 SV=1 - [PSDE_HUMAN]	33.5339	31.61	6	11	41.5805	38.06	6	14	15.601	32.9	5	5	310	34.5546	6.52197
P15241	cRAP K2M2_SHEEP Keratin, type II microfibrillar, component 7C OS=Ovis aries PE=1 SV=1	11.5698	13.44	7	8	54.5369	34.42	17	24					491	53.6473	5.56689
P04259	Keratin, type II cytoskeletal 6B OS=Homo sapiens GN=KRT6B PE=1 SV=5 - [K2C6B_HUMAN]	118.908	36.7	20	41	76.1804	24.65	13	26	75.6824	27.84	15	29	564	60.0303	8.00146
Q15417	Calponin-3 OS=Homo sapiens GN=CNN3 PE=1 SV=1 - [CNN3_HUMAN]													329	36.3908	6.04932
D6R9P3	Heterogeneous nuclear ribonucleoprotein A/B OS=Homo sapiens GN=HNRNPAB PE=1 SV=1 - [D6R9P3_HUMAN]	28.3282	31.43	7	9	49.2385	42.5	14	16	19.9891	23.93	5	6	280	30.284	7.91357
Q8WUA2	Peptidyl-prolyl cis-trans isomerase-like 4 OS=Homo sapiens GN=PPIL4 PE=1 SV=1 - [PPIL4_HUMAN]	30.092	17.28	7	9	28.6444	18.9	7	8	25.6671	14.63	5	6	492	57.1895	5.92236
O60506-3	Isoform 3 of Heterogeneous nuclear ribonucleoprotein Q OS=Homo sapiens GN=SYNCRIP - [HNRPQ_HUMAN]	71.1734	35.41	17	23	97.5639	37.37	19	28	62.1641	40.21	16	20	562	62.6173	7.56201
Q9Y2W1	Thyroid hormone receptor-associated protein 3 OS=Homo sapiens GN=THRAP3 PE=1 SV=2 - [TR150_HUMAN]	5.36406	5.24	2	2	15.7608	7.43	5	5	9.07254	4.5	2	3	955	108.601	10.1548
J3QSY4	H/ACA ribonucleoprotein complex subunit 2 OS=Homo sapiens GN=NHP2 PE=1 SV=1 - [J3QSY4_HUMAN]					9.83463	42.22	2	3					90	10.0644	10.0083
Q5QPM7	Proteasome inhibitor PI31 subunit OS=Homo sapiens GN=PSMF1 PE=1 SV=2 - [Q5QPM7_HUMAN]	73.6122	42.21	7	23	52.1511	36.5	6	16	2.72397	17.87	2	2	263	28.9387	6.44287
Q8N3F8	MICAL-like protein 1 OS=Homo sapiens GN=MICALL1 PE=1 SV=2 - [MILK1_HUMAN]													863	93.3831	7.25439
Q16531	DNA damage-binding protein 1 OS=Homo sapiens GN=DDB1 PE=1 SV=1 - [DDB1_HUMAN]	127.126	31.84	29	35	110.578	31.49	27	30	158.272	35.35	37	47	1140	126.887	5.26221
Q86XK2	F-box only protein 11 OS=Homo sapiens GN=FBXO11 PE=1 SV=3 - [FBX11_HUMAN]	139.845	37	26	45	100.251	33.76	22	29	38.3437	18.12	11	13	927	103.52	6.99072
P30041	Peroxiredoxin-6 OS=Homo sapiens GN=PRDX6 PE=1 SV=3 - [PRDX6_HUMAN]	6.13876	9.82	2	2	12.792	25	4	4	18.0784	41.96	6	6	224	25.0192	6.37939
Q12874	Splicing factor 3A subunit 3 OS=Homo sapiens GN=SF3A3 PE=1 SV=1 - [SF3A3_HUMAN]	39.304	23.95	9	12	61.8964	36.13	14	16	29.4773	20.16	7	8	501	58.8123	5.37646
Q04695	Keratin, type I cytoskeletal 17 OS=Homo sapiens GN=KRT17 PE=1 SV=2 - [K1C17_HUMAN]	22.5855	15.28	7	12	30.6654	21.3	10	14	17.2513	13.66	6	7	432	48.076	5.021
O75822	Eukaryotic translation initiation factor 3 subunit J OS=Homo sapiens GN=EIF3J PE=1 SV=2 - [EIF3J_HUMAN]	17.4695	24.81	5	5	45.7661	41.86	11	15	35.2648	41.86	9	11	258	29.0445	4.83057
P26368-2	Isoform 2 of Splicing factor U2AF 65 kDa subunit OS=Homo sapiens GN=U2AF2 - [U2AF2_HUMAN]	44.3915	37.79	9	13	51.0939	41.61	10	14	35.2296	23.78	7	10	471	53.087	9.08545
O60828-5	Isoform 5 of Polyglutamine-binding protein 1 OS=Homo sapiens GN=PQBP1 - [PQBP1_HUMAN]	10.2976	30.91	2	3									165	18.6943	5.49072
J3KTJ8	60S ribosomal protein L26 (Fragment) OS=Homo sapiens GN=RPL26 PE=4 SV=8 - [J3KTJ8_HUMAN]	15.08	41.67	5	6	21.6702	34.38	5	10	17.111	41.67	5	7	96	11.4912	10.9019
Q9Y281-3	Isoform 3 of Cofilin-2 OS=Homo sapiens GN=CFL2 - [COF2_HUMAN]	8.13107	41.61	6	6	9.79308	28.19	5	5	4.76797	14.77	2	3	149	16.906	8.6167
J3QLE5	Small nuclear ribonucleoprotein-associated protein N (Fragment) OS=Homo sapiens GN=SNRPN PE=1 SV=1 - [J3QLE5_HUMAN]	25.2949	36.69	7	8	43.2133	36.69	7	13	15.0369	17.75	4	4	169	17.5353	9.99365
P61289	Proteasome activator complex subunit 3 OS=Homo sapiens GN=PSME3 PE=1 SV=1 - [PSME3_HUMAN]	53.3208	41.34	12	18	45.0758	36.22	9	15	9.671	11.02	2	3	254	29.4876	5.94775
O14910	Protein lin-7 homolog A OS=Homo sapiens GN=LIN7A PE=1 SV=2 - [LIN7A_HUMAN]					5.11978	14.16	3	3	32.7962	32.62	5	18	233	25.9806	8.71924
Q6P3S6	F-box only protein 42 OS=Homo sapiens GN=FBXO42 PE=1 SV=1 - [FBX42_HUMAN]	115.33	40.03	18	27	78.602	33.33	16	21					717	77.7895	7.43018
Q9Y383	Putative RNA-binding protein Luc7-like 2 OS=Homo sapiens GN=LUC7L2 PE=1 SV=2 - [LC7L2_HUMAN]	27.2165	25.51	8	8	51.9401	32.14	10	15	71.6652	33.42	12	23	392	46.4856	10.0083
Q9P219	Protein Daple OS=Homo sapiens GN=CCDC88C PE=1 SV=3 - [DAPLE_HUMAN]	56.8591	10.45	16	18	135.679	24.51	36	41	78.9526	14	21	24	2028	228.091	6.22705
P13647	Keratin, type II cytoskeletal 5 OS=Homo sapiens GN=KRT5 PE=1 SV=3 - [K2C5_HUMAN]	66.584	22.54	13	25	66.951	23.73	13	24	69.6958	21.36	13	27	590	62.34	7.73779
P08621	U1 small nuclear ribonucleoprotein 70 kDa OS=Homo sapiens GN=SNRNP70 PE=1 SV=2 - [RU17_HUMAN]	37.2508	23.8	9	12	44.241	25.63	10	14	27.1606	20.14	9	10	437	51.5258	9.93506
H0YMZ1	Proteasome subunit alpha type (Fragment) OS=Homo sapiens GN=PSMA4 PE=1 SV=8 - [H0YMZ1_HUMAN]	29.8782	36.82	7	10	27.1665	32.73	6	8	13.2086	24.55	4	4	220	24.5104	6.771
O96019-2	Isoform 2 of Actin-like protein 6A OS=Homo sapiens GN=ACTL6A - [ACL6A_HUMAN]	37.7235	32.04	7	11	18.7767	20.93	4	4	32.4784	32.82	7	9	387	43.2084	6.13818
P33991	DNA replication licensing factor MCM4 OS=Homo sapiens GN=MCM4 PE=1 SV=5 - [MCM4_HUMAN]	55.8695	21.67	13	15	66.464	28.97	19	20	42.9837	20.86	11	12	863	96.4976	6.7417
B7Z6P0	Cytosolic Fe-S cluster assembly factor NUBP2 OS=Homo sapiens GN=NUBP2 PE=1 SV=1 - [B7Z6P0_HUMAN]					11.5586	40.77	2	3	7.23941	40.77	2	2	130	13.784	5.12256
P46781	40S ribosomal protein S9 OS=Homo sapiens GN=RPS9 PE=1 SV=3 - [RS9_HUMAN]	19.0562	29.38	7	9	23.0857	37.11	9	11	19.3032	25.26	5	9	194	22.5776	10.6528
Q04917	14-3-3 protein eta OS=Homo sapiens GN=YWHAH PE=1 SV=4 - [1433F_HUMAN]	17.3428	23.98	5	8	17.2835	13.82	3	8	22.5354	31.71	6	9	246	28.201	4.84326
P42677	40S ribosomal protein S27 OS=Homo sapiens GN=RPS27 PE=1 SV=3 - [RS27_HUMAN]	13.8344	40.48	4	5	13.9576	25	3	5	10.3582	25	4	4	84	9.45484	9.45166
F8VZJ2	Nascent polypeptide-associated complex subunit alpha OS=Homo sapiens GN=NACA PE=1 SV=1 - [F8VZJ2_HUMAN]	12.1617	20.59	2	3									136	15.0068	4.90674
Q9Y297-2	Isoform 2 of F-box/WD repeat-containing protein 1A OS=Homo sapiens GN=BTRC - [FBW1A_HUMAN]	67.1254	36.56	18	23	64.0651	30.23	15	21					569	65.0077	7.92822
Q9Y2Z0-2	Isoform 2 of Protein SGT1 homolog OS=Homo sapiens GN=SUGT1 - [SGT1_HUMAN]	12.0531	13.51	3	3	40.5294	40.24	9	10	8.36432	9.01	2	2	333	37.7809	5.21143
P33993	DNA replication licensing factor MCM7 OS=Homo sapiens GN=MCM7 PE=1 SV=4 - [MCM7_HUMAN]	30.229	14.74	8	9	83.7846	34.49	21	24	27.0936	14.33	9	9	719	81.2566	6.45557
P00492	Hypoxanthine-guanine phosphoribosyltransferase OS=Homo sapiens GN=HPRT1 PE=1 SV=2 - [HPRT_HUMAN]	7.20388	16.51	3	3	6.11295	30.73	4	5	9.91858	21.1	4	4	218	24.5636	6.68311
Q15365	Poly(rC)-binding protein 1 OS=Homo sapiens GN=PCBP1 PE=1 SV=2 - [PCBP1_HUMAN]	22.6765	21.07	6	7	16.8535	20.51	6	6	37.4533	27.25	6	10	356	37.4739	7.09326
Q9Y295	Developmentally-regulated GTP-binding protein 1 OS=Homo sapiens GN=DRG1 PE=1 SV=1 - [DRG1_HUMAN]	16.4333	13.62	3	4	6.67496	7.36	2	2	31.3777	24.8	7	9	367	40.5168	8.89502
P51665	26S proteasome non-ATPase regulatory subunit 7 OS=Homo sapiens GN=PSMD7 PE=1 SV=2 - [PSMD7_HUMAN]	31.1557	34.88	7	8	29.7341	36.11	7	7					324	37.0025	6.771
P54886	Delta-1-pyrroline-5-carboxylate synthase OS=Homo sapiens GN=ALDH18A1 PE=1 SV=2 - [P5CS_HUMAN]	44.4881	25.28	14	15	24.5649	11.57	7	7	28.0767	12.58	9	9	795	87.2475	7.12256
P60866	40S ribosomal protein S20 OS=Homo sapiens GN=RPS20 PE=1 SV=1 - [RS20_HUMAN]	38.1704	39.5	7	12	50.9215	39.5	7	16	37.1484	32.77	6	11	119	13.3643	9.93506
Q8WWY3	U4/U6 small nuclear ribonucleoprotein Prp31 OS=Homo sapiens GN=PRPF31 PE=1 SV=2 - [PRP31_HUMAN]	39.2061	25.25	9	12	92.8952	39.48	17	26	58.92	26.45	10	16	499	55.4214	5.78271
P23246	Splicing factor, proline- and glutamine-rich OS=Homo sapiens GN=SFPQ PE=1 SV=2 - [SFPQ_HUMAN]	78.6127	30.55	16	20	64.3674	29.7	14	19	38.6513	16.97	9	11	707	76.1016	9.43701
Q15393	Splicing factor 3B subunit 3 OS=Homo sapiens GN=SF3B3 PE=1 SV=4 - [SF3B3_HUMAN]	73.1649	23.25	19	21	88.8638	22.35	19	25	86.1558	25.97	22	27	1217	135.492	5.26221
Q8NE71-2	Isoform 2 of ATP-binding cassette sub-family F member 1 OS=Homo sapiens GN=ABCF1 - [ABCF1_HUMAN]	48.5303	24.66	15	15	18.9274	9.54	4	5	65.0499	23.3	16	20	807	91.6235	7.6792
Q04727	Transducin-like enhancer protein 4 OS=Homo sapiens GN=TLE4 PE=1 SV=3 - [TLE4_HUMAN]	71.2195	28.59	16	19	163.661	37.65	22	44	98.4475	30.14	17	26	773	83.7028	7.50342
Q02878	60S ribosomal protein L6 OS=Homo sapiens GN=RPL6 PE=1 SV=3 - [RL6_HUMAN]	35.2425	28.82	8	11	23.7721	27.08	7	8	43.3119	39.24	11	15	288	32.7076	10.5796
P46060	Ran GTPase-activating protein 1 OS=Homo sapiens GN=RANGAP1 PE=1 SV=1 - [RAGP1_HUMAN]	33.8866	24.87	9	9	23.017	15.5	6	6	27.1333	19.25	7	8	587	63.5023	4.67822
Q01082-3	Isoform 2 of Spectrin beta chain, non-erythrocytic 1 OS=Homo sapiens GN=SPTBN1 - [SPTB2_HUMAN]	61.9564	10.9	17	20	149.628	22.65	34	41	63.8004	11.93	18	20	2155	251.241	5.52881
P62277	40S ribosomal protein S13 OS=Homo sapiens GN=RPS13 PE=1 SV=2 - [RS13_HUMAN]	30.1082	38.41	7	12	43.9837	38.41	7	15	16.751	29.8	5	6	151	17.2117	10.5356
Q15008	26S proteasome non-ATPase regulatory subunit 6 OS=Homo sapiens GN=PSMD6 PE=1 SV=1 - [PSMD6_HUMAN]	30.2524	29.05	10	11	9.55687	8.74	3	3	14.7161	13.62	5	5	389	45.5023	5.61768
Q5T179	Cyclin-dependent kinases regulatory subunit OS=Homo sapiens GN=CKS1B PE=1 SV=1 - [Q5T179_HUMAN]	6.44457	38.81	2	2	9.00501	38.81	2	3					67	8.0218	6.354
Q9Y2L1	Exosome complex exonuclease RRP44 OS=Homo sapiens GN=DIS3 PE=1 SV=2 - [RRP44_HUMAN]	57.8155	26.83	16	16	29.467	13.67	8	8	76.5608	31.42	22	25	958	108.934	7.13721
Q5FWF7	F-box only protein 48 OS=Homo sapiens GN=FBXO48 PE=2 SV=1 - [FBX48_HUMAN]	5.94805	25.81	3	4	5.62913	30.32	3	3					155	18.229	7.34229
Q13310-2	Isoform 2 of Polyadenylate-binding protein 4 OS=Homo sapiens GN=PABPC4 - [PABP4_HUMAN]	40.8687	22.35	9	11	79.2925	32.17	17	21	63.0799	29.32	15	17	631	69.5348	9.5249
J3QT28	Mitotic checkpoint protein BUB3 (Fragment) OS=Homo sapiens GN=BUB3 PE=1 SV=1 - [J3QT28_HUMAN]	11.6542	19.06	4	4	10.1559	18.71	3	3	12.4015	23.02	5	5	278	31.6837	8.1626
P55036	26S proteasome non-ATPase regulatory subunit 4 OS=Homo sapiens GN=PSMD4 PE=1 SV=1 - [PSMD4_HUMAN]	40.7515	32.63	8	10	19.2882	14.85	4	5	28.2705	30.77	8	8	377	40.7112	4.79248
P33316-2	Isoform 2 of Deoxyuridine 5'-triphosphate nucleotidohydrolase, mitochondrial OS=Homo sapiens GN=DUT - [DUT_HUMAN]	13.074	26.83	3	5	11.6409	22.56	3	5	12.9202	29.27	3	5	164	17.7369	6.56592
Q15717	ELAV-like protein 1 OS=Homo sapiens GN=ELAVL1 PE=1 SV=2 - [ELAV1_HUMAN]	38.5125	34.97	9	10	19.2411	17.79	4	5	15.071	19.33	5	6	326	36.0692	9.17334
P61353	60S ribosomal protein L27 OS=Homo sapiens GN=RPL27 PE=1 SV=2 - [RL27_HUMAN]	28.8962	38.24	5	10	27.8957	38.24	5	8	9.4671	30.15	3	3	136	15.7877	10.5649
Q71UM5	40S ribosomal protein S27-like OS=Homo sapiens GN=RPS27L PE=1 SV=3 - [RS27L_HUMAN]	4.9844	38.1	3	3	6.41727	22.62	2	3					84	9.47087	9.45166
Q13573	SNW domain-containing protein 1 OS=Homo sapiens GN=SNW1 PE=1 SV=1 - [SNW1_HUMAN]													536	61.4565	9.5249
Q9NTJ3	Structural maintenance of chromosomes protein 4 OS=Homo sapiens GN=SMC4 PE=1 SV=2 - [SMC4_HUMAN]	7.20601	3.26	4	4	6.967	3.8	4	4	89.3656	27.33	25	28	1288	147.091	6.78564
Q16769	Glutaminyl-peptide cyclotransferase OS=Homo sapiens GN=QPCT PE=1 SV=1 - [QPCT_HUMAN]	20.7555	16.07	4	6	14.5729	15.79	3	4	25.9582	16.07	4	8	361	40.8508	6.60986
P36578	60S ribosomal protein L4 OS=Homo sapiens GN=RPL4 PE=1 SV=5 - [RL4_HUMAN]	35.0292	29.04	9	11	31.742	22.48	8	8	29.5474	21.31	8	8	427	47.6674	11.063
P49736	DNA replication licensing factor MCM2 OS=Homo sapiens GN=MCM2 PE=1 SV=4 - [MCM2_HUMAN]	47.4032	21.24	12	14	86.5483	31.53	20	23	38.0375	18.92	12	12	904	101.832	5.51611
Q01082	Spectrin beta chain, non-erythrocytic 1 OS=Homo sapiens GN=SPTBN1 PE=1 SV=2 - [SPTB2_HUMAN]	77.0483	11.89	20	25	162.925	22.12	37	45	67.2862	11.72	19	22	2364	274.439	5.56689
Q96EF6	F-box only protein 17 OS=Homo sapiens GN=FBXO17 PE=1 SV=1 - [FBX17_HUMAN]	38.5776	35.25	7	10	29.1063	29.14	6	8					278	31.459	8.104
Q06323	Proteasome activator complex subunit 1 OS=Homo sapiens GN=PSME1 PE=1 SV=1 - [PSME1_HUMAN]	14.4205	21.69	5	5	19.0313	30.92	7	7					249	28.705	6.02393
Q9Y2R5	28S ribosomal protein S17, mitochondrial OS=Homo sapiens GN=MRPS17 PE=1 SV=1 - [RT17_HUMAN]					7.11928	37.69	3	3					130	14.4929	9.84717
O14936	Peripheral plasma membrane protein CASK OS=Homo sapiens GN=CASK PE=1 SV=3 - [CSKP_HUMAN]	10.124	8.64	5	5					79.96	27.43	20	28	926	105.056	6.43018
O43390	Heterogeneous nuclear ribonucleoprotein R OS=Homo sapiens GN=HNRNPR PE=1 SV=1 - [HNRPR_HUMAN]	56.7726	25.91	15	19	68.3178	27.01	15	22	34.9292	17.54	11	14	633	70.8993	8.1333
Q16576	Histone-binding protein RBBP7 OS=Homo sapiens GN=RBBP7 PE=1 SV=1 - [RBBP7_HUMAN]	31.0716	24	10	10	35.0865	24.47	11	12	34.7962	27.76	8	10	425	47.7902	5.04639
P51991	Heterogeneous nuclear ribonucleoprotein A3 OS=Homo sapiens GN=HNRNPA3 PE=1 SV=2 - [ROA3_HUMAN]	48.7062	32.28	10	15	60.9268	35.71	11	18	32.0158	25.4	8	11	378	39.5706	9.01221
Q15323	Keratin, type I cuticular Ha1 OS=Homo sapiens GN=KRT31 PE=1 SV=3 - [K1H1_HUMAN]	16.1354	12.5	5	7	57.8244	31.49	13	24					416	47.2071	4.88135
Q9Y6Y0	Influenza virus NS1A-binding protein OS=Homo sapiens GN=IVNS1ABP PE=1 SV=3 - [NS1BP_HUMAN]													642	71.6829	5.52881
Q14257	Reticulocalbin-2 OS=Homo sapiens GN=RCN2 PE=1 SV=1 - [RCN2_HUMAN]	35.0605	35.33	7	10	24.5802	18.61	4	6	41.7924	31.86	7	12	317	36.8536	4.39893
P56537	Eukaryotic translation initiation factor 6 OS=Homo sapiens GN=EIF6 PE=1 SV=1 - [IF6_HUMAN]	6.10298	15.51	2	2	31.6445	33.06	4	8	8.94921	13.88	2	3	245	26.5822	4.67822
O60231	Putative pre-mRNA-splicing factor ATP-dependent RNA helicase DHX16 OS=Homo sapiens GN=DHX16 PE=1 SV=2 - [DHX16_HUMAN]	38.5031	14.6	11	12	35.2429	15.47	11	11	33.117	12.78	9	13	1041	119.189	6.80029
P02663	cRAP CASA2_BOVIN Alpha-S2-casein OS=Bos taurus GN=CSN1S2 PE=1 SV=2	9.52943	23.42	5	5	3.91489	8.56	2	2	11.9369	31.08	5	5	222	26.0023	8.42627
Q58WW2-3	Isoform 3 of DDB1- and CUL4-associated factor 6 OS=Homo sapiens GN=DCAF6 - [DCAF6_HUMAN]	18.4518	10.3	7	7	12.1594	5.99	4	4	71.8968	24.08	18	31	951	106.477	5.41455
P14923	Junction plakoglobin OS=Homo sapiens GN=JUP PE=1 SV=3 - [PLAK_HUMAN]					10.5899	7.11	4	4					745	81.6927	6.13818
P26641	Elongation factor 1-gamma OS=Homo sapiens GN=EEF1G PE=1 SV=3 - [EF1G_HUMAN]	36.7646	30.43	8	11	21.0469	18.76	6	6	25.2381	24.26	7	8	437	50.0871	6.66846
P18124	60S ribosomal protein L7 OS=Homo sapiens GN=RPL7 PE=1 SV=1 - [RL7_HUMAN]	36.1427	31.85	8	11	28.6979	28.23	7	9	35.1425	31.45	9	11	248	29.2072	10.6528
O00232	26S proteasome non-ATPase regulatory subunit 12 OS=Homo sapiens GN=PSMD12 PE=1 SV=3 - [PSD12_HUMAN]	44.7075	28.29	11	14	26.1972	13.82	6	7	24.2445	10.31	5	6	456	52.8706	7.6499
O43809	Cleavage and polyadenylation specificity factor subunit 5 OS=Homo sapiens GN=NUDT21 PE=1 SV=1 - [CPSF5_HUMAN]	19.3512	23.35	4	6	21.8752	25.11	5	8	13.9495	29.96	5	5	227	26.2107	8.82178
Q12904	Aminoacyl tRNA synthase complex-interacting multifunctional protein 1 OS=Homo sapiens GN=AIMP1 PE=1 SV=2 - [AIMP1_HUMAN]	12.2647	5.77	2	4	6.81805	11.54	2	2	15.3072	21.79	4	4	312	34.3311	8.42627
Q92841-1	Isoform 2 of Probable ATP-dependent RNA helicase DDX17 OS=Homo sapiens GN=DDX17 - [DDX17_HUMAN]	39.6844	24.62	14	14	47.9392	22.31	13	15	25.9714	13.69	8	8	650	72.326	8.5874
P62906	60S ribosomal protein L10a OS=Homo sapiens GN=RPL10A PE=1 SV=2 - [RL10A_HUMAN]	30.5657	28.57	7	9	36.4753	35.94	9	11	34.7176	23.96	7	11	217	24.8155	9.93506
O14654	Insulin receptor substrate 4 OS=Homo sapiens GN=IRS4 PE=1 SV=1 - [IRS4_HUMAN]	25.4238	8.83	8	12	34.5428	11.14	10	11	27.4966	10.58	10	10	1257	133.685	8.44092
P09211	cRAP GSTP1_HUMAN Glutathione S-transferase P OS=Homo sapiens GN=GSTP1 PE=1 SV=2	2.84473	16.75	2	2					10.0848	27.27	4	4	209	23.21	5.64307
Q9BYP9	Keratin-associated protein 9-9 OS=Homo sapiens GN=KRTAP9-9 PE=2 SV=1 - [KRA99_HUMAN]					9.52461	36.36	2	5					154	16.253	7.76709
H0YA96	Heterogeneous nuclear ribonucleoprotein D0 (Fragment) OS=Homo sapiens GN=HNRNPD PE=1 SV=1 - [H0YA96_HUMAN]	18.6809	25.71	6	7	20.1075	28.57	6	6	17.7231	31.43	6	7	210	23.9062	9.5835
P62851	40S ribosomal protein S25 OS=Homo sapiens GN=RPS25 PE=1 SV=1 - [RS25_HUMAN]	33.1667	29.6	5	13	16.9235	31.2	6	7	17.7303	34.4	6	7	125	13.7337	10.1108
Q96KK5	Histone H2A type 1-H OS=Homo sapiens GN=HIST1H2AH PE=1 SV=3 - [H2A1H_HUMAN]					12.3338	35.94	4	5					128	13.8978	10.8872
P31948	Stress-induced-phosphoprotein 1 OS=Homo sapiens GN=STIP1 PE=1 SV=1 - [STIP1_HUMAN]	19.7152	11.97	5	6	29.2378	15.65	7	8	32.0705	23.57	8	9	543	62.5994	6.80029
H3BPC4	SUMO-conjugating enzyme UBC9 (Fragment) OS=Homo sapiens GN=UBE2I PE=1 SV=2 - [H3BPC4_HUMAN]					5.53896	35.71	2	2					70	7.99403	9.71533
P31151	Protein S100-A7 OS=Homo sapiens GN=S100A7 PE=1 SV=4 - [S10A7_HUMAN]													101	11.4636	6.771
O75348	V-type proton ATPase subunit G 1 OS=Homo sapiens GN=ATP6V1G1 PE=1 SV=3 - [VATG1_HUMAN]	19.2858	21.19	4	6					27.5925	33.05	5	9	118	13.7491	8.79248
P38159	RNA-binding motif protein, X chromosome OS=Homo sapiens GN=RBMX PE=1 SV=3 - [RBMX_HUMAN]	28.2309	26.34	8	10	24.5801	26.34	8	11	9.289	14.07	4	4	391	42.3063	10.0522
P27348	14-3-3 protein theta OS=Homo sapiens GN=YWHAQ PE=1 SV=1 - [1433T_HUMAN]	16.5789	13.06	3	6	21.141	20.82	4	9	18.0324	13.06	3	7	245	27.7468	4.77979
P43243	Matrin-3 OS=Homo sapiens GN=MATR3 PE=1 SV=2 - [MATR3_HUMAN]	105.629	28.57	20	30	89.0022	30.7	19	28	44.6267	16.17	11	14	847	94.5648	6.25244
Q9GZS3	WD repeat-containing protein 61 OS=Homo sapiens GN=WDR61 PE=1 SV=1 - [WDR61_HUMAN]	7.94066	17.38	3	3					9.34614	20.33	3	3	305	33.5598	5.46533
P04908	Histone H2A type 1-B/E OS=Homo sapiens GN=HIST1H2AB PE=1 SV=2 - [H2A1B_HUMAN]					12.265	35.38	4	5					130	14.127	11.0483
O60216	Double-strand-break repair protein rad21 homolog OS=Homo sapiens GN=RAD21 PE=1 SV=2 - [RAD21_HUMAN]	26.4301	20.76	9	10	24.9358	14.26	6	7	30.2984	22.82	9	10	631	71.6447	4.65283
P24941	Cyclin-dependent kinase 2 OS=Homo sapiens GN=CDK2 PE=1 SV=2 - [CDK2_HUMAN]	29.9705	35.23	8	9	4.95118	6.38	2	2	4.46062	8.05	2	2	298	33.908	8.67529
Q9UKT4-2	Isoform 2 of F-box only protein 5 OS=Homo sapiens GN=FBXO5 - [FBX5_HUMAN]	57.6119	35.16	13	18	54.8901	30.42	11	20					401	45.3241	8.85107
P60903	Protein S100-A10 OS=Homo sapiens GN=S100A10 PE=1 SV=2 - [S10AA_HUMAN]	8.18958	31.96	3	3					3.11055	20.62	2	3	97	11.1955	7.37158
P38919	Eukaryotic initiation factor 4A-III OS=Homo sapiens GN=EIF4A3 PE=1 SV=4 - [IF4A3_HUMAN]	27.2641	25.55	9	10					11.9916	7.79	3	4	411	46.8412	6.72705
E9PLA9	Caprin-1 (Fragment) OS=Homo sapiens GN=CAPRIN1 PE=1 SV=1 - [E9PLA9_HUMAN]	14.9807	34.95	3	5									186	20.2234	7.40088
P62753	40S ribosomal protein S6 OS=Homo sapiens GN=RPS6 PE=1 SV=1 - [RS6_HUMAN]	21.561	20.48	5	6	15.7434	28.92	6	6	15.5162	19.28	5	6	249	28.663	10.8433
P13646	Keratin, type I cytoskeletal 13 OS=Homo sapiens GN=KRT13 PE=1 SV=4 - [K1C13_HUMAN]	76.2394	30.57	12	27	31.104	10.7	7	12	31.5322	6.77	4	12	458	49.5574	4.95752
O76009	Keratin, type I cuticular Ha3-I OS=Homo sapiens GN=KRT33A PE=2 SV=2 - [KT33A_HUMAN]	9.95945	7.43	3	4	58.8515	34.9	13	23					404	45.9114	4.81787
Q08J23-2	Isoform 2 of tRNA (cytosine(34)-C(5))-methyltransferase OS=Homo sapiens GN=NSUN2 - [NSUN2_HUMAN]	15.7798	13.39	6	6	28.6373	17.76	9	9	41.8112	28.14	14	14	732	82.3407	7.00537
Q93009-3	Isoform 3 of Ubiquitin carboxyl-terminal hydrolase 7 OS=Homo sapiens GN=USP7 - [UBP7_HUMAN]	69.7803	25.41	20	22	64.6257	28.18	21	25	18.3363	8.47	6	6	1086	126.189	5.70654
P10644	cAMP-dependent protein kinase type I-alpha regulatory subunit OS=Homo sapiens GN=PRKAR1A PE=1 SV=1 - [KAP0_HUMAN]	21.3021	16.27	6	7	7.57919	6.3	2	2	15.2214	18.37	5	5	381	42.955	5.35107
E3W994	CLIP-associating protein 2 OS=Homo sapiens GN=CLASP2 PE=1 SV=2 - [E3W994_HUMAN]	26.9953	7.31	8	8	54.3325	16.34	13	16	47.6486	17.75	15	15	1273	138.778	8.33838
P05455	Lupus La protein OS=Homo sapiens GN=SSB PE=1 SV=2 - [LA_HUMAN]	22.0127	23.28	7	7	29.6847	26.47	9	11	21.0885	20.1	7	7	408	46.8082	7.12256
P28838-2	Isoform 2 of Cytosol aminopeptidase OS=Homo sapiens GN=LAP3 - [AMPL_HUMAN]	8.79481	4.92	2	4	8.93255	11.07	4	5	16.057	14.75	5	7	488	52.7379	6.7417
Q99497	Protein deglycase DJ-1 OS=Homo sapiens GN=PARK7 PE=1 SV=2 - [PARK7_HUMAN]					11.0362	34.39	4	5	5.34186	12.17	2	2	189	19.8785	6.78564
Q8WXF1	Paraspeckle component 1 OS=Homo sapiens GN=PSPC1 PE=1 SV=1 - [PSPC1_HUMAN]	23.9929	17.02	6	7	23.8494	14.53	6	7	31.8553	21.8	8	9	523	58.7062	6.66846
Q6IBW4-2	Isoform 2 of Condensin-2 complex subunit H2 OS=Homo sapiens GN=NCAPH2 - [CNDH2_HUMAN]									22.9282	16.81	6	9	583	65.6743	4.67822
Q5HYB6	Epididymis luminal protein 189 OS=Homo sapiens GN=DKFZp686J1372 PE=1 SV=1 - [Q5HYB6_HUMAN]					11.3865	16.38	3	3	7.31938	15.52	3	3	232	27.1588	4.7417
Q8N163	Cell cycle and apoptosis regulator protein 2 OS=Homo sapiens GN=CCAR2 PE=1 SV=2 - [CCAR2_HUMAN]	48.0852	20.91	12	14	67.168	27.74	15	17	40.3454	21.02	11	12	923	102.838	5.22412
Q14566	DNA replication licensing factor MCM6 OS=Homo sapiens GN=MCM6 PE=1 SV=1 - [MCM6_HUMAN]	20.0591	9.62	6	7	46.191	21.92	12	13	27.4548	12.3	8	8	821	92.8312	5.41455
Q8NBS9-2	Isoform 2 of Thioredoxin domain-containing protein 5 OS=Homo sapiens GN=TXNDC5 - [TXND5_HUMAN]	8.4254	14.2	4	4					7.17503	12.04	3	3	324	36.155	5.46533
Q8NFZ0	F-box DNA helicase 1 OS=Homo sapiens GN=FBXO18 PE=1 SV=2 - [FBH1_HUMAN]	136.234	33.84	33	48	61.717	22.24	19	21					1043	117.611	8.25049
P62140	Serine/threonine-protein phosphatase PP1-beta catalytic subunit OS=Homo sapiens GN=PPP1CB PE=1 SV=3 - [PP1B_HUMAN]	19.4655	26.61	6	6	13.6328	24.77	5	5	18.3724	23.85	5	6	327	37.1626	6.18896
P62854	40S ribosomal protein S26 OS=Homo sapiens GN=RPS26 PE=1 SV=3 - [RS26_HUMAN]	17.6999	33.91	3	9	20.334	33.91	3	8	14.9956	26.09	2	6	115	13.0071	11.0044
Q9P258	Protein RCC2 OS=Homo sapiens GN=RCC2 PE=1 SV=2 - [RCC2_HUMAN]									11.5454	8.05	3	3	522	56.0492	8.77783
B1AK87	Capping protein (Actin filament) muscle Z-line, beta, isoform CRA_a OS=Homo sapiens GN=CAPZB PE=1 SV=1 - [B1AK87_HUMAN]	6.00376	15.38	3	3									260	29.2768	6.91748
F8VPF3	Myosin light polypeptide 6 (Fragment) OS=Homo sapiens GN=MYL6 PE=1 SV=1 - [F8VPF3_HUMAN]					5.68629	33.85	3	3					130	14.4268	4.51318
P32119	Peroxiredoxin-2 OS=Homo sapiens GN=PRDX2 PE=1 SV=5 - [PRDX2_HUMAN]	14.2643	19.19	4	6	20.2285	32.32	7	10	22.2516	28.28	5	8	198	21.8782	5.97314
P06396-2	Isoform 2 of Gelsolin OS=Homo sapiens GN=GSN - [GELS_HUMAN]	18.3961	10.94	4	5	58.4791	24.21	11	16	15.4191	8.07	4	5	731	80.5905	5.84619
Q13151	Heterogeneous nuclear ribonucleoprotein A0 OS=Homo sapiens GN=HNRNPA0 PE=1 SV=1 - [ROA0_HUMAN]	30.4629	26.56	6	8	28.9769	24.26	6	7	27.2755	30.82	6	6	305	30.8218	9.29053
P39023	60S ribosomal protein L3 OS=Homo sapiens GN=RPL3 PE=1 SV=2 - [RL3_HUMAN]	52.5249	30.27	10	15	25.7367	19.11	5	6	24.816	20.84	6	7	403	46.0798	10.1841
Q07021	Complement component 1 Q subcomponent-binding protein, mitochondrial OS=Homo sapiens GN=C1QBP PE=1 SV=1 - [C1QBP_HUMAN]	32.828	33.69	6	7	52.5222	28.72	5	11	33.6477	31.56	5	8	282	31.3426	4.84326
H7C835	F-box and leucine-rich repeat protein 17 OS=Homo sapiens GN=FBXL17 PE=1 SV=1 - [H7C835_HUMAN]	45.84	27.86	10	12	26.2168	22.46	8	8					463	51.5217	6.88818
C9JGY5	Replication factor C subunit 4 (Fragment) OS=Homo sapiens GN=RFC4 PE=1 SV=1 - [C9JGY5_HUMAN]	2.23963	33.68	2	2	4.91696	33.68	2	2					95	10.0814	9.30518
P46109	Crk-like protein OS=Homo sapiens GN=CRKL PE=1 SV=1 - [CRKL_HUMAN]													303	33.7559	6.7417
Q14974	Importin subunit beta-1 OS=Homo sapiens GN=KPNB1 PE=1 SV=2 - [IMB1_HUMAN]	33.2606	10.84	7	9	63.1373	20.66	14	19	49.392	21.35	12	14	876	97.108	4.77979
A0A087X0M4	Kanadaptin OS=Homo sapiens GN=SLC4A1AP PE=1 SV=1 - [A0A087X0M4_HUMAN]	18.5535	14.02	6	6	63.4454	27.36	16	18	60.2774	32.35	16	25	742	82.839	5.09717
G3V203	60S ribosomal protein L18 OS=Homo sapiens GN=RPL18 PE=1 SV=1 - [G3V203_HUMAN]	11.0592	29.27	4	4	5.87935	14.63	2	2	9.23984	22.56	3	3	164	18.7445	11.5903
M0R0F0	40S ribosomal protein S5 (Fragment) OS=Homo sapiens GN=RPS5 PE=1 SV=1 - [M0R0F0_HUMAN]	48.3165	29.5	6	14	63.9586	33.5	8	22	47.1423	29.5	6	14	200	22.3768	9.5542
P31944	Caspase-14 OS=Homo sapiens GN=CASP14 PE=1 SV=2 - [CASPE_HUMAN]					0	12.81	2	2					242	27.662	5.57959
Q8WXX5	DnaJ homolog subfamily C member 9 OS=Homo sapiens GN=DNAJC9 PE=1 SV=1 - [DNJC9_HUMAN]					11.0916	21.54	3	3	9.52439	22.31	3	3	260	29.8911	5.73193
Q8IX12-2	Isoform 2 of Cell division cycle and apoptosis regulator protein 1 OS=Homo sapiens GN=CCAR1 - [CCAR1_HUMAN]	122.601	28.9	29	36	186.676	29.6	31	50	107.686	24.14	20	29	1135	130.962	5.75732
P52298	Nuclear cap-binding protein subunit 2 OS=Homo sapiens GN=NCBP2 PE=1 SV=1 - [NCBP2_HUMAN]	14.3336	25	4	5	11.1736	31.41	4	5	5.03099	17.95	2	2	156	17.9898	8.20654
Q9NR30	Nucleolar RNA helicase 2 OS=Homo sapiens GN=DDX21 PE=1 SV=5 - [DDX21_HUMAN]	40.6627	21.58	13	13	30.0044	15.71	10	10	39.0685	22.86	13	14	783	87.2904	9.27588
I3VM54	Lysine-specific demethylase 2A OS=Homo sapiens GN=KDM2A PE=1 SV=1 - [I3VM54_HUMAN]	172.518	32.58	31	46	75.1799	21.75	19	22					1145	130.576	7.57666
P06733	Alpha-enolase OS=Homo sapiens GN=ENO1 PE=1 SV=2 - [ENOA_HUMAN]	16.6792	8.99	4	6	44.3354	31.34	10	13	17.9268	19.59	6	7	434	47.1393	7.38623
Q5T749	Keratinocyte proline-rich protein OS=Homo sapiens GN=KPRP PE=1 SV=1 - [KPRP_HUMAN]									8.72719	11.57	4	4	579	64.0932	8.26514
P37108	Signal recognition particle 14 kDa protein OS=Homo sapiens GN=SRP14 PE=1 SV=2 - [SRP14_HUMAN]	12.2824	33.09	4	5	18.5365	27.21	4	6	16.551	33.09	4	6	136	14.5608	10.0376
P25788-2	Isoform 2 of Proteasome subunit alpha type-3 OS=Homo sapiens GN=PSMA3 - [PSA3_HUMAN]	28.3478	28.23	6	11	28.6924	32.26	7	10	6.56514	11.29	2	2	248	27.6297	5.32568
P58546	Myotrophin OS=Homo sapiens GN=MTPN PE=1 SV=2 - [MTPN_HUMAN]									7.25172	33.05	2	3	118	12.8866	5.51611
P50454	Serpin H1 OS=Homo sapiens GN=SERPINH1 PE=1 SV=2 - [SERPH_HUMAN]	35.8381	30.38	8	9	7.73958	11.48	2	2	15.5934	21.29	5	5	418	46.4112	8.68994
P34931	Heat shock 70 kDa protein 1-like OS=Homo sapiens GN=HSPA1L PE=1 SV=2 - [HS71L_HUMAN]	139.532	29.8	17	43	151.018	28.86	16	42	140.354	28.86	16	41	641	70.3313	6.02393
O75643	U5 small nuclear ribonucleoprotein 200 kDa helicase OS=Homo sapiens GN=SNRNP200 PE=1 SV=2 - [U520_HUMAN]	28.4029	5.71	9	9	43.0505	9.13	14	15	39.9043	9.36	17	18	2136	244.353	6.06201
A0A0U1RQI6	CLIP-associating protein 2 OS=Homo sapiens GN=CLASP2 PE=1 SV=1 - [A0A0U1RQI6_HUMAN]	26.9953	7.13	8	8	56.0717	15.11	13	16	44.9305	15.72	14	14	1304	142.239	8.57275
P47897	Glutamine--tRNA ligase OS=Homo sapiens GN=QARS PE=1 SV=1 - [SYQ_HUMAN]	21.0726	11.1	6	6	18.6924	12.52	7	7	11.2925	5.16	3	3	775	87.7429	7.15186
A0A140TA58	Keratin-associated protein 9-2 OS=Homo sapiens GN=KRTAP9-2 PE=4 SV=1 - [A0A140TA58_HUMAN]					9.90445	32.76	2	4					174	18.2766	7.69385
P62136	Serine/threonine-protein phosphatase PP1-alpha catalytic subunit OS=Homo sapiens GN=PPP1CA PE=1 SV=1 - [PP1A_HUMAN]	16.8388	21.52	5	5	8.98775	18.48	4	4	15.9781	18.79	4	5	330	37.4878	6.32861
Q13895	Bystin OS=Homo sapiens GN=BYSL PE=1 SV=3 - [BYST_HUMAN]	31.1713	22.2	8	9	31.5616	24.26	9	10	37.4192	27.69	10	12	437	49.57	8.11865
P26373	60S ribosomal protein L13 OS=Homo sapiens GN=RPL13 PE=1 SV=4 - [RL13_HUMAN]	10.964	19.43	4	4	15.788	28.44	5	7	11.8297	20.38	4	5	211	24.2465	11.6489
P84090	Enhancer of rudimentary homolog OS=Homo sapiens GN=ERH PE=1 SV=1 - [ERH_HUMAN]					13.21	30.77	3	4	9.4548	30.77	2	3	104	12.251	5.92236
Q14999	Cullin-7 OS=Homo sapiens GN=CUL7 PE=1 SV=2 - [CUL7_HUMAN]	174.649	31.8	41	56	56.15	16.08	17	19					1698	191.04	5.87158
Q03393	6-pyruvoyl tetrahydrobiopterin synthase OS=Homo sapiens GN=PTS PE=1 SV=1 - [PTPS_HUMAN]					1.71268	15.17	2	2					145	16.3752	6.68311
Q96AV8-3	Isoform 3 of Transcription factor E2F7 OS=Homo sapiens GN=E2F7 - [E2F7_HUMAN]	15.4461	6.37	4	4	51.336	18.99	12	14	65.5087	26.37	15	20	895	98.2917	8.1626
Q86V81	THO complex subunit 4 OS=Homo sapiens GN=ALYREF PE=1 SV=3 - [THOC4_HUMAN]	23.2951	16.73	2	8	20.225	16.73	2	4	25.6207	22.18	4	6	257	26.8716	11.1509
Q969G3-2	Isoform 2 of SWI/SNF-related matrix-associated actin-dependent regulator of chromatin subfamily E member 1 OS=Homo sapiens GN=SMARCE1 - [SMCE1_HUMAN]	16.6676	21.49	4	4	8.0237	7.71	2	2	12.8299	15.43	4	4	363	41.7537	6.01123
C9JYQ9	60S ribosomal protein L22-like 1 OS=Homo sapiens GN=RPL22L1 PE=1 SV=1 - [C9JYQ9_HUMAN]					8.10947	19.83	2	2	7.77705	19.83	2	2	121	14.4695	9.37842
Q8NEY8-9	Isoform 9 of Periphilin-1 OS=Homo sapiens GN=PPHLN1 - [PPHLN_HUMAN]													348	40.2946	7.15186
P78347-2	Isoform 2 of General transcription factor II-I OS=Homo sapiens GN=GTF2I - [GTF2I_HUMAN]	6.41256	3.66	3	3					12.0709	6.17	5	5	957	107.902	7.94287
Q15366-6	Isoform 6 of Poly(rC)-binding protein 2 OS=Homo sapiens GN=PCBP2 - [PCBP2_HUMAN]	15.8328	14.68	4	5	11.7341	17.73	5	5	18.5788	13.85	3	5	361	38.1264	6.78564
H0YIB4	Serine/arginine-rich-splicing factor 9 (Fragment) OS=Homo sapiens GN=SRSF9 PE=1 SV=8 - [H0YIB4_HUMAN]	5.7816	22.02	2	2	6.15042	19.27	2	2	5.1774	19.27	2	2	109	12.7163	5.37646
P07195	L-lactate dehydrogenase B chain OS=Homo sapiens GN=LDHB PE=1 SV=2 - [LDHB_HUMAN]									5.52592	10.78	3	3	334	36.6151	6.04932
O00178	GTP-binding protein 1 OS=Homo sapiens GN=GTPBP1 PE=1 SV=3 - [GTPB1_HUMAN]	34.6065	14.5	6	9	34.8116	21.38	7	11	39.0748	23.17	9	13	669	72.408	8.33838
E9PGG1	Cytoplasmic dynein 1 intermediate chain 2 (Fragment) OS=Homo sapiens GN=DYNC1I2 PE=1 SV=1 - [E9PGG1_HUMAN]													110	12.3204	8.35303
Q9H078-2	Isoform 2 of Caseinolytic peptidase B protein homolog OS=Homo sapiens GN=CLPB - [CLPB_HUMAN]	31.2243	17.28	10	10	17.2986	12.41	5	5	4.19413	4.14	2	2	677	75.4024	9.01221
Q13283	Ras GTPase-activating protein-binding protein 1 OS=Homo sapiens GN=G3BP1 PE=1 SV=1 - [G3BP1_HUMAN]	37.7946	29.4	9	15	20.5949	17.6	5	11	6.83022	8.8	2	3	466	52.1321	5.51611
P61626	cRAP LYSC_HUMAN Lysozyme C OS=Homo sapiens GN=LYZ PE=1 SV=1													148	16.5263	9.15869
Q6PIJ6-2	Isoform 2 of F-box only protein 38 OS=Homo sapiens GN=FBXO38 - [FBX38_HUMAN]	96.3751	25.79	23	30	110.891	25.43	22	33					1113	125.877	6.23975
O95400	CD2 antigen cytoplasmic tail-binding protein 2 OS=Homo sapiens GN=CD2BP2 PE=1 SV=1 - [CD2B2_HUMAN]	18.1241	19.94	4	6	13.472	17.6	4	5	10.5353	11.73	4	4	341	37.6232	4.61475
A0A087WTP3	Far upstream element-binding protein 2 OS=Homo sapiens GN=KHSRP PE=1 SV=1 - [A0A087WTP3_HUMAN]	14.8695	10.13	4	5					7.55788	5.91	2	2	711	72.9823	7.7085
Q8N3Y1	F-box/WD repeat-containing protein 8 OS=Homo sapiens GN=FBXW8 PE=1 SV=2 - [FBXW8_HUMAN]	76.945	31.61	15	23	74.1946	26.76	13	20					598	67.3516	5.66846
P00761	cRAP TRYP_PIG Trypsin OS=Sus scrofa PE=1 SV=1	337.362	25.11	4	112	402.505	25.11	5	144	355.142	25.11	4	128	231	24.3938	7.18115
A0A087X2D0	Serine/arginine-rich-splicing factor 3 OS=Homo sapiens GN=SRSF3 PE=1 SV=1 - [A0A087X2D0_HUMAN]					2.3504	31.58	2	2					95	10.314	5.13525
Q00577	Transcriptional activator protein Pur-alpha OS=Homo sapiens GN=PURA PE=1 SV=2 - [PURA_HUMAN]					23.0998	28.88	5	6	24.6502	29.5	5	6	322	34.8894	6.44287
Q49AN9	SNRPG protein OS=Homo sapiens GN=SNRPG PE=1 SV=1 - [Q49AN9_HUMAN]					10.3898	31.25	3	5	4.54657	31.25	2	2	64	7.09667	7.18115
M0R3D6	60S ribosomal protein L18a (Fragment) OS=Homo sapiens GN=RPL18A PE=1 SV=1 - [M0R3D6_HUMAN]					14.0615	31.21	5	6	7.00207	15.6	2	3	141	16.7038	10.77
P25311	Zinc-alpha-2-glycoprotein OS=Homo sapiens GN=AZGP1 PE=1 SV=2 - [ZA2G_HUMAN]													298	34.2371	6.04932
Q9UJV9	Probable ATP-dependent RNA helicase DDX41 OS=Homo sapiens GN=DDX41 PE=1 SV=2 - [DDX41_HUMAN]	6.09501	4.18	2	2	9.46148	8.2	3	3	6.47445	4.98	2	2	622	69.793	6.84424
Q9P270	SLAIN motif-containing protein 2 OS=Homo sapiens GN=SLAIN2 PE=1 SV=2 - [SLAI2_HUMAN]	12.8627	10.33	4	4	58.4593	28.23	9	15	31.1102	13.94	4	7	581	62.5053	9.45166
P09012	U1 small nuclear ribonucleoprotein A OS=Homo sapiens GN=SNRPA PE=1 SV=3 - [SNRPA_HUMAN]	25.4636	30.85	6	8	26.8231	20.92	5	7	22.3061	20.92	5	6	282	31.2592	9.83252
P62847-2	Isoform 2 of 40S ribosomal protein S24 OS=Homo sapiens GN=RPS24 - [RS24_HUMAN]	16.7386	30	4	7	17.3946	30.77	5	7	9.81629	20.77	3	4	130	15.0592	10.8872
F5H796	Diablo homolog, mitochondrial (Fragment) OS=Homo sapiens GN=DIABLO PE=1 SV=8 - [F5H796_HUMAN]	4.51978	12.82	2	2	13.038	30.77	4	5					156	17.6869	4.89404
Q9Y3D0	Mitotic spindle-associated MMXD complex subunit MIP18 OS=Homo sapiens GN=FAM96B PE=1 SV=1 - [MIP18_HUMAN]	6.25121	30.67	3	3	5.57093	17.18	2	2					163	17.6521	5.18604
Q9UNM6	26S proteasome non-ATPase regulatory subunit 13 OS=Homo sapiens GN=PSMD13 PE=1 SV=2 - [PSD13_HUMAN]	16.366	22.61	6	6					25.6114	22.87	8	9	376	42.9181	5.80811
Q92769-3	Isoform 2 of Histone deacetylase 2 OS=Homo sapiens GN=HDAC2 - [HDAC2_HUMAN]	20.4906	27.73	7	7	15.4544	17.25	4	4	9.86136	6.77	2	3	458	51.9653	5.74463
O95831-3	Isoform 3 of Apoptosis-inducing factor 1, mitochondrial OS=Homo sapiens GN=AIFM1 - [AIFM1_HUMAN]	19.0047	18.72	7	7	11.8418	12.32	5	5	14.3949	12.48	5	5	609	66.2536	8.93896
Q9Y5L4	Mitochondrial import inner membrane translocase subunit Tim13 OS=Homo sapiens GN=TIMM13 PE=1 SV=1 - [TIM13_HUMAN]													95	10.493	8.17725
P13797	Plastin-3 OS=Homo sapiens GN=PLS3 PE=1 SV=4 - [PLST_HUMAN]	12.1687	6.83	3	3	13.1275	8.73	4	4	12.0129	6.67	3	3	630	70.7662	5.60498
P17612	cAMP-dependent protein kinase catalytic subunit alpha OS=Homo sapiens GN=PRKACA PE=1 SV=2 - [KAPCA_HUMAN]									27.7538	23.65	8	8	351	40.564	8.79248
P61604	10 kDa heat shock protein, mitochondrial OS=Homo sapiens GN=HSPE1 PE=1 SV=2 - [CH10_HUMAN]					3.96485	30.39	3	3					102	10.9249	8.92432
Q6PIJ6	F-box only protein 38 OS=Homo sapiens GN=FBXO38 PE=1 SV=3 - [FBX38_HUMAN]	98.9566	24.75	23	31	118.22	25.42	24	35					1188	133.858	6.32861
A0A0C4DGB6	Serum albumin OS=Homo sapiens GN=ALB PE=1 SV=1 - [A0A0C4DGB6_HUMAN]	16.1334	8.77	5	8	16.13	10.26	7	10	22.4773	11.26	6	11	604	69.1814	6.3667
Q8NC51	Plasminogen activator inhibitor 1 RNA-binding protein OS=Homo sapiens GN=SERBP1 PE=1 SV=2 - [PAIRB_HUMAN]	36.6734	23.04	7	10	45.5094	27.7	9	14	38.2308	23.04	7	11	408	44.9385	8.646
O60547-2	Isoform 2 of GDP-mannose 4,6 dehydratase OS=Homo sapiens GN=GMDS - [GMDS_HUMAN]													342	39.0288	7.07861
Q6P2Q9	Pre-mRNA-processing-splicing factor 8 OS=Homo sapiens GN=PRPF8 PE=1 SV=2 - [PRP8_HUMAN]	29.8853	4.11	7	9	61.4466	15.25	24	25	39.1357	6.68	13	14	2335	273.427	8.83643
H7BZJ3	Protein disulfide-isomerase A3 (Fragment) OS=Homo sapiens GN=PDIA3 PE=1 SV=1 - [H7BZJ3_HUMAN]	5.58882	21.14	2	2									123	13.5108	7.29834
P42766	60S ribosomal protein L35 OS=Homo sapiens GN=RPL35 PE=1 SV=2 - [RL35_HUMAN]					11.957	30.08	4	4	6.57514	21.95	2	2	123	14.5426	11.0483
D3YTB1	60S ribosomal protein L32 (Fragment) OS=Homo sapiens GN=RPL32 PE=1 SV=1 - [D3YTB1_HUMAN]					7.95372	30.08	3	3					133	15.6067	11.4438
Q9UNF1	Melanoma-associated antigen D2 OS=Homo sapiens GN=MAGED2 PE=1 SV=2 - [MAGD2_HUMAN]	15.5082	12.54	4	5	19.2645	16.83	6	8	17.6458	13.86	3	5	606	64.9144	9.31982
Q01081	Splicing factor U2AF 35 kDa subunit OS=Homo sapiens GN=U2AF1 PE=1 SV=3 - [U2AF1_HUMAN]									7.50194	17.5	2	2	240	27.8545	8.80713
Q99436	Proteasome subunit beta type-7 OS=Homo sapiens GN=PSMB7 PE=1 SV=1 - [PSB7_HUMAN]	35.0215	29.96	9	14	27.0132	26.35	8	11					277	29.9462	7.6792
Q14525	cRAP KT33B_HUMAN Keratin, type I cuticular Ha3-II OS=Homo sapiens GN=KRT33B PE=1 SV=3	13.6806	9.16	4	6	44.9036	29.95	10	16					404	46.1845	4.84326
X6RJP6	Transgelin-2 (Fragment) OS=Homo sapiens GN=TAGLN2 PE=1 SV=1 - [X6RJP6_HUMAN]					1.81803	13.37	2	2					187	21.0725	7.81104
O00425	Insulin-like growth factor 2 mRNA-binding protein 3 OS=Homo sapiens GN=IGF2BP3 PE=1 SV=2 - [IF2B3_HUMAN]	10.4277	7.6	3	4	23.071	10.54	5	8	19.8966	15.37	6	9	579	63.6656	8.86572
Q9HCN8	Stromal cell-derived factor 2-like protein 1 OS=Homo sapiens GN=SDF2L1 PE=1 SV=2 - [SDF2L_HUMAN]					9.56233	29.86	3	3	6.67277	19.91	2	2	221	23.5837	7.03467
A0A024R4E5	High density lipoprotein binding protein (Vigilin), isoform CRA_a OS=Homo sapiens GN=HDLBP PE=1 SV=1 - [A0A024R4E5_HUMAN]	67.8201	18.38	15	17	77.2364	23.82	22	24	48.8917	15.22	14	15	1268	141.352	6.87354
Q96A10	HCG2043597, isoform CRA_b OS=Homo sapiens GN=ERVK3-1 PE=1 SV=1 - [Q96A10_HUMAN]									5.88521	29.73	2	3	74	7.85991	8.17725
Q13185	Chromobox protein homolog 3 OS=Homo sapiens GN=CBX3 PE=1 SV=4 - [CBX3_HUMAN]	3.05465	13.11	2	2	3.62743	16.39	2	3					183	20.7984	5.32568
K7EMV3	Histone H3 OS=Homo sapiens GN=H3F3B PE=1 SV=1 - [K7EMV3_HUMAN]					9.75807	29.35	3	4					92	10.3278	11.8247
Q5TAQ9	DDB1- and CUL4-associated factor 8 OS=Homo sapiens GN=DCAF8 PE=1 SV=1 - [DCAF8_HUMAN]	29.5948	19.1	8	8	26.9372	15.08	7	7	20.4382	13.57	6	6	597	66.8111	5.38916
E9PM92	Small acidic protein OS=Homo sapiens GN=C11orf58 PE=1 SV=2 - [E9PM92_HUMAN]													157	17.6238	9.65674
A2VCS9	MAP9 protein (Fragment) OS=Homo sapiens GN=MAP9 PE=1 SV=1 - [A2VCS9_HUMAN]	40.4946	29.1	8	13									488	54.6612	5.56689
Q3ZCM7	Tubulin beta-8 chain OS=Homo sapiens GN=TUBB8 PE=1 SV=2 - [TBB8_HUMAN]	114.016	27.25	12	32	102.786	25.23	12	29	95.3299	25.23	11	27	444	49.7439	4.89404
Q562R1	Beta-actin-like protein 2 OS=Homo sapiens GN=ACTBL2 PE=1 SV=2 - [ACTBL_HUMAN]	38.7798	13.3	5	13	53.7585	21.81	8	18	22.9067	10.37	4	10	376	41.976	5.59229
O43660	Pleiotropic regulator 1 OS=Homo sapiens GN=PLRG1 PE=1 SV=1 - [PLRG1_HUMAN]	6.06142	9.34	2	3	17.5721	12.45	3	4					514	57.1581	9.17334
Q13838	Spliceosome RNA helicase DDX39B OS=Homo sapiens GN=DDX39B PE=1 SV=1 - [DX39B_HUMAN]	26.0781	23.13	9	10	22.7922	17.99	7	8	18.8937	16.36	6	7	428	48.9599	5.66846
H0Y7V3	MMS19 nucleotide excision repair protein homolog (Fragment) OS=Homo sapiens GN=MMS19 PE=1 SV=1 - [H0Y7V3_HUMAN]	5.52123	28.89	2	2									90	9.97068	10.5503
Q13547	Histone deacetylase 1 OS=Homo sapiens GN=HDAC1 PE=1 SV=1 - [HDAC1_HUMAN]	20.9025	17.01	5	7	11.4148	12.03	3	3	9.39284	6.43	2	3	482	55.0677	5.47803
Q15020	Squamous cell carcinoma antigen recognized by T-cells 3 OS=Homo sapiens GN=SART3 PE=1 SV=1 - [SART3_HUMAN]	37.2574	17.55	13	14	40.2017	13.81	9	11	28.8365	14.23	8	9	963	109.865	5.56689
Q5RKV6	Exosome complex component MTR3 OS=Homo sapiens GN=EXOSC6 PE=1 SV=1 - [EXOS6_HUMAN]	5.98075	9.19	2	2	6.25491	9.19	2	2	12.2875	19.49	3	3	272	28.2177	6.27783
P31327	Carbamoyl-phosphate synthase [ammonia], mitochondrial OS=Homo sapiens GN=CPS1 PE=1 SV=2 - [CPSM_HUMAN]	12.7551	4.8	5	5	5.68715	1.27	2	2	82.3015	21.27	22	29	1500	164.835	6.7417
Q9Y333	U6 snRNA-associated Sm-like protein LSm2 OS=Homo sapiens GN=LSM2 PE=1 SV=1 - [LSM2_HUMAN]					9.55184	28.42	2	3					95	10.8276	6.52197
O15042-2	Isoform 2 of U2 snRNP-associated SURP motif-containing protein OS=Homo sapiens GN=U2SURP - [SR140_HUMAN]					5.53927	2.53	2	2					1028	118.162	8.47021
Q15942	Zyxin OS=Homo sapiens GN=ZYX PE=1 SV=1 - [ZYX_HUMAN]	13.3859	12.59	4	4	18.5479	13.64	5	6	8.43075	8.22	3	3	572	61.2382	6.66846
P15531	Nucleoside diphosphate kinase A OS=Homo sapiens GN=NME1 PE=1 SV=1 - [NDKA_HUMAN]	8.68169	13.82	2	3	11.7149	23.03	3	4	8.7659	13.82	2	3	152	17.1377	6.18896
Q2TAY7	WD40 repeat-containing protein SMU1 OS=Homo sapiens GN=SMU1 PE=1 SV=2 - [SMU1_HUMAN]	20.7785	12.09	5	8	14.7228	9.75	4	5	9.57665	6.82	3	3	513	57.5072	7.18115
C9JL73	V-type proton ATPase subunit B, kidney isoform OS=Homo sapiens GN=ATP6V1B1 PE=1 SV=1 - [C9JL73_HUMAN]	72.2134	19.15	7	18					88.1433	26.01	11	23	496	55.0459	5.65576
E7EPB3	60S ribosomal protein L14 OS=Homo sapiens GN=RPL14 PE=1 SV=1 - [E7EPB3_HUMAN]									3.40382	19.35	2	2	124	14.5486	10.2134
Q7RTV0	PHD finger-like domain-containing protein 5A OS=Homo sapiens GN=PHF5A PE=1 SV=1 - [PHF5A_HUMAN]					5.27301	21.82	2	2	4.43853	21.82	2	2	110	12.397	8.41162
E9PHV4	DNA-directed RNA polymerase II subunit RPB4 OS=Homo sapiens GN=POLR2D PE=1 SV=1 - [E9PHV4_HUMAN]					4.75668	28.18	2	2					110	12.7692	4.62744
Q15046	Lysine--tRNA ligase OS=Homo sapiens GN=KARS PE=1 SV=3 - [SYK_HUMAN]	12.3226	6.87	3	4	22.8794	18.59	7	7	21.4484	11.89	6	7	597	68.0046	6.354
Q6NZY4-2	Isoform 2 of Zinc finger CCHC domain-containing protein 8 OS=Homo sapiens GN=ZCCHC8 - [ZCHC8_HUMAN]	13.0879	14.29	4	4	30.3255	28.14	8	10	14.9378	15.78	4	4	469	51.0979	4.88135
Q8N1N4	Keratin, type II cytoskeletal 78 OS=Homo sapiens GN=KRT78 PE=2 SV=2 - [K2C78_HUMAN]	3.86826	2.88	2	3	4.45728	3.85	2	2					520	56.8305	6.02393
Q9UBQ0	Vacuolar protein sorting-associated protein 29 OS=Homo sapiens GN=VPS29 PE=1 SV=1 - [VPS29_HUMAN]	15.0928	28.02	5	6	6.98082	22.53	4	4					182	20.4927	6.78564
O95670	V-type proton ATPase subunit G 2 OS=Homo sapiens GN=ATP6V1G2 PE=2 SV=1 - [VATG2_HUMAN]									2.87309	27.12	2	2	118	13.596	10.2573
Q96I25	Splicing factor 45 OS=Homo sapiens GN=RBM17 PE=1 SV=1 - [SPF45_HUMAN]													401	44.9339	5.97314
R4GMR5	26S proteasome non-ATPase regulatory subunit 8 OS=Homo sapiens GN=PSMD8 PE=1 SV=1 - [R4GMR5_HUMAN]	16.7487	25.09	6	15	12.9512	16.72	3	6	7.7163	16.72	3	3	287	32.5308	7.31299
P35269	General transcription factor IIF subunit 1 OS=Homo sapiens GN=GTF2F1 PE=1 SV=2 - [T2FA_HUMAN]									8.53589	9.28	3	3	517	58.2051	7.48877
Q09028-3	Isoform 3 of Histone-binding protein RBBP4 OS=Homo sapiens GN=RBBP4 - [RBBP4_HUMAN]	29.6656	20.98	9	10	44.4874	27.8	12	14	26.2425	22.44	7	8	410	46.1296	5.07178
Q5HY54	Filamin-A OS=Homo sapiens GN=FLNA PE=1 SV=1 - [Q5HY54_HUMAN]	36.5887	7.4	12	13	65.5088	11.28	19	20	77.0744	13.08	20	22	2607	276.378	6.04932
Q8N465	D-2-hydroxyglutarate dehydrogenase, mitochondrial OS=Homo sapiens GN=D2HGDH PE=1 SV=3 - [D2HDH_HUMAN]	12.0651	15.36	5	7									521	56.3802	7.98682
Q16637-4	Isoform SMN-delta57 of Survival motor neuron protein OS=Homo sapiens GN=SMN1 - [SMN_HUMAN]	9.83413	18.8	3	3	8.63977	11.6	2	3	18.2953	27.6	5	7	250	27.1181	5.24951
Q9BYR8	Keratin-associated protein 3-1 OS=Homo sapiens GN=KRTAP3-1 PE=1 SV=1 - [KRA31_HUMAN]					18.4383	27.55	3	6					98	10.5316	6.40479
Q13642-1	Isoform 1 of Four and a half LIM domains protein 1 OS=Homo sapiens GN=FHL1 - [FHL1_HUMAN]	9.97961	14.29	3	3	11.0502	14.29	3	3					280	31.8728	8.32373
P13861-2	Isoform 2 of cAMP-dependent protein kinase type II-alpha regulatory subunit OS=Homo sapiens GN=PRKAR2A - [KAP2_HUMAN]	14.9941	14.92	4	5	28.2354	21.47	7	8	20.828	19.9	5	6	382	43.0397	5.08447
Q9HD34	LYR motif-containing protein 4 OS=Homo sapiens GN=LYRM4 PE=1 SV=1 - [LYRM4_HUMAN]	10.0239	27.47	3	3									91	10.7518	10.7261
O94776	Metastasis-associated protein MTA2 OS=Homo sapiens GN=MTA2 PE=1 SV=1 - [MTA2_HUMAN]	20.354	15.42	8	8	37.2256	17.22	9	12	37.7563	21.56	10	11	668	74.9757	9.65674
O15294	UDP-N-acetylglucosamine--peptide N-acetylglucosaminyltransferase 110 kDa subunit OS=Homo sapiens GN=OGT PE=1 SV=3 - [OGT1_HUMAN]	40.2299	14.24	13	13	25.3155	9.27	7	7	10.0412	4.02	4	4	1046	116.85	6.69775
Q96C36	Pyrroline-5-carboxylate reductase 2 OS=Homo sapiens GN=PYCR2 PE=1 SV=1 - [P5CR2_HUMAN]	29.7834	21.88	7	8	7.11276	11.25	2	2	7.95207	9.69	2	2	320	33.6157	7.76709
C9JVB6	Mitochondrial ribonuclease P protein 1 (Fragment) OS=Homo sapiens GN=TRMT10C PE=1 SV=1 - [C9JVB6_HUMAN]									13.4081	19.23	4	4	312	36.805	9.15869
P13984	General transcription factor IIF subunit 2 OS=Homo sapiens GN=GTF2F2 PE=1 SV=2 - [T2FB_HUMAN]					10.1577	12.45	2	3	8.79553	12.45	2	2	249	28.3628	9.23193
P15924	Desmoplakin OS=Homo sapiens GN=DSP PE=1 SV=3 - [DESP_HUMAN]	2.04678	0.73	2	2	13.6532	4.18	10	10	4.97095	0.73	2	2	2871	331.569	6.81494
P28072	Proteasome subunit beta type-6 OS=Homo sapiens GN=PSMB6 PE=1 SV=4 - [PSB6_HUMAN]	18.6439	17.99	3	5	23.6726	22.18	5	8	5.37644	8.79	2	2	239	25.3414	4.91943
Q6P1J9	Parafibromin OS=Homo sapiens GN=CDC73 PE=1 SV=1 - [CDC73_HUMAN]	11.503	8.66	4	4	6.52566	5.08	3	3	9.8526	11.11	5	5	531	60.5391	9.61279
P62487	DNA-directed RNA polymerase II subunit RPB7 OS=Homo sapiens GN=POLR2G PE=1 SV=1 - [RPB7_HUMAN]					4.09679	26.74	4	4					172	19.2819	5.5415
F8VYE8	Serine/threonine-protein phosphatase OS=Homo sapiens GN=PPP1CC PE=1 SV=1 - [F8VYE8_HUMAN]	19.4928	26.64	6	6	11.3777	20.07	4	4	18.4632	23.68	5	6	304	34.9274	5.26221
Q5VU13	V-set and immunoglobulin domain-containing protein 8 OS=Homo sapiens GN=VSIG8 PE=2 SV=1 - [VSIG8_HUMAN]					60.3129	26.57	6	21					414	43.8625	7.1958
P12270	Nucleoprotein TPR OS=Homo sapiens GN=TPR PE=1 SV=3 - [TPR_HUMAN]	171.032	25.56	45	49	29.8773	5.97	9	9					2363	267.131	5.021
P54136	Arginine--tRNA ligase, cytoplasmic OS=Homo sapiens GN=RARS PE=1 SV=2 - [SYRC_HUMAN]									9.34871	6.36	3	3	660	75.3309	6.68311
Q9P032	NADH dehydrogenase [ubiquinone] 1 alpha subcomplex assembly factor 4 OS=Homo sapiens GN=NDUFAF4 PE=1 SV=1 - [NDUF4_HUMAN]	4.90261	14.86	2	2	4.47386	26.29	4	4					175	20.2538	8.82178
Q9BV73	Centrosome-associated protein CEP250 OS=Homo sapiens GN=CEP250 PE=1 SV=2 - [CP250_HUMAN]									21.3394	3.52	6	6	2442	280.967	5.021
P07814	Bifunctional glutamate/proline--tRNA ligase OS=Homo sapiens GN=EPRS PE=1 SV=5 - [SYEP_HUMAN]	13.992	5.36	6	6					24.997	9.26	11	11	1512	170.483	7.32764
Q86YZ3	Hornerin OS=Homo sapiens GN=HRNR PE=1 SV=2 - [HORN_HUMAN]	12.8894	1.82	2	3	9.48763	2.81	2	2					2850	282.228	10.0376
P42285	Superkiller viralicidic activity 2-like 2 OS=Homo sapiens GN=SKIV2L2 PE=1 SV=3 - [SK2L2_HUMAN]	45.0372	18.33	14	15	25.1051	8.45	7	9	43.7751	15.93	13	16	1042	117.729	6.52197
H0YH81	ATP synthase subunit beta (Fragment) OS=Homo sapiens GN=ATP5B PE=1 SV=1 - [H0YH81_HUMAN]	8.8678	10.5	2	2	19.6396	21.55	5	6	8.39721	10.5	2	2	362	38.2249	5.5542
F8VPD4	CAD protein OS=Homo sapiens GN=CAD PE=1 SV=1 - [F8VPD4_HUMAN]	61.4524	11.38	16	19	87.85	14.29	22	26	57.367	9.85	16	18	2162	235.873	6.55127
P31153	S-adenosylmethionine synthase isoform type-2 OS=Homo sapiens GN=MAT2A PE=1 SV=1 - [METK2_HUMAN]	4.80349	5.57	2	2	8.45059	9.37	2	2	15.3096	18.73	6	6	395	43.6333	6.48096
A0A0C4DFT3	Disks large homolog 1 OS=Homo sapiens GN=DLG1 PE=1 SV=1 - [A0A0C4DFT3_HUMAN]									36.2294	21.19	10	10	892	99.7526	6.03662
Q5JUX0	Spindlin-3 OS=Homo sapiens GN=SPIN3 PE=1 SV=1 - [SPIN3_HUMAN]	14.1302	21.71	3	4	19.5756	25.58	4	5	13.1706	21.71	3	4	258	29.1887	6.80029
Q9BSM1-3	Isoform 2 of Polycomb group RING finger protein 1 OS=Homo sapiens GN=PCGF1 - [PCGF1_HUMAN]	8.36933	21.02	2	4	9.84259	25.57	3	3					176	20.8909	9.45166
P78527	DNA-dependent protein kinase catalytic subunit OS=Homo sapiens GN=PRKDC PE=1 SV=3 - [PRKDC_HUMAN]	82.7283	8.87	27	30	57.8266	6.73	20	21	74.015	7.99	23	27	4128	468.788	7.12256
Q9H2U1-2	Isoform 2 of ATP-dependent RNA helicase DHX36 OS=Homo sapiens GN=DHX36 - [DHX36_HUMAN]	45.4219	20.02	12	12	40.3527	16.8	9	10	46.1914	18.11	10	11	994	113.082	7.66455
P54652	Heat shock-related 70 kDa protein 2 OS=Homo sapiens GN=HSPA2 PE=1 SV=1 - [HSP72_HUMAN]	86.8335	16.59	13	24	110.174	18.94	14	32	95.3365	20.66	13	26	639	69.9779	5.74463
J3KQ72	F-box only protein 6 (Fragment) OS=Homo sapiens GN=FBXO6 PE=1 SV=1 - [J3KQ72_HUMAN]	26.7247	22.49	6	11	8.66055	8.03	3	5					249	28.8923	7.35693
H0YDD4	Acetyltransferase component of pyruvate dehydrogenase complex (Fragment) OS=Homo sapiens GN=DLAT PE=1 SV=1 - [H0YDD4_HUMAN]									5.1264	11.69	3	3	479	51.1691	8.51416
Q5XUX0	F-box only protein 31 OS=Homo sapiens GN=FBXO31 PE=1 SV=2 - [FBX31_HUMAN]	36.0141	16.51	7	10	27.6208	20.96	6	10					539	60.6253	7.02002
Q7Z6M2	F-box only protein 33 OS=Homo sapiens GN=FBXO33 PE=1 SV=1 - [FBX33_HUMAN]	65.6012	25.23	12	21	36.3476	14.77	8	12					555	62.5904	7.35693
Q96SB4-4	Isoform 3 of SRSF protein kinase 1 OS=Homo sapiens GN=SRPK1 - [SRPK1_HUMAN]	14.6395	9.08	4	4	18.7741	12.68	6	7	14.5935	9.86	4	4	639	72.3381	5.57959
P04279	Semenogelin-1 OS=Homo sapiens GN=SEMG1 PE=1 SV=2 - [SEMG1_HUMAN]													462	52.0999	9.29053
P25691	cRAP K2M3_SHEEP Keratin, type II microfibrillar, component 5 OS=Ovis aries PE=1 SV=1	6.11557	4.38	3	4	39.4397	20.32	12	17					502	55.2205	6.45557
X1WI28	60S ribosomal protein L10 (Fragment) OS=Homo sapiens GN=RPL10 PE=1 SV=7 - [X1WI28_HUMAN]	6.78013	19	2	2	9.13684	19.5	2	3					200	22.96	10.0083
Q9Y3Z3-2	Isoform 2 of Deoxynucleoside triphosphate triphosphohydrolase SAMHD1 OS=Homo sapiens GN=SAMHD1 - [SAMH1_HUMAN]					13.6768	9.14	5	5	8.12975	5.32	3	3	602	69.4002	7.1958
P40222	Alpha-taxilin OS=Homo sapiens GN=TXLNA PE=1 SV=3 - [TXLNA_HUMAN]													546	61.8532	6.52197
O95232	Luc7-like protein 3 OS=Homo sapiens GN=LUC7L3 PE=1 SV=2 - [LC7L3_HUMAN]	16.3058	8.33	3	4	28.0555	17.59	5	9	20.0715	17.59	5	7	432	51.4351	9.78857
C9J9W2	LIM and SH3 domain protein 1 (Fragment) OS=Homo sapiens GN=LASP1 PE=1 SV=1 - [C9J9W2_HUMAN]	8.95861	24.7	3	3	8.60588	16.27	2	3					166	18.9683	9.01221
Q02413	Desmoglein-1 OS=Homo sapiens GN=DSG1 PE=1 SV=2 - [DSG1_HUMAN]													1049	113.676	5.03369
Q9UKC9	F-box/LRR-repeat protein 2 OS=Homo sapiens GN=FBXL2 PE=1 SV=3 - [FBXL2_HUMAN]	34.0285	24.59	8	10									423	47.0309	7.40088
O14965	Aurora kinase A OS=Homo sapiens GN=AURKA PE=1 SV=2 - [AURKA_HUMAN]	25.9217	20.6	5	7	8.07879	8.68	2	2	13.4412	12.16	3	3	403	45.7808	9.39307
O95782-2	Isoform B of AP-2 complex subunit alpha-1 OS=Homo sapiens GN=AP2A1 - [AP2A1_HUMAN]	19.4124	11.62	7	7	25.4289	14.76	9	10	11.8162	6.18	5	5	955	105.295	7.66455
E9PBS1	Multifunctional protein ADE2 (Fragment) OS=Homo sapiens GN=PAICS PE=1 SV=1 - [E9PBS1_HUMAN]	6.20218	6.54	2	2					13.5938	12.11	3	4	413	45.6224	6.68311
P24534	Elongation factor 1-beta OS=Homo sapiens GN=EEF1B2 PE=1 SV=3 - [EF1B_HUMAN]	3.6171	10.67	2	2	6.26886	10.67	2	2					225	24.7483	4.66553
P62306	Small nuclear ribonucleoprotein F OS=Homo sapiens GN=SNRPF PE=1 SV=1 - [RUXF_HUMAN]	10.2022	24.42	2	4	11.4886	24.42	2	4	11.3986	24.42	2	4	86	9.71878	4.66553
Q7Z353-2	Isoform 2 of Highly divergent homeobox OS=Homo sapiens GN=HDX - [HDX_HUMAN]					6.55038	4.75	2	2					632	70.1813	5.43994
P17812	CTP synthase 1 OS=Homo sapiens GN=CTPS1 PE=1 SV=2 - [PYRG1_HUMAN]													591	66.648	6.45557
Q9BUJ2-4	Isoform 4 of Heterogeneous nuclear ribonucleoprotein U-like protein 1 OS=Homo sapiens GN=HNRNPUL1 - [HNRL1_HUMAN]	27.9334	14.55	6	6	35.0485	17.72	8	8	26.6628	13.49	6	6	756	84.741	8.77783
D6RA57	Translation machinery-associated protein 16 OS=Homo sapiens GN=TMA16 PE=1 SV=1 - [D6RA57_HUMAN]					6.44428	24.31	2	2					144	17.1451	9.96436
Q99615	DnaJ homolog subfamily C member 7 OS=Homo sapiens GN=DNAJC7 PE=1 SV=2 - [DNJC7_HUMAN]	14.6102	11.74	4	4	17.0438	18.62	6	6					494	56.4047	6.96143
P14635-2	Isoform 2 of G2/mitotic-specific cyclin-B1 OS=Homo sapiens GN=CCNB1 - [CCNB1_HUMAN]	26.4404	18.18	5	8	13.6267	15.91	4	4					396	44.0739	7.37158
P10412	Histone H1.4 OS=Homo sapiens GN=HIST1H1E PE=1 SV=2 - [H14_HUMAN]	54.3889	18.72	9	16	52.9179	17.81	8	17	65.2776	18.72	9	18	219	21.852	11.0337
G3XAC6	RNA-binding protein 39 OS=Homo sapiens GN=RBM39 PE=1 SV=1 - [G3XAC6_HUMAN]	7.30425	10.17	4	4	9.6794	8.51	3	3	12.6537	8.51	3	4	423	47.9941	10.5649
H7BXH2	Serine/threonine-protein phosphatase 6 regulatory subunit 3 OS=Homo sapiens GN=PPP6R3 PE=1 SV=1 - [H7BXH2_HUMAN]	9.55783	5.68	3	3					12.8265	6.17	4	4	827	92.3504	4.62744
Q8IX90	Spindle and kinetochore-associated protein 3 OS=Homo sapiens GN=SKA3 PE=1 SV=2 - [SKA3_HUMAN]													412	46.3302	5.10986
P22087	rRNA 2'-O-methyltransferase fibrillarin OS=Homo sapiens GN=FBL PE=1 SV=2 - [FBRL_HUMAN]					8.02772	9.97	2	2	9.05219	13.71	3	4	321	33.7634	10.1841
I3L397	Eukaryotic translation initiation factor 5A (Fragment) OS=Homo sapiens GN=EIF5A PE=1 SV=8 - [I3L397_HUMAN]					5.19974	23.97	2	2					146	16.0089	4.99561
P61964	WD repeat-containing protein 5 OS=Homo sapiens GN=WDR5 PE=1 SV=1 - [WDR5_HUMAN]	6.7358	10.48	2	2	9.54014	11.98	2	2	15.7763	20.66	4	4	334	36.5655	8.26514
K7EK37	F-box/LRR-repeat protein 12 OS=Homo sapiens GN=FBXL12 PE=4 SV=1 - [K7EK37_HUMAN]	7.96787	16.42	2	3	11.2134	23.88	3	4					134	14.5465	9.72998
Q8WW12-2	Isoform 2 of PEST proteolytic signal-containing nuclear protein OS=Homo sapiens GN=PCNP - [PCNP_HUMAN]													130	13.5359	8.29443
Q9UL46	Proteasome activator complex subunit 2 OS=Homo sapiens GN=PSME2 PE=1 SV=4 - [PSME2_HUMAN]	10.7073	20.92	3	3	14.7595	23.85	4	5					239	27.3843	5.73193
H9KV77	Coordinator of PRMT5 and differentiation stimulator OS=Homo sapiens GN=COPRS PE=1 SV=1 - [H9KV77_HUMAN]													172	18.8993	4.17041
Q13123	Protein Red OS=Homo sapiens GN=IK PE=1 SV=3 - [RED_HUMAN]	14.422	11.31	4	4	7.20608	5.57	2	2	6.64201	5.57	2	2	557	65.5618	6.63916
Q9HCN4-3	Isoform 3 of GPN-loop GTPase 1 OS=Homo sapiens GN=GPN1 - [GPN1_HUMAN]													279	31.8117	4.66553
Q8NHQ1-2	Isoform 2 of Centrosomal protein of 70 kDa OS=Homo sapiens GN=CEP70 - [CEP70_HUMAN]													554	64.8394	6.26514
P17066	Heat shock 70 kDa protein 6 OS=Homo sapiens GN=HSPA6 PE=1 SV=2 - [HSP76_HUMAN]	85.2276	17.11	13	25	92.455	16.02	12	28	86.8239	14.31	10	26	643	70.9842	6.13818
Q6IQ49-3	Isoform 3 of Protein SDE2 homolog OS=Homo sapiens GN=SDE2 - [SDE2_HUMAN]													356	39.3425	5.04639
P63010	AP-2 complex subunit beta OS=Homo sapiens GN=AP2B1 PE=1 SV=1 - [AP2B1_HUMAN]	23.5523	13.02	10	10	26.1665	13.45	11	11	14.2051	7.58	5	5	937	104.486	5.37646
Q58FF7	Putative heat shock protein HSP 90-beta-3 OS=Homo sapiens GN=HSP90AB3P PE=5 SV=1 - [H90B3_HUMAN]	66.7585	19.1	14	28	60.8476	17.25	15	22	68.5986	17.09	9	23	597	68.282	4.79248
O75792	Ribonuclease H2 subunit A OS=Homo sapiens GN=RNASEH2A PE=1 SV=2 - [RNH2A_HUMAN]									16.0876	19.06	5	5	299	33.3739	5.24951
Q9UPQ9-1	Isoform 2 of Trinucleotide repeat-containing gene 6B protein OS=Homo sapiens GN=TNRC6B - [TNR6B_HUMAN]	30.4287	7.78	8	9	37.8117	11.67	12	16	45.8594	11.26	11	15	1723	182.703	7.02002
P33240-2	Isoform 2 of Cleavage stimulation factor subunit 2 OS=Homo sapiens GN=CSTF2 - [CSTF2_HUMAN]					7.93502	6.07	3	3					560	59.2137	6.75635
E9PK01	Elongation factor 1-delta (Fragment) OS=Homo sapiens GN=EEF1D PE=1 SV=1 - [E9PK01_HUMAN]					5.75828	10.34	2	2	6.47363	13.03	2	2	261	28.8036	5.021
P46779	60S ribosomal protein L28 OS=Homo sapiens GN=RPL28 PE=1 SV=3 - [RL28_HUMAN]	6.25711	18.25	3	3	4.28313	13.87	2	2					137	15.7377	12.0151
M0QZK8	Uncharacterized protein OS=Homo sapiens PE=4 SV=1 - [M0QZK8_HUMAN]													103	11.5708	4.91943
O43143	Pre-mRNA-splicing factor ATP-dependent RNA helicase DHX15 OS=Homo sapiens GN=DHX15 PE=1 SV=2 - [DHX15_HUMAN]													795	90.8752	7.45947
P22102	Trifunctional purine biosynthetic protein adenosine-3 OS=Homo sapiens GN=GART PE=1 SV=1 - [PUR2_HUMAN]	18.1618	7.92	6	6					18.3552	6.44	5	6	1010	107.699	6.69775
P51571	Translocon-associated protein subunit delta OS=Homo sapiens GN=SSR4 PE=1 SV=1 - [SSRD_HUMAN]	8.15167	23.12	3	3									173	18.9866	6.15088
P04083	Annexin A1 OS=Homo sapiens GN=ANXA1 PE=1 SV=2 - [ANXA1_HUMAN]	17.8013	18.79	6	7									346	38.69	7.02002
J3KN67	Tropomyosin alpha-3 chain OS=Homo sapiens GN=TPM3 PE=1 SV=1 - [J3KN67_HUMAN]					11.3865	13.33	3	3	7.34387	12.98	3	3	285	33.2018	4.76709
H0Y8R1	G-rich sequence factor 1 (Fragment) OS=Homo sapiens GN=GRSF1 PE=1 SV=1 - [H0Y8R1_HUMAN]	14.0298	16.79	4	5	11.0891	11.75	3	3	11.7344	20.86	5	5	417	47.3506	5.2876
P14868	Aspartate--tRNA ligase, cytoplasmic OS=Homo sapiens GN=DARS PE=1 SV=2 - [SYDC_HUMAN]	11.1754	10.98	4	4	7.18262	5.99	2	2					501	57.1	6.55127
P81605	Dermcidin OS=Homo sapiens GN=DCD PE=1 SV=2 - [DCD_HUMAN]													110	11.2768	6.53662
P25705	ATP synthase subunit alpha, mitochondrial OS=Homo sapiens GN=ATP5A1 PE=1 SV=1 - [ATPA_HUMAN]	12.9718	10.85	4	4									553	59.7136	9.12939
P55072	Transitional endoplasmic reticulum ATPase OS=Homo sapiens GN=VCP PE=1 SV=4 - [TERA_HUMAN]	26.5292	12.9	7	8	29.3652	12.41	6	8	9.61891	5.71	3	4	806	89.2657	5.26221
P16401	Histone H1.5 OS=Homo sapiens GN=HIST1H1B PE=1 SV=3 - [H15_HUMAN]	4.86996	6.64	2	2	5.13256	6.64	2	2	9.90663	11.95	3	3	226	22.5665	10.9165
P13995	Bifunctional methylenetetrahydrofolate dehydrogenase/cyclohydrolase, mitochondrial OS=Homo sapiens GN=MTHFD2 PE=1 SV=2 - [MTDC_HUMAN]									11.5668	16	3	3	350	37.8712	8.73389
Q9NQ29-2	Isoform 2 of Putative RNA-binding protein Luc7-like 1 OS=Homo sapiens GN=LUC7L - [LUC7L_HUMAN]	12.5928	15.38	4	4	13.2534	15.38	4	4	17.9317	16	4	6	325	38.3818	10.0376
E7EQV9	Ribosomal protein L15 (Fragment) OS=Homo sapiens GN=RPL15 PE=1 SV=1 - [E7EQV9_HUMAN]	6.39242	13.22	2	2					5.77406	13.22	2	2	174	20.4971	11.2827
J3QLR8	28S ribosomal protein S23, mitochondrial OS=Homo sapiens GN=MRPS23 PE=1 SV=1 - [J3QLR8_HUMAN]	5.50109	15.79	2	2	8.3369	22.37	3	3					152	17.5064	9.62744
I3L4R8	Replication protein A 70 kDa DNA-binding subunit (Fragment) OS=Homo sapiens GN=RPA1 PE=1 SV=1 - [I3L4R8_HUMAN]													313	35.2066	5.30029
Q9BYR3	Keratin-associated protein 4-4 OS=Homo sapiens GN=KRTAP4-4 PE=1 SV=1 - [KRA44_HUMAN]					14.0453	22.29	2	6					166	18.0085	7.91357
O60832-2	Isoform 3 of H/ACA ribonucleoprotein complex subunit 4 OS=Homo sapiens GN=DKC1 - [DKC1_HUMAN]	8.75792	11.9	3	3	10.2492	10.95	3	4					420	47.5723	9.33447
Q96S59	Ran-binding protein 9 OS=Homo sapiens GN=RANBP9 PE=1 SV=1 - [RANB9_HUMAN]	14.6202	8.92	5	5	13.1073	6.86	4	4	28.0597	12.21	7	8	729	77.798	6.78564
D6R9I9	ATP-binding cassette sub-family E member 1 OS=Homo sapiens GN=ABCE1 PE=1 SV=1 - [D6R9I9_HUMAN]					7.48298	10.93	3	3	12.9795	11.88	3	3	421	47.0064	8.30908
P54727	UV excision repair protein RAD23 homolog B OS=Homo sapiens GN=RAD23B PE=1 SV=1 - [RD23B_HUMAN]	15.8465	18.09	4	4	9.24394	15.65	3	3					409	43.1446	4.84326
P30101	Protein disulfide-isomerase A3 OS=Homo sapiens GN=PDIA3 PE=1 SV=4 - [PDIA3_HUMAN]	7.06529	7.13	3	3									505	56.7468	6.354
Q9BXP5-5	Isoform 5 of Serrate RNA effector molecule homolog OS=Homo sapiens GN=SRRT - [SRRT_HUMAN]	36.5876	15.97	11	12	36.4366	17.88	11	12	25.9418	12.28	9	9	839	96.163	5.75732
H0Y6J0	Nucleoside diphosphate kinase, mitochondrial (Fragment) OS=Homo sapiens GN=NME4 PE=1 SV=1 - [H0Y6J0_HUMAN]	4.94347	11.83	2	2									169	18.6997	10.9458
P02666	cRAP CASB_BOVIN Beta-casein OS=Bos taurus GN=CSN2 PE=1 SV=2	25.1231	18.75	3	12	28.9442	21.88	4	12	22.052	18.75	3	9	224	25.0913	5.35107
Q8IWX8	Calcium homeostasis endoplasmic reticulum protein OS=Homo sapiens GN=CHERP PE=1 SV=3 - [CHERP_HUMAN]													916	103.637	9.0415
Q6N021	Methylcytosine dioxygenase TET2 OS=Homo sapiens GN=TET2 PE=1 SV=3 - [TET2_HUMAN]													2002	223.671	7.98682
H3BPF6	Prefoldin subunit 5 (Fragment) OS=Homo sapiens GN=PFDN5 PE=1 SV=1 - [H3BPF6_HUMAN]					3.57851	21.71	2	2					152	17.1457	6.32861
A0A0U1RQF0	Fatty acid synthase OS=Homo sapiens GN=FASN PE=1 SV=1 - [A0A0U1RQF0_HUMAN]	33.8051	6.42	10	11	20.4839	5.46	9	9	36.3153	6.78	12	12	2509	273.026	6.46826
O75534-2	Isoform 2 of Cold shock domain-containing protein E1 OS=Homo sapiens GN=CSDE1 - [CSDE1_HUMAN]	27.1005	15.65	8	8	5.66929	3.65	2	2					767	85.6934	6.20166
Q9UPW6-2	Isoform 2 of DNA-binding protein SATB2 OS=Homo sapiens GN=SATB2 - [SATB2_HUMAN]					34.1356	21.63	9	9					615	69.0941	6.56592
P08195-2	Isoform 2 of 4F2 cell-surface antigen heavy chain OS=Homo sapiens GN=SLC3A2 - [4F2_HUMAN]	16.9471	13.61	5	5	6.46875	4.91	2	2	5.14958	4.35	2	2	529	57.9089	5.35107
P35606-2	Isoform 2 of Coatomer subunit beta' OS=Homo sapiens GN=COPB2 - [COPB2_HUMAN]	31.8705	14.25	7	10	15.2098	7.07	4	5	31.4596	13.8	9	9	877	98.9836	5.16064
Q92922	SWI/SNF complex subunit SMARCC1 OS=Homo sapiens GN=SMARCC1 PE=1 SV=3 - [SMRC1_HUMAN]	37.3126	10.5	9	10	47.3128	15.38	13	15	16.8113	6.43	5	5	1105	122.79	5.75732
H3BV90	Fe-S cluster assembly protein DRE2 OS=Homo sapiens GN=CIAPIN1 PE=1 SV=1 - [H3BV90_HUMAN]	6.38581	10.98	2	2									246	26.4297	5.88428
A0A0G2JPF8	Uncharacterized protein OS=Homo sapiens PE=4 SV=1 - [A0A0G2JPF8_HUMAN]	21.9071	18.09	7	8	20.1783	15.02	6	7	15.5046	12.63	5	5	293	32.0378	5.68115
C9JYW1	Unconventional myosin-Ib (Fragment) OS=Homo sapiens GN=MYO1B PE=1 SV=1 - [C9JYW1_HUMAN]													163	18.2912	5.21143
Q9BZI7-2	Isoform 2 of Regulator of nonsense transcripts 3B OS=Homo sapiens GN=UPF3B - [REN3B_HUMAN]	3.54637	11.28	3	3	5.62607	5.74	2	2					470	56.1792	9.42236
H7C2Y0	Septin-2 (Fragment) OS=Homo sapiens GN=SEPT2 PE=1 SV=1 - [H7C2Y0_HUMAN]													188	21.6361	6.53662
Q9Y305-2	Isoform 2 of Acyl-coenzyme A thioesterase 9, mitochondrial OS=Homo sapiens GN=ACOT9 - [ACOT9_HUMAN]	8.18133	8.62	2	2	2.52068	8.37	2	3					406	46.3245	7.97217
H0Y8D1	Trypsin-1 (Fragment) OS=Homo sapiens GN=PRSS1 PE=1 SV=1 - [H0Y8D1_HUMAN]													142	15.4118	7.26904
Q16630	Cleavage and polyadenylation specificity factor subunit 6 OS=Homo sapiens GN=CPSF6 PE=1 SV=2 - [CPSF6_HUMAN]	12.2781	9.8	4	5	21.4083	13.79	5	7	21.1414	16.88	7	7	551	59.1734	7.15186
Q16543	Hsp90 co-chaperone Cdc37 OS=Homo sapiens GN=CDC37 PE=1 SV=1 - [CDC37_HUMAN]	6.13789	6.88	2	2	15.8841	13.76	4	4	19.3854	20.9	6	8	378	44.44	5.24951
Q99733	Nucleosome assembly protein 1-like 4 OS=Homo sapiens GN=NAP1L4 PE=1 SV=1 - [NP1L4_HUMAN]	15.0449	16	4	5	19.6032	20.53	5	6	17.2361	20.8	6	6	375	42.7969	4.69092
F6SS63	TAK1-binding protein 3, isoform CRA_c OS=Homo sapiens GN=TAB3 PE=1 SV=2 - [F6SS63_HUMAN]													608	66.9883	9.0415
Q14766	Latent-transforming growth factor beta-binding protein 1 OS=Homo sapiens GN=LTBP1 PE=1 SV=4 - [LTBP1_HUMAN]	12.497	3.14	3	3	26.7308	6.16	6	7	23.8227	6.04	6	6	1721	186.673	5.96045
O43924	Retinal rod rhodopsin-sensitive cGMP 3',5'-cyclic phosphodiesterase subunit delta OS=Homo sapiens GN=PDE6D PE=1 SV=1 - [PDE6D_HUMAN]	6.15913	20.67	2	2									150	17.4089	5.66846
P46778	60S ribosomal protein L21 OS=Homo sapiens GN=RPL21 PE=1 SV=2 - [RL21_HUMAN]					13.2723	20.63	2	5					160	18.5531	10.4917
Q15293	Reticulocalbin-1 OS=Homo sapiens GN=RCN1 PE=1 SV=1 - [RCN1_HUMAN]	22.7084	18.13	5	7	16.3402	14.8	5	6	10.0919	9.67	3	3	331	38.8662	4.99561
P02668	cRAP CASK_BOVIN Kappa-casein OS=Bos taurus GN=CSN3 PE=1 SV=1	15.3624	20.53	3	6	13.5918	20.53	3	5	24.2362	20.53	3	7	190	21.2559	6.771
Q9NW64-2	Isoform 2 of Pre-mRNA-splicing factor RBM22 OS=Homo sapiens GN=RBM22 - [RBM22_HUMAN]	5.35735	9.16	2	2									371	41.1255	8.19189
P42167	Lamina-associated polypeptide 2, isoforms beta/gamma OS=Homo sapiens GN=TMPO PE=1 SV=2 - [LAP2B_HUMAN]	5.27834	7.05	2	2					5.0198	7.27	3	3	454	50.6395	9.37842
P48426-2	Isoform 2 of Phosphatidylinositol 5-phosphate 4-kinase type-2 alpha OS=Homo sapiens GN=PIP4K2A - [PI42A_HUMAN]	15.8268	11.53	3	4	22.3016	20.46	6	7	14.1816	11.53	3	4	347	39.777	6.21436
Q8J015	60S ribosomal protein L13a OS=Homo sapiens GN=RPL13a PE=1 SV=1 - [Q8J015_HUMAN]	5.89515	14.79	2	2	5.36321	14.79	2	2	6.11811	14.79	2	2	142	16.7204	10.814
Q9BYR6	Keratin-associated protein 3-3 OS=Homo sapiens GN=KRTAP3-3 PE=1 SV=1 - [KRA33_HUMAN]					14.3905	20.41	2	4					98	10.3575	5.69385
Q96GK7	Fumarylacetoacetate hydrolase domain-containing protein 2A OS=Homo sapiens GN=FAHD2A PE=1 SV=1 - [FAH2A_HUMAN]					3.36257	10.19	2	2	6.06557	7.96	2	2	314	34.5741	8.23584
P62861	40S ribosomal protein S30 OS=Homo sapiens GN=FAU PE=1 SV=1 - [RS30_HUMAN]	5.73256	18.64	2	2	8.68145	20.34	3	3	5.90559	18.64	2	2	59	6.64382	12.147
P22314-2	Isoform 2 of Ubiquitin-like modifier-activating enzyme 1 OS=Homo sapiens GN=UBA1 - [UBA1_HUMAN]	13.3669	7.37	4	5					23.086	11.1	6	8	1018	113.728	5.60498
Q8N3U4	Cohesin subunit SA-2 OS=Homo sapiens GN=STAG2 PE=1 SV=3 - [STAG2_HUMAN]	28.452	11.54	9	10	37.1355	14.95	11	12	20.8567	7.39	5	6	1231	141.235	5.42725
Q14766-3	Isoform 3 of Latent-transforming growth factor beta-binding protein 1 OS=Homo sapiens GN=LTBP1 - [LTBP1_HUMAN]	12.497	4.02	3	3	26.8453	8.2	6	7	19.8314	6.63	5	5	1342	147.136	4.89404
Q5UIP0	Telomere-associated protein RIF1 OS=Homo sapiens GN=RIF1 PE=1 SV=2 - [RIF1_HUMAN]	51.6778	6.31	11	14	95.9277	11.53	23	25	49.4908	7.77	12	15	2472	274.294	5.51611
O14979-3	Isoform 3 of Heterogeneous nuclear ribonucleoprotein D-like OS=Homo sapiens GN=HNRNPDL - [HNRDL_HUMAN]	10.9644	17.21	4	4	15.6955	20.08	5	5	10.6531	16.8	4	4	244	27.1746	8.646
H0Y8P7	Pre-mRNA 3'-end-processing factor FIP1 (Fragment) OS=Homo sapiens GN=FIP1L1 PE=1 SV=1 - [H0Y8P7_HUMAN]					6.46979	20.08	2	2					254	29.4758	9.71533
P05198	Eukaryotic translation initiation factor 2 subunit 1 OS=Homo sapiens GN=EIF2S1 PE=1 SV=3 - [IF2A_HUMAN]	9.59384	20	5	5									315	36.0894	5.08447
M0QZS6	SUMO-activating enzyme subunit 1 OS=Homo sapiens GN=SAE1 PE=1 SV=1 - [M0QZS6_HUMAN]									8.90506	15.85	2	2	265	29.4041	4.98291
Q9Y4C2-2	Isoform 2 of TRPM8 channel-associated factor 1 OS=Homo sapiens GN=TCAF1 - [TCAF1_HUMAN]									26.1353	14.58	9	9	919	101.826	6.50732
P11586	C-1-tetrahydrofolate synthase, cytoplasmic OS=Homo sapiens GN=MTHFD1 PE=1 SV=3 - [C1TC_HUMAN]	12.3564	5.67	4	4	5.80037	2.35	2	2	16.2192	7.49	5	6	935	101.495	7.29834
Q32P44	Echinoderm microtubule-associated protein-like 3 OS=Homo sapiens GN=EML3 PE=1 SV=1 - [EMAL3_HUMAN]	48.8906	17.52	11	13	14.8139	6.81	5	5					896	95.1375	7.12256
Q5TEC6	Histone H3 OS=Homo sapiens GN=HIST2H3PS2 PE=1 SV=1 - [Q5TEC6_HUMAN]					7.22802	19.85	3	4					136	15.4206	11.2681
P25205	DNA replication licensing factor MCM3 OS=Homo sapiens GN=MCM3 PE=1 SV=3 - [MCM3_HUMAN]	25.1394	9.78	6	8	27.2837	13.86	8	8	24.0922	13.37	8	10	808	90.924	5.77002
P33764	Protein S100-A3 OS=Homo sapiens GN=S100A3 PE=1 SV=1 - [S10A3_HUMAN]					7.38236	19.8	2	2					101	11.7054	4.77979
Q02383	Semenogelin-2 OS=Homo sapiens GN=SEMG2 PE=1 SV=1 - [SEMG2_HUMAN]													582	65.4054	9.0708
Q9NRF9	DNA polymerase epsilon subunit 3 OS=Homo sapiens GN=POLE3 PE=1 SV=1 - [DPOE3_HUMAN]					2.39903	19.73	2	2					147	16.8493	4.7417
C9J2P0	Ubiquitin-conjugating enzyme E2 E1 (Fragment) OS=Homo sapiens GN=UBE2E1 PE=1 SV=1 - [C9J2P0_HUMAN]					5.22042	19.73	2	2	4.30941	19.73	2	2	147	16.2001	8.55811
Q7Z794	Keratin, type II cytoskeletal 1b OS=Homo sapiens GN=KRT77 PE=2 SV=3 - [K2C1B_HUMAN]	28.9424	5.02	3	11	31.0983	7.09	4	11	32.6513	7.44	5	12	578	61.8635	5.98584
Q9NP73-4	Isoform 4 of Putative bifunctional UDP-N-acetylglucosamine transferase and deubiquitinase ALG13 OS=Homo sapiens GN=ALG13 - [ALG13_HUMAN]													954	106.789	7.07861
O43318-2	Isoform 1A of Mitogen-activated protein kinase kinase kinase 7 OS=Homo sapiens GN=MAP3K7 - [M3K7_HUMAN]													579	64.1887	6.66846
Q9UKD2	mRNA turnover protein 4 homolog OS=Homo sapiens GN=MRTO4 PE=1 SV=2 - [MRT4_HUMAN]									7.28563	10.46	2	2	239	27.5429	8.29443
Q9BQG0	Myb-binding protein 1A OS=Homo sapiens GN=MYBBP1A PE=1 SV=2 - [MBB1A_HUMAN]	30.1381	10.09	11	11	13.8917	5.87	5	5					1328	148.762	9.27588
Q8N5L8	Ribonuclease P protein subunit p25-like protein OS=Homo sapiens GN=RPP25L PE=1 SV=1 - [RP25L_HUMAN]					0	19.63	2	2					163	17.6202	10.3013
P25690	cRAP K1M2_SHEEP Keratin, type I microfibrillar, 47.6 kDa OS=Ovis aries PE=3 SV=2	13.1636	10.42	4	5	19.4398	12.16	5	9					403	45.9026	4.93213
J3QRE9	Keratin, type I cytoskeletal 39 OS=Homo sapiens GN=KRT39 PE=1 SV=1 - [J3QRE9_HUMAN]					6.27674	19.57	3	3					184	20.8461	6.01123
P12004	Proliferating cell nuclear antigen OS=Homo sapiens GN=PCNA PE=1 SV=1 - [PCNA_HUMAN]													261	28.7503	4.69092
Q9BZJ0-2	Isoform 2 of Crooked neck-like protein 1 OS=Homo sapiens GN=CRNKL1 - [CRNL1_HUMAN]													687	83.0964	6.75635
H3BU53	MAX gene-associated protein (Fragment) OS=Homo sapiens GN=MGA PE=1 SV=1 - [H3BU53_HUMAN]	7.04852	2.64	2	2	45.0231	15.25	13	14	10.101	4.17	3	3	1174	127.169	7.15186
Q86XI2	Condensin-2 complex subunit G2 OS=Homo sapiens GN=NCAPG2 PE=1 SV=1 - [CNDG2_HUMAN]									6.28331	2.71	2	2	1143	130.876	6.87354
P62917	60S ribosomal protein L8 OS=Homo sapiens GN=RPL8 PE=1 SV=2 - [RL8_HUMAN]	19.7915	13.62	4	5	23.5893	19.46	6	7	16.8933	19.46	6	6	257	28.0073	11.0337
P40939	Trifunctional enzyme subunit alpha, mitochondrial OS=Homo sapiens GN=HADHA PE=1 SV=2 - [ECHA_HUMAN]	21.8941	11.93	7	8	9.96165	5.11	2	3					763	82.9469	9.0415
Q9BTE3-2	Isoform 2 of Mini-chromosome maintenance complex-binding protein OS=Homo sapiens GN=MCMBP - [MCMBP_HUMAN]													640	72.7027	5.78271
Q16763	Ubiquitin-conjugating enzyme E2 S OS=Homo sapiens GN=UBE2S PE=1 SV=2 - [UBE2S_HUMAN]	7.58934	19.37	2	2									222	23.8305	8.38232
Q9BVP2-2	Isoform 2 of Guanine nucleotide-binding protein-like 3 OS=Homo sapiens GN=GNL3 - [GNL3_HUMAN]					20.5194	19.37	8	8	10.1837	10.8	4	5	537	60.5025	8.79248
P51532-5	Isoform 5 of Transcription activator BRG1 OS=Homo sapiens GN=SMARCA4 - [SMCA4_HUMAN]	32.8755	8.87	10	11	39.8659	7.5	9	11	50.5509	10.6	13	16	1613	181.147	7.98682
K7EKE5	Tubulin gamma-1 chain OS=Homo sapiens GN=TUBG1 PE=4 SV=1 - [K7EKE5_HUMAN]	6.86325	19.26	2	2									135	15.1633	4.51318
Q7L014	Probable ATP-dependent RNA helicase DDX46 OS=Homo sapiens GN=DDX46 PE=1 SV=2 - [DDX46_HUMAN]	11.7447	5.53	4	4	60.5341	16.88	14	19	18.551	8.54	7	7	1031	117.29	9.29053
Q15428	Splicing factor 3A subunit 2 OS=Homo sapiens GN=SF3A2 PE=1 SV=2 - [SF3A2_HUMAN]	12.8743	12.72	3	7	23.2988	15.3	5	7					464	49.2243	9.64209
A0A075B6S2	Immunoglobulin kappa variable 2D-29 OS=Homo sapiens GN=IGKV2D-29 PE=3 SV=1 - [KVD29_HUMAN]	68.5909	19.17	4	20	67.294	19.17	4	21	66.3526	19.17	4	18	120	13.1347	7.12256
P59665	Neutrophil defensin 1 OS=Homo sapiens GN=DEFA1 PE=1 SV=1 - [DEF1_HUMAN]													94	10.1942	6.99072
F8WBJ6	RNA-binding protein PNO1 OS=Homo sapiens GN=PNO1 PE=1 SV=1 - [F8WBJ6_HUMAN]													136	15.1659	9.81787
Q3V6T2-4	Isoform 4 of Girdin OS=Homo sapiens GN=CCDC88A - [GRDN_HUMAN]	18.5445	3.8	5	5	35.8912	6.79	10	11	29.7987	6.35	9	10	1842	212.403	5.97314
O00410	Importin-5 OS=Homo sapiens GN=IPO5 PE=1 SV=4 - [IPO5_HUMAN]	14.4929	7.84	6	6	11.8228	5.38	4	4	22.9422	11.21	8	9	1097	123.55	4.94482
Q9Y3U8	60S ribosomal protein L36 OS=Homo sapiens GN=RPL36 PE=1 SV=3 - [RL36_HUMAN]					6.6939	19.05	2	3					105	12.2459	11.5903
Q5T760	Serine/arginine-rich-splicing factor 11 (Fragment) OS=Homo sapiens GN=SRSF11 PE=1 SV=1 - [Q5T760_HUMAN]	13.3077	10.03	3	4	14.6918	15.42	4	4	12.928	15.42	4	5	389	42.2908	11.6489
Q10567-3	Isoform C of AP-1 complex subunit beta-1 OS=Homo sapiens GN=AP1B1 - [AP1B1_HUMAN]	17.3762	9.8	8	8	20.1212	10.12	9	9	8.29141	4.15	3	3	939	103.498	5.16064
O95793-2	Isoform Short of Double-stranded RNA-binding protein Staufen homolog 1 OS=Homo sapiens GN=STAU1 - [STAU1_HUMAN]					5.49462	5.04	2	2	3.27171	6.05	2	2	496	54.8996	9.51025
Q9UQ88-5	Isoform SV7 of Cyclin-dependent kinase 11A OS=Homo sapiens GN=CDK11A - [CD11A_HUMAN]	4.61351	8.31	4	4	4.31968	4.28	2	2	5.33847	10.58	3	3	397	45.2005	9.24658
O00268	Transcription initiation factor TFIID subunit 4 OS=Homo sapiens GN=TAF4 PE=1 SV=2 - [TAF4_HUMAN]	20.2586	8.76	5	6	36.1857	15.02	8	10	30.4289	11.89	7	9	1085	110.047	9.93506
Q6UX04	Peptidyl-prolyl cis-trans isomerase CWC27 homolog OS=Homo sapiens GN=CWC27 PE=1 SV=1 - [CWC27_HUMAN]	29.5268	18.86	5	8	13.973	9.32	3	5	12.0876	12.92	3	3	472	53.8142	5.79541
O60341	Lysine-specific histone demethylase 1A OS=Homo sapiens GN=KDM1A PE=1 SV=2 - [KDM1A_HUMAN]	15.0126	7.98	4	4	18.518	9.62	6	6	23.9015	11.97	7	9	852	92.8447	6.52197
P62312	U6 snRNA-associated Sm-like protein LSm6 OS=Homo sapiens GN=LSM6 PE=1 SV=1 - [LSM6_HUMAN]									1.839	18.75	2	2	80	9.12177	9.5835
Q8IVS2	Malonyl-CoA-acyl carrier protein transacylase, mitochondrial OS=Homo sapiens GN=MCAT PE=1 SV=2 - [FABD_HUMAN]	6.2464	8.21	2	2					15.3668	16.41	4	5	390	42.9341	8.71924
A0A0U1RRM1	Transcriptional repressor p66-beta OS=Homo sapiens GN=GATAD2B PE=1 SV=1 - [A0A0U1RRM1_HUMAN]	7.79402	4.68	2	2	11.5163	11.79	4	4	7.03725	10.23	3	3	577	63.4221	9.67139
J3KR24	Isoleucine--tRNA ligase, cytoplasmic OS=Homo sapiens GN=IARS PE=1 SV=1 - [J3KR24_HUMAN]	12.3801	6.77	5	5					4.20876	3.82	2	2	1152	131.68	6.11279
P62913-2	Isoform 2 of 60S ribosomal protein L11 OS=Homo sapiens GN=RPL11 - [RL11_HUMAN]	12.6162	16.95	3	4	17.2511	16.95	3	6	13.2513	13.56	3	5	177	20.1116	9.59814
O60678	Protein arginine N-methyltransferase 3 OS=Homo sapiens GN=PRMT3 PE=1 SV=3 - [ANM3_HUMAN]									4.31285	4.33	2	2	531	59.8378	5.35107
Q96QR8	Transcriptional activator protein Pur-beta OS=Homo sapiens GN=PURB PE=1 SV=3 - [PURB_HUMAN]	8.5725	14.42	2	2	11.2955	18.59	3	3	10.2484	18.59	3	3	312	33.2205	5.42725
A0A024RCR6	HLA-B associated transcript 3, isoform CRA_a OS=Homo sapiens GN=BAT3 PE=1 SV=1 - [A0A024RCR6_HUMAN]	7.65381	3.02	3	3									1126	118.629	5.60498
F8W717	Echinoderm microtubule-associated protein-like 1 OS=Homo sapiens GN=EML1 PE=1 SV=1 - [F8W717_HUMAN]	31.5218	15.32	11	11	16.4961	8.72	5	5					803	88.6616	7.95752
A0A075B7D9	TATA-binding protein-associated factor 2N OS=Homo sapiens GN=TAF15 PE=1 SV=1 - [A0A075B7D9_HUMAN]	14.957	18.49	4	4									449	48.8094	5.08447
Q7Z478	ATP-dependent RNA helicase DHX29 OS=Homo sapiens GN=DHX29 PE=1 SV=2 - [DHX29_HUMAN]	44.9314	17.02	14	15	16.0827	8.11	7	7					1369	155.139	8.08936
P67775	Serine/threonine-protein phosphatase 2A catalytic subunit alpha isoform OS=Homo sapiens GN=PPP2CA PE=1 SV=1 - [PP2AA_HUMAN]									9.75568	11.65	2	2	309	35.5714	5.5415
Q9BWF3	RNA-binding protein 4 OS=Homo sapiens GN=RBM4 PE=1 SV=1 - [RBM4_HUMAN]	5.16089	10.71	2	2					8.31224	12.09	2	2	364	40.2887	7.07861
Q16875-3	Isoform 3 of 6-phosphofructo-2-kinase/fructose-2,6-bisphosphatase 3 OS=Homo sapiens GN=PFKFB3 - [F263_HUMAN]													500	57.251	8.20654
Q15427	Splicing factor 3B subunit 4 OS=Homo sapiens GN=SF3B4 PE=1 SV=1 - [SF3B4_HUMAN]	11.6273	12.97	3	4	16.0455	18.4	4	5	12.1191	12.97	3	3	424	44.3571	8.55811
Q8N461	F-box/LRR-repeat protein 16 OS=Homo sapiens GN=FBXL16 PE=2 SV=2 - [FXL16_HUMAN]	25.8231	18.37	7	8									479	51.6245	6.52197
P19013	Keratin, type II cytoskeletal 4 OS=Homo sapiens GN=KRT4 PE=1 SV=4 - [K2C4_HUMAN]	39.2279	16.1	9	14									534	57.2498	6.60986
Q1KMD3	Heterogeneous nuclear ribonucleoprotein U-like protein 2 OS=Homo sapiens GN=HNRNPUL2 PE=1 SV=1 - [HNRL2_HUMAN]	18.23	9.24	5	6	23.9778	13.39	6	8	6.97429	6.29	3	3	747	85.0522	4.90674
J3QRD1	Fatty aldehyde dehydrogenase OS=Homo sapiens GN=ALDH3A2 PE=1 SV=1 - [J3QRD1_HUMAN]									8.38726	7.38	2	3	393	44.6197	5.52881
Q9NYB0	Telomeric repeat-binding factor 2-interacting protein 1 OS=Homo sapiens GN=TERF2IP PE=1 SV=1 - [TE2IP_HUMAN]	10.5947	11.28	2	3	16.694	14.79	3	4					399	44.2328	4.729
Q8N5C8-2	Isoform 2 of TGF-beta-activated kinase 1 and MAP3K7-binding protein 3 OS=Homo sapiens GN=TAB3 - [TAB3_HUMAN]													684	75.552	8.38232
Tx0002	cRAP streptavidin OS=Homo sapiens GN=streptavidin PE=1 SV=4					4.56564	18.24	2	2					159	16.4811	6.55127
P60842	Eukaryotic initiation factor 4A-I OS=Homo sapiens GN=EIF4A1 PE=1 SV=1 - [IF4A1_HUMAN]	19.0455	18.23	6	7	11.9895	9.85	3	4	10.1846	6.4	2	3	406	46.1246	5.47803
P08579	U2 small nuclear ribonucleoprotein B'' OS=Homo sapiens GN=SNRPB2 PE=1 SV=1 - [RU2B_HUMAN]	12.3813	18.22	3	4	10.0156	18.22	3	4	12.2551	13.78	3	3	225	25.4701	9.71533
O15269	Serine palmitoyltransferase 1 OS=Homo sapiens GN=SPTLC1 PE=1 SV=1 - [SPTC1_HUMAN]	8.12632	7.19	2	2					11.2719	9.51	3	3	473	52.7105	6.01123
F5H669	Cleavage and polyadenylation-specificity factor subunit 7 (Fragment) OS=Homo sapiens GN=CPSF7 PE=1 SV=1 - [F5H669_HUMAN]	5.88921	8.82	2	2	8.90395	12.03	3	3					374	41.2407	7.02002
Q9BTD8-4	Isoform 4 of RNA-binding protein 42 OS=Homo sapiens GN=RBM42 - [RBM42_HUMAN]	15.8236	18.16	4	4	18.5795	18.16	4	5	3.10011	7.17	2	2	446	46.9951	9.49561
Q9P2I0	Cleavage and polyadenylation specificity factor subunit 2 OS=Homo sapiens GN=CPSF2 PE=1 SV=2 - [CPSF2_HUMAN]					25.9434	13.3	8	8	9.70666	7.93	4	5	782	88.4307	5.10986
H7C469	Uncharacterized protein (Fragment) OS=Homo sapiens PE=1 SV=7 - [H7C469_HUMAN]													336	35.8719	5.40186
Q9UKL0	REST corepressor 1 OS=Homo sapiens GN=RCOR1 PE=1 SV=2 - [RCOR1_HUMAN]	5.43807	6.6	2	3	10.2438	10.72	3	3					485	53.2946	7.03467
Q3ZCQ8	Mitochondrial import inner membrane translocase subunit TIM50 OS=Homo sapiens GN=TIMM50 PE=1 SV=2 - [TIM50_HUMAN]	14.9726	18.13	4	4	11.5118	14.16	3	3	11.129	13.31	3	3	353	39.6215	8.36768
Q96RF0-3	Isoform 3 of Sorting nexin-18 OS=Homo sapiens GN=SNX18 - [SNX18_HUMAN]	14.7963	10.32	4	4	23.8724	10.32	5	7	10.7688	7.61	3	3	591	64.7111	5.66846
O75909	Cyclin-K OS=Homo sapiens GN=CCNK PE=1 SV=2 - [CCNK_HUMAN]					8.08021	6.55	3	3					580	64.1987	8.41162
F8VQE1	LIM domain and actin-binding protein 1 OS=Homo sapiens GN=LIMA1 PE=1 SV=1 - [F8VQE1_HUMAN]													598	66.95	5.79541
P23284	Peptidyl-prolyl cis-trans isomerase B OS=Homo sapiens GN=PPIB PE=1 SV=2 - [PPIB_HUMAN]					3.82871	12.04	3	3					216	23.7275	9.40771
Q9H0W5	Coiled-coil domain-containing protein 8 OS=Homo sapiens GN=CCDC8 PE=1 SV=2 - [CCDC8_HUMAN]	11.9523	13.38	3	3	5.31507	8.92	2	2					538	59.3389	8.63135
Q9NWU2	Glucose-induced degradation protein 8 homolog OS=Homo sapiens GN=GID8 PE=1 SV=1 - [GID8_HUMAN]									4.58856	17.98	2	2	228	26.7317	4.97021
G3V4N7	Creatine kinase B-type (Fragment) OS=Homo sapiens GN=CKB PE=1 SV=1 - [G3V4N7_HUMAN]													217	24.1008	5.07178
G5E9W3	Cleavage and polyadenylation specific factor 3, 73kDa, isoform CRA_b OS=Homo sapiens GN=CPSF3 PE=1 SV=1 - [G5E9W3_HUMAN]	9.10703	7.26	4	5	13.7526	10.2	5	5	12.1695	8.5	5	5	647	73.43	5.57959
P22694-10	Isoform 10 of cAMP-dependent protein kinase catalytic subunit beta OS=Homo sapiens GN=PRKACB - [KAPCB_HUMAN]									14.3201	17.76	5	6	321	36.9558	8.1626
O00139-2	Isoform 2 of Kinesin-like protein KIF2A OS=Homo sapiens GN=KIF2A - [KIF2A_HUMAN]	5.85617	5.45	3	3	7.19413	4.55	3	3	12.8665	8.48	4	6	660	74.9961	6.40479
A5YKK6	CCR4-NOT transcription complex subunit 1 OS=Homo sapiens GN=CNOT1 PE=1 SV=2 - [CNOT1_HUMAN]	4.7219	1.85	4	4	13.7323	2.78	6	6	13.5494	2.15	5	5	2376	266.768	7.10791
O15160	DNA-directed RNA polymerases I and III subunit RPAC1 OS=Homo sapiens GN=POLR1C PE=1 SV=1 - [RPAC1_HUMAN]	10.49	14.45	3	3	4.22483	9.25	2	2	5.19868	12.43	3	3	346	39.225	5.50342
B4E3S0	Coronin OS=Homo sapiens GN=CORO1C PE=1 SV=1 - [B4E3S0_HUMAN]	3.13675	12.2	2	2									369	41.5773	6.72705
H7C441	THO complex subunit 5 homolog (Fragment) OS=Homo sapiens GN=THOC5 PE=1 SV=2 - [H7C441_HUMAN]					5.80853	17.61	2	2					176	20.7896	6.02393
P55795	Heterogeneous nuclear ribonucleoprotein H2 OS=Homo sapiens GN=HNRNPH2 PE=1 SV=1 - [HNRH2_HUMAN]	28.4643	16.26	5	8	21.8801	17.59	6	8	18.1393	13.36	4	6	449	49.2323	6.30322
Q6UXN9	WD repeat-containing protein 82 OS=Homo sapiens GN=WDR82 PE=1 SV=1 - [WDR82_HUMAN]									6.16487	10.22	3	3	313	35.0565	7.69385
P09874	Poly [ADP-ribose] polymerase 1 OS=Homo sapiens GN=PARP1 PE=1 SV=4 - [PARP1_HUMAN]	8.26151	4.83	4	4					35.1712	13.81	10	10	1014	113.012	8.88037
P04181	Ornithine aminotransferase, mitochondrial OS=Homo sapiens GN=OAT PE=1 SV=1 - [OAT_HUMAN]													439	48.5042	7.03467
O00505	Importin subunit alpha-4 OS=Homo sapiens GN=KPNA3 PE=1 SV=2 - [IMA4_HUMAN]	23.0279	17.47	7	10	18.6288	11.9	5	6					521	57.7748	4.94482
Q13424	Alpha-1-syntrophin OS=Homo sapiens GN=SNTA1 PE=1 SV=1 - [SNTA1_HUMAN]	17.2673	17.43	5	5	5.23903	6.34	2	2					505	53.8619	6.80029
E7EQG2	Eukaryotic initiation factor 4A-II OS=Homo sapiens GN=EIF4A2 PE=1 SV=1 - [E7EQG2_HUMAN]	15.2068	17.4	5	5	14.2243	11.33	3	4	14.2053	11.33	3	4	362	41.2642	5.64307
Q86W42	THO complex subunit 6 homolog OS=Homo sapiens GN=THOC6 PE=1 SV=1 - [THOC6_HUMAN]	10.8844	14.37	3	3	9.57467	13.2	3	3					341	37.511	7.43018
A0A087WX29	TAR DNA-binding protein 43 (Fragment) OS=Homo sapiens GN=TARDBP PE=1 SV=1 - [A0A087WX29_HUMAN]	8.13139	12.35	2	2					9.33097	17.28	3	3	243	26.7264	7.76709
Q06587	E3 ubiquitin-protein ligase RING1 OS=Homo sapiens GN=RING1 PE=1 SV=2 - [RING1_HUMAN]	10.9767	14.53	3	3	15.1372	17.24	4	4					406	42.4028	5.61768
C9J2Y9	DNA-directed RNA polymerase subunit beta OS=Homo sapiens GN=POLR2B PE=1 SV=2 - [C9J2Y9_HUMAN]	26.5816	11.14	9	9	19.663	7.88	6	6	6.19952	1.97	2	2	1167	132.971	7.15186
P69905	cRAP HBA_HUMAN Hemoglobin subunit alpha OS=Homo sapiens GN=HBA1 PE=1 SV=2													141	15.1169	8.67529
Q9UN86-2	Isoform B of Ras GTPase-activating protein-binding protein 2 OS=Homo sapiens GN=G3BP2 - [G3BP2_HUMAN]	9.25476	8.46	3	3	8.29092	6.68	2	2					449	50.7861	5.37646
Q9UK73	Protein fem-1 homolog B OS=Homo sapiens GN=FEM1B PE=1 SV=1 - [FEM1B_HUMAN]									5.70658	2.39	2	3	627	70.2197	6.60986
Q9UHV9	Prefoldin subunit 2 OS=Homo sapiens GN=PFDN2 PE=1 SV=1 - [PFD2_HUMAN]	10.9688	16.88	2	3	11.4027	16.88	2	3	5.84076	16.88	2	2	154	16.6376	6.58057
Q9H1E3	Nuclear ubiquitous casein and cyclin-dependent kinase substrate 1 OS=Homo sapiens GN=NUCKS1 PE=1 SV=1 - [NUCKS_HUMAN]	15.6187	16.87	3	5					7.74364	8.23	2	2	243	27.28	5.08447
Q9Y3C6	Peptidyl-prolyl cis-trans isomerase-like 1 OS=Homo sapiens GN=PPIL1 PE=1 SV=1 - [PPIL1_HUMAN]	2.09538	16.87	2	2	0	16.87	2	2					166	18.2251	7.98682
Q13177	Serine/threonine-protein kinase PAK 2 OS=Homo sapiens GN=PAK2 PE=1 SV=3 - [PAK2_HUMAN]													524	58.0059	5.96045
P16152-2	Isoform 2 of Carbonyl reductase [NADPH] 1 OS=Homo sapiens GN=CBR1 - [CBR1_HUMAN]													173	18.7497	8.01611
Q9NUQ3	Gamma-taxilin OS=Homo sapiens GN=TXLNG PE=1 SV=2 - [TXLNG_HUMAN]													528	60.5481	7.51807
P23526-2	Isoform 2 of Adenosylhomocysteinase OS=Homo sapiens GN=AHCY - [SAHH_HUMAN]	25.0695	7.67	3	9	16.2068	7.67	4	6	28.9981	9.65	4	11	404	44.6296	6.46826
Q96EY1-2	Isoform 2 of DnaJ homolog subfamily A member 3, mitochondrial OS=Homo sapiens GN=DNAJA3 - [DNJA3_HUMAN]									4.85931	7.73	2	2	453	49.5802	9.39307
Q9GZL7	Ribosome biogenesis protein WDR12 OS=Homo sapiens GN=WDR12 PE=1 SV=2 - [WDR12_HUMAN]	6.29949	14.89	3	3									423	47.6777	5.89697
O00629	Importin subunit alpha-3 OS=Homo sapiens GN=KPNA4 PE=1 SV=1 - [IMA3_HUMAN]	19.3199	10.94	5	6	14.1442	11.32	3	4					521	57.8506	4.95752
Q9NQ50	39S ribosomal protein L40, mitochondrial OS=Homo sapiens GN=MRPL40 PE=1 SV=1 - [RM40_HUMAN]					2.10391	16.5	2	2					206	24.4752	9.62744
A0A0A0MRM8	Unconventional myosin-VI OS=Homo sapiens GN=MYO6 PE=1 SV=1 - [A0A0A0MRM8_HUMAN]													1253	144.924	8.55811
P60981-2	Isoform 2 of Destrin OS=Homo sapiens GN=DSTN - [DEST_HUMAN]	2.59206	7.43	2	2	2.32539	16.22	3	3					148	16.6096	8.33838
Q9UBS4	DnaJ homolog subfamily B member 11 OS=Homo sapiens GN=DNAJB11 PE=1 SV=1 - [DJB11_HUMAN]	9.46364	9.78	2	3	10.7817	16.2	3	3	10.9279	10.89	2	3	358	40.4886	6.17627
Q9P013	Spliceosome-associated protein CWC15 homolog OS=Homo sapiens GN=CWC15 PE=1 SV=2 - [CWC15_HUMAN]													229	26.6083	5.70654
P05089	Arginase-1 OS=Homo sapiens GN=ARG1 PE=1 SV=2 - [ARGI1_HUMAN]													322	34.7133	7.21045
P78356	Phosphatidylinositol 5-phosphate 4-kinase type-2 beta OS=Homo sapiens GN=PIP4K2B PE=1 SV=1 - [PI42B_HUMAN]	7.97941	9.62	3	3	13.5571	16.11	5	5	9.96302	9.62	3	3	416	47.3478	7.32764
Q13257	Mitotic spindle assembly checkpoint protein MAD2A OS=Homo sapiens GN=MAD2L1 PE=1 SV=1 - [MD2L1_HUMAN]	6.26639	12.68	3	3	8.17768	16.1	4	4					205	23.4952	5.08447
P48634	Protein PRRC2A OS=Homo sapiens GN=PRRC2A PE=1 SV=3 - [PRC2A_HUMAN]	16.0075	3.25	4	4	61.3987	13.12	15	16	31.2788	7.65	9	9	2157	228.724	9.45166
Q9NY12-2	Isoform 2 of H/ACA ribonucleoprotein complex subunit 1 OS=Homo sapiens GN=GAR1 - [GAR1_HUMAN]													199	20.8214	10.4331
P62266	40S ribosomal protein S23 OS=Homo sapiens GN=RPS23 PE=1 SV=3 - [RS23_HUMAN]	13.6272	16.08	2	4	11.6911	16.08	3	4	6.98154	16.08	2	2	143	15.7977	10.4917
Q9Y316-2	Isoform 2 of Protein MEMO1 OS=Homo sapiens GN=MEMO1 - [MEMO1_HUMAN]													274	31.2874	7.09326
Q16514-2	Isoform TAFII15 of Transcription initiation factor TFIID subunit 12 OS=Homo sapiens GN=TAF12 - [TAF12_HUMAN]					2.23983	16.03	2	2					131	14.8157	7.98682
E7EWE5	Peroxisomal multifunctional enzyme type 2 OS=Homo sapiens GN=HSD17B4 PE=1 SV=1 - [E7EWE5_HUMAN]													712	77.538	8.71924
Q8IUC1	Keratin-associated protein 11-1 OS=Homo sapiens GN=KRTAP11-1 PE=2 SV=1 - [KR111_HUMAN]					24.2217	15.95	3	9					163	17.0736	7.89893
O14579-2	Isoform 2 of Coatomer subunit epsilon OS=Homo sapiens GN=COPE - [COPE_HUMAN]					3.3651	15.95	2	2					257	28.7786	5.2876
Q9Y5V3	Melanoma-associated antigen D1 OS=Homo sapiens GN=MAGED1 PE=1 SV=3 - [MAGD1_HUMAN]					5.96044	3.86	2	2					778	86.1073	5.8335
Q96F86	Enhancer of mRNA-decapping protein 3 OS=Homo sapiens GN=EDC3 PE=1 SV=1 - [EDC3_HUMAN]	4.39109	6.1	2	2									508	56.0424	7.10791
Q9H6Y2	WD repeat-containing protein 55 OS=Homo sapiens GN=WDR55 PE=1 SV=2 - [WDR55_HUMAN]	16.9136	15.93	3	3									383	42.0436	4.91943
P35579	Myosin-9 OS=Homo sapiens GN=MYH9 PE=1 SV=4 - [MYH9_HUMAN]													1960	226.392	5.60498
O95926-2	Isoform 2 of Pre-mRNA-splicing factor SYF2 OS=Homo sapiens GN=SYF2 - [SYF2_HUMAN]													201	23.554	8.07471
Q86YM7	Homer protein homolog 1 OS=Homo sapiens GN=HOMER1 PE=1 SV=2 - [HOME1_HUMAN]	4.74307	5.37	2	2					12.4395	13.84	4	4	354	40.2524	5.43994
P62877	E3 ubiquitin-protein ligase RBX1 OS=Homo sapiens GN=RBX1 PE=1 SV=1 - [RBX1_HUMAN]	20.2675	15.74	4	7	14.948	15.74	4	5					108	12.2657	6.96143
P55084-2	Isoform 2 of Trifunctional enzyme subunit beta, mitochondrial OS=Homo sapiens GN=HADHB - [ECHB_HUMAN]	12.3171	15.71	4	4									452	48.8482	9.17334
Q09161	Nuclear cap-binding protein subunit 1 OS=Homo sapiens GN=NCBP1 PE=1 SV=1 - [NCBP1_HUMAN]	30.2264	15.7	8	8	13.8058	7.34	4	4					790	91.7805	6.43018
Q9Y3I0	tRNA-splicing ligase RtcB homolog OS=Homo sapiens GN=RTCB PE=1 SV=1 - [RTCB_HUMAN]	11.1609	11.88	4	4	6.56305	5.35	2	2					505	55.1749	7.2251
Q9H0S4	Probable ATP-dependent RNA helicase DDX47 OS=Homo sapiens GN=DDX47 PE=1 SV=1 - [DDX47_HUMAN]	10.8942	9.23	3	3	5.75387	6.81	2	2	7.24953	6.81	2	2	455	50.6147	9.1001
Q96P63	Serpin B12 OS=Homo sapiens GN=SERPINB12 PE=1 SV=1 - [SPB12_HUMAN]													405	46.2471	5.52881
C9JSZ1	Far upstream element-binding protein 1 (Fragment) OS=Homo sapiens GN=FUBP1 PE=1 SV=1 - [C9JSZ1_HUMAN]													232	24.0288	6.21436
P10606	Cytochrome c oxidase subunit 5B, mitochondrial OS=Homo sapiens GN=COX5B PE=1 SV=2 - [COX5B_HUMAN]	5.4044	15.5	2	2									129	13.6869	8.80713
O15212	Prefoldin subunit 6 OS=Homo sapiens GN=PFDN6 PE=1 SV=1 - [PFD6_HUMAN]					4.52977	15.5	2	2					129	14.5738	8.88037
Q99496	E3 ubiquitin-protein ligase RING2 OS=Homo sapiens GN=RNF2 PE=1 SV=1 - [RING2_HUMAN]	11.6047	13.39	3	4	14.1412	13.39	3	4					336	37.6316	6.84424
Q14008-2	Isoform 2 of Cytoskeleton-associated protein 5 OS=Homo sapiens GN=CKAP5 - [CKAP5_HUMAN]	16.9629	3.35	5	6	66.4378	12.07	17	21	49.6662	8.67	13	17	1972	218.387	8.06006
P41091	Eukaryotic translation initiation factor 2 subunit 3 OS=Homo sapiens GN=EIF2S3 PE=1 SV=3 - [IF2G_HUMAN]					11.2632	12.08	3	3	11.7695	11.65	3	3	472	51.0772	8.39697
Q86UE4	Protein LYRIC OS=Homo sapiens GN=MTDH PE=1 SV=2 - [LYRIC_HUMAN]	8.85225	7.04	2	2	9.03303	7.04	2	2	7.54961	4.64	2	2	582	63.7988	9.31982
Q13501-2	Isoform 2 of Sequestosome-1 OS=Homo sapiens GN=SQSTM1 - [SQSTM_HUMAN]	16.9405	15.45	3	4	12.2028	11.52	2	2					356	38.6045	5.46533
P29401	Transketolase OS=Homo sapiens GN=TKT PE=1 SV=3 - [TKT_HUMAN]									6.8115	4.98	2	2	623	67.8347	7.66455
Q9Y617	Phosphoserine aminotransferase OS=Homo sapiens GN=PSAT1 PE=1 SV=2 - [SERC_HUMAN]													370	40.3968	7.66455
D6RH20	28S ribosomal protein S27, mitochondrial (Fragment) OS=Homo sapiens GN=MRPS27 PE=1 SV=1 - [D6RH20_HUMAN]									5.55867	11.71	2	2	299	34.4366	5.57959
P05787	Keratin, type II cytoskeletal 8 OS=Homo sapiens GN=KRT8 PE=1 SV=7 - [K2C8_HUMAN]	18.721	7.45	4	8	31.6177	12.42	6	11	25.4372	7.45	5	11	483	53.6711	5.59229
Q9UH99-3	Isoform 3 of SUN domain-containing protein 2 OS=Homo sapiens GN=SUN2 - [SUN2_HUMAN]	8.12676	8.7	4	4									713	79.5633	6.7417
P30153	Serine/threonine-protein phosphatase 2A 65 kDa regulatory subunit A alpha isoform OS=Homo sapiens GN=PPP2R1A PE=1 SV=4 - [2AAA_HUMAN]	9.74558	8.66	4	4					4.62911	3.57	2	2	589	65.2669	5.10986
B4DGJ5	RNA polymerase II-associated factor 1 homolog OS=Homo sapiens GN=PAF1 PE=1 SV=1 - [B4DGJ5_HUMAN]					4.606	11.46	2	2	4.91615	11.46	2	3	288	32.8991	4.90674
Q8WU90	Zinc finger CCCH domain-containing protein 15 OS=Homo sapiens GN=ZC3H15 PE=1 SV=1 - [ZC3HF_HUMAN]	15.4216	15.26	4	4	11.3916	11.97	3	3	6.52713	7.98	2	2	426	48.5726	5.31299
P60174-1	Isoform 2 of Triosephosphate isomerase OS=Homo sapiens GN=TPI1 - [TPIS_HUMAN]					11.4125	15.26	3	4					249	26.6527	6.90283
H0Y641	La-related protein 4B (Fragment) OS=Homo sapiens GN=LARP4B PE=1 SV=2 - [H0Y641_HUMAN]					7.22017	15.26	2	2					190	20.3905	8.26514
O75330-2	Isoform 2 of Hyaluronan mediated motility receptor OS=Homo sapiens GN=HMMR - [HMMR_HUMAN]	6.04719	3.24	2	2									709	82.2508	5.88428
J3KNU2	F-box only protein 16 OS=Homo sapiens GN=FBXO16 PE=4 SV=1 - [J3KNU2_HUMAN]	11.8196	15.19	4	4									316	36.7208	9.86182
Q9NXS2	Glutaminyl-peptide cyclotransferase-like protein OS=Homo sapiens GN=QPCTL PE=1 SV=2 - [QPCTL_HUMAN]									8.50129	8.12	2	2	382	42.8971	9.81787
H7C5F2	28S ribosomal protein S22, mitochondrial (Fragment) OS=Homo sapiens GN=MRPS22 PE=1 SV=1 - [H7C5F2_HUMAN]					4.8473	15.15	2	2					165	18.6717	8.27979
Q99717	Mothers against decapentaplegic homolog 5 OS=Homo sapiens GN=SMAD5 PE=1 SV=1 - [SMAD5_HUMAN]													465	52.2247	7.7085
Q9H6T3	RNA polymerase II-associated protein 3 OS=Homo sapiens GN=RPAP3 PE=1 SV=2 - [RPAP3_HUMAN]	9.3788	6.17	3	3									665	75.6719	6.84424
Q13112	Chromatin assembly factor 1 subunit B OS=Homo sapiens GN=CHAF1B PE=1 SV=1 - [CAF1B_HUMAN]													559	61.4542	7.50342
Q92616	eIF-2-alpha kinase activator GCN1 OS=Homo sapiens GN=GCN1 PE=1 SV=6 - [GCN1_HUMAN]	80.108	10.6	21	25	4.47422	1.46	3	3					2671	292.572	7.47412
Q14532	cRAP K1H2_HUMAN Keratin, type I cuticular Ha2 OS=Homo sapiens GN=KRT32 PE=2 SV=3	8.87851	4.24	2	4	37.4192	14.96	8	13					448	50.2862	4.86865
Q07065	Cytoskeleton-associated protein 4 OS=Homo sapiens GN=CKAP4 PE=1 SV=2 - [CKAP4_HUMAN]													602	65.9827	5.92236
Q15654	Thyroid receptor-interacting protein 6 OS=Homo sapiens GN=TRIP6 PE=1 SV=3 - [TRIP6_HUMAN]	8.59475	6.3	2	2	9.1339	12.39	2	2					476	50.2555	7.37158
Q15084-3	Isoform 3 of Protein disulfide-isomerase A6 OS=Homo sapiens GN=PDIA6 - [PDIA6_HUMAN]	14.7422	11.9	3	4	9.42626	8.47	2	3	10.4606	6.18	2	3	437	47.8081	5.08447
Q52LG2	Keratin-associated protein 13-2 OS=Homo sapiens GN=KRTAP13-2 PE=2 SV=1 - [KR132_HUMAN]					6.89648	14.86	3	3					175	18.7141	8.29443
Q14137-2	Isoform 2 of Ribosome biogenesis protein BOP1 OS=Homo sapiens GN=BOP1 - [BOP1_HUMAN]	15.1767	12.62	4	4	14.1157	13.09	4	4	8.94953	7.26	2	3	634	71.885	8.17725
P55265-5	Isoform 5 of Double-stranded RNA-specific adenosine deaminase OS=Homo sapiens GN=ADAR - [DSRAD_HUMAN]	11.9885	4.83	3	4	22.9477	10.96	6	7	6.3539	4.51	3	3	931	103.576	8.66064
Q5VWN6	Protein FAM208B OS=Homo sapiens GN=FAM208B PE=1 SV=1 - [F208B_HUMAN]													2430	268.675	5.89697
O75489	NADH dehydrogenase [ubiquinone] iron-sulfur protein 3, mitochondrial OS=Homo sapiens GN=NDUFS3 PE=1 SV=1 - [NDUS3_HUMAN]					7.74048	14.39	3	3	3.31257	5.68	2	2	264	30.2227	7.50342
Q12931-2	Isoform 2 of Heat shock protein 75 kDa, mitochondrial OS=Homo sapiens GN=TRAP1 - [TRAP1_HUMAN]	11.5115	5.22	2	3	9.68649	5.53	3	4					651	74.2207	7.86963
P26196	Probable ATP-dependent RNA helicase DDX6 OS=Homo sapiens GN=DDX6 PE=1 SV=2 - [DDX6_HUMAN]	13.1571	14.7	4	5	14.3892	14.7	4	5	7.27456	7.45	2	2	483	54.3823	8.66064
O75934	Pre-mRNA-splicing factor SPF27 OS=Homo sapiens GN=BCAS2 PE=1 SV=1 - [SPF27_HUMAN]													225	26.115	5.65576
Q9Y2W2	WW domain-binding protein 11 OS=Homo sapiens GN=WBP11 PE=1 SV=1 - [WBP11_HUMAN]	15.2817	10.14	5	5					12.4555	7.49	4	5	641	69.9539	8.38232
Q9NPF4	Probable tRNA N6-adenosine threonylcarbamoyltransferase OS=Homo sapiens GN=OSGEP PE=1 SV=1 - [OSGEP_HUMAN]													335	36.4033	6.354
A0A087WUT6	Eukaryotic translation initiation factor 5B OS=Homo sapiens GN=EIF5B PE=1 SV=1 - [A0A087WUT6_HUMAN]	37.8776	11.8	9	9	20.6261	7.21	4	5	17.9258	5.82	3	3	1220	138.597	5.57959
A0A1B0GVS3	Alpha-centractin OS=Homo sapiens GN=ACTR1A PE=1 SV=1 - [A0A1B0GVS3_HUMAN]													221	24.9407	6.21436
Q56A73	Spindlin-4 OS=Homo sapiens GN=SPIN4 PE=1 SV=1 - [SPIN4_HUMAN]													249	28.6418	7.66455
Q5T6F0	DDB1- and CUL4-associated factor 12 OS=Homo sapiens GN=DCAF12 PE=1 SV=1 - [DCA12_HUMAN]	1.73626	5.52	2	2									453	50.4857	9.1001
Q6W2J9-4	Isoform 4 of BCL-6 corepressor OS=Homo sapiens GN=BCOR - [BCOR_HUMAN]	57.7901	11.22	13	17	39.6935	8.34	9	11					1703	186.119	6.82959
Q96H79	Zinc finger CCCH-type antiviral protein 1-like OS=Homo sapiens GN=ZC3HAV1L PE=1 SV=2 - [ZCCHL_HUMAN]													300	32.9405	8.1333
P42704	Leucine-rich PPR motif-containing protein, mitochondrial OS=Homo sapiens GN=LRPPRC PE=1 SV=3 - [LPPRC_HUMAN]	30.685	11.33	10	10	22.0705	7.82	7	8	4.94542	1.36	2	2	1394	157.805	6.12549
Q6I9Y2	THO complex subunit 7 homolog OS=Homo sapiens GN=THOC7 PE=1 SV=3 - [THOC7_HUMAN]					2.52661	14.22	2	2					204	23.728	5.66846
Q9UJ68-2	Isoform 2 of Mitochondrial peptide methionine sulfoxide reductase OS=Homo sapiens GN=MSRA - [MSRA_HUMAN]													169	18.951	7.07861
J3QL15	Ribosomal protein L19 (Fragment) OS=Homo sapiens GN=RPL19 PE=1 SV=1 - [J3QL15_HUMAN]	8.32192	14.06	2	2					13.1821	14.06	2	3	128	14.9933	11.9712
Q9HB71-3	Isoform 3 of Calcyclin-binding protein OS=Homo sapiens GN=CACYBP - [CYBP_HUMAN]													185	21.2149	7.89893
Q9UBU9-2	Isoform 2 of Nuclear RNA export factor 1 OS=Homo sapiens GN=NXF1 - [NXF1_HUMAN]													356	40.4507	8.99756
P50395-2	Isoform 2 of Rab GDP dissociation inhibitor beta OS=Homo sapiens GN=GDI2 - [GDIB_HUMAN]					5.95245	7.5	2	2	4.37104	5.5	2	2	400	45.5902	6.23975
P49674	Casein kinase I isoform epsilon OS=Homo sapiens GN=CSNK1E PE=1 SV=1 - [KC1E_HUMAN]	4.49329	5.77	2	2	5.76196	7.69	2	2	6.30799	6.73	2	2	416	47.2852	9.65674
P60413	Keratin-associated protein 10-12 OS=Homo sapiens GN=KRTAP10-12 PE=2 SV=1 - [KR10C_HUMAN]					6.9541	13.88	2	2					245	25.0881	7.50342
P04637-4	Isoform 4 of Cellular tumor antigen p53 OS=Homo sapiens GN=TP53 - [P53_HUMAN]	6.47833	7.63	2	2	6.88784	11.3	3	3	9.01133	10.17	3	3	354	39.2953	7.86963
Q12824-2	Isoform B of SWI/SNF-related matrix-associated actin-dependent regulator of chromatin subfamily B member 1 OS=Homo sapiens GN=SMARCB1 - [SNF5_HUMAN]	13.6789	13.83	4	4					9.22609	10.37	2	2	376	43.1306	5.64307
Q8IXB1-2	Isoform 2 of DnaJ homolog subfamily C member 10 OS=Homo sapiens GN=DNAJC10 - [DJC10_HUMAN]	7.28742	6.83	4	4					3.93809	2.28	2	2	747	86.0809	7.38623
C9J384	Protein CMSS1 (Fragment) OS=Homo sapiens GN=CMSS1 PE=1 SV=1 - [C9J384_HUMAN]									7.17305	13.78	3	3	225	26.2114	9.87646
P18669	Phosphoglycerate mutase 1 OS=Homo sapiens GN=PGAM1 PE=1 SV=2 - [PGAM1_HUMAN]													254	28.7858	7.18115
Q00610-2	Isoform 2 of Clathrin heavy chain 1 OS=Homo sapiens GN=CLTC - [CLH1_HUMAN]	5.40926	1.22	2	2	4.92069	1.22	2	3	30.219	10.31	12	12	1639	187.771	5.69385
Q8N531-2	Isoform 2 of F-box/LRR-repeat protein 6 OS=Homo sapiens GN=FBXL6 - [FBXL6_HUMAN]	8.44728	11.07	3	3	5.03702	6.19	2	2					533	57.8773	9.21729
O15397	Importin-8 OS=Homo sapiens GN=IPO8 PE=1 SV=2 - [IPO8_HUMAN]													1037	119.861	5.16064
Q96SI9-2	Isoform 2 of Spermatid perinuclear RNA-binding protein OS=Homo sapiens GN=STRBP - [STRBP_HUMAN]	24.4787	6.84	6	8	27.8307	13.68	8	9	9.4696	5.47	3	3	658	71.921	8.646
P49207	60S ribosomal protein L34 OS=Homo sapiens GN=RPL34 PE=1 SV=3 - [RL34_HUMAN]					3.75454	13.68	2	2					117	13.2845	11.4731
P55081	Microfibrillar-associated protein 1 OS=Homo sapiens GN=MFAP1 PE=1 SV=2 - [MFAP1_HUMAN]					15.3493	10.25	3	4	5.56888	7.52	2	2	439	51.9266	4.98291
O15446	DNA-directed RNA polymerase I subunit RPA34 OS=Homo sapiens GN=CD3EAP PE=1 SV=1 - [RPA34_HUMAN]	10.4241	11.18	3	3									510	54.9514	8.51416
Q96NL6	Sodium channel and clathrin linker 1 OS=Homo sapiens GN=SCLT1 PE=1 SV=2 - [SCLT1_HUMAN]													688	80.8608	6.07471
Q8IWI9	MAX gene-associated protein OS=Homo sapiens GN=MGA PE=1 SV=3 - [MGAP_HUMAN]	9.92782	1.45	3	3	54.3413	7.47	16	17	15.2461	2.58	5	5	3026	331.631	6.78564
Q08188	Protein-glutamine gamma-glutamyltransferase E OS=Homo sapiens GN=TGM3 PE=1 SV=4 - [TGM3_HUMAN]					7.40618	5.34	2	2					693	76.5836	5.85889
Q9BY32	Inosine triphosphate pyrophosphatase OS=Homo sapiens GN=ITPA PE=1 SV=2 - [ITPA_HUMAN]					4.70099	13.4	2	2					194	21.4319	5.65576
Q9Y6M1-5	Isoform 5 of Insulin-like growth factor 2 mRNA-binding protein 2 OS=Homo sapiens GN=IGF2BP2 - [IF2B2_HUMAN]	9.60171	7.91	3	4	16.9925	7.91	3	6	9.02716	5.48	2	3	493	54.6884	7.51807
Q15007	Pre-mRNA-splicing regulator WTAP OS=Homo sapiens GN=WTAP PE=1 SV=2 - [FL2D_HUMAN]					8.04971	8.33	2	3	5.78246	8.59	2	2	396	44.2167	5.18604
O00151	PDZ and LIM domain protein 1 OS=Homo sapiens GN=PDLIM1 PE=1 SV=4 - [PDLI1_HUMAN]	7.75256	13.37	2	2									329	36.049	7.02002
P08243-2	Isoform 2 of Asparagine synthetase [glutamine-hydrolyzing] OS=Homo sapiens GN=ASNS - [ASNS_HUMAN]	4.28397	3.7	2	2									540	62.1287	7.06396
A0A075B6R9	Protein IGKV2D-24 (Fragment) OS=Homo sapiens GN=IGKV2D-24 PE=4 SV=1 - [A0A075B6R9_HUMAN]					7.84776	13.33	2	3	19.9066	13.33	2	7	120	13.0707	8.86572
I3L2F4	Enhancer of mRNA-decapping protein 4 (Fragment) OS=Homo sapiens GN=EDC4 PE=1 SV=1 - [I3L2F4_HUMAN]													135	14.8806	8.88037
P51858	Hepatoma-derived growth factor OS=Homo sapiens GN=HDGF PE=1 SV=1 - [HDGF_HUMAN]													240	26.7719	4.729
Q5T750	Skin-specific protein 32 OS=Homo sapiens GN=XP32 PE=1 SV=1 - [XP32_HUMAN]													250	26.2193	7.97217
Q5T440	Putative transferase CAF17, mitochondrial OS=Homo sapiens GN=IBA57 PE=1 SV=1 - [CAF17_HUMAN]													356	38.1311	9.83252
C4AM86	Keratin, type I cuticular Ha5 OS=Homo sapiens GN=KRT35 PE=1 SV=1 - [C4AM86_HUMAN]	11.7107	7.06	3	5	29.5903	13.18	6	10					425	47.5611	4.76709
Q9H0L4	Cleavage stimulation factor subunit 2 tau variant OS=Homo sapiens GN=CSTF2T PE=1 SV=1 - [CSTFT_HUMAN]					6.58678	6.82	2	2					616	64.3955	7.25439
O14773-2	Isoform 2 of Tripeptidyl-peptidase 1 OS=Homo sapiens GN=TPP1 - [TPP1_HUMAN]	5.77654	8.75	2	2					5.5872	8.75	2	2	320	34.442	6.0874
E7ESP9	Neurofilament medium polypeptide OS=Homo sapiens GN=NEFM PE=1 SV=1 - [E7ESP9_HUMAN]	20.9594	8.21	6	7	23.8642	10.15	7	7	17.5112	6.5	4	4	877	98.3223	4.85596
O00422	Histone deacetylase complex subunit SAP18 OS=Homo sapiens GN=SAP18 PE=1 SV=1 - [SAP18_HUMAN]					1.72145	13.07	2	2					153	17.55	9.34912
P53396-2	Isoform 2 of ATP-citrate synthase OS=Homo sapiens GN=ACLY - [ACLY_HUMAN]	5.83266	3.3	3	3					22.1671	9.81	8	8	1091	119.695	7.32764
J3QSV6	Ribosomal L1 domain-containing protein 1 (Fragment) OS=Homo sapiens GN=RSL1D1 PE=1 SV=1 - [J3QSV6_HUMAN]	6.78777	8.6	2	4									430	48.1791	10.0229
Q5JSZ5	Protein PRRC2B OS=Homo sapiens GN=PRRC2B PE=1 SV=2 - [PRC2B_HUMAN]	11.95	1.88	3	4	40.8278	8.08	11	13	47.4048	8.08	11	13	2229	242.817	8.33838
P07305-2	Isoform 2 of Histone H1.0 OS=Homo sapiens GN=H1F0 - [H10_HUMAN]									2.68818	12.99	2	2	177	19.1553	10.8286
P09543-2	Isoform CNPI of 2',3'-cyclic-nucleotide 3'-phosphodiesterase OS=Homo sapiens GN=CNP - [CN37_HUMAN]	6.90486	6.48	2	2									401	45.0703	8.52881
P63092-3	Isoform 3 of Guanine nucleotide-binding protein G(s) subunit alpha isoforms short OS=Homo sapiens GN=GNAS - [GNAS2_HUMAN]													379	44.1513	6.29053
Q9BYR4	Keratin-associated protein 4-3 OS=Homo sapiens GN=KRTAP4-3 PE=2 SV=2 - [KRA43_HUMAN]					9.11797	12.82	2	3					195	20.4874	7.94287
O95816	BAG family molecular chaperone regulator 2 OS=Homo sapiens GN=BAG2 PE=1 SV=1 - [BAG2_HUMAN]					4.38814	12.8	3	3					211	23.7572	6.69775
P13929-3	Isoform 3 of Beta-enolase OS=Homo sapiens GN=ENO3 - [ENOB_HUMAN]	16.4246	8.95	2	4	20.0811	8.44	2	5	11.8551	8.95	2	3	391	42.2218	7.97217
P05141	ADP/ATP translocase 2 OS=Homo sapiens GN=SLC25A5 PE=1 SV=7 - [ADT2_HUMAN]	4.89845	7.05	2	2									298	32.8312	9.68604
P12236	ADP/ATP translocase 3 OS=Homo sapiens GN=SLC25A6 PE=1 SV=4 - [ADT3_HUMAN]	4.43286	7.05	2	2									298	32.8452	9.74463
Q5BKZ1	DBIRD complex subunit ZNF326 OS=Homo sapiens GN=ZNF326 PE=1 SV=2 - [ZN326_HUMAN]	19.3309	12.71	5	6	12.9725	7.04	3	4	4.62528	4.81	2	2	582	65.6131	5.14795
C9JJ47	AP-2 complex subunit mu (Fragment) OS=Homo sapiens GN=AP2M1 PE=1 SV=1 - [C9JJ47_HUMAN]													252	28.773	9.20264
Q01780-2	Isoform 2 of Exosome component 10 OS=Homo sapiens GN=EXOSC10 - [EXOSX_HUMAN]	10.2854	5.12	4	6	8.67322	4.3	3	3	10.1002	5.35	3	3	860	98.0272	8.39697
Q5QPL9	RNA-binding protein Raly (Fragment) OS=Homo sapiens GN=RALY PE=1 SV=1 - [Q5QPL9_HUMAN]	7.35785	12.66	2	4	7.97595	12.66	2	2					237	24.6503	10.4917
Q16526	Cryptochrome-1 OS=Homo sapiens GN=CRY1 PE=1 SV=1 - [CRY1_HUMAN]	11.2388	12.63	5	5	5.7668	4.27	2	2					586	66.3524	8.00146
Q86UY8	5'-nucleotidase domain-containing protein 3 OS=Homo sapiens GN=NT5DC3 PE=1 SV=1 - [NT5D3_HUMAN]					13.7773	12.59	5	5					548	63.3791	8.30908
B4DWR3	Prefoldin subunit 3 OS=Homo sapiens GN=VBP1 PE=1 SV=1 - [B4DWR3_HUMAN]	2.18192	8.85	2	2	3.94956	12.5	3	3	4.06718	12.5	3	3	192	22.2402	6.59521
Q9Y2S7	Polymerase delta-interacting protein 2 OS=Homo sapiens GN=POLDIP2 PE=1 SV=1 - [PDIP2_HUMAN]									6.50745	7.07	2	2	368	42.0072	8.63135
Q9BRR8	G patch domain-containing protein 1 OS=Homo sapiens GN=GPATCH1 PE=1 SV=1 - [GPTC1_HUMAN]													931	103.282	7.04932
P31942-3	Isoform 3 of Heterogeneous nuclear ribonucleoprotein H3 OS=Homo sapiens GN=HNRNPH3 - [HNRH3_HUMAN]	11.9391	12.46	3	4	11.2352	10.44	2	3	11.4053	12.46	3	4	297	31.5054	7.31299
V9GYP5	Ribosomal RNA small subunit methyltransferase NEP1 (Fragment) OS=Homo sapiens GN=EMG1 PE=4 SV=2 - [V9GYP5_HUMAN]					5.2659	12.44	2	2					217	23.7746	9.30518
P07237	Protein disulfide-isomerase OS=Homo sapiens GN=P4HB PE=1 SV=3 - [PDIA1_HUMAN]	9.67989	10.83	4	4	7.83086	7.48	4	4					508	57.0807	4.86865
O76071	Probable cytosolic iron-sulfur protein assembly protein CIAO1 OS=Homo sapiens GN=CIAO1 PE=1 SV=1 - [CIAO1_HUMAN]									6.94448	7.67	2	2	339	37.8158	4.97021
O95983-2	Isoform 2 of Methyl-CpG-binding domain protein 3 OS=Homo sapiens GN=MBD3 - [MBD3_HUMAN]					4.53391	6.95	2	2	6.20639	10.04	2	2	259	28.9955	5.21143
P12273	Prolactin-inducible protein OS=Homo sapiens GN=PIP PE=1 SV=1 - [PIP_HUMAN]													146	16.5618	8.04541
Q5HY57	Emerin OS=Homo sapiens GN=EMD PE=1 SV=1 - [Q5HY57_HUMAN]													219	24.9229	5.021
Q13330-3	Isoform 3 of Metastasis-associated protein MTA1 OS=Homo sapiens GN=MTA1 - [MTA1_HUMAN]	7.21769	7.31	3	4	9.70336	6.3	3	3	5.9267	3.15	2	2	698	79.1426	9.40771
O15541	RING finger protein 113A OS=Homo sapiens GN=RNF113A PE=1 SV=1 - [R113A_HUMAN]					6.31974	9.33	2	2	6.44388	9.91	2	2	343	38.7626	5.69385
Q9NQH7-3	Isoform 3 of Probable Xaa-Pro aminopeptidase 3 OS=Homo sapiens GN=XPNPEP3 - [XPP3_HUMAN]					7.15685	12.23	2	3	5.81382	12.23	2	3	278	31.5093	9.56885
Q9BXW7-2	Isoform 1 of Cat eye syndrome critical region protein 5 OS=Homo sapiens GN=CECR5 - [CECR5_HUMAN]	11.2078	12.21	3	3									393	43.5603	6.90283
A0A0G2JI50	Negative elongation factor E (Fragment) OS=Homo sapiens GN=NELFE PE=1 SV=1 - [A0A0G2JI50_HUMAN]													240	27.612	9.65674
F8VZY9	Keratin, type I cytoskeletal 18 OS=Homo sapiens GN=KRT18 PE=1 SV=1 - [F8VZY9_HUMAN]	6.15977	4.09	2	3	8.98521	6.91	3	4	7.13221	4.6	2	3	391	43.7474	5.35107
Q53EL6-2	Isoform 2 of Programmed cell death protein 4 OS=Homo sapiens GN=PDCD4 - [PDCD4_HUMAN]	6.91698	6.99	2	2	12.3423	12.01	3	4					458	50.5445	5.47803
Q96BD8-2	Isoform 2 of Spindle and kinetochore-associated protein 1 OS=Homo sapiens GN=SKA1 - [SKA1_HUMAN]													209	24.3748	8.36768
H0YL50	Cytoplasmic FMR1-interacting protein 1 (Fragment) OS=Homo sapiens GN=CYFIP1 PE=1 SV=1 - [H0YL50_HUMAN]													176	20.2114	7.43018
Q8TBX8-3	Isoform 3 of Phosphatidylinositol 5-phosphate 4-kinase type-2 gamma OS=Homo sapiens GN=PIP4K2C - [PI42C_HUMAN]	6.82544	6.7	2	2	11.5656	9.43	3	3	9.46768	9.43	3	3	403	45.0249	6.48096
C9JYI4	Importin subunit alpha-5 (Fragment) OS=Homo sapiens GN=KPNA1 PE=1 SV=1 - [C9JYI4_HUMAN]	9.10856	11.89	3	3	8.78547	11.89	3	3					328	36.8067	5.2876
Q96DG6	Carboxymethylenebutenolidase homolog OS=Homo sapiens GN=CMBL PE=1 SV=1 - [CMBL_HUMAN]													245	28.0302	7.18115
Q9ULD2	Microtubule-associated tumor suppressor 1 OS=Homo sapiens GN=MTUS1 PE=1 SV=2 - [MTUS1_HUMAN]	36.1815	10.79	11	12	38.0969	9.45	10	12					1270	141.309	7.50342
O76014	cRAP KRT37_HUMAN Keratin, type I cuticular Ha7 OS=Homo sapiens GN=KRT37 PE=3 SV=3					12.1728	11.8	5	6					449	49.7152	4.95752
Q8NEN9	PDZ domain-containing protein 8 OS=Homo sapiens GN=PDZD8 PE=1 SV=1 - [PDZD8_HUMAN]													1154	128.483	6.0874
P56192	Methionine--tRNA ligase, cytoplasmic OS=Homo sapiens GN=MARS PE=1 SV=2 - [SYMC_HUMAN]	5.67521	3.56	2	2					5.62359	3.56	2	2	900	101.052	6.16357
O95602	DNA-directed RNA polymerase I subunit RPA1 OS=Homo sapiens GN=POLR1A PE=1 SV=2 - [RPA1_HUMAN]	20.3615	5.17	6	6	8.33898	2.38	2	2	6.965	4.19	3	3	1720	194.687	7.03467
Q9H6F5	Coiled-coil domain-containing protein 86 OS=Homo sapiens GN=CCDC86 PE=1 SV=1 - [CCD86_HUMAN]	5.20887	5.56	2	2	9.59774	11.67	3	3	6.10061	8.33	2	2	360	40.2113	10.3306
Q9H0D6-2	Isoform 2 of 5'-3' exoribonuclease 2 OS=Homo sapiens GN=XRN2 - [XRN2_HUMAN]	8.2701	3.89	2	2					12.9435	5.61	3	4	874	99.8981	8.01611
Q7L9L4	MOB kinase activator 1B OS=Homo sapiens GN=MOB1B PE=1 SV=3 - [MOB1B_HUMAN]													216	25.0746	6.72705
P78362	SRSF protein kinase 2 OS=Homo sapiens GN=SRPK2 PE=1 SV=3 - [SRPK2_HUMAN]	5.71471	4.36	2	2	8.1304	4.65	3	4					688	77.4782	4.97021
P83369	U7 snRNA-associated Sm-like protein LSm11 OS=Homo sapiens GN=LSM11 PE=1 SV=2 - [LSM11_HUMAN]													360	39.4756	10.9897
F1T0B3	ATP-dependent RNA helicase DDX1 OS=Homo sapiens GN=DDX1 PE=1 SV=1 - [F1T0B3_HUMAN]	13.155	8.8	4	4									659	73.8684	7.85498
P48729-3	Isoform 3 of Casein kinase I isoform alpha OS=Homo sapiens GN=CSNK1A1 - [KC1A_HUMAN]					4.24842	6.46	2	2	5.48802	8.92	2	2	325	37.5432	9.48096
Q9NYU2-2	Isoform 2 of UDP-glucose:glycoprotein glucosyltransferase 1 OS=Homo sapiens GN=UGGT1 - [UGGG1_HUMAN]	7.94575	3.46	3	3	4.89679	3.59	3	3	16.5246	6.34	7	8	1531	174.867	5.60498
O95235-2	Isoform 2 of Kinesin-like protein KIF20A OS=Homo sapiens GN=KIF20A - [KI20A_HUMAN]													872	98.0391	6.7417
Q9H857-3	Isoform 3 of 5'-nucleotidase domain-containing protein 2 OS=Homo sapiens GN=NT5DC2 - [NT5D2_HUMAN]													532	61.0787	7.57666
P41250	Glycine--tRNA ligase OS=Homo sapiens GN=GARS PE=1 SV=3 - [SYG_HUMAN]					5.8099	4.6	2	2	5.29485	5.01	2	3	739	83.1126	7.03467
A0A0C4DGG3	Lysine-specific demethylase 2B OS=Homo sapiens GN=KDM2B PE=1 SV=1 - [A0A0C4DGG3_HUMAN]	27.9791	11.22	8	8	7.21916	3.98	2	2					704	79.9989	9.17334
P28340	DNA polymerase delta catalytic subunit OS=Homo sapiens GN=POLD1 PE=1 SV=2 - [DPOD1_HUMAN]	21.3298	8.4	7	7	11.4544	5.06	5	5	9.65014	4.25	4	5	1107	123.553	7.03467
Q8TAQ2	SWI/SNF complex subunit SMARCC2 OS=Homo sapiens GN=SMARCC2 PE=1 SV=1 - [SMRC2_HUMAN]	17.1228	5.27	5	6	32.5179	9.47	9	12	8.6332	3.71	3	4	1214	132.797	5.69385
O94973	AP-2 complex subunit alpha-2 OS=Homo sapiens GN=AP2A2 PE=1 SV=2 - [AP2A2_HUMAN]	7.30151	4.15	3	3	8.79287	3.83	3	3	7.10416	3.94	3	3	939	103.895	6.96143
Q9Y266	Nuclear migration protein nudC OS=Homo sapiens GN=NUDC PE=1 SV=1 - [NUDC_HUMAN]	4.87183	11.18	3	4									331	38.2191	5.37646
Q10570	Cleavage and polyadenylation specificity factor subunit 1 OS=Homo sapiens GN=CPSF1 PE=1 SV=2 - [CPSF1_HUMAN]	12.2955	3.33	4	4	23.0317	6.38	8	9	11.8142	3.26	4	4	1443	160.782	6.40479
P51114-2	Isoform 2 of Fragile X mental retardation syndrome-related protein 1 OS=Homo sapiens GN=FXR1 - [FXR1_HUMAN]													539	60.7544	6.39209
Q9HC38-2	Isoform 2 of Glyoxalase domain-containing protein 4 OS=Homo sapiens GN=GLOD4 - [GLOD4_HUMAN]													298	33.2115	5.60498
B5MCF9	Pescadillo homolog OS=Homo sapiens GN=PES1 PE=1 SV=1 - [B5MCF9_HUMAN]					5.08003	4.9	2	2	6.01224	4.9	2	2	571	66.036	7.50342
Q9UBN7	Histone deacetylase 6 OS=Homo sapiens GN=HDAC6 PE=1 SV=2 - [HDAC6_HUMAN]													1215	131.336	5.30029
O00743-2	Isoform 2 of Serine/threonine-protein phosphatase 6 catalytic subunit OS=Homo sapiens GN=PPP6C - [PPP6_HUMAN]	5.21459	10.95	2	2					5.5349	10.95	2	2	283	32.5113	6.03662
P30048-2	Isoform 2 of Thioredoxin-dependent peroxide reductase, mitochondrial OS=Homo sapiens GN=PRDX3 - [PRDX3_HUMAN]					7.49321	10.92	2	4					238	25.8223	7.45947
Q9H7E9	UPF0488 protein C8orf33 OS=Homo sapiens GN=C8orf33 PE=1 SV=1 - [CH033_HUMAN]													229	24.9769	9.94971
Q13136-2	Isoform 2 of Liprin-alpha-1 OS=Homo sapiens GN=PPFIA1 - [LIPA1_HUMAN]													1185	133.887	6.25244
Q86UW7-3	Isoform 3 of Calcium-dependent secretion activator 2 OS=Homo sapiens GN=CADPS2 - [CAPS2_HUMAN]													1250	142.792	6.13818
F5GWX5	Chromodomain-helicase-DNA-binding protein 4 OS=Homo sapiens GN=CHD4 PE=1 SV=1 - [F5GWX5_HUMAN]	28.4614	6.67	8	8	18.295	4.41	6	6	37.3085	8.24	11	12	1905	216.967	5.80811
Q92900-2	Isoform 2 of Regulator of nonsense transcripts 1 OS=Homo sapiens GN=UPF1 - [RENT1_HUMAN]	16.2153	6.44	5	5	6.3146	2.33	2	2					1118	122.958	6.68311
P22304-2	Isoform 2 of Iduronate 2-sulfatase OS=Homo sapiens GN=IDS - [IDS_HUMAN]													343	38.2863	6.44287
Q92688-2	Isoform 2 of Acidic leucine-rich nuclear phosphoprotein 32 family member B OS=Homo sapiens GN=ANP32B - [AN32B_HUMAN]									5.95448	10.77	2	2	195	22.2629	4.29736
Q9C0C2	182 kDa tankyrase-1-binding protein OS=Homo sapiens GN=TNKS1BP1 PE=1 SV=4 - [TB182_HUMAN]													1729	181.685	4.85596
Q96HC4	PDZ and LIM domain protein 5 OS=Homo sapiens GN=PDLIM5 PE=1 SV=5 - [PDLI5_HUMAN]	9.99442	6.54	3	3					2.59496	4.36	2	2	596	63.9045	8.20654
Q6Y7W6-4	Isoform 3 of PERQ amino acid-rich with GYF domain-containing protein 2 OS=Homo sapiens GN=GIGYF2 - [PERQ2_HUMAN]	15.3615	6.53	4	6					14.071	5.99	5	5	1286	148.545	5.5415
Q99714	3-hydroxyacyl-CoA dehydrogenase type-2 OS=Homo sapiens GN=HSD17B10 PE=1 SV=3 - [HCD2_HUMAN]					1.80154	10.73	2	2					261	26.9061	7.78174
K7ER96	Thioredoxin-like protein 1 (Fragment) OS=Homo sapiens GN=TXNL1 PE=1 SV=1 - [K7ER96_HUMAN]													281	31.4453	4.83057
Q9UKA9-5	Isoform 5 of Polypyrimidine tract-binding protein 2 OS=Homo sapiens GN=PTBP2 - [PTBP2_HUMAN]					4.76239	10.67	2	2					356	37.8745	6.56592
Q01546	Keratin, type II cytoskeletal 2 oral OS=Homo sapiens GN=KRT76 PE=1 SV=2 - [K22O_HUMAN]	18.1789	4.86	4	9	17.957	7.21	6	8	19.9045	6.74	6	8	638	65.8001	8.11865
Q9H4B7	Tubulin beta-1 chain OS=Homo sapiens GN=TUBB1 PE=1 SV=1 - [TBB1_HUMAN]	28.0943	4.66	4	10	24.2478	10.64	6	10	24.0724	6.43	4	8	451	50.2946	5.17334
E9PDE8	Heat shock 70 kDa protein 4L OS=Homo sapiens GN=HSPA4L PE=1 SV=1 - [E9PDE8_HUMAN]	13.3864	3.44	2	4	12.5693	6.03	3	4	11.6955	6.52	4	5	813	91.8954	6.0874
P48507	Glutamate--cysteine ligase regulatory subunit OS=Homo sapiens GN=GCLM PE=1 SV=1 - [GSH0_HUMAN]													274	30.7078	6.02393
Q13601	KRR1 small subunit processome component homolog OS=Homo sapiens GN=KRR1 PE=1 SV=4 - [KRR1_HUMAN]					8.5235	10.5	2	3					381	43.6377	9.77393
Q5T8P6-5	Isoform 5 of RNA-binding protein 26 OS=Homo sapiens GN=RBM26 - [RBM26_HUMAN]													534	59.9702	8.93896
O76003	Glutaredoxin-3 OS=Homo sapiens GN=GLRX3 PE=1 SV=2 - [GLRX3_HUMAN]													335	37.4082	5.38916
Q9UJX3-2	Isoform 2 of Anaphase-promoting complex subunit 7 OS=Homo sapiens GN=ANAPC7 - [APC7_HUMAN]	6.76413	10.43	4	4									537	59.9641	8.41162
F5GXT0	Double-strand break repair protein MRE11A OS=Homo sapiens GN=MRE11 PE=1 SV=1 - [F5GXT0_HUMAN]													221	25.0136	5.43994
Q9BQ70	Transcription factor 25 OS=Homo sapiens GN=TCF25 PE=1 SV=1 - [TCF25_HUMAN]	9.28405	7.54	3	3	10.5177	7.54	3	4	7.32426	7.54	3	3	676	76.6187	6.354
Q8WY22	BRI3-binding protein OS=Homo sapiens GN=BRI3BP PE=1 SV=1 - [BRI3B_HUMAN]					5.51293	10.36	2	2	3.83162	10.36	2	2	251	27.8178	9.43701
O94763-4	Isoform 4 of Unconventional prefoldin RPB5 interactor 1 OS=Homo sapiens GN=URI1 - [RMP_HUMAN]													475	53.4143	5.16064
Q96PK6	RNA-binding protein 14 OS=Homo sapiens GN=RBM14 PE=1 SV=2 - [RBM14_HUMAN]					4.94464	4.48	3	3					669	69.4489	9.67139
P13807-2	Isoform 2 of Glycogen [starch] synthase, muscle OS=Homo sapiens GN=GYS1 - [GYS1_HUMAN]													673	76.4348	6.53662
A0A087X0S5	Collagen alpha-1(VI) chain OS=Homo sapiens GN=COL6A1 PE=1 SV=1 - [A0A087X0S5_HUMAN]	23.3079	7.6	6	7	11.6407	4.87	4	4	5.67389	2.44	2	2	1026	108.272	5.42725
Q86YP4-2	Isoform 2 of Transcriptional repressor p66-alpha OS=Homo sapiens GN=GATAD2A - [P66A_HUMAN]	9.80898	6.09	3	3	11.7175	8.22	4	4	9.52838	6.25	3	3	608	65.185	9.80322
Q01105-3	Isoform 3 of Protein SET OS=Homo sapiens GN=SET - [SET_HUMAN]													265	30.9742	4.23389
B1AN48	Small proline-rich protein 3 (Fragment) OS=Homo sapiens GN=SPRR3 PE=1 SV=8 - [B1AN48_HUMAN]	1.68615	10.13	2	2									158	16.9506	8.08936
Q8WXA9-2	Isoform 2 of Splicing regulatory glutamine/lysine-rich protein 1 OS=Homo sapiens GN=SREK1 - [SREK1_HUMAN]	8.86181	6.57	3	3	11.4769	5.77	2	3	2.73059	5.77	2	2	624	71.6064	10.1987
P82930	28S ribosomal protein S34, mitochondrial OS=Homo sapiens GN=MRPS34 PE=1 SV=2 - [RT34_HUMAN]					4.75853	10.09	2	2					218	25.6345	9.979
Q9Y4E8-2	Isoform 2 of Ubiquitin carboxyl-terminal hydrolase 15 OS=Homo sapiens GN=USP15 - [UBP15_HUMAN]	5.23911	2.63	2	2	7.13145	3.47	3	3	17.1538	7.46	7	7	952	109.227	5.14795
Q16186	Proteasomal ubiquitin receptor ADRM1 OS=Homo sapiens GN=ADRM1 PE=1 SV=2 - [ADRM1_HUMAN]	9.33504	10.07	3	4	4.02788	5.41	2	2	5.97107	10.07	3	3	407	42.1268	5.07178
O75569-3	Isoform 3 of Interferon-inducible double-stranded RNA-dependent protein kinase activator A OS=Homo sapiens GN=PRKRA - [PRKRA_HUMAN]									5.26143	10.07	2	2	288	31.6152	8.42627
P47914	60S ribosomal protein L29 OS=Homo sapiens GN=RPL29 PE=1 SV=2 - [RL29_HUMAN]	8.15736	10.06	2	2	11.1833	10.06	2	3	7.90503	10.06	2	2	159	17.7411	11.6636
Q12797-10	Isoform 10 of Aspartyl/asparaginyl beta-hydroxylase OS=Homo sapiens GN=ASPH - [ASPH_HUMAN]	8.90563	5.35	3	3	9.40942	6.45	3	3	9.12076	4.66	2	3	729	83.2162	4.91943
A0A087WZ13	Ribonucleoprotein PTB-binding 1 OS=Homo sapiens GN=RAVER1 PE=1 SV=1 - [A0A087WZ13_HUMAN]	2.92368	5.82	2	2	5.95607	5.82	2	2					739	77.7953	8.83643
Q92785	Zinc finger protein ubi-d4 OS=Homo sapiens GN=DPF2 PE=1 SV=2 - [REQU_HUMAN]	6.7976	9.72	2	3	2.43718	5.88	2	2	3.12595	9.72	2	2	391	44.1272	6.32861
K7ESE8	Bleomycin hydrolase (Fragment) OS=Homo sapiens GN=BLMH PE=1 SV=1 - [K7ESE8_HUMAN]					2.13304	9.96	2	3					231	26.7211	6.78564
Q15645	Pachytene checkpoint protein 2 homolog OS=Homo sapiens GN=TRIP13 PE=1 SV=2 - [PCH2_HUMAN]	8.603	9.95	3	3									432	48.5205	6.0874
Q9NSB8-2	Isoform 2 of Homer protein homolog 2 OS=Homo sapiens GN=HOMER2 - [HOME2_HUMAN]									7.6016	9.91	3	3	343	39.4431	6.58057
P18074-2	Isoform 2 of TFIIH basal transcription factor complex helicase XPD subunit OS=Homo sapiens GN=ERCC2 - [ERCC2_HUMAN]	10.628	9.88	2	3									405	46.2452	8.63135
Q08378-2	Isoform 2 of Golgin subfamily A member 3 OS=Homo sapiens GN=GOLGA3 - [GOGA3_HUMAN]									14.0791	4.53	5	5	1390	155.587	5.40186
Q04637-6	Isoform E of Eukaryotic translation initiation factor 4 gamma 1 OS=Homo sapiens GN=EIF4G1 - [IF4G1_HUMAN]	14.266	5.56	6	7	16.1183	3.99	4	5	28.3376	7.2	8	10	1403	154.709	5.16064
Q9Y5U2-2	Isoform 2 of Protein TSSC4 OS=Homo sapiens GN=TSSC4 - [TSSC4_HUMAN]					8.95903	9.81	3	3	5.98063	4.91	2	2	265	27.9178	7.10791
Q9UBB9	Tuftelin-interacting protein 11 OS=Homo sapiens GN=TFIP11 PE=1 SV=1 - [TFP11_HUMAN]													837	96.7584	5.66846
Q9Y520-3	Isoform 3 of Protein PRRC2C OS=Homo sapiens GN=PRRC2C - [PRC2C_HUMAN]	9.92736	2.63	5	5	14.9373	2.85	6	6	20.4913	4.74	9	9	2700	295.554	9.01221
Q15424-2	Isoform 2 of Scaffold attachment factor B1 OS=Homo sapiens GN=SAFB - [SAFB1_HUMAN]	15.1679	7.31	3	3	17.1834	9.67	5	5					848	95.1232	6.45557
P52732	Kinesin-like protein KIF11 OS=Homo sapiens GN=KIF11 PE=1 SV=2 - [KIF11_HUMAN]	2.22594	2.18	2	2									1056	119.085	5.64307
Q5SRN1	Pre-mRNA-processing factor 17 OS=Homo sapiens GN=CDC40 PE=1 SV=1 - [Q5SRN1_HUMAN]													539	60.7921	6.7124
H0YJ30	Gephyrin (Fragment) OS=Homo sapiens GN=GPHN PE=1 SV=1 - [H0YJ30_HUMAN]													280	30.0935	6.78564
Q5D862	Filaggrin-2 OS=Homo sapiens GN=FLG2 PE=1 SV=1 - [FILA2_HUMAN]	2.77825	1.46	2	3									2391	247.928	8.30908
Q9P2J5-2	Isoform 2 of Leucine--tRNA ligase, cytoplasmic OS=Homo sapiens GN=LARS - [SYLC_HUMAN]	7.11942	4.19	3	3	4.60346	1.6	2	2					1122	127.955	7.03467
Q7L2E3-3	Isoform 3 of Putative ATP-dependent RNA helicase DHX30 OS=Homo sapiens GN=DHX30 - [DHX30_HUMAN]	18.718	6.06	6	6	13.6025	4.59	5	5	10.0555	4.68	4	4	1155	129.357	8.52881
M0QXU7	Mitochondrial import inner membrane translocase subunit TIM44 (Fragment) OS=Homo sapiens GN=TIMM44 PE=1 SV=1 - [M0QXU7_HUMAN]	5.55869	9.52	2	2									273	31.1413	9.48096
Q93034	Cullin-5 OS=Homo sapiens GN=CUL5 PE=1 SV=4 - [CUL5_HUMAN]	9.56465	5.38	4	4									780	90.8974	7.94287
P29508	Serpin B3 OS=Homo sapiens GN=SERPINB3 PE=1 SV=2 - [SPB3_HUMAN]													390	44.5365	6.81494
H7C155	RAF proto-oncogene serine/threonine-protein kinase (Fragment) OS=Homo sapiens GN=RAF1 PE=1 SV=1 - [H7C155_HUMAN]													527	59.7031	8.92432
Q96J85	C-Mpl binding protein OS=Homo sapiens GN=LARP4 PE=1 SV=1 - [Q96J85_HUMAN]					5.59602	9.33	2	2					375	42.4777	6.06201
Q96T51-2	Isoform 2 of RUN and FYVE domain-containing protein 1 OS=Homo sapiens GN=RUFY1 - [RUFY1_HUMAN]													600	69.0341	5.90967
Q9NZL4-2	Isoform 2 of Hsp70-binding protein 1 OS=Homo sapiens GN=HSPBP1 - [HPBP1_HUMAN]									5.5175	9.27	2	2	259	28.0065	4.69092
P20248	Cyclin-A2 OS=Homo sapiens GN=CCNA2 PE=1 SV=2 - [CCNA2_HUMAN]	15.4744	9.26	2	4	7.57244	9.26	2	2					432	48.5201	6.53662
Q6ZUT9	DENN domain-containing protein 5B OS=Homo sapiens GN=DENND5B PE=1 SV=2 - [DEN5B_HUMAN]													1274	144.927	6.72705
Q13561	Dynactin subunit 2 OS=Homo sapiens GN=DCTN2 PE=1 SV=4 - [DCTN2_HUMAN]	5.87684	7.23	2	2	8.87144	7.23	2	3	7.801	9.23	3	3	401	44.2039	5.21143
P51610-2	Isoform 2 of Host cell factor 1 OS=Homo sapiens GN=HCFC1 - [HCFC1_HUMAN]	10.4511	2.7	3	3	18.939	4.78	5	6	17.8598	5.75	7	7	1966	201.724	7.45947
Q7Z2T5	TRMT1-like protein OS=Homo sapiens GN=TRMT1L PE=1 SV=2 - [TRM1L_HUMAN]					10.6393	9.14	3	4					733	81.6952	7.88428
Q6PKG0-3	Isoform 2 of La-related protein 1 OS=Homo sapiens GN=LARP1 - [LARP1_HUMAN]	5.35692	3.83	3	3	13.9808	8.34	6	6					1019	116.393	9.08545
Q8TF66	Leucine-rich repeat-containing protein 15 OS=Homo sapiens GN=LRRC15 PE=2 SV=2 - [LRC15_HUMAN]					9.87777	9.12	5	5					581	64.3252	6.7124
P49915-2	Isoform 2 of GMP synthase [glutamine-hydrolyzing] OS=Homo sapiens GN=GMPS - [GUAA_HUMAN]									5.76745	4.04	2	2	594	65.8875	7.47412
Q969H0	F-box/WD repeat-containing protein 7 OS=Homo sapiens GN=FBXW7 PE=1 SV=1 - [FBXW7_HUMAN]	10.4936	7.36	4	4	7.02883	4.1	2	2					707	79.6133	5.79541
P36776-3	Isoform 3 of Lon protease homolog, mitochondrial OS=Homo sapiens GN=LONP1 - [LONM_HUMAN]	17.1258	9.04	5	6									763	85.5877	6.03662
P49792	E3 SUMO-protein ligase RanBP2 OS=Homo sapiens GN=RANBP2 PE=1 SV=2 - [RBP2_HUMAN]	11.9595	1.8	5	5	39.5288	6.45	11	13	22.0829	4.87	9	9	3224	357.974	6.20166
Q7Z7C8	Transcription initiation factor TFIID subunit 8 OS=Homo sapiens GN=TAF8 PE=1 SV=1 - [TAF8_HUMAN]													310	34.2413	6.45557
Q53GS9-3	Isoform 3 of U4/U6.U5 tri-snRNP-associated protein 2 OS=Homo sapiens GN=USP39 - [SNUT2_HUMAN]													488	56.3231	9.37842
P20042	Eukaryotic translation initiation factor 2 subunit 2 OS=Homo sapiens GN=EIF2S2 PE=1 SV=2 - [IF2B_HUMAN]	10.4145	9.01	2	3									333	38.3644	5.79541
Q6KB66-2	Isoform 2 of Keratin, type II cytoskeletal 80 OS=Homo sapiens GN=KRT80 - [K2C80_HUMAN]													422	47.212	5.30029
Q9UHB9-4	Isoform 4 of Signal recognition particle subunit SRP68 OS=Homo sapiens GN=SRP68 - [SRP68_HUMAN]													589	66.0671	7.1958
Q9BXS6-7	Isoform 7 of Nucleolar and spindle-associated protein 1 OS=Homo sapiens GN=NUSAP1 - [NUSAP_HUMAN]													378	42.326	9.86182
P28289	Tropomodulin-1 OS=Homo sapiens GN=TMOD1 PE=1 SV=1 - [TMOD1_HUMAN]													359	40.5439	5.09717
D3DQ30	HCG40295, isoform CRA_d OS=Homo sapiens GN=TTC39A PE=1 SV=1 - [D3DQ30_HUMAN]	6.6332	4.91	2	2									550	63.1399	7.43018
A0A087WVS8	MOB kinase activator 2 OS=Homo sapiens GN=MOB2 PE=1 SV=1 - [A0A087WVS8_HUMAN]					5.24884	7.63	2	2	4.18405	8.9	2	2	236	26.8624	7.12256
Q70CQ2-3	Isoform 3 of Ubiquitin carboxyl-terminal hydrolase 34 OS=Homo sapiens GN=USP34 - [UBP34_HUMAN]									38.1911	4.17	11	12	3312	377.356	5.93506
Q96N67-4	Isoform 4 of Dedicator of cytokinesis protein 7 OS=Homo sapiens GN=DOCK7 - [DOCK7_HUMAN]	6.19798	1.1	2	2	19.8426	4.34	6	7	16.9042	3.05	5	5	2098	238.123	6.82959
Q9NZN8-4	Isoform 4 of CCR4-NOT transcription complex subunit 2 OS=Homo sapiens GN=CNOT2 - [CNOT2_HUMAN]									6.18173	6.95	2	2	475	51.5041	7.31299
Q01844-6	Isoform 6 of RNA-binding protein EWS OS=Homo sapiens GN=EWSR1 - [EWS_HUMAN]	12.9656	8.83	3	3	10.1586	6.5	2	2	10.012	6.5	2	2	600	62.469	9.39307
A0A0C4DG98	THO complex subunit 2 OS=Homo sapiens GN=THOC2 PE=1 SV=1 - [A0A0C4DG98_HUMAN]	29.067	8.8	10	11	17.0948	5.41	6	8	1.77452	2.71	3	3	1478	169.475	8.67529
O95470	Sphingosine-1-phosphate lyase 1 OS=Homo sapiens GN=SGPL1 PE=1 SV=3 - [SGPL1_HUMAN]													568	63.4827	9.15869
Q8WXA3-2	Isoform 2 of RUN and FYVE domain-containing protein 2 OS=Homo sapiens GN=RUFY2 - [RUFY2_HUMAN]													606	69.9662	5.8335
Q9UGI8-2	Isoform 2 of Testin OS=Homo sapiens GN=TES - [TES_HUMAN]	7.34724	8.74	2	2									412	46.8783	7.59131
Q96CU9-2	Isoform 2 of FAD-dependent oxidoreductase domain-containing protein 1 OS=Homo sapiens GN=FOXRED1 - [FXRD1_HUMAN]					8.53796	8.73	2	3					275	30.6394	6.01123
Q14157-4	Isoform 4 of Ubiquitin-associated protein 2-like OS=Homo sapiens GN=UBAP2L - [UBP2L_HUMAN]													976	103.106	6.87354
P49756	RNA-binding protein 25 OS=Homo sapiens GN=RBM25 PE=1 SV=3 - [RBM25_HUMAN]	6.48212	5.22	3	3	9.22422	5.22	3	3	6.57198	3.91	2	2	843	100.124	6.31592
Q15032	R3H domain-containing protein 1 OS=Homo sapiens GN=R3HDM1 PE=1 SV=3 - [R3HD1_HUMAN]													1099	120.621	8.74854
Q08AM6	Protein VAC14 homolog OS=Homo sapiens GN=VAC14 PE=1 SV=1 - [VAC14_HUMAN]													782	87.9167	6.12549
H0Y9H2	Alpha-adducin (Fragment) OS=Homo sapiens GN=ADD1 PE=1 SV=1 - [H0Y9H2_HUMAN]	6.60053	6.76	2	2									444	48.488	5.021
P55060-3	Isoform 3 of Exportin-2 OS=Homo sapiens GN=CSE1L - [XPO2_HUMAN]													945	107.709	5.8208
Q08554-2	Isoform 1B of Desmocollin-1 OS=Homo sapiens GN=DSC1 - [DSC1_HUMAN]													840	93.776	5.52881
P78406	mRNA export factor OS=Homo sapiens GN=RAE1 PE=1 SV=1 - [RAE1L_HUMAN]	9.61567	8.42	4	4									368	40.9419	7.82568
P60412	Keratin-associated protein 10-11 OS=Homo sapiens GN=KRTAP10-11 PE=1 SV=3 - [KR10B_HUMAN]					7.07268	8.39	2	2					298	30.2199	7.48877
Q14247-3	Isoform 3 of Src substrate cortactin OS=Homo sapiens GN=CTTN - [SRC8_HUMAN]													513	57.4315	5.32568
O14617-2	Isoform 2 of AP-3 complex subunit delta-1 OS=Homo sapiens GN=AP3D1 - [AP3D1_HUMAN]	15.0052	7.37	4	4	13.1141	4.95	3	3	6.8882	6.21	3	3	1112	124.961	7.02002
Q6V1X1-5	Isoform 5 of Dipeptidyl peptidase 8 OS=Homo sapiens GN=DPP8 - [DPP8_HUMAN]													849	97.6766	5.43994
O60524-4	Isoform 4 of Nuclear export mediator factor NEMF OS=Homo sapiens GN=NEMF - [NEMF_HUMAN]	10.5844	6	5	5	19.7554	6.96	7	7	8.21732	4.74	4	4	1034	117.951	6.16357
G8JLD3	ELKS/Rab6-interacting/CAST family member 1 OS=Homo sapiens GN=ERC1 PE=1 SV=1 - [G8JLD3_HUMAN]													1086	124.743	6.48096
Q9ULX3	RNA-binding protein NOB1 OS=Homo sapiens GN=NOB1 PE=1 SV=1 - [NOB1_HUMAN]													412	46.6458	7.18115
Q32MZ4-3	Isoform 3 of Leucine-rich repeat flightless-interacting protein 1 OS=Homo sapiens GN=LRRFIP1 - [LRRF1_HUMAN]													752	82.6386	4.61475
P49419-4	Isoform 4 of Alpha-aminoadipic semialdehyde dehydrogenase OS=Homo sapiens GN=ALDH7A1 - [AL7A1_HUMAN]													475	51.3784	7.79639
P85037	Forkhead box protein K1 OS=Homo sapiens GN=FOXK1 PE=1 SV=1 - [FOXK1_HUMAN]	2.50877	2.05	2	2	2.62045	2.05	2	2					733	75.4106	9.31982
Q8IY47	Kelch repeat and BTB domain-containing protein 2 OS=Homo sapiens GN=KBTBD2 PE=1 SV=2 - [KBTB2_HUMAN]													623	71.2841	5.61768
A0A087X1U9	Cyclin-G-associated kinase OS=Homo sapiens GN=GAK PE=1 SV=1 - [A0A087X1U9_HUMAN]									5.43077	8.17	2	2	416	43.9338	5.90967
P51116	Fragile X mental retardation syndrome-related protein 2 OS=Homo sapiens GN=FXR2 PE=1 SV=2 - [FXR2_HUMAN]													673	74.178	6.22705
Q96GM5	SWI/SNF-related matrix-associated actin-dependent regulator of chromatin subfamily D member 1 OS=Homo sapiens GN=SMARCD1 PE=1 SV=2 - [SMRD1_HUMAN]	9.66485	5.63	2	3	11.9187	3.69	2	3	6.43656	3.69	2	2	515	58.1959	9.24658
P49757-8	Isoform 8 of Protein numb homolog OS=Homo sapiens GN=NUMB - [NUMB_HUMAN]					5.9514	8.09	2	3					445	48.7944	8.42627
C9JRJ5	LIM domain-containing protein 1 OS=Homo sapiens GN=LIMD1 PE=1 SV=1 - [C9JRJ5_HUMAN]	10.319	5.48	2	2					8.565	5.48	2	2	620	65.4931	7.45947
C9JEL3	Eukaryotic translation initiation factor 4E type 2 (Fragment) OS=Homo sapiens GN=EIF4E2 PE=1 SV=1 - [C9JEL3_HUMAN]													213	24.5871	7.53271
E9PM17	Serine/threonine-protein kinase PAK 1 OS=Homo sapiens GN=PAK1 PE=1 SV=1 - [E9PM17_HUMAN]													455	50.8445	5.08447
Q96GM8-2	Isoform 2 of Target of EGR1 protein 1 OS=Homo sapiens GN=TOE1 - [TOE1_HUMAN]	3.15209	7.91	2	2	3.65494	7.91	2	3					430	47.8593	6.48096
A0A087WVM4	Monofunctional C1-tetrahydrofolate synthase, mitochondrial OS=Homo sapiens GN=MTHFD1L PE=1 SV=1 - [A0A087WVM4_HUMAN]	5.79051	2.63	2	2	6.40772	2.41	2	2	8.11136	3.5	3	3	913	99.2493	7.26904
Q7KZ85	Transcription elongation factor SPT6 OS=Homo sapiens GN=SUPT6H PE=1 SV=2 - [SPT6H_HUMAN]	25.423	6.32	6	7	17.6005	4.69	4	4	10.0759	3.94	3	3	1726	198.949	4.90674
Q969Y2-3	Isoform 3 of tRNA modification GTPase GTPBP3, mitochondrial OS=Homo sapiens GN=GTPBP3 - [GTPB3_HUMAN]	6.86845	7.86	2	2									471	49.8161	6.80029
P27816-6	Isoform 6 of Microtubule-associated protein 4 OS=Homo sapiens GN=MAP4 - [MAP4_HUMAN]									2.67962	2.2	2	2	1135	119.884	6.22705
Q96KR1	Zinc finger RNA-binding protein OS=Homo sapiens GN=ZFR PE=1 SV=2 - [ZFR_HUMAN]	11.6591	4.1	3	3	15.8302	5.68	4	4					1074	116.939	9.0415
Q9UER7-3	Isoform 3 of Death domain-associated protein 6 OS=Homo sapiens GN=DAXX - [DAXX_HUMAN]	6.26945	5.56	2	2	9.37594	7.82	3	3					665	73.5443	4.91943
O95163	Elongator complex protein 1 OS=Homo sapiens GN=IKBKAP PE=1 SV=3 - [ELP1_HUMAN]	12.206	4.5	4	4									1332	150.159	5.93506
Q96DF8	Protein DGCR14 OS=Homo sapiens GN=DGCR14 PE=1 SV=1 - [DGC14_HUMAN]													476	52.5358	7.56201
Q7Z2W4	Zinc finger CCCH-type antiviral protein 1 OS=Homo sapiens GN=ZC3HAV1 PE=1 SV=3 - [ZCCHV_HUMAN]	9.04516	4.32	3	3					10.4979	5.1	4	4	902	101.367	8.39697
O94842-3	Isoform 3 of TOX high mobility group box family member 4 OS=Homo sapiens GN=TOX4 - [TOX4_HUMAN]	6.33752	3.87	2	2									595	63.5549	5.12256
Q9NVI1	Fanconi anemia group I protein OS=Homo sapiens GN=FANCI PE=1 SV=4 - [FANCI_HUMAN]	20.1589	7.68	8	8									1328	149.229	6.7417
P61962	DDB1- and CUL4-associated factor 7 OS=Homo sapiens GN=DCAF7 PE=1 SV=1 - [DCAF7_HUMAN]	3.17648	7.6	2	2					3.34681	7.6	2	2	342	38.9011	5.51611
O00170	AH receptor-interacting protein OS=Homo sapiens GN=AIP PE=1 SV=2 - [AIP_HUMAN]	6.30994	7.58	2	2									330	37.6121	6.29053
Q9UKA2	F-box/LRR-repeat protein 4 OS=Homo sapiens GN=FBXL4 PE=1 SV=2 - [FBXL4_HUMAN]	9.80244	5.8	3	3	16.5105	7.57	4	5					621	70.0511	6.52197
A0A0A0MSZ9	Cleavage stimulation factor subunit 1 (Fragment) OS=Homo sapiens GN=CSTF1 PE=1 SV=1 - [A0A0A0MSZ9_HUMAN]													345	38.4239	5.97314
P53350	Serine/threonine-protein kinase PLK1 OS=Homo sapiens GN=PLK1 PE=1 SV=1 - [PLK1_HUMAN]													603	68.2116	8.90967
Q658Y4	Protein FAM91A1 OS=Homo sapiens GN=FAM91A1 PE=1 SV=3 - [F91A1_HUMAN]									5.4537	3.46	2	2	838	93.8497	6.39209
B1AHB1	DNA helicase OS=Homo sapiens GN=MCM5 PE=1 SV=1 - [B1AHB1_HUMAN]	8.33273	5.21	3	3									691	77.5437	8.60205
E7EUH7	Pseudouridylate synthase 7 homolog OS=Homo sapiens GN=PUS7 PE=1 SV=1 - [E7EUH7_HUMAN]									6.6198	7.37	2	2	448	50.5207	5.80811
Q86TB9-2	Isoform 2 of Protein PAT1 homolog 1 OS=Homo sapiens GN=PATL1 - [PATL1_HUMAN]					5.50112	4.78	2	2	3.07002	4.31	2	2	627	70.594	9.68604
O95785	Protein Wiz OS=Homo sapiens GN=WIZ PE=1 SV=2 - [WIZ_HUMAN]					9.34916	2.97	3	3					1651	178.563	6.85889
P0CG39	POTE ankyrin domain family member J OS=Homo sapiens GN=POTEJ PE=3 SV=1 - [POTEJ_HUMAN]	38.9797	5.11	5	11	38.5003	5.11	5	11	22.3942	3.37	4	6	1038	117.315	5.97314
Q96ST3	Paired amphipathic helix protein Sin3a OS=Homo sapiens GN=SIN3A PE=1 SV=2 - [SIN3A_HUMAN]	6.37994	2.91	2	2	8.89601	4.4	3	3	4.69614	1.81	2	2	1273	145.085	7.25439
G3V3R6	Galectin OS=Homo sapiens GN=LGALS3 PE=1 SV=1 - [G3V3R6_HUMAN]					2.09212	7.3	2	2					233	24.0709	9.39307
Q13835-2	Isoform 1 of Plakophilin-1 OS=Homo sapiens GN=PKP1 - [PKP1_HUMAN]													726	80.4455	8.96826
O43541	Mothers against decapentaplegic homolog 6 OS=Homo sapiens GN=SMAD6 PE=1 SV=2 - [SMAD6_HUMAN]													496	53.4638	8.104
A2SY06	MAP/microtubule affinity-regulating kinase 3 (Fragment) OS=Homo sapiens GN=MARK3 PE=1 SV=1 - [A2SY06_HUMAN]													331	36.6822	9.89111
Q9C0J8	pre-mRNA 3' end processing protein WDR33 OS=Homo sapiens GN=WDR33 PE=1 SV=2 - [WDR33_HUMAN]	3.68112	1.95	2	2	4.0658	2.84	3	3	4.00254	3.67	3	3	1336	145.799	9.17334
F5H8F7	Set1/Ash2 histone methyltransferase complex subunit ASH2 OS=Homo sapiens GN=ASH2L PE=1 SV=1 - [F5H8F7_HUMAN]					6.72571	7.16	2	2					489	55.2894	8.06006
Q92878-3	Isoform 3 of DNA repair protein RAD50 OS=Homo sapiens GN=RAD50 - [RAD50_HUMAN]													1173	138.346	6.55127
Q14151	Scaffold attachment factor B2 OS=Homo sapiens GN=SAFB2 PE=1 SV=1 - [SAFB2_HUMAN]	10.1346	4.3	2	2	12.2692	7.14	4	4					953	107.408	6.16357
Q9H7D7-2	Isoform 2 of WD repeat-containing protein 26 OS=Homo sapiens GN=WDR26 - [WDR26_HUMAN]	6.61378	3.57	2	2	8.83525	7.13	4	4	4.32726	4.5	2	2	645	70.4157	6.15088
Q9Y5B6-2	Isoform 2 of PAX3- and PAX7-binding protein 1 OS=Homo sapiens GN=PAXBP1 - [PAXB1_HUMAN]					11.5813	4.17	3	3					815	93.1128	5.66846
P34932	Heat shock 70 kDa protein 4 OS=Homo sapiens GN=HSPA4 PE=1 SV=4 - [HSP74_HUMAN]	9.00101	3.45	2	4									840	94.2712	5.18604
Q9H9T3-4	Isoform 3 of Elongator complex protein 3 OS=Homo sapiens GN=ELP3 - [ELP3_HUMAN]													428	49.3732	8.68994
H0YLE8	Ras GTPase-activating-like protein IQGAP1 OS=Homo sapiens GN=IQGAP1 PE=1 SV=1 - [H0YLE8_HUMAN]									4.35831	2.95	2	2	1085	124.715	8.76318
Q96EY7	Pentatricopeptide repeat domain-containing protein 3, mitochondrial OS=Homo sapiens GN=PTCD3 PE=1 SV=3 - [PTCD3_HUMAN]									4.76247	5.81	2	2	689	78.4997	6.41748
Q9H814	Phosphorylated adapter RNA export protein OS=Homo sapiens GN=PHAX PE=1 SV=1 - [PHAX_HUMAN]	6.41869	6.85	2	2									394	44.3751	5.40186
P06280	Alpha-galactosidase A OS=Homo sapiens GN=GLA PE=1 SV=1 - [AGAL_HUMAN]	6.05582	6.76	2	2									429	48.7349	5.60498
O60343-2	Isoform 2 of TBC1 domain family member 4 OS=Homo sapiens GN=TBC1D4 - [TBCD4_HUMAN]	6.76748	2.19	2	2									1235	139.468	6.93213
H0YE03	CWF19-like protein 2 (Fragment) OS=Homo sapiens GN=CWF19L2 PE=1 SV=1 - [H0YE03_HUMAN]													553	63.5303	8.98291
Q9BW92	Threonine--tRNA ligase, mitochondrial OS=Homo sapiens GN=TARS2 PE=1 SV=1 - [SYTM_HUMAN]	7.8884	5.29	3	3									718	80.9854	7.29834
Q92600	Cell differentiation protein RCD1 homolog OS=Homo sapiens GN=RQCD1 PE=1 SV=1 - [RCD1_HUMAN]													299	33.6099	8.03076
Q92620	Pre-mRNA-splicing factor ATP-dependent RNA helicase PRP16 OS=Homo sapiens GN=DHX38 PE=1 SV=2 - [PRP16_HUMAN]	5.31513	2.28	2	2	10.4639	5.46	5	6	4.7386	2.44	2	2	1227	140.415	6.53662
O75928-3	Isoform 3 of E3 SUMO-protein ligase PIAS2 OS=Homo sapiens GN=PIAS2 - [PIAS2_HUMAN]													405	45.0277	9.42236
P53621	Coatomer subunit alpha OS=Homo sapiens GN=COPA PE=1 SV=2 - [COPA_HUMAN]	5.59629	2.37	2	2	16.5937	5.8	5	5					1224	138.258	7.66455
P48444-2	Isoform 2 of Coatomer subunit delta OS=Homo sapiens GN=ARCN1 - [COPD_HUMAN]					9.65623	6.62	3	3					423	47.1748	5.59229
Q96CB9-4	Isoform 4 of 5-methylcytosine rRNA methyltransferase NSUN4 OS=Homo sapiens GN=NSUN4 - [NSUN4_HUMAN]									4.80884	6.57	2	2	335	37.3498	6.52197
P57772	Selenocysteine-specific elongation factor OS=Homo sapiens GN=EEFSEC PE=1 SV=4 - [SELB_HUMAN]	7.05633	5.03	2	2									596	65.2631	8.35303
Q7L8L6	FAST kinase domain-containing protein 5, mitochondrial OS=Homo sapiens GN=FASTKD5 PE=1 SV=1 - [FAKD5_HUMAN]													764	86.5186	8.1333
Q8WWC4	m-AAA protease-interacting protein 1, mitochondrial OS=Homo sapiens GN=C2orf47 PE=1 SV=1 - [MAIP1_HUMAN]					4.48964	6.53	2	2					291	32.524	9.17334
Q9NSB2	cRAP KRT84_HUMAN Keratin, type II cuticular Hb4 OS=Homo sapiens GN=KRT84 PE=2 SV=2													600	64.8546	7.73779
Q99707	Methionine synthase OS=Homo sapiens GN=MTR PE=1 SV=2 - [METH_HUMAN]													1265	140.437	5.57959
Q9ULT8	E3 ubiquitin-protein ligase HECTD1 OS=Homo sapiens GN=HECTD1 PE=1 SV=3 - [HECD1_HUMAN]	8.96199	1.99	3	3	13.383	2.8	4	4					2610	289.203	5.35107
P27824	Calnexin OS=Homo sapiens GN=CANX PE=1 SV=2 - [CALX_HUMAN]					2.29833	3.72	2	2					592	67.5259	4.60205
P36551	Oxygen-dependent coproporphyrinogen-III oxidase, mitochondrial OS=Homo sapiens GN=CPOX PE=1 SV=3 - [HEM6_HUMAN]	7.76831	6.39	2	2									454	50.12	8.25049
P13667	Protein disulfide-isomerase A4 OS=Homo sapiens GN=PDIA4 PE=1 SV=2 - [PDIA4_HUMAN]													645	72.887	5.07178
P35637-2	Isoform Short of RNA-binding protein FUS OS=Homo sapiens GN=FUS - [FUS_HUMAN]	7.43785	5.9	2	2									525	53.3228	9.36377
P15170-2	Isoform 2 of Eukaryotic peptide chain release factor GTP-binding subunit ERF3A OS=Homo sapiens GN=GSPT1 - [ERF3A_HUMAN]													636	68.5571	5.32568
Q7KZI7-10	Isoform 10 of Serine/threonine-protein kinase MARK2 OS=Homo sapiens GN=MARK2 - [MARK2_HUMAN]													686	77.0206	9.70068
G8JLG2	Corneodesmosin OS=Homo sapiens GN=CDSN PE=1 SV=1 - [G8JLG2_HUMAN]													529	51.5753	8.44092
Q9NVM9	Protein asunder homolog OS=Homo sapiens GN=ASUN PE=1 SV=2 - [ASUN_HUMAN]													706	80.1743	6.69775
Q9P289-2	Isoform 2 of Serine/threonine-protein kinase 26 OS=Homo sapiens GN=STK26 - [STK26_HUMAN]													339	37.7462	6.0874
O75306-2	Isoform 2 of NADH dehydrogenase [ubiquinone] iron-sulfur protein 2, mitochondrial OS=Homo sapiens GN=NDUFS2 - [NDUS2_HUMAN]	5.83009	6.13	2	2									457	51.8185	8.14795
Q8NBJ5	Procollagen galactosyltransferase 1 OS=Homo sapiens GN=COLGALT1 PE=1 SV=1 - [GT251_HUMAN]													622	71.5905	7.31299
Q7Z5H3-4	Isoform 4 of Rho GTPase-activating protein 22 OS=Homo sapiens GN=ARHGAP22 - [RHG22_HUMAN]					5.86344	6.07	2	2					494	52.6647	9.15869
Q96SB8	Structural maintenance of chromosomes protein 6 OS=Homo sapiens GN=SMC6 PE=1 SV=2 - [SMC6_HUMAN]					14.3406	6.05	3	3					1091	126.246	6.99072
O43592	Exportin-T OS=Homo sapiens GN=XPOT PE=1 SV=2 - [XPOT_HUMAN]	12.4198	6.03	5	5	2.04946	2.49	2	2					962	109.893	5.38916
G3V529	ATP-dependent RNA helicase DDX24 OS=Homo sapiens GN=DDX24 PE=1 SV=1 - [G3V529_HUMAN]	2.19543	6	2	2									816	91.4239	8.82178
A8MUX0	Keratin-associated protein 16-1 OS=Homo sapiens GN=KRTAP16-1 PE=3 SV=1 - [KR161_HUMAN]					4.79463	6	2	2					517	53.8732	5.38916
O60934	Nibrin OS=Homo sapiens GN=NBN PE=1 SV=1 - [NBN_HUMAN]													754	84.906	6.90283
E7EN95	Filamin-B OS=Homo sapiens GN=FLNB PE=1 SV=1 - [E7EN95_HUMAN]													2409	256.121	5.73193
Q9Y4X5	E3 ubiquitin-protein ligase ARIH1 OS=Homo sapiens GN=ARIH1 PE=1 SV=2 - [ARI1_HUMAN]	7.07425	5.92	3	3									557	64.0758	5.08447
Q06265-3	Isoform 3 of Exosome complex component RRP45 OS=Homo sapiens GN=EXOSC9 - [EXOS9_HUMAN]					6.74043	5.92	2	2					355	39.2101	5.05908
Q6P996-3	Isoform 3 of Pyridoxal-dependent decarboxylase domain-containing protein 1 OS=Homo sapiens GN=PDXDC1 - [PDXD1_HUMAN]	7.60291	5.88	3	3									697	76.4992	5.47803
Q96RE7	Nucleus accumbens-associated protein 1 OS=Homo sapiens GN=NACC1 PE=1 SV=1 - [NACC1_HUMAN]													527	57.2218	5.74463
Q12996	Cleavage stimulation factor subunit 3 OS=Homo sapiens GN=CSTF3 PE=1 SV=1 - [CSTF3_HUMAN]													717	82.8687	8.11865
Q9BYB4	Guanine nucleotide-binding protein subunit beta-like protein 1 OS=Homo sapiens GN=GNB1L PE=1 SV=2 - [GNB1L_HUMAN]													327	35.5951	7.97217
C9JG97	Angio-associated migratory cell protein OS=Homo sapiens GN=AAMP PE=1 SV=1 - [C9JG97_HUMAN]													415	44.6647	4.61475
Q86XN7-2	Isoform 2 of Proline and serine-rich protein 1 OS=Homo sapiens GN=PROSER1 - [PRSR1_HUMAN]													922	93.0827	8.99756
Q07666-2	Isoform 2 of KH domain-containing, RNA-binding, signal transduction-associated protein 1 OS=Homo sapiens GN=KHDRBS1 - [KHDR1_HUMAN]	7.35748	5.74	2	3									418	45.832	7.57666
Q3SY84	Keratin, type II cytoskeletal 71 OS=Homo sapiens GN=KRT71 PE=1 SV=3 - [K2C71_HUMAN]													523	57.256	6.60986
Q86X55-2	Isoform 2 of Histone-arginine methyltransferase CARM1 OS=Homo sapiens GN=CARM1 - [CARM1_HUMAN]													384	41.8578	5.96045
Q12965	Unconventional myosin-Ie OS=Homo sapiens GN=MYO1E PE=1 SV=2 - [MYO1E_HUMAN]													1108	126.982	8.92432
E9PN76	RING finger protein 214 OS=Homo sapiens GN=RNF214 PE=1 SV=1 - [E9PN76_HUMAN]													513	57.5347	7.63525
P0DN79	Cystathionine beta-synthase-like protein OS=Homo sapiens GN=CBSL PE=1 SV=1 - [CBSL_HUMAN]	6.1338	4.36	2	2									551	60.5482	6.65381
O43167	Zinc finger and BTB domain-containing protein 24 OS=Homo sapiens GN=ZBTB24 PE=1 SV=2 - [ZBT24_HUMAN]													697	78.2328	7.60596
Q13127	RE1-silencing transcription factor OS=Homo sapiens GN=REST PE=1 SV=3 - [REST_HUMAN]													1097	121.795	6.7417
Q13433	Zinc transporter ZIP6 OS=Homo sapiens GN=SLC39A6 PE=1 SV=3 - [S39A6_HUMAN]					10.7817	5.56	3	3					755	84.9933	6.94678
Q9BZH6	WD repeat-containing protein 11 OS=Homo sapiens GN=WDR11 PE=1 SV=1 - [WDR11_HUMAN]									4.05965	3.43	2	2	1224	136.598	6.91748
N0DVX5	DBF4-type zinc finger-containing protein 2 OS=Homo sapiens GN=ZDBF2 PE=1 SV=1 - [N0DVX5_HUMAN]													2352	264.891	6.11279
Q13596-2	Isoform 1A of Sorting nexin-1 OS=Homo sapiens GN=SNX1 - [SNX1_HUMAN]													457	51.7805	5.64307
Q9UK96	F-box only protein 10 OS=Homo sapiens GN=FBXO10 PE=1 SV=3 - [FBX10_HUMAN]	10.9386	5.44	4	4									956	105.129	8.1333
P13796	Plastin-2 OS=Homo sapiens GN=LCP1 PE=1 SV=6 - [PLSL_HUMAN]													627	70.2439	5.42725
Q8N9T8	Protein KRI1 homolog OS=Homo sapiens GN=KRI1 PE=1 SV=3 - [KRI1_HUMAN]	6.49975	5.41	2	2									703	82.5475	5.13525
P50750	Cyclin-dependent kinase 9 OS=Homo sapiens GN=CDK9 PE=1 SV=3 - [CDK9_HUMAN]	6.02225	5.38	2	2	4.82453	5.38	2	2					372	42.7502	8.79248
Q9Y678	Coatomer subunit gamma-1 OS=Homo sapiens GN=COPG1 PE=1 SV=1 - [COPG1_HUMAN]	5.34985	3.66	2	2	6.99401	3.66	2	2	6.02508	3.66	2	2	874	97.6555	5.46533
Q86SJ6	Desmoglein-4 OS=Homo sapiens GN=DSG4 PE=1 SV=1 - [DSG4_HUMAN]					4.93549	5.38	4	4					1040	113.751	4.56396
O43172-2	Isoform 2 of U4/U6 small nuclear ribonucleoprotein Prp4 OS=Homo sapiens GN=PRPF4 - [PRP4_HUMAN]	7.26482	5.37	2	2	6.26647	5.37	2	2					521	58.2843	7.41553
Q8TDY2-2	Isoform 2 of RB1-inducible coiled-coil protein 1 OS=Homo sapiens GN=RB1CC1 - [RBCC1_HUMAN]					11.3078	3.21	3	3	10.6279	2.89	4	4	1591	182.732	5.42725
Q9Y5A9-2	Isoform 2 of YTH domain-containing family protein 2 OS=Homo sapiens GN=YTHDF2 - [YTHD2_HUMAN]													529	56.8421	8.93896
Q9Y2X3	Nucleolar protein 58 OS=Homo sapiens GN=NOP58 PE=1 SV=1 - [NOP58_HUMAN]													529	59.5405	8.92432
Q14203-5	Isoform 5 of Dynactin subunit 1 OS=Homo sapiens GN=DCTN1 - [DCTN1_HUMAN]													1139	126.654	5.42725
Q7KZF4	Staphylococcal nuclease domain-containing protein 1 OS=Homo sapiens GN=SND1 PE=1 SV=1 - [SND1_HUMAN]	8.87087	5.27	3	3	5.46749	3.19	2	2	11.5161	5.27	3	5	910	101.934	7.1665
Q9H7S9	Zinc finger protein 703 OS=Homo sapiens GN=ZNF703 PE=1 SV=1 - [ZN703_HUMAN]	5.5749	5.25	2	2									590	58.1859	8.79248
P00390-5	Isoform 4 of Glutathione reductase, mitochondrial OS=Homo sapiens GN=GSR - [GSHR_HUMAN]													440	47.2372	8.74854
Q8TCU4-3	Isoform 3 of Alstrom syndrome protein 1 OS=Homo sapiens GN=ALMS1 - [ALMS1_HUMAN]													3858	424.877	5.98584
O43823	A-kinase anchor protein 8 OS=Homo sapiens GN=AKAP8 PE=1 SV=1 - [AKAP8_HUMAN]	5.98491	5.2	2	2									692	76.0611	5.14795
H0Y488	AT-rich interactive domain-containing protein 1A OS=Homo sapiens GN=ARID1A PE=1 SV=2 - [H0Y488_HUMAN]					12.1707	3.42	3	3	4.42632	1	2	2	1901	205.703	6.72705
O14545	TRAF-type zinc finger domain-containing protein 1 OS=Homo sapiens GN=TRAFD1 PE=1 SV=1 - [TRAD1_HUMAN]													582	64.8001	5.2876
Q9HCC0-2	Isoform 2 of Methylcrotonoyl-CoA carboxylase beta chain, mitochondrial OS=Homo sapiens GN=MCCC2 - [MCCB_HUMAN]	6.40557	5.14	2	2									525	57.4824	7.7085
Q6P9A2	Polypeptide N-acetylgalactosaminyltransferase 18 OS=Homo sapiens GN=GALNT18 PE=2 SV=2 - [GLT18_HUMAN]													607	69.5163	6.49365
P28370-2	Isoform 2 of Probable global transcription activator SNF2L1 OS=Homo sapiens GN=SMARCA1 - [SMCA1_HUMAN]					6.52163	3.17	3	3	9.33535	3.93	4	4	1042	121.065	8.17725
Q9ULW0	Targeting protein for Xklp2 OS=Homo sapiens GN=TPX2 PE=1 SV=2 - [TPX2_HUMAN]													747	85.6	9.23193
O43815-2	Isoform 2 of Striatin OS=Homo sapiens GN=STRN - [STRN_HUMAN]					8.37844	5.06	2	2					731	80.711	5.17334
O00567	Nucleolar protein 56 OS=Homo sapiens GN=NOP56 PE=1 SV=4 - [NOP56_HUMAN]													594	66.0087	9.18799
Q7Z417	Nuclear fragile X mental retardation-interacting protein 2 OS=Homo sapiens GN=NUFIP2 PE=1 SV=1 - [NUFP2_HUMAN]													695	76.0747	8.70459
O94913	Pre-mRNA cleavage complex 2 protein Pcf11 OS=Homo sapiens GN=PCF11 PE=1 SV=3 - [PCF11_HUMAN]									5.60718	1.54	2	2	1555	172.944	8.48486
Q14978-3	Isoform 3 of Nucleolar and coiled-body phosphoprotein 1 OS=Homo sapiens GN=NOLC1 - [NOLC1_HUMAN]					5.57626	5	2	2					700	73.7017	9.46631
Q03252	Lamin-B2 OS=Homo sapiens GN=LMNB2 PE=1 SV=4 - [LMNB2_HUMAN]													620	69.9057	5.59229
Q8WX92	Negative elongation factor B OS=Homo sapiens GN=NELFB PE=1 SV=1 - [NELFB_HUMAN]													580	65.6554	6.12549
Q6PJG6	BRCA1-associated ATM activator 1 OS=Homo sapiens GN=BRAT1 PE=1 SV=2 - [BRAT1_HUMAN]													821	88.0629	5.2749
Q9Y5Q9	General transcription factor 3C polypeptide 3 OS=Homo sapiens GN=GTF3C3 PE=1 SV=1 - [TF3C3_HUMAN]	4.93383	2.26	2	2	5.82382	2.26	2	2	6.53066	2.71	2	2	886	101.208	5.07178
O75400-2	Isoform 2 of Pre-mRNA-processing factor 40 homolog A OS=Homo sapiens GN=PRPF40A - [PR40A_HUMAN]	8.52809	4.95	3	3	10.1078	4.95	3	3	4.59171	3.23	2	2	930	105.86	7.98682
Q15637-4	Isoform 4 of Splicing factor 1 OS=Homo sapiens GN=SF1 - [SF01_HUMAN]	5.09133	4.93	2	2									548	59.6739	9.49561
P01859	Ig gamma-2 chain C region OS=Homo sapiens GN=IGHG2 PE=1 SV=2 - [IGHG2_HUMAN]													326	35.8778	7.59131
A0A087WWS1	THO complex subunit 1 OS=Homo sapiens GN=THOC1 PE=1 SV=1 - [A0A087WWS1_HUMAN]	6.48939	3.35	2	2	8.19295	4.87	3	3					657	75.6045	4.98291
Q9BTY7	Protein HGH1 homolog OS=Homo sapiens GN=HGH1 PE=1 SV=1 - [HGH1_HUMAN]													390	42.1027	4.80518
Q9C0C7-6	Isoform 6 of Activating molecule in BECN1-regulated autophagy protein 1 OS=Homo sapiens GN=AMBRA1 - [AMRA1_HUMAN]													761	84.3769	7.43018
Q96GA3	Protein LTV1 homolog OS=Homo sapiens GN=LTV1 PE=1 SV=1 - [LTV1_HUMAN]					4.26342	4.84	2	2					475	54.8212	4.90674
O60701-3	Isoform 3 of UDP-glucose 6-dehydrogenase OS=Homo sapiens GN=UGDH - [UGDH_HUMAN]	5.84521	4.79	2	2					6.19904	4.79	2	2	397	44.3869	7.6792
Q15021	Condensin complex subunit 1 OS=Homo sapiens GN=NCAPD2 PE=1 SV=3 - [CND1_HUMAN]													1401	157.082	6.60986
P33176	Kinesin-1 heavy chain OS=Homo sapiens GN=KIF5B PE=1 SV=1 - [KINH_HUMAN]									8.45317	4.78	3	3	963	109.617	6.50732
K7EJ08	SEC14-like protein 1 (Fragment) OS=Homo sapiens GN=SEC14L1 PE=1 SV=1 - [K7EJ08_HUMAN]													445	51.3464	7.25439
F1T0I1	Protein transport protein Sec16A OS=Homo sapiens GN=SEC16A PE=1 SV=1 - [F1T0I1_HUMAN]	1.96992	0.77	2	2	7.9422	1.71	2	2					2334	249.328	5.84619
Q3YEC7	Rab-like protein 6 OS=Homo sapiens GN=RABL6 PE=1 SV=2 - [RABL6_HUMAN]									5.31119	4.66	2	2	729	79.4996	5.22412
Q8WWM7-6	Isoform 6 of Ataxin-2-like protein OS=Homo sapiens GN=ATXN2L - [ATX2L_HUMAN]	5.52648	3.72	2	2									968	102.831	8.63135
M0QY97	Zinc finger CCCH domain-containing protein 4 (Fragment) OS=Homo sapiens GN=ZC3H4 PE=1 SV=1 - [M0QY97_HUMAN]					7.95507	4.62	2	2					910	95.4765	7.32764
Q14527-2	Isoform 2 of Helicase-like transcription factor OS=Homo sapiens GN=HLTF - [HLTF_HUMAN]													887	99.8557	8.68994
P43246-2	Isoform 2 of DNA mismatch repair protein Msh2 OS=Homo sapiens GN=MSH2 - [MSH2_HUMAN]	1.92615	4.61	3	3									868	97.2609	5.75732
Q9H2P0	Activity-dependent neuroprotector homeobox protein OS=Homo sapiens GN=ADNP PE=1 SV=1 - [ADNP_HUMAN]	7.90034	4.54	3	3									1102	123.485	7.34229
P19367-4	Isoform 4 of Hexokinase-1 OS=Homo sapiens GN=HK1 - [HXK1_HUMAN]	9.47772	4.53	4	4									905	101.02	6.90283
Q86VM9-2	Isoform 2 of Zinc finger CCCH domain-containing protein 18 OS=Homo sapiens GN=ZC3H18 - [ZCH18_HUMAN]					7.3647	4.49	2	2					757	84.0491	5.61768
P04843	Dolichyl-diphosphooligosaccharide--protein glycosyltransferase subunit 1 OS=Homo sapiens GN=RPN1 PE=1 SV=1 - [RPN1_HUMAN]													607	68.5268	6.37939
Q14692	Ribosome biogenesis protein BMS1 homolog OS=Homo sapiens GN=BMS1 PE=1 SV=1 - [BMS1_HUMAN]													1282	145.716	6.44287
Q96RN5-3	Isoform 3 of Mediator of RNA polymerase II transcription subunit 15 OS=Homo sapiens GN=MED15 - [MED15_HUMAN]													677	75.8797	9.29053
Q08380	Galectin-3-binding protein OS=Homo sapiens GN=LGALS3BP PE=1 SV=1 - [LG3BP_HUMAN]													585	65.2893	5.2749
F5H6X6	Neutral alpha-glucosidase AB OS=Homo sapiens GN=GANAB PE=1 SV=1 - [F5H6X6_HUMAN]									6.0985	4.25	2	2	847	96.1558	5.71924
Q9NTI5-2	Isoform 2 of Sister chromatid cohesion protein PDS5 homolog B OS=Homo sapiens GN=PDS5B - [PDS5B_HUMAN]													1391	158.18	8.5874
Q9UPN7	Serine/threonine-protein phosphatase 6 regulatory subunit 1 OS=Homo sapiens GN=PPP6R1 PE=1 SV=5 - [PP6R1_HUMAN]	11.7113	4.2	2	3									881	96.6637	4.55127
Q9NZB2-4	Isoform D of Constitutive coactivator of PPAR-gamma-like protein 1 OS=Homo sapiens GN=FAM120A - [F120A_HUMAN]					4.92389	4.2	3	5					1072	117.332	8.86572
Q13228-2	Isoform 2 of Selenium-binding protein 1 OS=Homo sapiens GN=SELENBP1 - [SBP1_HUMAN]					1.74057	4.17	2	2					408	45.3202	6.41748
Q9Y6D6	Brefeldin A-inhibited guanine nucleotide-exchange protein 1 OS=Homo sapiens GN=ARFGEF1 PE=1 SV=2 - [BIG1_HUMAN]													1849	208.635	5.84619
O43290	U4/U6.U5 tri-snRNP-associated protein 1 OS=Homo sapiens GN=SART1 PE=1 SV=1 - [SNUT1_HUMAN]	6.18659	4.13	2	2									800	90.2003	6.12549
P18206-2	Isoform 1 of Vinculin OS=Homo sapiens GN=VCL - [VINC_HUMAN]	10.3231	4.13	3	3									1066	116.649	6.0874
A0A0J9YW64	Dedicator of cytokinesis protein 11 (Fragment) OS=Homo sapiens GN=DOCK11 PE=1 SV=1 - [A0A0J9YW64_HUMAN]									12.3206	2.94	4	4	1902	218.048	7.72314
G8JLH2	M-phase inducer phosphatase 2 OS=Homo sapiens GN=CDC25B PE=1 SV=1 - [G8JLH2_HUMAN]	5.09939	4.09	2	2									489	55.9248	6.97607
Q9Y5T5-3	Isoform 3 of Ubiquitin carboxyl-terminal hydrolase 16 OS=Homo sapiens GN=USP16 - [UBP16_HUMAN]					6.15057	4.08	2	3					808	91.812	6.78564
P41002	Cyclin-F OS=Homo sapiens GN=CCNF PE=1 SV=2 - [CCNF_HUMAN]	8.57258	4.07	3	3									786	87.5841	6.32861
H7C5W6	HEAT repeat-containing protein 5A (Fragment) OS=Homo sapiens GN=HEATR5A PE=1 SV=1 - [H7C5W6_HUMAN]													1599	174.022	6.07471
P31629	Transcription factor HIVEP2 OS=Homo sapiens GN=HIVEP2 PE=1 SV=2 - [ZEP2_HUMAN]	17.7439	4.05	5	5	8.29399	1.72	2	4					2446	268.885	6.96143
P24928	DNA-directed RNA polymerase II subunit RPB1 OS=Homo sapiens GN=POLR2A PE=1 SV=2 - [RPB1_HUMAN]	4.20747	1.37	2	2									1970	217.039	7.37158
O60264	SWI/SNF-related matrix-associated actin-dependent regulator of chromatin subfamily A member 5 OS=Homo sapiens GN=SMARCA5 PE=1 SV=1 - [SMCA5_HUMAN]	5.44138	2	2	2	3.13594	1.71	2	2	5.70306	2.85	3	3	1052	121.828	8.08936
Q6PCB5-2	Isoform 2 of Round spermatid basic protein 1-like protein OS=Homo sapiens GN=RSBN1L - [RSBNL_HUMAN]					4.8337	3.99	2	2					576	65.5405	5.90967
Q9BQI3-2	Isoform 2 of Eukaryotic translation initiation factor 2-alpha kinase 1 OS=Homo sapiens GN=EIF2AK1 - [E2AK1_HUMAN]	6.06124	3.97	2	2									629	70.9911	5.98584
Q8WVC0-2	Isoform 2 of RNA polymerase-associated protein LEO1 OS=Homo sapiens GN=LEO1 - [LEO1_HUMAN]					5.89276	3.96	2	2					606	67.9637	4.50049
P00747	Plasminogen OS=Homo sapiens GN=PLG PE=1 SV=2 - [PLMN_HUMAN]	2.03029	1.85	2	2									810	90.5102	7.23975
Q5VTR2	E3 ubiquitin-protein ligase BRE1A OS=Homo sapiens GN=RNF20 PE=1 SV=2 - [BRE1A_HUMAN]									6.95025	2.46	2	2	975	113.592	5.93506
Q8IUR7-6	Isoform 6 of Armadillo repeat-containing protein 8 OS=Homo sapiens GN=ARMC8 - [ARMC8_HUMAN]													385	42.9564	7.21045
Q9ULF5	Zinc transporter ZIP10 OS=Homo sapiens GN=SLC39A10 PE=1 SV=2 - [S39AA_HUMAN]					8.48738	3.85	3	3					831	94.0727	6.75635
O43818	U3 small nucleolar RNA-interacting protein 2 OS=Homo sapiens GN=RRP9 PE=1 SV=1 - [U3IP2_HUMAN]	6.41552	3.79	2	2									475	51.8085	7.85498
Q5T8C6	Cell division cycle protein 16 homolog OS=Homo sapiens GN=CDC16 PE=1 SV=1 - [Q5T8C6_HUMAN]					4.62839	3.79	2	2					475	54.669	5.42725
Q9HCE1-2	Isoform 2 of Putative helicase MOV-10 OS=Homo sapiens GN=MOV10 - [MOV10_HUMAN]	5.18362	3.78	3	3									900	101.533	9.20264
P16383-2	Isoform 2 of GC-rich sequence DNA-binding factor 2 OS=Homo sapiens GN=GCFC2 - [GCFC2_HUMAN]													743	84.7942	6.20166
O94906-2	Isoform 2 of Pre-mRNA-processing factor 6 OS=Homo sapiens GN=PRPF6 - [PRP6_HUMAN]	5.60598	2.33	2	2	7.10193	2.77	2	2	5.66988	2.77	2	2	901	102.364	8.26514
Q7Z4V5-2	Isoform 2 of Hepatoma-derived growth factor-related protein 2 OS=Homo sapiens GN=HDGFRP2 - [HDGR2_HUMAN]													670	74.1852	7.48877
Q04721	Neurogenic locus notch homolog protein 2 OS=Homo sapiens GN=NOTCH2 PE=1 SV=3 - [NOTC2_HUMAN]													2471	265.226	5.13525
Q9BXW9	Fanconi anemia group D2 protein OS=Homo sapiens GN=FANCD2 PE=1 SV=2 - [FACD2_HUMAN]	4.94285	3.72	3	3									1451	164.025	5.88428
Q9ULK4-2	Isoform 2 of Mediator of RNA polymerase II transcription subunit 23 OS=Homo sapiens GN=MED23 - [MED23_HUMAN]													886	100.769	7.6499
O60568	Procollagen-lysine,2-oxoglutarate 5-dioxygenase 3 OS=Homo sapiens GN=PLOD3 PE=1 SV=1 - [PLOD3_HUMAN]									5.18221	3.66	2	3	738	84.7315	6.04932
H7C1J4	Chromosome 6 open reading frame 107, isoform CRA_b OS=Homo sapiens GN=UHRF1BP1 PE=1 SV=1 - [H7C1J4_HUMAN]													1400	154.622	6.13818
Q96MU7-2	Isoform 2 of YTH domain-containing protein 1 OS=Homo sapiens GN=YTHDC1 - [YTDC1_HUMAN]	4.81992	3.53	2	2									709	82.6422	5.96045
Q9ULV3-5	Isoform 5 of Cip1-interacting zinc finger protein OS=Homo sapiens GN=CIZ1 - [CIZ1_HUMAN]													797	88.4648	6.03662
P14625	Endoplasmin OS=Homo sapiens GN=HSP90B1 PE=1 SV=1 - [ENPL_HUMAN]	8.22071	1.74	2	2	12.0383	1.74	2	3	10.7653	1.74	2	3	803	92.4113	4.84326
Q86X10-2	Isoform 2 of Ral GTPase-activating protein subunit beta OS=Homo sapiens GN=RALGAPB - [RLGPB_HUMAN]									6.26007	3.46	2	2	1273	141.776	6.81494
Q14997	Proteasome activator complex subunit 4 OS=Homo sapiens GN=PSME4 PE=1 SV=2 - [PSME4_HUMAN]	9.01749	3.42	4	4									1843	211.199	6.90283
O75155-2	Isoform 2 of Cullin-associated NEDD8-dissociated protein 2 OS=Homo sapiens GN=CAND2 - [CAND2_HUMAN]	4.71899	3.4	3	3									1119	122.586	5.87158
Q8NB90-3	Isoform 3 of Spermatogenesis-associated protein 5 OS=Homo sapiens GN=SPATA5 - [SPAT5_HUMAN]									2.70415	3.3	2	2	696	75.6793	5.94775
P35580	Myosin-10 OS=Homo sapiens GN=MYH10 PE=1 SV=3 - [MYH10_HUMAN]													1976	228.858	5.5415
E7EQR4	Ezrin OS=Homo sapiens GN=EZR PE=1 SV=3 - [E7EQR4_HUMAN]													586	69.3287	6.16357
P49588	Alanine--tRNA ligase, cytoplasmic OS=Homo sapiens GN=AARS PE=1 SV=2 - [SYAC_HUMAN]	5.77648	3.2	2	2									968	106.743	5.52881
Q14623	Indian hedgehog protein OS=Homo sapiens GN=IHH PE=1 SV=4 - [IHH_HUMAN]													411	45.2223	8.76318
P46087-2	Isoform 2 of Probable 28S rRNA (cytosine(4447)-C(5))-methyltransferase OS=Homo sapiens GN=NOP2 - [NOP2_HUMAN]	5.00107	3.09	2	2									808	88.9189	9.23193
Q3BDU5	Prelamin-A/C OS=Homo sapiens GN=LMNA PE=1 SV=1 - [Q3BDU5_HUMAN]													487	55.6048	6.65381
Q5M9N0	Coiled-coil domain-containing protein 158 OS=Homo sapiens GN=CCDC158 PE=2 SV=2 - [CD158_HUMAN]									2.01095	3.05	2	2	1113	127.062	6.45557
Q8WVM7-2	Isoform 2 of Cohesin subunit SA-1 OS=Homo sapiens GN=STAG1 - [STAG1_HUMAN]	4.04334	1.23	2	2	4.21148	1.23	2	2	2.30384	1.56	2	3	1221	140.001	5.45264
H0YFS7	Sal-like protein 2 (Fragment) OS=Homo sapiens GN=SALL2 PE=1 SV=2 - [H0YFS7_HUMAN]	7.10583	2.99	2	2									902	94.9535	6.20166
Q12789-3	Isoform 2 of General transcription factor 3C polypeptide 1 OS=Homo sapiens GN=GTF3C1 - [TF3C1_HUMAN]					5.76022	1.44	2	2					2084	236.129	7.51807
Q9H9Y6-4	Isoform 4 of DNA-directed RNA polymerase I subunit RPA2 OS=Homo sapiens GN=POLR1B - [RPA2_HUMAN]	5.91456	2.92	2	2									924	104.431	7.04932
P35241	Radixin OS=Homo sapiens GN=RDX PE=1 SV=1 - [RADI_HUMAN]													583	68.5214	6.3667
Q9Y4R8	Telomere length regulation protein TEL2 homolog OS=Homo sapiens GN=TELO2 PE=1 SV=2 - [TELO2_HUMAN]	5.38338	2.87	2	2									837	91.6892	5.75732
O75448-2	Isoform 2 of Mediator of RNA polymerase II transcription subunit 24 OS=Homo sapiens GN=MED24 - [MED24_HUMAN]													976	108.867	6.87354
F5H212	Zinc finger protein 40 OS=Homo sapiens GN=HIVEP1 PE=1 SV=2 - [F5H212_HUMAN]	16.822	2.83	5	5	9.47238	2.1	4	4					2717	296.488	7.81104
P22735	Protein-glutamine gamma-glutamyltransferase K OS=Homo sapiens GN=TGM1 PE=1 SV=4 - [TGM1_HUMAN]													817	89.7303	6.03662
O14980	Exportin-1 OS=Homo sapiens GN=XPO1 PE=1 SV=1 - [XPO1_HUMAN]	3.39045	2.8	2	2									1071	123.306	6.06201
Q8N1F7-2	Isoform 2 of Nuclear pore complex protein Nup93 OS=Homo sapiens GN=NUP93 - [NUP93_HUMAN]	4.68997	2.73	2	2									696	79.8317	6.17627
O75592-2	Isoform 2 of E3 ubiquitin-protein ligase MYCBP2 OS=Homo sapiens GN=MYCBP2 - [MYCB2_HUMAN]	24.3873	2.7	10	10									4637	509.383	7.03467
O75182-2	Isoform 2 of Paired amphipathic helix protein Sin3b OS=Homo sapiens GN=SIN3B - [SIN3B_HUMAN]	3.739	2.65	2	2	4.20419	2.65	2	2					1130	129.278	6.97607
Q9BSJ8	Extended synaptotagmin-1 OS=Homo sapiens GN=ESYT1 PE=1 SV=1 - [ESYT1_HUMAN]													1104	122.78	5.8335
O15020-2	Isoform 2 of Spectrin beta chain, non-erythrocytic 2 OS=Homo sapiens GN=SPTBN2 - [SPTN2_HUMAN]					9.46893	1.4	3	3					2365	268.143	6.11279
Q99996-5	Isoform 5 of A-kinase anchor protein 9 OS=Homo sapiens GN=AKAP9 - [AKAP9_HUMAN]					21.2932	2.62	9	9	0	0.39	2	2	3857	447.476	4.98291
Q9H8V3-2	Isoform 2 of Protein ECT2 OS=Homo sapiens GN=ECT2 - [ECT2_HUMAN]													882	99.8582	7.60596
Q14204	Cytoplasmic dynein 1 heavy chain 1 OS=Homo sapiens GN=DYNC1H1 PE=1 SV=5 - [DYHC1_HUMAN]													4646	532.072	6.40479
Q9UMZ2-6	Isoform 5 of Synergin gamma OS=Homo sapiens GN=SYNRG - [SYNRG_HUMAN]					6.54992	2.53	2	2					1108	119.434	5.12256
Q9HAV4	Exportin-5 OS=Homo sapiens GN=XPO5 PE=1 SV=1 - [XPO5_HUMAN]	6.14748	2.49	2	2									1204	136.222	5.79541
Q9C0C9	(E3-independent) E2 ubiquitin-conjugating enzyme OS=Homo sapiens GN=UBE2O PE=1 SV=3 - [UBE2O_HUMAN]													1292	141.205	5.12256
O75179-6	Isoform 6 of Ankyrin repeat domain-containing protein 17 OS=Homo sapiens GN=ANKRD17 - [ANR17_HUMAN]													2352	246.598	6.68311
Q6GYQ0	Ral GTPase-activating protein subunit alpha-1 OS=Homo sapiens GN=RALGAPA1 PE=1 SV=1 - [RGPA1_HUMAN]													2036	229.686	6.18896
O94915	Protein furry homolog-like OS=Homo sapiens GN=FRYL PE=1 SV=2 - [FRYL_HUMAN]	1.69633	0.53	2	2	9.93025	1.43	4	4	7.57951	1.49	4	4	3013	339.383	5.57959
Q9BZ29-3	Isoform 3 of Dedicator of cytokinesis protein 9 OS=Homo sapiens GN=DOCK9 - [DOCK9_HUMAN]													2061	235.212	7.47412
Q8TD19	Serine/threonine-protein kinase Nek9 OS=Homo sapiens GN=NEK9 PE=1 SV=2 - [NEK9_HUMAN]													979	107.1	5.74463
Q02952-3	Isoform 3 of A-kinase anchor protein 12 OS=Homo sapiens GN=AKAP12 - [AKA12_HUMAN]									5.42678	2.33	2	2	1677	180.881	4.43701
Q12872	Splicing factor, suppressor of white-apricot homolog OS=Homo sapiens GN=SFSWAP PE=1 SV=3 - [SFSWA_HUMAN]													951	104.758	8.04541
Q5T4S7-3	Isoform 3 of E3 ubiquitin-protein ligase UBR4 OS=Homo sapiens GN=UBR4 - [UBR4_HUMAN]					14.1513	1.42	4	4	15.7854	1.73	5	5	5159	571.489	6.03662
Q8IY18	Structural maintenance of chromosomes protein 5 OS=Homo sapiens GN=SMC5 PE=1 SV=2 - [SMC5_HUMAN]									6.7723	2.27	2	2	1101	128.726	8.38232
A0A0G2JNZ2	Protein scribble homolog OS=Homo sapiens GN=SCRIB PE=1 SV=1 - [A0A0G2JNZ2_HUMAN]													1630	174.808	5.07178
P23458	Tyrosine-protein kinase JAK1 OS=Homo sapiens GN=JAK1 PE=1 SV=2 - [JAK1_HUMAN]													1154	133.191	7.54736
P11387	DNA topoisomerase 1 OS=Homo sapiens GN=TOP1 PE=1 SV=2 - [TOP1_HUMAN]					4.36714	2.22	2	2					765	90.6689	9.30518
Q9P2R3	Rabankyrin-5 OS=Homo sapiens GN=ANKFY1 PE=1 SV=2 - [ANFY1_HUMAN]					7.00629	2.14	2	2					1169	128.318	6.1001
I3L2C7	Gem-associated protein 4 OS=Homo sapiens GN=GEMIN4 PE=1 SV=1 - [I3L2C7_HUMAN]	5.67897	2.1	2	2									1047	118.745	6.18896
Q14315-2	Isoform 2 of Filamin-C OS=Homo sapiens GN=FLNC - [FLNC_HUMAN]					7.01302	1.75	3	3					2692	287.102	5.97314
Q6PD62	RNA polymerase-associated protein CTR9 homolog OS=Homo sapiens GN=CTR9 PE=1 SV=1 - [CTR9_HUMAN]					3.88687	1.96	2	3					1173	133.42	6.771
Q9H1A4	Anaphase-promoting complex subunit 1 OS=Homo sapiens GN=ANAPC1 PE=1 SV=1 - [APC1_HUMAN]					7.02707	1.95	2	3					1944	216.361	6.30322
Q7Z6Z7-2	Isoform 2 of E3 ubiquitin-protein ligase HUWE1 OS=Homo sapiens GN=HUWE1 - [HUWE1_HUMAN]	6.88553	1.24	2	2	11.8983	1.42	3	3					4358	479.897	5.23682
Q9UPY3-2	Isoform 2 of Endoribonuclease Dicer OS=Homo sapiens GN=DICER1 - [DICER_HUMAN]	7.27506	1.86	3	3									1829	208.315	5.73193
Q9NYK1	Toll-like receptor 7 OS=Homo sapiens GN=TLR7 PE=2 SV=1 - [TLR7_HUMAN]													1049	120.845	8.20654
Q9ULV0	Unconventional myosin-Vb OS=Homo sapiens GN=MYO5B PE=1 SV=3 - [MYO5B_HUMAN]													1848	213.538	7.1958
P11277-3	Isoform 3 of Spectrin beta chain, erythrocytic OS=Homo sapiens GN=SPTB - [SPTB1_HUMAN]													2106	242.652	5.35107
Q15386	Ubiquitin-protein ligase E3C OS=Homo sapiens GN=UBE3C PE=1 SV=3 - [UBE3C_HUMAN]	2.32696	1.75	2	2									1083	123.844	6.7124
Q9UKE5-8	Isoform 8 of TRAF2 and NCK-interacting protein kinase OS=Homo sapiens GN=TNIK - [TNIK_HUMAN]													1268	144.162	7.13721
E9PL24	Myomegalin OS=Homo sapiens GN=PDE4DIP PE=1 SV=2 - [E9PL24_HUMAN]					3.05631	1.7	2	2					1116	126.871	5.2749
Q9UPN3-4	Isoform 5 of Microtubule-actin cross-linking factor 1, isoforms 1/2/3/5 OS=Homo sapiens GN=MACF1 - [MACF1_HUMAN]									13.327	1.11	4	4	5300	605.787	5.38916
P51587	Breast cancer type 2 susceptibility protein OS=Homo sapiens GN=BRCA2 PE=1 SV=3 - [BRCA2_HUMAN]					7.17495	1.46	3	3					3418	383.963	6.7124
Q92621	Nuclear pore complex protein Nup205 OS=Homo sapiens GN=NUP205 PE=1 SV=3 - [NU205_HUMAN]													2012	227.776	6.18896
Q14789-4	Isoform 4 of Golgin subfamily B member 1 OS=Homo sapiens GN=GOLGB1 - [GOGB1_HUMAN]													3184	367.198	5.021
A0A087WY00	Unconventional myosin-Va OS=Homo sapiens GN=MYO5A PE=1 SV=1 - [A0A087WY00_HUMAN]													1828	212.067	8.63135
Q93008-1	Isoform 2 of Probable ubiquitin carboxyl-terminal hydrolase FAF-X OS=Homo sapiens GN=USP9X - [USP9X_HUMAN]	5.84213	1.02	2	2									2554	290.278	5.79541
Q9Y485	DmX-like protein 1 OS=Homo sapiens GN=DMXL1 PE=1 SV=3 - [DMXL1_HUMAN]													3027	337.625	6.34131
Q5T3Q7	HEAT repeat-containing protein 1 OS=Homo sapiens GN=HEATR1 PE=1 SV=1 - [Q5T3Q7_HUMAN]													2063	233.127	6.59521
P20930	Filaggrin OS=Homo sapiens GN=FLG PE=1 SV=3 - [FILA_HUMAN]													4061	434.922	9.24658
Q9NU22	Midasin OS=Homo sapiens GN=MDN1 PE=1 SV=2 - [MDN1_HUMAN]	4.75497	0.45	2	2									5596	632.42	5.68115
Q8WZ42-3	Isoform 3 of Titin OS=Homo sapiens GN=TTN - [TITIN_HUMAN]													26926	2991.08	6.7417
