# Supplementary material for: A noncanonical function of SKP1 regulates the switch between autophagy and unconventional secretion
Source: Sci Adv. 2023 Oct 13;9(41):eadh1134. doi: 10.1126/sciadv.adh1134 (PMC10575587; doi:10.1126/sciadv.adh1134)
Supplement: Supplementary file 2 — Tables S1 to S8 [file sciadv.adh1134_tables_s1_to_s8.zip › adh1134_Table_S7.xlsx]

## Sheet: Ratio
Functional pathway (GO term)	Accession	Gene	FBOX	Description	T131 / WT （Log2）	T131	WT	Control	# PSM A2: Negative Control 1	# PSM B2: Negative Control 2	# PSM C2: Negative Control 3	# PSM D2:WT_C11_1	# PSM E2:WT_C11_2	# PSM F2:WT_C11_3	# PSM G2:WT_F5_1	# PSM H2:WT_F5_2	# PSM I2:WT_F5_3	# PSM J2:T131_D4_1	# PSM K2:T131_D4_2	# PSM L2:T131_D4_3	# PSM M2:T131_F2_1	# PSM N2:T131_F2_2	# PSM O2:T131_F2_3
Microtubule binding	P27816-6	MAP4	0	Isoform 6 of Microtubule-associated protein 4 OS=Homo sapiens GN=MAP4 - [MAP4_HUMAN]	2.03226	16	5.33333	2	2	4		6	6	8	4	5	3	24	14	23	12	13	10
Microtubule binding	Q14980-2	NUMA1	0	Isoform 2 of Nuclear mitotic apparatus protein 1 OS=Homo sapiens GN=NUMA1 - [NUMA1_HUMAN]	1.91758	53.1667	25.3333	13	10	17	12	31	29	29	30	17	16	89	52	51	46	41	40
Microtubule binding	P42704	LRPPRC	0	Leucine-rich PPR motif-containing protein, mitochondrial OS=Homo sapiens GN=LRPPRC PE=1 SV=3 - [LPPRC_HUMAN]	1.7	3.5	0	0										4	2	4	5	3	3
Microtubule binding	Q9Y295	DRG1	0	Developmentally-regulated GTP-binding protein 1 OS=Homo sapiens GN=DRG1 PE=1 SV=1 - [DRG1_HUMAN]	1.64407	11.1667	4.83333	4.33333	4	5	4	5	7	3	5	4	5	5	11	13	8	16	14
Microtubule binding	Q99426	TBCB	0	Tubulin-folding cofactor B OS=Homo sapiens GN=TBCB PE=1 SV=2 - [TBCB_HUMAN]	1.64103	5.66667	1.5	0				3				4	2	3	6	7	3	9	6
Microtubule binding	H0YDU8	PPP5C	0	Serine/threonine-protein phosphatase (Fragment) OS=Homo sapiens GN=PPP5C PE=1 SV=1 - [H0YDU8_HUMAN]	1.63636	7	2.33333	0					2	2	2	6	2	7	7	11	3	8	6
Microtubule binding	O15344	MID1	0	E3 ubiquitin-protein ligase Midline-1 OS=Homo sapiens GN=MID1 PE=1 SV=1 - [TRI18_HUMAN]	1.57576	3.66667	0.5	0					3					2	4	5	2	6	3
Microtubule binding	Q66K74-2	MAP1S	0	Isoform 2 of Microtubule-associated protein 1S OS=Homo sapiens GN=MAP1S - [MAP1S_HUMAN]	1.5625	3.33333	0.333333	0				2						3	2	2	6	5	2
Microtubule binding	Q9BXS6-7	NUSAP1	0	Isoform 7 of Nucleolar and spindle-associated protein 1 OS=Homo sapiens GN=NUSAP1 - [NUSAP_HUMAN]	1.40625	2.5	0.333333	0				2						4	2	2	3	2	2
Cell Adhesion	A0A087WXM8	BCAM	0	Basal cell adhesion molecule OS=Homo sapiens GN=BCAM PE=1 SV=1 - [A0A087WXM8_HUMAN]	2.66667	19	4	0						3	8	6	7	25	25	22	12	14	16
Cell Adhesion	Q14008-2	CKAP5	0	Isoform 2 of Cytoskeleton-associated protein 5 OS=Homo sapiens GN=CKAP5 - [CKAP5_HUMAN]	2.575	12.1667	1.66667	1			3	2	8					3	6	10	18	16	20
Cell Adhesion	Q7Z478	DHX29	0	ATP-dependent RNA helicase DHX29 OS=Homo sapiens GN=DHX29 PE=1 SV=2 - [DHX29_HUMAN]	2.33333	7.83333	0.5	0					3					2	5	7	9	13	11
Cell Adhesion	Q05682-4	CALD1	0	Isoform 4 of Caldesmon OS=Homo sapiens GN=CALD1 - [CALD1_HUMAN]	2.25333	23.1667	7.5	3.33333	3	4	3	12	7	10	6	5	5	29	22	21	13	27	27
Cell Adhesion	Q9BZ29-4	DOCK9	0	Isoform 4 of Dedicator of cytokinesis protein 9 OS=Homo sapiens GN=DOCK9 - [DOCK9_HUMAN]	1.95	8	1.66667	0						7		3		4	6	5	9	13	11
Cell Adhesion	Q9Y5X3	SNX5	0	Sorting nexin-5 OS=Homo sapiens GN=SNX5 PE=1 SV=1 - [SNX5_HUMAN]	1.9375	5.33333	0.333333	0				2						4	2	3	5	11	7
Cell Adhesion	Q9UHX1-4	PUF60	0	Isoform 4 of Poly(U)-binding-splicing factor PUF60 OS=Homo sapiens GN=PUF60 - [PUF60_HUMAN]	1.83824	15.8333	6.33333	3	2	3	4	9	12	5	6	3	3	17	12	18	17	15	16
Cell Adhesion	E9PK01	EEF1D	0	Elongation factor 1-delta (Fragment) OS=Homo sapiens GN=EEF1D PE=1 SV=1 - [E9PK01_HUMAN]	1.81884	36.8333	18	12	13	13	10	34	13	16	21	9	15	63	30	37	30	27	34
Cell Adhesion	P35611-2	ADD1	0	Isoform 2 of Alpha-adducin OS=Homo sapiens GN=ADD1 - [ADDA_HUMAN]	1.75	4.33333	0.333333	0.666667			2		2					9	4	5	4	2	2
Cell Adhesion	P26196	DDX6	0	Probable ATP-dependent RNA helicase DDX6 OS=Homo sapiens GN=DDX6 PE=1 SV=2 - [DDX6_HUMAN]	1.71233	15.8333	7.16667	4.66667	5	5	4	8	7	10	7	7	4	8	13	11	17	25	21
Cell Adhesion	Q96KG9-5	SCYL1	0	Isoform 5 of N-terminal kinase-like protein OS=Homo sapiens GN=SCYL1 - [SCYL1_HUMAN]	1.71053	5.83333	1.33333	0				3	3	2				4	6	6	5	9	5
Cell Adhesion	Q9UHB6-5	LIMA1	0	Isoform 5 of LIM domain and actin-binding protein 1 OS=Homo sapiens GN=LIMA1 - [LIMA1_HUMAN]	1.68421	5.66667	1.33333	0				3	3			2		8	4	6	5	6	5
Cell Adhesion	P46060	RANGAP1	0	Ran GTPase-activating protein 1 OS=Homo sapiens GN=RANGAP1 PE=1 SV=1 - [RAGP1_HUMAN]	1.66667	15.8333	7.5	2	2	2	2	11	9	10	6	4	5	10	11	13	19	22	20
Cell Adhesion	E7ETZ4	BZW2	0	Basic leucine zipper and W2 domain-containing protein 2 (Fragment) OS=Homo sapiens GN=BZW2 PE=1 SV=1 - [E7ETZ4_HUMAN]	1.63158	5.33333	1.33333	2.66667	3		5	6				2		3	3	7	5	5	9
Cell Adhesion	Q32MZ4-3	LRRFIP1	0	Isoform 3 of Leucine-rich repeat flightless-interacting protein 1 OS=Homo sapiens GN=LRRFIP1 - [LRRF1_HUMAN]	1.62857	4.5	0.833333	0				3	2					6	2	6	3	7	3
Cell Adhesion	P25685	DNAJB1	0	DnaJ homolog subfamily B member 1 OS=Homo sapiens GN=DNAJB1 PE=1 SV=4 - [DNJB1_HUMAN]	1.62162	5	1.16667	1.66667		2	3	3		2		2		4	2	6	3	8	7
Cell Adhesion	P49023-2	PXN	0	Isoform Alpha of Paxillin OS=Homo sapiens GN=PXN - [PAXI_HUMAN]	1.51515	3.33333	0.5	0					3					3	2	2	2	5	6
Cell Adhesion	Q15417	CNN3	0	Calponin-3 OS=Homo sapiens GN=CNN3 PE=1 SV=1 - [CNN3_HUMAN]	1.42424	2.83333	0.5	0				3						2	2	3	4	2	4
Golgi to PM	Q9UPN3	MACF1	0	Microtubule-actin cross-linking factor 1, isoforms 1/2/3/5 OS=Homo sapiens GN=MACF1 PE=1 SV=4 - [MACF1_HUMAN]	2.77143	11.1667	0.833333	0				3		2				8	8	15	10	13	13
Golgi to PM	O60826	CCDC22	0	Coiled-coil domain-containing protein 22 OS=Homo sapiens GN=CCDC22 PE=1 SV=1 - [CCD22_HUMAN]	2.17647	7.33333	0.666667	0				2				2		7	3	5	10	10	9
Golgi to PM	F8W9X7	CCDC93	0	Coiled-coil domain-containing protein 93 OS=Homo sapiens GN=CCDC93 PE=1 SV=1 - [F8W9X7_HUMAN]	1.97222	6.83333	1	0				2	2			2		2	3	7	8	10	11
Golgi to PM	P36405	ARL3	0	ADP-ribosylation factor-like protein 3 OS=Homo sapiens GN=ARL3 PE=1 SV=2 - [ARL3_HUMAN]	1.45714	3.5	0.833333	0				2		3				3	3	5	2	4	4
Golgi to PM	Q8N668-2	COMMD1	0	Isoform 2 of COMM domain-containing protein 1 OS=Homo sapiens GN=COMMD1 - [COMD1_HUMAN]	1.44444	3.66667	1	0					2		2		2	3	4	3	5	3	4
Carboxypeptidases	Q66K79-2	CPZ	0	Isoform 2 of Carboxypeptidase Z OS=Homo sapiens GN=CPZ - [CBPZ_HUMAN]	2.17647	7.33333	0.666667	0					2		2			6	6	4	11	7	10
Carboxypeptidases	Q9UI42-2	CPA4	0	Isoform 2 of Carboxypeptidase A4 OS=Homo sapiens GN=CPA4 - [CBPA4_HUMAN]	1.83333	4.16667	0	0										3	5	5	4	5	3
Carboxypeptidases	Q96KP4	CNDP2	0	Cytosolic non-specific dipeptidase OS=Homo sapiens GN=CNDP2 PE=1 SV=2 - [CNDP2_HUMAN]	1.46296	8.16667	4	1.33333		2	2	5	6	4	3	4	2	6	5	8	11	9	10
Other sig. proteins	I3L2B0	CLUH	0	Clustered mitochondria protein homolog (Fragment) OS=Homo sapiens GN=CLUH PE=1 SV=2 - [I3L2B0_HUMAN]	4.02564	21.1667	1.5	5	3	7	5	9						13			30	43	41
Other sig. proteins	K7EIG1	CLUH	0	Clustered mitochondria protein homolog (Fragment) OS=Homo sapiens GN=CLUH PE=1 SV=2 - [K7EIG1_HUMAN]	1.98131	30.3333	12.8333	5	3	7	5	9	19	16	8	13	12	13	25	27	30	44	43
Other sig. proteins	Q13275-2	SEMA3F	0	Isoform 2 of Semaphorin-3F OS=Homo sapiens GN=SEMA3F - [SEM3F_HUMAN]	0.623529	3.83333	9.16667	17.3333	17	21	14	33			22						7	8	8
Other sig. proteins	A0A0A0MRV0	RRBP1	0	Ribosome-binding protein 1 OS=Homo sapiens GN=RRBP1 PE=1 SV=1 - [A0A0A0MRV0_HUMAN]	2.76923	13	1.5	0				3		2	4			35	10	12	8	4	9
Other sig. proteins	Q99988	GDF15	0	Growth/differentiation factor 15 OS=Homo sapiens GN=GDF15 PE=1 SV=3 - [GDF15_HUMAN]	2.60465	13.6667	2.16667	0				9		2	2			14	3	3	24	17	21
Other sig. proteins	Q12805-2	EFEMP1	0	Isoform 2 of EGF-containing fibulin-like extracellular matrix protein 1 OS=Homo sapiens GN=EFEMP1 - [FBLN3_HUMAN]	2.42254	23.6667	6.83333	5	4	5	6	6	10	14	2	6	3	11	23	18	17	35	38
Other sig. proteins	Q9NR30	DDX21	0	Nucleolar RNA helicase 2 OS=Homo sapiens GN=DDX21 PE=1 SV=5 - [DDX21_HUMAN]	2.20755	34	12.6667	4.66667	6	4	4	27	14	16	8	4	7	42	32	31	24	39	36
Other sig. proteins	Q9BQ52	ELAC2	0	Zinc phosphodiesterase ELAC protein 2 OS=Homo sapiens GN=ELAC2 PE=1 SV=2 - [RNZ2_HUMAN]	2.12	12.6667	3.33333	0				2	7	6	2		3	6	5	8	14	20	23
Other sig. proteins	H0Y2Y8	ZYX	0	Zyxin (Fragment) OS=Homo sapiens GN=ZYX PE=1 SV=1 - [H0Y2Y8_HUMAN]	2.10256	8.66667	1.5	0				3	4		2			11	2	4	10	14	11
Other sig. proteins	A0A0U1RQV4	ROCK1	0	Rho-associated protein kinase 1 OS=Homo sapiens GN=ROCK1 PE=1 SV=1 - [A0A0U1RQV4_HUMAN]	2.04348	10.6667	2.66667	0				5	6		5			11	7	15	11	9	11
Other sig. proteins	Q9Y2L1	DIS3	0	Exosome complex exonuclease RRP44 OS=Homo sapiens GN=DIS3 PE=1 SV=2 - [RRP44_HUMAN]	1.94737	13.5	4.5	0				5	7	5	4	3	3	8	5	11	15	22	20
Other sig. proteins	P46013	MKI67	0	Proliferation marker protein Ki-67 OS=Homo sapiens GN=MKI67 PE=1 SV=2 - [KI67_HUMAN]	1.93333	4.66667	0	0										8	4		8	5	3
Other sig. proteins	E9PFR3	PPP2R5D	0	Serine/threonine-protein phosphatase 2A 56 kDa regulatory subunit delta isoform OS=Homo sapiens GN=PPP2R5D PE=1 SV=1 - [E9PFR3_HUMAN]	1.89189	6.66667	1.16667	0				3		2			2	4	3	6	10	7	10
Other sig. proteins	F5GWT4	WNK1	0	Serine/threonine-protein kinase WNK1 OS=Homo sapiens GN=WNK1 PE=1 SV=1 - [F5GWT4_HUMAN]	1.86842	6.83333	1.33333	1		3		2	2	4				7	2	5	10	7	10
Other sig. proteins	O95340	PAPSS2	0	Bifunctional 3'-phosphoadenosine 5'-phosphosulfate synthase 2 OS=Homo sapiens GN=PAPSS2 PE=1 SV=2 - [PAPS2_HUMAN]	1.85965	12.6667	4.5	0				6	6	4	3	5	3	5	10	8	19	19	15
Other sig. proteins	P40123	CAP2	0	Adenylyl cyclase-associated protein 2 OS=Homo sapiens GN=CAP2 PE=1 SV=1 - [CAP2_HUMAN]	1.84848	5.16667	0.5	1			3		3					4	4	7	5	5	6
Other sig. proteins	P46063	RECQL	0	ATP-dependent DNA helicase Q1 OS=Homo sapiens GN=RECQL PE=1 SV=3 - [RECQ1_HUMAN]	1.78512	31	15.1667	5.66667	5	7	5	15	16	21	10	16	13	16	34	38	25	40	33
Other sig. proteins	P26368-2	U2AF2	0	Isoform 2 of Splicing factor U2AF 65 kDa subunit OS=Homo sapiens GN=U2AF2 - [U2AF2_HUMAN]	1.78049	7.16667	1.83333	2			6	4	5			2		5	3	5	8	13	9
Other sig. proteins	Q13428	TCOF1	0	Treacle protein OS=Homo sapiens GN=TCOF1 PE=1 SV=3 - [TCOF_HUMAN]	1.77273	14.5	6	3.66667	3	5	3	8	7	4	9	4	4	22	16	19	9	13	8
Other sig. proteins	P21980	TGM2	0	Protein-glutamine gamma-glutamyltransferase 2 OS=Homo sapiens GN=TGM2 PE=1 SV=2 - [TGM2_HUMAN]	1.77241	37.8333	19.1667	12	12	14	10	20	21	25	14	17	18	31	28	37	40	49	42
Other sig. proteins	O00151	PDLIM1	0	PDZ and LIM domain protein 1 OS=Homo sapiens GN=PDLIM1 PE=1 SV=4 - [PDLI1_HUMAN]	1.77143	5.33333	0.833333	2		2	4	3				2		6	2		10	8	6
Other sig. proteins	O60271-4	SPAG9	0	Isoform 4 of C-Jun-amino-terminal kinase-interacting protein 4 OS=Homo sapiens GN=SPAG9 - [JIP4_HUMAN]	1.75676	5.83333	1.16667	0				3	4					7	4	5	9	4	6
Other sig. proteins	Q8TEX9	IPO4	0	Importin-4 OS=Homo sapiens GN=IPO4 PE=1 SV=2 - [IPO4_HUMAN]	1.75	5.5	1	0				2	2			2		2	3	3	8	9	8
Other sig. proteins	B7Z879	VPS11	0	Vacuolar protein sorting-associated protein 11 homolog OS=Homo sapiens GN=VPS11 PE=1 SV=1 - [B7Z879_HUMAN]	1.75	4.33333	0.333333	0						2					4	5	3	9	5
Other sig. proteins	Q99798	ACO2	0	Aconitate hydratase, mitochondrial OS=Homo sapiens GN=ACO2 PE=1 SV=2 - [ACON_HUMAN]	1.73333	3.66667	0	0										3	4	8	4		3
Other sig. proteins	Q13112	CHAF1B	0	Chromatin assembly factor 1 subunit B OS=Homo sapiens GN=CHAF1B PE=1 SV=1 - [CAF1B_HUMAN]	1.73333	3.66667	0	0										5	5		5	5	2
Other sig. proteins	Q07666	KHDRBS1	0	KH domain-containing, RNA-binding, signal transduction-associated protein 1 OS=Homo sapiens GN=KHDRBS1 PE=1 SV=1 - [KHDR1_HUMAN]	1.72549	9.66667	3.5	0.666667	2			7	4	3	4	3		14	6	6	11	8	13
Other sig. proteins	P49257	LMAN1	0	Protein ERGIC-53 OS=Homo sapiens GN=LMAN1 PE=1 SV=2 - [LMAN1_HUMAN]	1.72222	5.33333	1	0				2	2	2				4	3	5	4	9	7
Other sig. proteins	Q9Y3I0	RTCB	0	tRNA-splicing ligase RtcB homolog OS=Homo sapiens GN=RTCB PE=1 SV=1 - [RTCB_HUMAN]	1.71	23.5	11.6667	4.66667	5	9		10	12	14	11	12	11	16	14	19	30	33	29
Other sig. proteins	Q9NRF8	CTPS2	0	CTP synthase 2 OS=Homo sapiens GN=CTPS2 PE=1 SV=1 - [PYRG2_HUMAN]	1.67857	10.6667	4.33333	0				3	5	2	6	5	5	4	12	10	10	13	15
Other sig. proteins	P34932	HSPA4	0	Heat shock 70 kDa protein 4 OS=Homo sapiens GN=HSPA4 PE=1 SV=4 - [HSP74_HUMAN]	1.65882	42	23.3333	6	5	6	7	37	27	28	18	18	12	36	46	39	34	49	48
Other sig. proteins	Q7KZF4	SND1	0	Staphylococcal nuclease domain-containing protein 1 OS=Homo sapiens GN=SND1 PE=1 SV=1 - [SND1_HUMAN]	1.65341	43.5	24.3333	8	9	7	8	31	22	25	25	20	23	47	44	42	31	50	47
Other sig. proteins	P61812	TGFB2	0	Transforming growth factor beta-2 OS=Homo sapiens GN=TGFB2 PE=1 SV=1 - [TGFB2_HUMAN]	1.64	8.66667	3.33333	3	4	3	2	2	3	2	4	4	5	10	10	10	7	8	7
Other sig. proteins	O00291-3	HIP1	0	Isoform 3 of Huntingtin-interacting protein 1 OS=Homo sapiens GN=HIP1 - [HIP1_HUMAN]	1.63333	3.16667	0	0										2	2	3	3	6	3
Other sig. proteins	Q9Y490	TLN1	0	Talin-1 OS=Homo sapiens GN=TLN1 PE=1 SV=3 - [TLN1_HUMAN]	1.62713	328.833	200.167	235	242	231	232	190	238	221	166	207	179	278	293	302	322	382	396
Other sig. proteins	Q14315	FLNC	0	Filamin-C OS=Homo sapiens GN=FLNC PE=1 SV=3 - [FLNC_HUMAN]	1.60832	117.5	71.1667	54.6667	60	60	44	82	75	79	70	65	56	137	131	134	112	90	101
Other sig. proteins	O75822	EIF3J	0	Eukaryotic translation initiation factor 3 subunit J OS=Homo sapiens GN=EIF3J PE=1 SV=2 - [EIF3J_HUMAN]	1.60606	3.83333	0.5	0					3					3	2	7	4	3	4
Other sig. proteins	P39748	FEN1	0	Flap endonuclease 1 OS=Homo sapiens GN=FEN1 PE=1 SV=1 - [FEN1_HUMAN]	1.60465	6.5	2.16667	0				3	3	2	5			10	6	5	5	6	7
Other sig. proteins	Q15075	EEA1	0	Early endosome antigen 1 OS=Homo sapiens GN=EEA1 PE=1 SV=2 - [EEA1_HUMAN]	1.6	3	0	0										5		3	5	3	2
Other sig. proteins	A0A087X1H5	ACAP2	0	Arf-GAP with coiled-coil, ANK repeat and PH domain-containing protein 2 OS=Homo sapiens GN=ACAP2 PE=1 SV=1 - [A0A087X1H5_HUMAN]	1.6	4.33333	0.833333	0					2	3				2	4	4	5	6	5
Other sig. proteins	P04424	ASL	0	Argininosuccinate lyase OS=Homo sapiens GN=ASL PE=1 SV=4 - [ARLY_HUMAN]	1.58209	12.6667	6.16667	0				5	6	8	6	6	6	12	10	12	11	17	14
Other sig. proteins	P61163	ACTR1A	0	Alpha-centractin OS=Homo sapiens GN=ACTR1A PE=1 SV=1 - [ACTZ_HUMAN]	1.58182	38.5	22.5	16.3333	18	15	16	24	24	24	18	23	22	42	34	35	34	41	45
Other sig. proteins	P21333-2	FLNA	0	Isoform 2 of Filamin-A OS=Homo sapiens GN=FLNA - [FLNA_HUMAN]	1.57457	519.333	328	263	281	279	229	389	320	338	331	291	299	615	523	528	459	483	508
Other sig. proteins	Q9UJ70	NAGK	0	N-acetyl-D-glucosamine kinase OS=Homo sapiens GN=NAGK PE=1 SV=4 - [NAGK_HUMAN]	1.57447	7.33333	2.83333	0				4	3	3	2	3	2	4	4	6	9	11	10
Other sig. proteins	P55769	SNU13	0	NHP2-like protein 1 OS=Homo sapiens GN=SNU13 PE=1 SV=3 - [NH2L1_HUMAN]	1.57143	4.16667	0.833333	0					2		3			3	3	3	5	7	4
Other sig. proteins	A0A0D9SG77	UBE3A	0	Ubiquitin-protein ligase E3A OS=Homo sapiens GN=UBE3A PE=1 SV=1 - [A0A0D9SG77_HUMAN]	1.55882	3.83333	0.666667	0					2	2				2	3	2	4	6	6
Other sig. proteins	P02461	COL3A1	0	Collagen alpha-1(III) chain OS=Homo sapiens GN=COL3A1 PE=1 SV=4 - [CO3A1_HUMAN]	1.55696	36	21.3333	18	20	18	16	24	23	17	25	23	16	41	34	40	41	31	29
Other sig. proteins	A0A0G2JH68	DIAPH1	0	Protein diaphanous homolog 1 OS=Homo sapiens GN=DIAPH1 PE=1 SV=1 - [A0A0G2JH68_HUMAN]	1.55652	24.8333	14.1667	5	4	6	5	16	24	12	10	15	8	25	24	32	20	25	23
Other sig. proteins	P55884	EIF3B	0	Eukaryotic translation initiation factor 3 subunit B OS=Homo sapiens GN=EIF3B PE=1 SV=3 - [EIF3B_HUMAN]	1.55172	62.5	38.5	21.6667	23	21	21	43	34	50	30	38	36	61	72	70	45	58	69
Other sig. proteins	P41250	GARS	0	Glycine--tRNA ligase OS=Homo sapiens GN=GARS PE=1 SV=3 - [SYG_HUMAN]	1.5503	38.6667	23.1667	8	5	7	12	24	28	31	17	19	20	28	39	26	40	49	50
Other sig. proteins	Q9H269	VPS16	0	Vacuolar protein sorting-associated protein 16 homolog OS=Homo sapiens GN=VPS16 PE=1 SV=2 - [VPS16_HUMAN]	1.54286	4	0.833333	1.66667	3	2			3			2		2	3	5	3	5	6
Other sig. proteins	P05388	RPLP0	0	60S acidic ribosomal protein P0 OS=Homo sapiens GN=RPLP0 PE=1 SV=1 - [RLA0_HUMAN]	1.54248	34.3333	20.5	16.3333	15	16	18	23	25	20	17	20	18	28	30	31	29	46	42
Other sig. proteins	P13639	EEF2	0	Elongation factor 2 OS=Homo sapiens GN=EEF2 PE=1 SV=4 - [EF2_HUMAN]	1.52614	218.833	141.667	96.6667	99	108	83	139	147	167	127	129	141	183	211	190	212	269	248
Other sig. proteins	P52292	KPNA2	0	Importin subunit alpha-1 OS=Homo sapiens GN=KPNA2 PE=1 SV=1 - [IMA1_HUMAN]	1.52414	31.8333	19.1667	11	11	12	10	22	23	16	17	22	15	33	23	27	35	36	37
Other sig. proteins	O00429-4	DNM1L	0	Isoform 3 of Dynamin-1-like protein OS=Homo sapiens GN=DNM1L - [DNM1L_HUMAN]	1.51852	29.1667	17.5	14.6667	13	17	14	20	21	20	10	18	16	21	27	29	30	37	31
Other sig. proteins	O43818	RRP9	0	U3 small nucleolar RNA-interacting protein 2 OS=Homo sapiens GN=RRP9 PE=1 SV=1 - [U3IP2_HUMAN]	1.51351	4.33333	1.16667	0.666667		2		2	2	3				4	2	4	4	7	5
Other sig. proteins	Q9UEY8-2	ADD3	0	Isoform 1 of Gamma-adducin OS=Homo sapiens GN=ADD3 - [ADDG_HUMAN]	1.51163	5.83333	2.16667	0				2	4	3	2	2		10	5	9	3	4	4
Other sig. proteins	P05455	SSB	0	Lupus La protein OS=Homo sapiens GN=SSB PE=1 SV=2 - [LA_HUMAN]	1.5	14.5	8	1.66667		3	2	7	8	13	7	8	5	11	16	15	11	17	17
Other sig. proteins	Q9H3P7	ACBD3	0	Golgi resident protein GCP60 OS=Homo sapiens GN=ACBD3 PE=1 SV=4 - [GCP60_HUMAN]	1.5	2.5	0	0											2	4	4	2	3
Other sig. proteins	Q96PZ0	PUS7	0	Pseudouridylate synthase 7 homolog OS=Homo sapiens GN=PUS7 PE=1 SV=2 - [PUS7_HUMAN]	1.5	3	0.333333	0							2			2	4	4	4		4
Other sig. proteins	Q14203-3	DCTN1	0	Isoform 3 of Dynactin subunit 1 OS=Homo sapiens GN=DCTN1 - [DCTN1_HUMAN]	1.49286	64.6667	41.6667	26	29	27	22	45	44	54	45	33	29	69	61	71	51	72	64
Other sig. proteins	Q9UKG1	APPL1	0	DCC-interacting protein 13-alpha OS=Homo sapiens GN=APPL1 PE=1 SV=1 - [DP13A_HUMAN]	1.47059	3.33333	0.666667	0						2	2			4	2	4	3	4	3
Other sig. proteins	Q9HC35	EML4	0	Echinoderm microtubule-associated protein-like 4 OS=Homo sapiens GN=EML4 PE=1 SV=3 - [EMAL4_HUMAN]	1.46341	15	8.66667	5	5	5	5	5	8	11	9	10	9	14	19	12	13	16	16
Other sig. proteins	Q9BXJ9	NAA15	0	N-alpha-acetyltransferase 15, NatA auxiliary subunit OS=Homo sapiens GN=NAA15 PE=1 SV=1 - [NAA15_HUMAN]	1.45324	28.6667	18.1667	6.66667	8	5	7	18	17	20	15	24	15	22	24	27	28	37	34
Other sig. proteins	Q96HC4	PDLIM5	0	PDZ and LIM domain protein 5 OS=Homo sapiens GN=PDLIM5 PE=1 SV=5 - [PDLI5_HUMAN]	1.44643	8.5	4.33333	1.33333	2		2	4	5	6	4	3	4	8	6	5	12	10	10
Other sig. proteins	Q10713	PMPCA	0	Mitochondrial-processing peptidase subunit alpha OS=Homo sapiens GN=PMPCA PE=1 SV=2 - [MPPA_HUMAN]	1.44118	3.16667	0.666667	0				2					2	2	2	3	4	5	3
Other sig. proteins	E9PPJ5	MDK	0	Midkine (Fragment) OS=Homo sapiens GN=MDK PE=1 SV=1 - [E9PPJ5_HUMAN]	1.4375	2.66667	0.333333	0									2	3	3	2	3	3	2
Other sig. proteins	Q8IWV8	UBR2	0	E3 ubiquitin-protein ligase UBR2 OS=Homo sapiens GN=UBR2 PE=1 SV=1 - [UBR2_HUMAN]	1.43333	2.16667	0	0											2	2	3	3	3
Other sig. proteins	B4DJV2	CS	0	Citrate synthase OS=Homo sapiens GN=CS PE=1 SV=1 - [B4DJV2_HUMAN]	1.42593	7.83333	4	0.666667	2			5	6	5	3	3	2	10	7	8	5	8	9
Other sig. proteins	P62277	RPS13	0	40S ribosomal protein S13 OS=Homo sapiens GN=RPS13 PE=1 SV=2 - [RS13_HUMAN]	1.40678	8.83333	4.83333	4	4	3	5	7	4	5	5	4	4	13	7	5	9	8	11
Other sig. proteins	Q13561	DCTN2	0	Dynactin subunit 2 OS=Homo sapiens GN=DCTN2 PE=1 SV=4 - [DCTN2_HUMAN]	1.40678	36.5	24.5	19.6667	25	18	16	28	24	27	22	24	22	50	34	32	26	38	39
Other sig. proteins	P49915	GMPS	0	GMP synthase [glutamine-hydrolyzing] OS=Homo sapiens GN=GMPS PE=1 SV=1 - [GUAA_HUMAN]	1.40506	32	21.3333	13.6667	15	12	14	21	18	24	23	20	22	25	30	28	38	36	35
Other sig. proteins	P61160	ACTR2	0	Actin-related protein 2 OS=Homo sapiens GN=ACTR2 PE=1 SV=1 - [ARP2_HUMAN]	1.40462	35.5	23.8333	18.3333	16	20	19	19	28	29	19	27	21	32	36	40	35	35	35
Other sig. proteins	Q8TAQ2	SMARCC2	0	SWI/SNF complex subunit SMARCC2 OS=Homo sapiens GN=SMARCC2 PE=1 SV=1 - [SMRC2_HUMAN]	1.40299	26.3333	17.3333	8.33333	11	9	5	19	25	15	15	15	15	22	25	30	25	29	27
Other sig. proteins	P47755	CAPZA2	0	F-actin-capping protein subunit alpha-2 OS=Homo sapiens GN=CAPZA2 PE=1 SV=3 - [CAZA2_HUMAN]	1.4026	13	7.83333	5.33333	5	7	4	6	10	11	6	8	6	11	13	13	12	17	12
Other sig. proteins	Q13347	EIF3I	0	Eukaryotic translation initiation factor 3 subunit I OS=Homo sapiens GN=EIF3I PE=1 SV=1 - [EIF3I_HUMAN]	1.4	25.3333	16.6667	12.3333	13	13	11	16	21	19	18	12	14	22	23	23	27	27	30
Other sig. proteins	Q9UBE0	SAE1	0	SUMO-activating enzyme subunit 1 OS=Homo sapiens GN=SAE1 PE=1 SV=1 - [SAE1_HUMAN]	1.4	3.16667	0.833333	0					2	3				3	2	4	3	4	3
Other sig. proteins	P48506	GCLC	0	Glutamate--cysteine ligase catalytic subunit OS=Homo sapiens GN=GCLC PE=1 SV=2 - [GSH1_HUMAN]	1.4	2	0	0										2	3	2	2	3
Other sig. proteins	A6NLN1	PTBP1	0	Polypyrimidine tract binding protein 1, isoform CRA_b OS=Homo sapiens GN=PTBP1 PE=1 SV=4 - [A6NLN1_HUMAN]	1.39189	12.1667	7.33333	8	8	9	7	9	9	8	7	5	6	10	14	14	10	14	11
Other sig. proteins	Q08211	DHX9	0	ATP-dependent RNA helicase A OS=Homo sapiens GN=DHX9 PE=1 SV=4 - [DHX9_HUMAN]	1.38439	74.8333	52.6667	28.6667	27	31	28	54	50	67	48	48	49	60	74	66	75	88	86
Other sig. proteins	D6RGI3	SEPT11	0	Septin 11, isoform CRA_b OS=Homo sapiens GN=SEPT11 PE=1 SV=1 - [D6RGI3_HUMAN]	1.37762	27.8333	18.8333	9.66667	12	9	8	19	19	25	15	17	18	32	29	23	24	29	30
Other sig. proteins	O15371-2	EIF3D	0	Isoform 2 of Eukaryotic translation initiation factor 3 subunit D OS=Homo sapiens GN=EIF3D - [EIF3D_HUMAN]	1.36967	43.1667	30.1667	28.6667	31	35	20	28	30	34	28	28	33	40	37	44	38	52	48
Other sig. proteins	Q92541	RTF1	0	RNA polymerase-associated protein RTF1 homolog OS=Homo sapiens GN=RTF1 PE=1 SV=4 - [RTF1_HUMAN]	1.36667	1.83333	0	0										2		2	2	2	3
Other sig. proteins	P38646	HSPA9	0	Stress-70 protein, mitochondrial OS=Homo sapiens GN=HSPA9 PE=1 SV=2 - [GRP75_HUMAN]	1.34783	26	18	14.6667	14	17	13	19	23	15	16	16	19	33	28	27	28	21	19
Other sig. proteins	Q86TI2	DPP9	0	Dipeptidyl peptidase 9 OS=Homo sapiens GN=DPP9 PE=1 SV=3 - [DPP9_HUMAN]	1.33898	8.16667	4.83333	0				5	7	4	5	4	4	5	9	8	9	11	7
Other sig. proteins	O95376	ARIH2	0	E3 ubiquitin-protein ligase ARIH2 OS=Homo sapiens GN=ARIH2 PE=1 SV=1 - [ARI2_HUMAN]	1.33333	1.66667	0	0											2	2	2	2	2
Other sig. proteins	Q06124	PTPN11	0	Tyrosine-protein phosphatase non-receptor type 11 OS=Homo sapiens GN=PTPN11 PE=1 SV=2 - [PTN11_HUMAN]	1.32692	6.5	3.66667	2.66667	3	2	3	4	5	4	3	3	3	8	8	9	5	4	5
Other sig. proteins	P26640	VARS	0	Valine--tRNA ligase OS=Homo sapiens GN=VARS PE=1 SV=4 - [SYVC_HUMAN]	1.30739	51	37.8333	24.6667	25	26	23	34	36	41	36	43	37	42	48	49	46	61	60
Other sig. proteins	Q9UMS4	PRPF19	0	Pre-mRNA-processing factor 19 OS=Homo sapiens GN=PRPF19 PE=1 SV=1 - [PRP19_HUMAN]	1.304	49.3333	36.6667	19.6667	20	19	20	39	38	41	30	34	38	45	44	45	52	57	53
Other sig. proteins	Q14195-2	DPYSL3	0	Isoform LCRMP-4 of Dihydropyrimidinase-related protein 3 OS=Homo sapiens GN=DPYSL3 - [DPYL3_HUMAN]	1.29958	46.3333	34.5	25	27	27	21	30	42	37	32	35	31	53	47	46	40	51	41
Other sig. proteins	C9IZ01	GFM1	0	Elongation factor G, mitochondrial OS=Homo sapiens GN=GFM1 PE=1 SV=1 - [C9IZ01_HUMAN]	1.29412	2.33333	0.666667	0					2	2				3	3	2	2	2	2
Other sig. proteins	P04632	CAPNS1	0	Calpain small subunit 1 OS=Homo sapiens GN=CAPNS1 PE=1 SV=1 - [CPNS1_HUMAN]	1.25424	7.33333	4.83333	2	2	2	2	6	5	6	4	4	4	9	9	6	6	7	7
Other sig. proteins	Q9P258	RCC2	0	Protein RCC2 OS=Homo sapiens GN=RCC2 PE=1 SV=2 - [RCC2_HUMAN]	1.22652	32	25.1667	17	17	17	17	22	28	25	23	26	27	29	31	31	34	33	34
Other sig. proteins	P36955	SERPINF1	0	Pigment epithelium-derived factor OS=Homo sapiens GN=SERPINF1 PE=1 SV=4 - [PEDF_HUMAN]	1.19231	5.33333	3.66667	3	3	3	3	4	4	3	3	4	4	5	5	5	4	7	6
Other sig. proteins	A0A0X1KG71	NELFB	0	Negative elongation factor B OS=Homo sapiens GN=NELFB PE=1 SV=1 - [A0A0X1KG71_HUMAN]	1.14583	4.16667	3	0.666667		2		3	3	3	3	3	3	3	5	4	5	4	4
Other sig. proteins	O60613	SELENOF	0	Selenoprotein F OS=Homo sapiens GN=SELENOF PE=1 SV=3 - [SEP15_HUMAN]	0.827586	3	4.66667	0				5	4	4	5	5	5	3	3	3	3	4	2
Other sig. proteins	P32119	PRDX2	0	Peroxiredoxin-2 OS=Homo sapiens GN=PRDX2 PE=1 SV=5 - [PRDX2_HUMAN]	0.804348	19.6667	25.6667	17.3333	16	20	16	23	22	28	25	29	27	19	22	19	18	20	20
Other sig. proteins	Q86W42	THOC6	0	THO complex subunit 6 homolog OS=Homo sapiens GN=THOC6 PE=1 SV=1 - [THOC6_HUMAN]	0.784946	7.16667	10.5	7.66667	8	9	6	10	11	11	11	9	11	8	6	8	7	9	5
Other sig. proteins	O00622	CYR61	0	Protein CYR61 OS=Homo sapiens GN=CYR61 PE=1 SV=1 - [CYR61_HUMAN]	0.752381	8.16667	12.5	9.66667	12	10	7	10	11	13	14	13	14	8	7	7	9	8	10
Other sig. proteins	Q9NYU2-2	UGGT1	0	Isoform 2 of UDP-glucose:glycoprotein glucosyltransferase 1 OS=Homo sapiens GN=UGGT1 - [UGGG1_HUMAN]	0.733591	26.6667	38.1667	10.6667	11	14	7	28	36	42	39	43	41	21	33	29	22	28	27
Other sig. proteins	P55001-3	MFAP2	0	Isoform B of Microfibrillar-associated protein 2 OS=Homo sapiens GN=MFAP2 - [MFAP2_HUMAN]	0.689394	10.1667	17	17.6667	17	18	18	18	16	20	12	18	18	10	14	9	7	11	10
Other sig. proteins	P55290	CDH13	0	Cadherin-13 OS=Homo sapiens GN=CDH13 PE=1 SV=1 - [CAD13_HUMAN]	0.681818	0	2.33333	3	3	3	3		3	3	3	3	2
Other sig. proteins	D6RGG3	COL12A1	0	Collagen alpha-1(XII) chain OS=Homo sapiens GN=COL12A1 PE=1 SV=1 - [D6RGG3_HUMAN]	0.600726	491.5	821.5	538	541	540	533	814	620	764	1025	824	882	703	546	600	360	359	381
Other sig. proteins	P01116-2	KRAS	0	Isoform 2B of GTPase KRas OS=Homo sapiens GN=KRAS - [RASK_HUMAN]	0.587302	1.16667	5.5	1.66667		3	2	8	5	6	4	6	4	4			3
Other sig. proteins	Q9Y624	F11R	0	Junctional adhesion molecule A OS=Homo sapiens GN=F11R PE=1 SV=1 - [JAM1_HUMAN]	0.483871	0	5.33333	0.666667		2		6	9	9	3	3	2
Other sig. proteins	O75054	IGSF3	0	Immunoglobulin superfamily member 3 OS=Homo sapiens GN=IGSF3 PE=2 SV=3 - [IGSF3_HUMAN]	0.457831	1.33333	8.83333	3.33333	3	5	2	13	13	12	5	7	3		3	5
Other sig. proteins	P14384	CPM	0	Carboxypeptidase M OS=Homo sapiens GN=CPM PE=1 SV=2 - [CBPM_HUMAN]	0.430108	1.66667	10.5	8.33333	7	11	7	9	7	10	12	15	10	2	3	5
Other sig. proteins	P23352	ANOS1	0	Anosmin-1 OS=Homo sapiens GN=ANOS1 PE=1 SV=3 - [KALM_HUMAN]	0.424779	3	13.8333	6.66667	7	6	7	18	17	13	12	10	13	5	7	6
Other sig. proteins	Q6UXI9	NPNT	0	Nephronectin OS=Homo sapiens GN=NPNT PE=2 SV=3 - [NPNT_HUMAN]	0.394958	2.83333	14.8333	7.33333	8	10	4	12	12	11	15	18	21	6	4			4	3
Other sig. proteins	Q9P273	TENM3	0	Teneurin-3 OS=Homo sapiens GN=TENM3 PE=2 SV=3 - [TEN3_HUMAN]	0.158845	2.33333	41.1667	11	10	10	13	6	9	8	59	84	81		7	7
	Q15063-5	POSTN	0	Isoform 5 of Periostin OS=Homo sapiens GN=POSTN - [POSTN_HUMAN]	8.26667	36.3333	0	0													60	81	77
	Q15063-3	POSTN	0	Isoform 3 of Periostin OS=Homo sapiens GN=POSTN - [POSTN_HUMAN]	6.26667	26.3333	0	0														82	76
	B1ALD9	POSTN	0	Periostin OS=Homo sapiens GN=POSTN PE=1 SV=1 - [B1ALD9_HUMAN]	6.26667	26.3333	0	15.3333	26		20											82	76
	P24821	TNC	0	Tenascin OS=Homo sapiens GN=TNC PE=1 SV=3 - [TENA_HUMAN]	2.72973	28.6667	7.33333	8.66667			26			44						161	5	3	3
	G5EA36	CDC27	0	Cell division cycle 27, isoform CRA_c OS=Homo sapiens GN=CDC27 PE=1 SV=1 - [G5EA36_HUMAN]	2.20755	14.5	3.83333	5.33333		8	8				9		14	9	14	17	14	16	17
	B9ZVU2	DNPEP	0	Aspartyl aminopeptidase (Fragment) OS=Homo sapiens GN=DNPEP PE=1 SV=2 - [B9ZVU2_HUMAN]	2.06667	5.33333	0	0												19		13
	P30508	HLA-C	0	HLA class I histocompatibility antigen, Cw-12 alpha chain OS=Homo sapiens GN=HLA-C PE=1 SV=2 - [1C12_HUMAN]	1.84259	28.1667	13	0						33	20		25	13	17	15	27	47	50
	P50570-2	DNM2	0	Isoform 2 of Dynamin-2 OS=Homo sapiens GN=DNM2 - [DYN2_HUMAN]	1.8254	14.1667	5.5	0.666667			2	7	7		8	6	5			5	22	29	29
	P09493-10	TPM1	0	Isoform 10 of Tropomyosin alpha-1 chain OS=Homo sapiens GN=TPM1 - [TPM1_HUMAN]	1.8	4	0	0										17			7
	Q96K76-4	USP47	0	Isoform 4 of Ubiquitin carboxyl-terminal hydrolase 47 OS=Homo sapiens GN=USP47 - [UBP47_HUMAN]	1.75	4.33333	0.333333	0								2					8	8	10
	Q01082-3	SPTBN1	0	Isoform 2 of Spectrin beta chain, non-erythrocytic 1 OS=Homo sapiens GN=SPTBN1 - [SPTB2_HUMAN]	1.71429	21	10.1667	11.3333			34						61	126
	P17096	HMGA1	0	High mobility group protein HMG-I/HMG-Y OS=Homo sapiens GN=HMGA1 PE=1 SV=3 - [HMGA1_HUMAN]	1.65979	21.8333	11.1667	4.33333	4	3	6	22	21	16	6		2	22	25	26	15	21	22
	P42166	TMPO	0	Lamina-associated polypeptide 2, isoform alpha OS=Homo sapiens GN=TMPO PE=1 SV=2 - [LAP2A_HUMAN]	1.6	3	0	0												2	6	8	2
	Q10567-3	AP1B1	0	Isoform C of AP-1 complex subunit beta-1 OS=Homo sapiens GN=AP1B1 - [AP1B1_HUMAN]	1.55556	23	13	17.3333	16	19	17	11		26		25	16	12	30	43	21		32
	P63092	GNAS	0	Guanine nucleotide-binding protein G(s) subunit alpha isoforms short OS=Homo sapiens GN=GNAS PE=1 SV=1 - [GNAS2_HUMAN]	1.53191	7	2.83333	2.66667	4		4		6			5	6	5	6	6	6	11	8
	P50570-3	DNM2	0	Isoform 3 of Dynamin-2 OS=Homo sapiens GN=DNM2 - [DYN2_HUMAN]	1.47368	4.33333	1.33333	0.666667			2				8					5	21
	P14618	PKM	0	Pyruvate kinase PKM OS=Homo sapiens GN=PKM PE=1 SV=4 - [KPYM_HUMAN]	1.42278	182.333	126.667	92.3333	93	93	91	159	136	142	108	107	108	149	144	143	189	234	235
	Q96K76	USP47	0	Ubiquitin carboxyl-terminal hydrolase 47 OS=Homo sapiens GN=USP47 PE=1 SV=3 - [UBP47_HUMAN]	1.41176	3	0.666667	0								2	2				8		10
	Q12906	ILF3	0	Interleukin enhancer-binding factor 3 OS=Homo sapiens GN=ILF3 PE=1 SV=3 - [ILF3_HUMAN]	1.34568	13.1667	8.5	0							24		27		57		22
	Q15149-4	PLEC	0	Isoform 4 of Plectin OS=Homo sapiens GN=PLEC - [PLEC_HUMAN]	1.31467	159.333	120	56	63	59	46	170	135	146	102	78	89	203	184	168	184		217
	P50851-2	LRBA	0	Isoform 2 of Lipopolysaccharide-responsive and beige-like anchor protein OS=Homo sapiens GN=LRBA - [LRBA_HUMAN]	1.29457	22.8333	16.5	4.33333	6	7		17	20	20	6	20	16	18	30	39	13	19	18
	Q12906-7	ILF3	0	Isoform 7 of Interleukin enhancer-binding factor 3 OS=Homo sapiens GN=ILF3 - [ILF3_HUMAN]	1.27811	31	23.1667	12.6667	14	12	12	35	35	40		29		54		52	22	29	29
	C9J0J7	PFN2	0	Profilin OS=Homo sapiens GN=PFN2 PE=1 SV=1 - [C9J0J7_HUMAN]	1.27119	7.5	4.83333	3.33333	3	4	3	9	7		4	5	4			5	11	18	11
	Q96ER3	SAAL1	0	Protein SAAL1 OS=Homo sapiens GN=SAAL1 PE=1 SV=2 - [SAAL1_HUMAN]	1.26471	2.16667	0.666667	0								2	2		3	4		3	3
	P36543	ATP6V1E1	0	V-type proton ATPase subunit E 1 OS=Homo sapiens GN=ATP6V1E1 PE=1 SV=1 - [VATE1_HUMAN]	1.26	5.5	3.33333	0.666667	2			6	4	2	6		2	12	5	5	6	2	3
	P30475	HLA-B	0	HLA class I histocompatibility antigen, B-39 alpha chain OS=Homo sapiens GN=HLA-B PE=1 SV=1 - [1B39_HUMAN]	1.22414	6.83333	4.66667	0				28							19		22
	P24821-4	TNC	0	Isoform 4 of Tenascin OS=Homo sapiens GN=TNC - [TENA_HUMAN]	1.21111	85.8333	70	34.6667	39	39	26	60	40	44	91	88	97	192	150	162	5	3	3
	P36543-2	ATP6V1E1	0	Isoform 2 of V-type proton ATPase subunit E 1 OS=Homo sapiens GN=ATP6V1E1 - [VATE1_HUMAN]	1.20588	1.83333	0.666667	1.33333	2	2				2			2				6	2	3
	Q10567-2	AP1B1	0	Isoform B of AP-1 complex subunit beta-1 OS=Homo sapiens GN=AP1B1 - [AP1B1_HUMAN]	1.20438	22.5	17.8333	17.3333	16	19	17	11	29	26		25	16	12	30		21	40	32
	P58107	EPPK1	0	Epiplakin OS=Homo sapiens GN=EPPK1 PE=1 SV=2 - [EPIPL_HUMAN]	1.20096	36.8333	29.8333	14.6667	19	14	11	38	43	37	31	30					69	77	75
	P17301	ITGA2	0	Integrin alpha-2 OS=Homo sapiens GN=ITGA2 PE=1 SV=1 - [ITA2_HUMAN]	1.16867	11.1667	8.83333	5		6	9	14	13	18	8				10	13	10	18	16
	Q7L014	DDX46	0	Probable ATP-dependent RNA helicase DDX46 OS=Homo sapiens GN=DDX46 PE=1 SV=2 - [DDX46_HUMAN]	1.15278	8.83333	7	2.66667	3	5		9	8	6	9	4	6	4	5	4	25	15
	O00560	SDCBP	0	Syntenin-1 OS=Homo sapiens GN=SDCBP PE=1 SV=1 - [SDCB1_HUMAN]	1.13615	35.3333	30.5	39.3333	40	42	36	26	50	44		63		24	36	39	28	48	37
	Q01082	SPTBN1	0	Spectrin beta chain, non-erythrocytic 1 OS=Homo sapiens GN=SPTBN1 PE=1 SV=2 - [SPTB2_HUMAN]	1.12994	95	83.5	41.3333	44	45	35	100	85	97	87	71	61	128	122	107	63	74	76
	P30453	HLA-A	0	HLA class I histocompatibility antigen, A-34 alpha chain OS=Homo sapiens GN=HLA-A PE=1 SV=1 - [1A34_HUMAN]	1.12903	6.66667	5.33333	0				32										40
	P35908	KRT2	0	cRAP K22E_HUMAN Keratin, type II cytoskeletal 2 epidermal OS=Homo sapiens GN=KRT2 PE=1 SV=2	1.12676	8.33333	6.83333	58		174		19			22			11			39
	Q14697-2	GANAB	0	Isoform 2 of Neutral alpha-glucosidase AB OS=Homo sapiens GN=GANAB - [GANAB_HUMAN]	1.11628	27	23.6667	0					38	54		50						79	83
	P30101	PDIA3	0	Protein disulfide-isomerase A3 OS=Homo sapiens GN=PDIA3 PE=1 SV=4 - [PDIA3_HUMAN]	1.11392	9.66667	8.16667	3	4	5		9	8	9	9	6	8	11	4	5	12	16	10
	P39019	RPS19	0	40S ribosomal protein S19 OS=Homo sapiens GN=RPS19 PE=1 SV=2 - [RS19_HUMAN]	1.11111	1.66667	1	0				6						10
	A0A0C4DG89	DDX46	0	Probable ATP-dependent RNA helicase DDX46 OS=Homo sapiens GN=DDX46 PE=1 SV=1 - [A0A0C4DG89_HUMAN]	1.11111	8.33333	7	2.66667	3	5		9	8	6	9	4	6	4	5	4		15	22
	M0R2L9	RPS19	0	40S ribosomal protein S19 (Fragment) OS=Homo sapiens GN=RPS19 PE=1 SV=1 - [M0R2L9_HUMAN]	1.09375	0.833333	0.333333	0							2						2		3
	P23142-4	FBLN1	0	Isoform C of Fibulin-1 OS=Homo sapiens GN=FBLN1 - [FBLN1_HUMAN]	1.0858	56.1667	51.3333	32	33	30	33	28	48	58	39	64	71	41	66	58	34	75	63
	A0A087WYH7	LAMA5	0	Laminin subunit alpha-5 (Fragment) OS=Homo sapiens GN=LAMA5 PE=1 SV=1 - [A0A087WYH7_HUMAN]	1.08163	3.83333	3.16667	0								19			23
	Q14697	GANAB	0	Neutral alpha-glucosidase AB OS=Homo sapiens GN=GANAB PE=1 SV=3 - [GANAB_HUMAN]	1.07463	55	50.8333	25	21	33	21	45	43	57	52	55	53	28	30	28	69	84	91
	Q9NZ32	ACTR10	0	Actin-related protein 10 OS=Homo sapiens GN=ACTR10 PE=1 SV=1 - [ARP10_HUMAN]	1.07463	7	6.16667	0				6	12	5	4	6	4	5	12	11	2	7	5
	P20340-2	RAB6A	0	Isoform 2 of Ras-related protein Rab-6A OS=Homo sapiens GN=RAB6A - [RAB6A_HUMAN]	1.06667	5.66667	5	1.33333	2		2	7	4	5	4	5	5	4	4	4	11	11
	H0YAR1	LOXL2	0	Lysyl oxidase homolog 2 (Fragment) OS=Homo sapiens GN=LOXL2 PE=1 SV=1 - [H0YAR1_HUMAN]	1.0625	31.8333	29.6667	0				37			59		82	51	76	64
	P20340	RAB6A	0	Ras-related protein Rab-6A OS=Homo sapiens GN=RAB6A PE=1 SV=3 - [RAB6A_HUMAN]	1.05	5.5	5	2.33333	2	3	2	7	4	5	4	5	5	4	4	4		11	10
	P29144	TPP2	0	Tripeptidyl-peptidase 2 OS=Homo sapiens GN=TPP2 PE=1 SV=4 - [TPP2_HUMAN]	1.0382	221.5	213.167	168.333	172	168	165	196	236	270	168	210	199	164	209	211	210	282	253
	J3QRG6	CDKN2A	0	Cyclin-dependent kinase inhibitor 2A OS=Homo sapiens GN=CDKN2A PE=1 SV=1 - [J3QRG6_HUMAN]	1.02941	0.833333	0.666667	0				4									3		2
	P01891	HLA-A	0	HLA class I histocompatibility antigen, A-68 alpha chain OS=Homo sapiens GN=HLA-A PE=1 SV=4 - [1A68_HUMAN]	1.01015	28.1667	27.8333	9.33333		28			36	42	28	30	31	21			38	55	55
	Q9ULA0	DNPEP	0	Aspartyl aminopeptidase OS=Homo sapiens GN=DNPEP PE=1 SV=1 - [DNPEP_HUMAN]	1.0093	31.1667	30.8333	17.6667	20	18	15	32	22	38	35	25	33	36	41	36	20	25	29
	P04899	GNAI2	0	Guanine nucleotide-binding protein G(i) subunit alpha-2 OS=Homo sapiens GN=GNAI2 PE=1 SV=3 - [GNAI2_HUMAN]	1.00833	15.1667	15	12.6667	14	14	10	27		24	13	15	11	10	16	16	14	20	15
	P23142	FBLN1	0	Fibulin-1 OS=Homo sapiens GN=FBLN1 PE=1 SV=4 - [FBLN1_HUMAN]	1.00256	60.1667	60	48.6667	49	47	50	30	57	71	46	75	81	40	73	63	42	80	63
	H7BZJ3	PDIA3	0	Protein disulfide-isomerase A3 (Fragment) OS=Homo sapiens GN=PDIA3 PE=1 SV=1 - [H7BZJ3_HUMAN]	1	0	0	1			3
	A0A0C4DGB6	ALB	0	Serum albumin OS=Homo sapiens GN=ALB PE=1 SV=1 - [A0A0C4DGB6_HUMAN]	1	0	0	45.6667	45	46	46
	J3KND1	SAAL1	0	Protein SAAL1 OS=Homo sapiens GN=SAAL1 PE=1 SV=1 - [J3KND1_HUMAN]	1	0.333333	0.333333	0									2				2
	P50851	LRBA	0	Lipopolysaccharide-responsive and beige-like anchor protein OS=Homo sapiens GN=LRBA PE=1 SV=4 - [LRBA_HUMAN]	1	0	0	6.66667	6	7	7
	P10316	HLA-A	0	HLA class I histocompatibility antigen, A-69 alpha chain OS=Homo sapiens GN=HLA-A PE=1 SV=2 - [1A69_HUMAN]	0.977941	39.3333	40.3333	17	28		23	51	38	51	34	32	36	23	28	22	40	61	62
	Q96CW1-2	AP2M1	0	Isoform 2 of AP-2 complex subunit mu OS=Homo sapiens GN=AP2M1 - [AP2M1_HUMAN]	0.963415	21.3333	22.3333	9.66667	6	12	11	26	28	27		24	29	20	30	32	19		27
	C9J712	PFN2	0	Profilin OS=Homo sapiens GN=PFN2 PE=1 SV=1 - [C9J712_HUMAN]	0.958333	2.66667	3	2	3		3		7	7			4	6	5	5
	O00560-2	SDCBP	0	Isoform 2 of Syntenin-1 OS=Homo sapiens GN=SDCBP - [SDCB1_HUMAN]	0.946667	18.6667	20	0						44	22		54		36	39			37
	G3V5Y4	ACTR10	0	Actin-related protein 10 OS=Homo sapiens GN=ACTR10 PE=1 SV=1 - [G3V5Y4_HUMAN]	0.9375	0	0.333333	0.666667	2								2
	H0YJH7	TMPO	0	Lamina-associated polypeptide 2, isoforms beta/gamma (Fragment) OS=Homo sapiens GN=TMPO PE=1 SV=1 - [H0YJH7_HUMAN]	0.9375	0	0.333333	0				2
	A0AVL1	ADAM9	0	ADAM9 protein OS=Homo sapiens GN=ADAM9 PE=1 SV=1 - [A0AVL1_HUMAN]	0.931034	4	4.66667	2.33333	2	5			10	6		5	7		10	9			5
	P17096-2	HMGA1	0	Isoform HMG-Y of High mobility group protein HMG-I/HMG-Y OS=Homo sapiens GN=HMGA1 - [HMGA1_HUMAN]	0.909091	0	0.5	0								3
	Q8N726-2	CDKN2A	0	Isoform smARF of Tumor suppressor ARF OS=Homo sapiens GN=CDKN2A - [ARF_HUMAN]	0.888889	0.333333	1	0								3	3						2
	Q02241-2	KIF23	0	Isoform 2 of Kinesin-like protein KIF23 OS=Homo sapiens GN=KIF23 - [KIF23_HUMAN]	0.886792	2.83333	3.83333	0				17	4	2				2		2	8		5
	Q13443	ADAM9	0	Disintegrin and metalloproteinase domain-containing protein 9 OS=Homo sapiens GN=ADAM9 PE=1 SV=1 - [ADAM9_HUMAN]	0.882353	5	6.33333	2.33333	2	5		5	11	7	3	5	7	6	10		5	9
	P23229-5	ITGA6	0	Isoform Alpha-6X2B of Integrin alpha-6 OS=Homo sapiens GN=ITGA6 - [ITA6_HUMAN]	0.880282	15.8333	18.6667	18	18	17	19	27	26		17	21	21	10	20	21	12	18	14
	P20908	COL5A1	0	Collagen alpha-1(V) chain OS=Homo sapiens GN=COL5A1 PE=1 SV=3 - [CO5A1_HUMAN]	0.88	42.6667	49.1667	47.6667	38	54	51	54	40	49	59	43	50	60	45	40	38	37	36
	Q96CW1	AP2M1	0	AP-2 complex subunit mu OS=Homo sapiens GN=AP2M1 PE=1 SV=2 - [AP2M1_HUMAN]	0.87234	22.3333	26.3333	9.66667	6	12	11	26	28	28	23	24	29	20	30	32		25	27
	P02769	ALB	0	cRAP ALBU_BOVIN Serum albumin OS=Bos taurus GN=ALB PE=1 SV=4	0.852152	275.5	324.167	490	470	515	485	224	332	340	253	394	402	188	291	290	180	383	321
	O15230	LAMA5	0	Laminin subunit alpha-5 OS=Homo sapiens GN=LAMA5 PE=1 SV=8 - [LAMA5_HUMAN]	0.842269	445.333	529.667	390.333	396	418	357	383	452	515	542	634	652	631	713	707	223	184	214
	Q15149	PLEC	0	Plectin OS=Homo sapiens GN=PLEC PE=1 SV=3 - [PLEC_HUMAN]	0.830677	64.5	78.6667	56	63	59	46		135	146	102		89			168		219
	P07093-2	SERPINE2	0	Isoform 2 of Glia-derived nexin OS=Homo sapiens GN=SERPINE2 - [GDN_HUMAN]	0.815094	31	39.1667	29.3333	30	28	30	62		74	52		47	34	36	37	45	34
	F5H7S3	TPM1	0	Tropomyosin alpha-1 chain OS=Homo sapiens GN=TPM1 PE=1 SV=2 - [F5H7S3_HUMAN]	0.787234	1.16667	2.83333	0				17								7
	P35908	KRT2	0	Keratin, type II cytoskeletal 2 epidermal OS=Homo sapiens GN=KRT2 PE=1 SV=2 - [K22E_HUMAN]	0.748571	38.6667	53.3333	147.333	154		288	19	54	70	22	69	86	11	41	32	40	56	52
	P30464	HLA-B	0	HLA class I histocompatibility antigen, B-15 alpha chain OS=Homo sapiens GN=HLA-B PE=1 SV=2 - [1B15_HUMAN]	0.730392	19.8333	29	21	26	20	17	31	27	32	29	27	28	15	19			43	42
	Q9Y4K0	LOXL2	0	Lysyl oxidase homolog 2 OS=Homo sapiens GN=LOXL2 PE=1 SV=1 - [LOXL2_HUMAN]	0.689689	113.167	166.333	132.333	127	148	122	116	140	154	171	214	203	148	183	184	56	54	54
	A0A087WXW9	COL5A1	0	Collagen alpha-1(V) chain OS=Homo sapiens GN=COL5A1 PE=1 SV=1 - [A0A087WXW9_HUMAN]	0.68	9.16667	15.8333	0							51		44	55
	Q02241-3	KIF23	0	Isoform 3 of Kinesin-like protein KIF23 OS=Homo sapiens GN=KIF23 - [KIF23_HUMAN]	0.666667	0	2.5	0				15
	P63092-3	GNAS	0	Isoform 3 of Guanine nucleotide-binding protein G(s) subunit alpha isoforms short OS=Homo sapiens GN=GNAS - [GNAS2_HUMAN]	0.652778	2.83333	7	2.66667	4		4	14		12	5	5	6	5	6	6
	P08603	CFH	0	Complement factor H OS=Homo sapiens GN=CFH PE=1 SV=4 - [CFAH_HUMAN]	0.64359	36.8333	60	21.3333	23	23	18	38	59	56	53	83	71	22	49	45	23	51	31
	Q15063	POSTN	0	Periostin OS=Homo sapiens GN=POSTN PE=1 SV=2 - [POSTN_HUMAN]	0.631206	9.83333	18.5	23	27	22	20	18	21	15	19	18	20	17	20	22
	E7ESP4	ITGA2	0	Integrin alpha-2 OS=Homo sapiens GN=ITGA2 PE=1 SV=1 - [E7ESP4_HUMAN]	0.62963	0.666667	4	4.33333	7	6						14	10	4
	P04899-5	GNAI2	0	Isoform 5 of Guanine nucleotide-binding protein G(i) subunit alpha-2 OS=Homo sapiens GN=GNAI2 - [GNAI2_HUMAN]	0.625	0	3	4.66667		14			18
	Q29963	HLA-C	0	HLA class I histocompatibility antigen, Cw-6 alpha chain OS=Homo sapiens GN=HLA-C PE=1 SV=2 - [1C06_HUMAN]	0.619632	11.8333	22.1667	18	17	23	14	35	31		20	22	25	13	17	15	26
	A0A075B730	EPPK1	0	Epiplakin OS=Homo sapiens GN=EPPK1 PE=1 SV=2 - [A0A075B730_HUMAN]	0.5	0	5	0									30
	Q13275	SEMA3F	0	Semaphorin-3F OS=Homo sapiens GN=SEMA3F PE=2 SV=2 - [SEM3F_HUMAN]	0.472727	12.3333	31.6667	17.3333	17	21	14	33	35	45	23	25	29	15	18	18	7	8	8
	P23229-4	ITGA6	0	Isoform Alpha-6X2A of Integrin alpha-6 OS=Homo sapiens GN=ITGA6 - [ITA6_HUMAN]	0.45614	3.66667	14	18	18	17	19			25	17	21	21	10			12
	P07093	SERPINE2	0	Glia-derived nexin OS=Homo sapiens GN=SERPINE2 PE=1 SV=1 - [GDN_HUMAN]	0.441379	5.66667	19.1667	0					58			57							34
	Q5VZU9	TPP2	0	Tripeptidyl-peptidase 2 OS=Homo sapiens GN=TPP2 PE=1 SV=1 - [Q5VZU9_HUMAN]	0.41087	26.5	71.6667	0						265	165			159
	A0A0D9SG88	CFH	0	Complement factor H OS=Homo sapiens GN=CFH PE=1 SV=1 - [A0A0D9SG88_HUMAN]	0.405405	0	7.33333	0									44
	P30260	CDC27	0	Cell division cycle protein 27 homolog OS=Homo sapiens GN=CDC27 PE=1 SV=2 - [CDC27_HUMAN]	0.393939	1.5	11.5	9	11	8	8	10	19	19	9	12		9
	P14618-2	PKM	0	Isoform M1 of Pyruvate kinase PKM OS=Homo sapiens GN=PKM - [KPYM_HUMAN]	0.191083	0	21.1667	0						127
	Q13885	TUBB2A	0	Tubulin beta-2A chain OS=Homo sapiens GN=TUBB2A PE=1 SV=1 - [TBB2A_HUMAN]	4.53226	88.6667	15.6667	0				94									161	191	180
	Q02539	HIST1H1A	0	Histone H1.1 OS=Homo sapiens GN=HIST1H1A PE=1 SV=3 - [H11_HUMAN]	4.26667	16.3333	0	0													60		38
	Q9Y4G6	TLN2	0	Talin-2 OS=Homo sapiens GN=TLN2 PE=1 SV=4 - [TLN2_HUMAN]	4.13043	26.6667	2.66667	0					16					16		22	30	45	47
	P04350	TUBB4A	0	Tubulin beta-4A chain OS=Homo sapiens GN=TUBB4A PE=1 SV=2 - [TBB4A_HUMAN]	3.2439	83.6667	22.3333	126.333	136	132	111		64			70					155	182	165
	O15294	OGT	0	UDP-N-acetylglucosamine--peptide N-acetylglucosaminyltransferase 110 kDa subunit OS=Homo sapiens GN=OGT PE=1 SV=3 - [OGT1_HUMAN]	3.21053	15.3333	1.33333	1	3				4			2	2		2	3	31	26	30
	P02788-2	LTF	0	Isoform DeltaLf of Lactotransferrin OS=Homo sapiens GN=LTF - [TRFL_HUMAN]	3.18868	23.1667	3.83333	4.66667	4	5	5	4	3	3	4	5	4	3	5	4	51	34	42
	P05187	ALPP	0	Alkaline phosphatase, placental type OS=Homo sapiens GN=ALPP PE=1 SV=2 - [PPB1_HUMAN]	3.16667	10.8333	0	0													19	23	23
	Q93077	HIST1H2AC	0	Histone H2A type 1-C OS=Homo sapiens GN=HIST1H2AC PE=1 SV=3 - [H2A1C_HUMAN]	3.14615	63.1667	16.6667	0				82		18				106	37		133	26	77
	P42224	STAT1	0	Signal transducer and activator of transcription 1-alpha/beta OS=Homo sapiens GN=STAT1 PE=1 SV=2 - [STAT1_HUMAN]	3.06383	19	2.83333	1.66667	3		2	4	3	3	2	3	2				34	38	42
	P40763	STAT3	0	Signal transducer and activator of transcription 3 OS=Homo sapiens GN=STAT3 PE=1 SV=2 - [STAT3_HUMAN]	3.03704	22.3333	4	0				7	3	5	4	2	3			4	37	48	45
	K7EK07	H3F3B	0	Histone H3 (Fragment) OS=Homo sapiens GN=H3F3B PE=1 SV=1 - [K7EK07_HUMAN]	2.96667	9.83333	0	12.3333	17		20								32			27
	Q16222-2	UAP1	0	Isoform AGX1 of UDP-N-acetylhexosamine pyrophosphorylase OS=Homo sapiens GN=UAP1 - [UAP1_HUMAN]	2.93333	9.66667	0	0													15	26	17
	P21359-2	NF1	0	Isoform 1 of Neurofibromin OS=Homo sapiens GN=NF1 - [NF1_HUMAN]	2.6875	9.33333	0.333333	0				2								2	15	20	19
	P34931	HSPA1L	0	Heat shock 70 kDa protein 1-like OS=Homo sapiens GN=HSPA1L PE=1 SV=2 - [HS71L_HUMAN]	2.66667	8.33333	0	0														50
	P33908	MAN1A1	0	Mannosyl-oligosaccharide 1,2-alpha-mannosidase IA OS=Homo sapiens GN=MAN1A1 PE=1 SV=3 - [MA1A1_HUMAN]	2.66667	8.33333	0	0													15	16	19
	Q4LDE5	SVEP1	0	Sushi, von Willebrand factor type A, EGF and pentraxin domain-containing protein 1 OS=Homo sapiens GN=SVEP1 PE=1 SV=3 - [SVEP1_HUMAN]	2.61538	17.6667	3.66667	9	10	10	7				3	10	9		2	2	29	43	30
	P20591	MX1	0	Interferon-induced GTP-binding protein Mx1 OS=Homo sapiens GN=MX1 PE=1 SV=4 - [MX1_HUMAN]	2.53333	7.66667	0	0													13	18	15
	P29317	EPHA2	0	Ephrin type-A receptor 2 OS=Homo sapiens GN=EPHA2 PE=1 SV=2 - [EPHA2_HUMAN]	2.5	8.33333	0.333333	0				2									15	19	16
	Q6ZMP0	THSD4	0	Thrombospondin type-1 domain-containing protein 4 OS=Homo sapiens GN=THSD4 PE=2 SV=2 - [THSD4_HUMAN]	2.46939	35.3333	11.3333	2.33333	2	3	2	14	17	18	4	9	6	15	15	18	43	68	53
	Q15435	PPP1R7	0	Protein phosphatase 1 regulatory subunit 7 OS=Homo sapiens GN=PPP1R7 PE=1 SV=1 - [PP1R7_HUMAN]	2.46875	8.16667	0.333333	1.33333	2	2					2						18	16	15
	Q9H223	EHD4	0	EH domain-containing protein 4 OS=Homo sapiens GN=EHD4 PE=1 SV=1 - [EHD4_HUMAN]	2.44444	9.66667	1	0				6						5			16	20	17
	Q9Y3Z3	SAMHD1	0	Deoxynucleoside triphosphate triphosphohydrolase SAMHD1 OS=Homo sapiens GN=SAMHD1 PE=1 SV=2 - [SAMH1_HUMAN]	2.43333	7.16667	0	0													13	15	15
	P69905	HBA1	0	cRAP HBA_HUMAN Hemoglobin subunit alpha OS=Homo sapiens GN=HBA1 PE=1 SV=2	2.38346	47.8333	17.1667	17.6667	20	18	15	25	16	18	17	11	16	17	8	9	89	81	83
	Q86W92-2	PPFIBP1	0	Isoform 2 of Liprin-beta-1 OS=Homo sapiens GN=PPFIBP1 - [LIPB1_HUMAN]	2.36667	6.83333	0	0										3		2	9	14	13
	Q5SRE5	NUP188	0	Nucleoporin NUP188 homolog OS=Homo sapiens GN=NUP188 PE=1 SV=1 - [NU188_HUMAN]	2.34375	7.5	0.333333	0					2								15	17	13
	A0A0A6YY96	IREB2	0	Iron-responsive element-binding protein 2 OS=Homo sapiens GN=IREB2 PE=1 SV=1 - [A0A0A6YY96_HUMAN]	2.3125	7.33333	0.333333	0					2						3	6	8	12	15
	O00267-2	SUPT5H	0	Isoform 2 of Transcription elongation factor SPT5 OS=Homo sapiens GN=SUPT5H - [SPT5H_HUMAN]	2.30612	13.8333	3.16667	0				3	6	5		3	2		2	8	20	32	21
	Q9H772	GREM2	0	Gremlin-2 OS=Homo sapiens GN=GREM2 PE=2 SV=1 - [GREM2_HUMAN]	2.3	6.5	0	0										18	13	8
	Q8IUE6	HIST2H2AB	0	Histone H2A type 2-B OS=Homo sapiens GN=HIST2H2AB PE=1 SV=3 - [H2A2B_HUMAN]	2.3	6.5	0	0										39
	O00507	USP9Y	0	Probable ubiquitin carboxyl-terminal hydrolase FAF-Y OS=Homo sapiens GN=USP9Y PE=2 SV=2 - [USP9Y_HUMAN]	2.3	6.5	0	0														39
	P27658	COL8A1	0	Collagen alpha-1(VIII) chain OS=Homo sapiens GN=COL8A1 PE=1 SV=2 - [CO8A1_HUMAN]	2.26471	7.83333	0.666667	0				2				2		4		3	13	17	10
	Q9UBF2	COPG2	0	Coatomer subunit gamma-2 OS=Homo sapiens GN=COPG2 PE=1 SV=1 - [COPG2_HUMAN]	2.26316	9.33333	1.33333	0					5	3				3			10	24	19
	A0A0A0MTB8	WDR36	0	WD repeat-containing protein 36 OS=Homo sapiens GN=WDR36 PE=1 SV=1 - [A0A0A0MTB8_HUMAN]	2.23333	6.16667	0	0													11	16	10
	Q9BQE3	TUBA1C	0	Tubulin alpha-1C chain OS=Homo sapiens GN=TUBA1C PE=1 SV=1 - [TBA1C_HUMAN]	2.21008	38.8333	14.8333	22.3333	67			52		37							77	82	74
	P36873-2	PPP1CC	0	Isoform Gamma-2 of Serine/threonine-protein phosphatase PP1-gamma catalytic subunit OS=Homo sapiens GN=PPP1CC - [PP1G_HUMAN]	2.2	6	0	3.66667		11											13	23
	A6NHR9-2	SMCHD1	0	Isoform 2 of Structural maintenance of chromosomes flexible hinge domain-containing protein 1 OS=Homo sapiens GN=SMCHD1 - [SMHD1_HUMAN]	2.2	7.83333	0.833333	0								3	2				16	13	18
	Q9UKN8	GTF3C4	0	General transcription factor 3C polypeptide 4 OS=Homo sapiens GN=GTF3C4 PE=1 SV=2 - [TF3C4_HUMAN]	2.1875	6.66667	0.333333	0						2						2	8	18	12
	Q9Y6K5	OAS3	0	2'-5'-oligoadenylate synthase 3 OS=Homo sapiens GN=OAS3 PE=1 SV=3 - [OAS3_HUMAN]	2.17949	9.16667	1.5	0					3		2	2	2				19	22	14
	P09914-2	IFIT1	0	Isoform 2 of Interferon-induced protein with tetratricopeptide repeats 1 OS=Homo sapiens GN=IFIT1 - [IFIT1_HUMAN]	2.16667	5.83333	0	0													7	16	12
	O95786-2	DDX58	0	Isoform 2 of Probable ATP-dependent RNA helicase DDX58 OS=Homo sapiens GN=DDX58 - [DDX58_HUMAN]	2.16667	5.83333	0	0													11	14	10
	Q15386	UBE3C	0	Ubiquitin-protein ligase E3C OS=Homo sapiens GN=UBE3C PE=1 SV=3 - [UBE3C_HUMAN]	2.16667	5.83333	0	0													8	11	16
	P11217	PYGM	0	Glycogen phosphorylase, muscle form OS=Homo sapiens GN=PYGM PE=1 SV=6 - [PYGM_HUMAN]	2.16216	8.33333	1.16667	3.33333	10							7					16	15	19
	Q08431	MFGE8	0	Lactadherin OS=Homo sapiens GN=MFGE8 PE=1 SV=2 - [MFGM_HUMAN]	2.15385	32.3333	12.3333	7.33333	5	8	9	15	16	30	5	6	2	14	21	22	29	58	50
	Q8N1F7	NUP93	0	Nuclear pore complex protein Nup93 OS=Homo sapiens GN=NUP93 PE=1 SV=2 - [NUP93_HUMAN]	2.14706	7.16667	0.666667	0				2	2								13	15	15
	Q68CZ2	TNS3	0	Tensin-3 OS=Homo sapiens GN=TNS3 PE=1 SV=2 - [TENS3_HUMAN]	2.13333	5.66667	0	0													9	13	12
	P62805	HIST1H4A	0	Histone H4 OS=Homo sapiens GN=HIST1H4A PE=1 SV=2 - [H4_HUMAN]	2.12944	134.833	60.6667	60.6667	59	63	60	143	70	47	55	25	24	129	107	86	276	56	155
	Q92621	NUP205	0	Nuclear pore complex protein Nup205 OS=Homo sapiens GN=NUP205 PE=1 SV=3 - [NU205_HUMAN]	2.125	6.33333	0.333333	0					2								11	18	9
	Q92499	DDX1	0	ATP-dependent RNA helicase DDX1 OS=Homo sapiens GN=DDX1 PE=1 SV=2 - [DDX1_HUMAN]	2.12162	21.1667	7.33333	2.66667	2	3	3	8	5	7	11	8	5	12	8	12	33	30	32
	H3BP71	RNF40	0	E3 ubiquitin-protein ligase BRE1B OS=Homo sapiens GN=RNF40 PE=1 SV=2 - [H3BP71_HUMAN]	2.11765	7	0.666667	0					2	2				3			9	18	12
	P51812	RPS6KA3	0	Ribosomal protein S6 kinase alpha-3 OS=Homo sapiens GN=RPS6KA3 PE=1 SV=1 - [KS6A3_HUMAN]	2.10256	8.66667	1.5	1.33333	2		2		2		3	2	2				16	17	19
	Q9H3S7	PTPN23	0	Tyrosine-protein phosphatase non-receptor type 23 OS=Homo sapiens GN=PTPN23 PE=1 SV=1 - [PTN23_HUMAN]	2.1	5.5	0	0												2	13	9	9
	O60684	KPNA6	0	Importin subunit alpha-7 OS=Homo sapiens GN=KPNA6 PE=1 SV=1 - [IMA7_HUMAN]	2.09524	9.66667	2	0				5	7						3	5	17	16	17
	O75962-4	TRIO	0	Isoform 4 of Triple functional domain protein OS=Homo sapiens GN=TRIO - [TRIO_HUMAN]	2.08108	7.83333	1.16667	0				2	2		3			2			21	12	12
	Q96KK5	HIST1H2AH	0	Histone H2A type 1-H OS=Homo sapiens GN=HIST1H2AH PE=1 SV=3 - [H2A1H_HUMAN]	2.08097	80.6667	36.1667	21.3333	20	25	19	105	32	24	35	10	11	118	46	38	153	33	96
	Q6PGP7	TTC37	0	Tetratricopeptide repeat protein 37 OS=Homo sapiens GN=TTC37 PE=1 SV=1 - [TTC37_HUMAN]	2.07463	18.1667	6.16667	0				2	14	7	2	9	3	3	7	14	17	34	34
	P46821	MAP1B	0	Microtubule-associated protein 1B OS=Homo sapiens GN=MAP1B PE=1 SV=2 - [MAP1B_HUMAN]	2.07353	18.5	6.33333	2	3	3		10	8	5	6	5	4	33	23	26	14	7	8
	P10696	ALPPL2	0	Alkaline phosphatase, placental-like OS=Homo sapiens GN=ALPPL2 PE=2 SV=4 - [PPBN_HUMAN]	2.06667	5.33333	0	0													16	16
	Q99784	OLFM1	0	Noelin OS=Homo sapiens GN=OLFM1 PE=1 SV=4 - [NOE1_HUMAN]	2.06061	17.6667	6	0.666667		2		4	12	10	2	5	3	37	37	32
	Q9Y263	PLAA	0	Phospholipase A-2-activating protein OS=Homo sapiens GN=PLAA PE=1 SV=2 - [PLAP_HUMAN]	2.05063	22	8.16667	0.666667	2			6	11	12	4	9	7	8	11	16	35	31	31
	S4R3N1	HSPE1-MOB4	0	Protein HSPE1-MOB4 OS=Homo sapiens GN=HSPE1-MOB4 PE=3 SV=1 - [S4R3N1_HUMAN]	2.03333	5.16667	0	0.666667			2								9	12		4	6
	P36915	GNL1	0	Guanine nucleotide-binding protein-like 1 OS=Homo sapiens GN=GNL1 PE=1 SV=2 - [GNL1_HUMAN]	2.03333	5.16667	0	3	3	3	3										9	12	10
	Q14669-4	TRIP12	0	Isoform 4 of E3 ubiquitin-protein ligase TRIP12 OS=Homo sapiens GN=TRIP12 - [TRIPC_HUMAN]	2.03333	5.16667	0	0													12	12	7
	Q9BQG0	MYBBP1A	0	Myb-binding protein 1A OS=Homo sapiens GN=MYBBP1A PE=1 SV=2 - [MBB1A_HUMAN]	2	18.6667	6.83333	0				19	10	9		3		9	12	10	31	21	29
	Q5TEC6	HIST2H3PS2	0	Histone H3 OS=Homo sapiens GN=HIST2H3PS2 PE=1 SV=1 - [Q5TEC6_HUMAN]	2	5	0	0										17					13
	Q9NR99	MXRA5	0	Matrix-remodeling-associated protein 5 OS=Homo sapiens GN=MXRA5 PE=2 SV=3 - [MXRA5_HUMAN]	2	5	0	0										9	7	14
	O60749	SNX2	0	Sorting nexin-2 OS=Homo sapiens GN=SNX2 PE=1 SV=2 - [SNX2_HUMAN]	1.97826	10.1667	2.66667	3.33333	4	4	2	5	4	5	2			4	4	6	14	17	16
	Q9H0B6	KLC2	0	Kinesin light chain 2 OS=Homo sapiens GN=KLC2 PE=1 SV=1 - [KLC2_HUMAN]	1.97727	9.5	2.33333	2	2	4		11			3			5		5	16	16	15
	P54687	BCAT1	0	Branched-chain-amino-acid aminotransferase, cytosolic OS=Homo sapiens GN=BCAT1 PE=1 SV=3 - [BCAT1_HUMAN]	1.975	8.16667	1.66667	0				4	3	3				2	3	4	11	18	11
	Q16666-3	IFI16	0	Isoform 3 of Gamma-interferon-inducible protein 16 OS=Homo sapiens GN=IFI16 - [IF16_HUMAN]	1.96667	4.83333	0	0													9	11	9
	Q8N3C0	ASCC3	0	Activating signal cointegrator 1 complex subunit 3 OS=Homo sapiens GN=ASCC3 PE=1 SV=3 - [ASCC3_HUMAN]	1.96667	4.83333	0	0													12	8	9
	O75531	BANF1	0	Barrier-to-autointegration factor OS=Homo sapiens GN=BANF1 PE=1 SV=1 - [BAF_HUMAN]	1.94737	7.33333	1.33333	0				8						13	4		15	2	10
	Q99519	NEU1	0	Sialidase-1 OS=Homo sapiens GN=NEU1 PE=1 SV=1 - [NEUR1_HUMAN]	1.94737	7.33333	1.33333	0				2	2	4							10	16	18
	F1T0I1	SEC16A	0	Protein transport protein Sec16A OS=Homo sapiens GN=SEC16A PE=1 SV=1 - [F1T0I1_HUMAN]	1.94444	12.5	4	0				10	4	7	3			5			30	16	24
	Q9H6R4-4	NOL6	0	Isoform 4 of Nucleolar protein 6 OS=Homo sapiens GN=NOL6 - [NOL6_HUMAN]	1.94118	6	0.666667	0					2			2					13	10	13
	Q9H2M9	RAB3GAP2	0	Rab3 GTPase-activating protein non-catalytic subunit OS=Homo sapiens GN=RAB3GAP2 PE=1 SV=1 - [RBGPR_HUMAN]	1.9403	16.6667	6.16667	2.33333	3	2	2	4	8	11	2	6	6	3	8	10	27	26	26
	O60502-4	MGEA5	0	Isoform 4 of Protein O-GlcNAcase OS=Homo sapiens GN=MGEA5 - [OGA_HUMAN]	1.93478	9.83333	2.66667	0.666667	2			3	2	2	4	5		2	2	4	13	19	19
	Q9Y6Y0	IVNS1ABP	0	Influenza virus NS1A-binding protein OS=Homo sapiens GN=IVNS1ABP PE=1 SV=3 - [NS1BP_HUMAN]	1.91892	6.83333	1.16667	0					4	3					3	3	10	14	11
	O94874	UFL1	0	E3 UFM1-protein ligase 1 OS=Homo sapiens GN=UFL1 PE=1 SV=2 - [UFL1_HUMAN]	1.91429	6.16667	0.833333	0				3			2				3		11	9	14
	Q8IWV7	UBR1	0	E3 ubiquitin-protein ligase UBR1 OS=Homo sapiens GN=UBR1 PE=1 SV=1 - [UBR1_HUMAN]	1.91304	9.66667	2.66667	0					6	5			5		3	19	6	20	10
	Q13263	TRIM28	0	Transcription intermediary factor 1-beta OS=Homo sapiens GN=TRIM28 PE=1 SV=5 - [TIF1B_HUMAN]	1.91129	34.5	15.6667	7.66667	8	9	6	15	17	17	17	15	13	26	15	23	42	60	41
	P51610-4	HCFC1	0	Isoform 4 of Host cell factor 1 OS=Homo sapiens GN=HCFC1 - [HCFC1_HUMAN]	1.90323	14.6667	5.33333	1	3			8	8	7	6		3	12	10	12	19	16	19
	Q96J02-2	ITCH	0	Isoform 2 of E3 ubiquitin-protein ligase Itchy homolog OS=Homo sapiens GN=ITCH - [ITCH_HUMAN]	1.9	7.66667	1.66667	0						3	3	2	2	3	2	3	13	13	12
	F5GZ28	LIG1	0	DNA ligase OS=Homo sapiens GN=LIG1 PE=1 SV=1 - [F5GZ28_HUMAN]	1.9	4.5	0	0													12	8	7
	O43815-2	STRN	0	Isoform 2 of Striatin OS=Homo sapiens GN=STRN - [STRN_HUMAN]	1.9	4.5	0	1.33333	2	2										3	10	8	6
	Q12769	NUP160	0	Nuclear pore complex protein Nup160 OS=Homo sapiens GN=NUP160 PE=1 SV=3 - [NU160_HUMAN]	1.9	4.5	0	0													8	10	9
	P23527	HIST1H2BO	0	Histone H2B type 1-O OS=Homo sapiens GN=HIST1H2BO PE=1 SV=3 - [H2B1O_HUMAN]	1.89655	114.167	57.8333	51.3333	48	58	48	120	75	60	41	26	25	121	88	93	179	76	128
	Q8NE71-2	ABCF1	0	Isoform 2 of ATP-binding cassette sub-family F member 1 OS=Homo sapiens GN=ABCF1 - [ABCF1_HUMAN]	1.88571	6	0.833333	0				3			2			3			13	8	12
	Q9NZI8	IGF2BP1	0	Insulin-like growth factor 2 mRNA-binding protein 1 OS=Homo sapiens GN=IGF2BP1 PE=1 SV=2 - [IF2B1_HUMAN]	1.88235	5.66667	0.666667	0				4									11	12	11
	A0A024R4E5	HDLBP	0	High density lipoprotein binding protein (Vigilin), isoform CRA_a OS=Homo sapiens GN=HDLBP PE=1 SV=1 - [A0A024R4E5_HUMAN]	1.87755	10.3333	3.16667	0.666667			2	6	4	5	2		2	5	4	6	15	17	15
	H0Y3P2	EIF4G2	0	Eukaryotic translation initiation factor 4 gamma 2 OS=Homo sapiens GN=EIF4G2 PE=1 SV=1 - [H0Y3P2_HUMAN]	1.875	5	0.333333	0				2									8	11	11
	P04062-4	GBA	0	Isoform 4 of Glucosylceramidase OS=Homo sapiens GN=GBA - [GLCM_HUMAN]	1.87302	14.6667	5.5	1			3	3	7	7	5	5	6	5	3	6	31	22	21
	Q9UNH7	SNX6	0	Sorting nexin-6 OS=Homo sapiens GN=SNX6 PE=1 SV=1 - [SNX6_HUMAN]	1.86885	14	5.16667	0.666667	2			8	6	5	4	3	5	4	5	8	21	19	27
	Q96S86	HAPLN3	0	Hyaluronan and proteoglycan link protein 3 OS=Homo sapiens GN=HAPLN3 PE=2 SV=1 - [HPLN3_HUMAN]	1.86667	4.33333	0	0													6	12	8
	O14879	IFIT3	0	Interferon-induced protein with tetratricopeptide repeats 3 OS=Homo sapiens GN=IFIT3 PE=1 SV=1 - [IFIT3_HUMAN]	1.86667	4.33333	0	0													6	9	11
	Q06828	FMOD	0	Fibromodulin OS=Homo sapiens GN=FMOD PE=1 SV=2 - [FMOD_HUMAN]	1.86667	4.33333	0	0													5	12	9
	P46939	UTRN	0	Utrophin OS=Homo sapiens GN=UTRN PE=1 SV=2 - [UTRO_HUMAN]	1.86667	4.33333	0	0													11	8	7
	P58876	HIST1H2BD	0	Histone H2B type 1-D OS=Homo sapiens GN=HIST1H2BD PE=1 SV=2 - [H2B1D_HUMAN]	1.866	120.333	62.1667	54.6667	52	60	52	127	77	66	46	28	29	128	94	97	189	81	133
	Q9NU22	MDN1	0	Midasin OS=Homo sapiens GN=MDN1 PE=1 SV=2 - [MDN1_HUMAN]	1.84375	4.83333	0.333333	0					2								6	14	9
	P55795	HNRNPH2	0	Heterogeneous nuclear ribonucleoprotein H2 OS=Homo sapiens GN=HNRNPH2 PE=1 SV=1 - [HNRH2_HUMAN]	1.83784	6.33333	1.16667	0					7								11	12	15
	Q08378-2	GOLGA3	0	Isoform 2 of Golgin subfamily A member 3 OS=Homo sapiens GN=GOLGA3 - [GOGA3_HUMAN]	1.83784	6.33333	1.16667	0				4			3			15	4	6	8	3	2
	P11388	TOP2A	0	DNA topoisomerase 2-alpha OS=Homo sapiens GN=TOP2A PE=1 SV=3 - [TOP2A_HUMAN]	1.83117	18.5	7.83333	1.66667		5		11	8	7	4	9	8	8	9	14	34	22	24
	Q2TAY7	SMU1	0	WD40 repeat-containing protein SMU1 OS=Homo sapiens GN=SMU1 PE=1 SV=2 - [SMU1_HUMAN]	1.82222	8.66667	2.5	0				5	4	6				2	6	8	12	13	11
	Q93034	CUL5	0	Cullin-5 OS=Homo sapiens GN=CUL5 PE=1 SV=4 - [CUL5_HUMAN]	1.82222	8.66667	2.5	0					7	6		2		10	11	14	4	8	5
	P53350	PLK1	0	Serine/threonine-protein kinase PLK1 OS=Homo sapiens GN=PLK1 PE=1 SV=1 - [PLK1_HUMAN]	1.8125	4.66667	0.333333	0					2								8	9	11
	Q9Y5S2	CDC42BPB	0	Serine/threonine-protein kinase MRCK beta OS=Homo sapiens GN=CDC42BPB PE=1 SV=2 - [MRCKB_HUMAN]	1.8125	4.66667	0.333333	0					2								10	8	10
	O95155-2	UBE4B	0	Isoform 2 of Ubiquitin conjugation factor E4 B OS=Homo sapiens GN=UBE4B - [UBE4B_HUMAN]	1.80882	15.5	6.33333	0				7	7	10	3	3	8	2	6	7	18	31	29
	Q14166	TTLL12	0	Tubulin--tyrosine ligase-like protein 12 OS=Homo sapiens GN=TTLL12 PE=1 SV=2 - [TTL12_HUMAN]	1.80556	16.6667	7	2.33333	3	2	2	7	7	2	9	9	8			3	27	37	33
	Q9ULT8	HECTD1	0	E3 ubiquitin-protein ligase HECTD1 OS=Homo sapiens GN=HECTD1 PE=1 SV=3 - [HECD1_HUMAN]	1.80488	19.6667	8.66667	5	4	6	5	6	18	9	5	5	9	5	8	12	25	38	30
	P49840	GSK3A	0	Glycogen synthase kinase-3 alpha OS=Homo sapiens GN=GSK3A PE=1 SV=2 - [GSK3A_HUMAN]	1.8	4	0	0													4	12	8
	Q9UKU9	ANGPTL2	0	Angiopoietin-related protein 2 OS=Homo sapiens GN=ANGPTL2 PE=2 SV=1 - [ANGL2_HUMAN]	1.8	4	0	0										3		2	7	6	6
	Q7Z2W4-2	ZC3HAV1	0	Isoform 2 of Zinc finger CCCH-type antiviral protein 1 OS=Homo sapiens GN=ZC3HAV1 - [ZCCHV_HUMAN]	1.8	7	1.66667	0				2	6		2			2			10	16	14
	Q9Y3F4	STRAP	0	Serine-threonine kinase receptor-associated protein OS=Homo sapiens GN=STRAP PE=1 SV=1 - [STRAP_HUMAN]	1.79487	30	14.5	7.33333	6	8	8	19	19	20	5	12	12	20	17	19	26	49	49
	O60231	DHX16	0	Putative pre-mRNA-splicing factor ATP-dependent RNA helicase DHX16 OS=Homo sapiens GN=DHX16 PE=1 SV=2 - [DHX16_HUMAN]	1.78947	6.33333	1.33333	0				3	5								14	15	9
	Q9GZS3	WDR61	0	WD repeat-containing protein 61 OS=Homo sapiens GN=WDR61 PE=1 SV=1 - [WDR61_HUMAN]	1.78723	9	2.83333	1.33333		2	2	4	4	4	2	3		2	5	5	9	19	14
	Q9UHD8-7	SEPT9	0	Isoform 7 of Septin-9 OS=Homo sapiens GN=SEPT9 - [SEPT9_HUMAN]	1.78161	20.8333	9.5	4.66667	5	6	3	10	14	13	7	5	8	11	14	12	27	31	30
	O75462	CRLF1	0	Cytokine receptor-like factor 1 OS=Homo sapiens GN=CRLF1 PE=1 SV=1 - [CRLF1_HUMAN]	1.78125	4.5	0.333333	0						2				7	13	7
	O00154-6	ACOT7	0	Isoform 6 of Cytosolic acyl coenzyme A thioester hydrolase OS=Homo sapiens GN=ACOT7 - [BACH_HUMAN]	1.77966	12.5	4.83333	1		3		5	7	6	3	4	4	3	5	5	18	25	19
	P16401	HIST1H1B	0	Histone H1.5 OS=Homo sapiens GN=HIST1H1B PE=1 SV=3 - [H15_HUMAN]	1.775	30.5	15	12	10	15	11	32	20	13	17	4	4	37	24	24	52	14	32
	Q8WUA8	TSKU	0	Tsukushin OS=Homo sapiens GN=TSKU PE=2 SV=3 - [TSK_HUMAN]	1.77273	8	2.33333	1.66667	3	2			5		3	3	3				13	16	19
	Q9NQR4	NIT2	0	Omega-amidase NIT2 OS=Homo sapiens GN=NIT2 PE=1 SV=1 - [NIT2_HUMAN]	1.76923	6.5	1.5	0					6	3				4	3	3	10	11	8
	Q8N1G4	LRRC47	0	Leucine-rich repeat-containing protein 47 OS=Homo sapiens GN=LRRC47 PE=1 SV=1 - [LRC47_HUMAN]	1.76923	6.5	1.5	0				3	2	2	2			6		2	13	7	11
	P43243	MATR3	0	Matrin-3 OS=Homo sapiens GN=MATR3 PE=1 SV=2 - [MATR3_HUMAN]	1.76712	16.5	7.16667	4.33333	5	4	4	11	12	10	7	3		4			27	30	38
	P16989-2	YBX3	0	Isoform 2 of Y-box-binding protein 3 OS=Homo sapiens GN=YBX3 - [YBOX3_HUMAN]	1.76667	3.83333	0	0													11		12
	C9JGI3	TYMP	0	Thymidine phosphorylase (Fragment) OS=Homo sapiens GN=TYMP PE=1 SV=1 - [C9JGI3_HUMAN]	1.76667	3.83333	0	0													8	8	7
	E7EW69	SEPT10	0	Septin-10 OS=Homo sapiens GN=SEPT10 PE=1 SV=1 - [E7EW69_HUMAN]	1.76364	11.1667	4.16667	2.66667	5		3	7	7	6		5			6	5	15	22	19
	Q9UHB9	SRP68	0	Signal recognition particle subunit SRP68 OS=Homo sapiens GN=SRP68 PE=1 SV=2 - [SRP68_HUMAN]	1.76364	11.1667	4.16667	1.33333		4		8	7	6	4			2	3	5	15	21	21
	O95163	IKBKAP	0	Elongator complex protein 1 OS=Homo sapiens GN=IKBKAP PE=1 SV=3 - [ELP1_HUMAN]	1.76119	14.6667	6.16667	0.666667			2	6	10	10	2	6	3		2	6	20	29	31
	O75717	WDHD1	0	WD repeat and HMG-box DNA-binding protein 1 OS=Homo sapiens GN=WDHD1 PE=1 SV=1 - [WDHD1_HUMAN]	1.75758	4.66667	0.5	0					3								6	14	8
	Q9Y4C2	TCAF1	0	TRPM8 channel-associated factor 1 OS=Homo sapiens GN=TCAF1 PE=1 SV=3 - [TCAF1_HUMAN]	1.75758	4.66667	0.5	0								3					11	10	7
	Q9Y223-2	GNE	0	Isoform 2 of Bifunctional UDP-N-acetylglucosamine 2-epimerase/N-acetylmannosamine kinase OS=Homo sapiens GN=GNE - [GLCNE_HUMAN]	1.75439	11.6667	4.5	4.33333	5	6	2	4	4	4	5	5	5			2	21	26	21
	O14579	COPE	0	Coatomer subunit epsilon OS=Homo sapiens GN=COPE PE=1 SV=3 - [COPE_HUMAN]	1.75	6.66667	1.66667	0				4	2	2	2			4	3	2	8	15	8
	P05362	ICAM1	0	Intercellular adhesion molecule 1 OS=Homo sapiens GN=ICAM1 PE=1 SV=2 - [ICAM1_HUMAN]	1.75	6.66667	1.66667	0.666667		2		3	2			2	3	2			7	16	15
	Q92598-2	HSPH1	0	Isoform Beta of Heat shock protein 105 kDa OS=Homo sapiens GN=HSPH1 - [HS105_HUMAN]	1.74737	22.6667	10.8333	1.33333	4			16	17	17	5	4	6	24	22	30	16	24	20
	P08670	VIM	0	Vimentin OS=Homo sapiens GN=VIM PE=1 SV=4 - [VIME_HUMAN]	1.74658	37.5	19.3333	12.3333	15	12	10	45	16	15	25	6	9	54	24	21	42	34	50
	Q9H4M9	EHD1	0	EH domain-containing protein 1 OS=Homo sapiens GN=EHD1 PE=1 SV=2 - [EHD1_HUMAN]	1.7451	24.6667	12	8.66667	10	8	8	18	13	14	10	9	8	16	14	13	34	39	32
	P27361	MAPK3	0	Mitogen-activated protein kinase 3 OS=Homo sapiens GN=MAPK3 PE=1 SV=4 - [MK03_HUMAN]	1.74359	6.33333	1.5	0				5				4			4		9	15	10
	Q13409-3	DYNC1I2	0	Isoform 2C of Cytoplasmic dynein 1 intermediate chain 2 OS=Homo sapiens GN=DYNC1I2 - [DC1I2_HUMAN]	1.74242	14.1667	6	11.6667	13	13	9	7	8	9	3	5	4	2		4	18	28	33
	Q14C86-3	GAPVD1	0	Isoform 3 of GTPase-activating protein and VPS9 domain-containing protein 1 OS=Homo sapiens GN=GAPVD1 - [GAPD1_HUMAN]	1.74194	13	5.33333	3	2	4	3	6	11	8	2	3	2		4	11	22	22	19
	E7EVJ5	CYFIP2	0	Cytoplasmic FMR1-interacting protein 2 OS=Homo sapiens GN=CYFIP2 PE=1 SV=1 - [E7EVJ5_HUMAN]	1.73973	16.1667	7.16667	13.6667		19	22			23			20		21	26		25	25
	O60341	KDM1A	0	Lysine-specific histone demethylase 1A OS=Homo sapiens GN=KDM1A PE=1 SV=2 - [KDM1A_HUMAN]	1.73913	8.33333	2.66667	0				2	7	4		3			2	4	11	18	15
	Q8WVM8	SCFD1	0	Sec1 family domain-containing protein 1 OS=Homo sapiens GN=SCFD1 PE=1 SV=4 - [SCFD1_HUMAN]	1.73684	6	1.33333	4	4	5	3		5		3					2	11	13	10
	P42025	ACTR1B	0	Beta-centractin OS=Homo sapiens GN=ACTR1B PE=1 SV=1 - [ACTY_HUMAN]	1.73626	21.3333	10.1667	6.66667		10	10	12	14	10		13	12	24	20	19	23	21	21
	Q9HB40	SCPEP1	0	Retinoid-inducible serine carboxypeptidase OS=Homo sapiens GN=SCPEP1 PE=1 SV=1 - [RISC_HUMAN]	1.73585	10.3333	3.83333	0				3	3	4	5	4	4			3	19	18	22
	P05186	ALPL	0	Alkaline phosphatase, tissue-nonspecific isozyme OS=Homo sapiens GN=ALPL PE=1 SV=4 - [PPBT_HUMAN]	1.73333	3.66667	0	0													6	11	5
	P40818-2	USP8	0	Isoform 2 of Ubiquitin carboxyl-terminal hydrolase 8 OS=Homo sapiens GN=USP8 - [UBP8_HUMAN]	1.73333	3.66667	0	0												2	9	7	4
	P52948-6	NUP98	0	Isoform 6 of Nuclear pore complex protein Nup98-Nup96 OS=Homo sapiens GN=NUP98 - [NUP98_HUMAN]	1.73333	3.66667	0	0													7	8	7
	I3L0N3	NSF	0	Vesicle-fusing ATPase OS=Homo sapiens GN=NSF PE=1 SV=1 - [I3L0N3_HUMAN]	1.72917	8.83333	3	2	2	2	2	4	5	2	4	3					12	17	24
	Q14258	TRIM25	0	E3 ubiquitin/ISG15 ligase TRIM25 OS=Homo sapiens GN=TRIM25 PE=1 SV=2 - [TRI25_HUMAN]	1.72881	12	4.83333	1.66667	2	3		7	5	6	4	4	3	6	5	7	20	18	16
	P09496-2	CLTA	0	Isoform Non-brain of Clathrin light chain A OS=Homo sapiens GN=CLTA - [CLCA_HUMAN]	1.72549	9.66667	3.5	3.33333	6	4		13	2	2	4			15	3	4	13	7	16
	Q5VTR2	RNF20	0	E3 ubiquitin-protein ligase BRE1A OS=Homo sapiens GN=RNF20 PE=1 SV=2 - [BRE1A_HUMAN]	1.71875	4.16667	0.333333	0						2				2			9	7	7
	Q9P0K7-4	RAI14	0	Isoform 4 of Ankycorbin OS=Homo sapiens GN=RAI14 - [RAI14_HUMAN]	1.71875	4.16667	0.333333	0				2						3	2		11	5	4
	Q13214-2	SEMA3B	0	Isoform 2 of Semaphorin-3B OS=Homo sapiens GN=SEMA3B - [SEM3B_HUMAN]	1.71642	14.1667	6.16667	1		3		7	5	7	5	6	7	6	10	7	17	20	25
	Q96QU8-2	XPO6	0	Isoform 2 of Exportin-6 OS=Homo sapiens GN=XPO6 - [XPO6_HUMAN]	1.71429	7	2	0.666667	2				4	5		3				4	11	16	11
	Q9Y6D5	ARFGEF2	0	Brefeldin A-inhibited guanine nucleotide-exchange protein 2 OS=Homo sapiens GN=ARFGEF2 PE=1 SV=3 - [BIG2_HUMAN]	1.70588	4.66667	0.666667	0						2		2					9	11	8
	Q8NC51-2	SERBP1	0	Isoform 2 of Plasminogen activator inhibitor 1 RNA-binding protein OS=Homo sapiens GN=SERBP1 - [PAIRB_HUMAN]	1.70455	7.5	2.33333	0				9	2		3			18	6	5	6	5	5
	P17812	CTPS1	0	CTP synthase 1 OS=Homo sapiens GN=CTPS1 PE=1 SV=2 - [PYRG1_HUMAN]	1.70103	22.5	11.1667	6.66667	8	8	4	9	14	12	10	10	12	13	18	12	30	34	28
	P55263	ADK	0	Adenosine kinase OS=Homo sapiens GN=ADK PE=1 SV=2 - [ADK_HUMAN]	1.7	17.6667	8.33333	1.33333	2	2		7	7	10	8	10	8	2	8	6	25	35	30
	Q9BYX2-3	TBC1D2	0	Isoform 3 of TBC1 domain family member 2A OS=Homo sapiens GN=TBC1D2 - [TBD2A_HUMAN]	1.7	3.5	0	0													7	6	8
	P05783	KRT18	0	Keratin, type I cytoskeletal 18 OS=Homo sapiens GN=KRT18 PE=1 SV=2 - [K1C18_HUMAN]	1.69697	23	11.5	8.66667	10	8	8	20	18	11	6	8	6	19	11	12	34	31	31
	O75475	PSIP1	0	PC4 and SFRS1-interacting protein OS=Homo sapiens GN=PSIP1 PE=1 SV=1 - [PSIP1_HUMAN]	1.69565	8	2.66667	0				13		3				15	4	7	10	3	9
	Q8WWM7-6	ATXN2L	0	Isoform 6 of Ataxin-2-like protein OS=Homo sapiens GN=ATXN2L - [ATX2L_HUMAN]	1.69444	5.16667	1	0				4			2			5			9	6	11
	P02452	COL1A1	0	Collagen alpha-1(I) chain OS=Homo sapiens GN=COL1A1 PE=1 SV=5 - [CO1A1_HUMAN]	1.69173	32.5	17.1667	11.3333	9	15	10	8	23	14	22	18	18	21	23	20	52	40	39
	Q9NUU7	DDX19A	0	ATP-dependent RNA helicase DDX19A OS=Homo sapiens GN=DDX19A PE=1 SV=1 - [DD19A_HUMAN]	1.6875	4	0.333333	0						2							10	6	8
	Q9NV70-2	EXOC1	0	Isoform 2 of Exocyst complex component 1 OS=Homo sapiens GN=EXOC1 - [EXOC1_HUMAN]	1.68571	4.83333	0.833333	0					3			2					9	10	10
	P04406	GAPDH	0	Glyceraldehyde-3-phosphate dehydrogenase OS=Homo sapiens GN=GAPDH PE=1 SV=3 - [G3P_HUMAN]	1.68431	451.167	265.833	119.667	123	135	101	409	286	341	233	177	149	455	371	292	450	573	566
	P10253	GAA	0	Lysosomal alpha-glucosidase OS=Homo sapiens GN=GAA PE=1 SV=4 - [LYAG_HUMAN]	1.68293	6.5	1.83333	0							4	3	4			2	13	10	14
	P23921	RRM1	0	Ribonucleoside-diphosphate reductase large subunit OS=Homo sapiens GN=RRM1 PE=1 SV=1 - [RIR1_HUMAN]	1.67719	74.6667	42.5	23.3333	21	25	24	40	60	48	29	43	35	21	43	63	104	115	102
	A0A087WXS7	ASNA1	0	ATPase ASNA1 OS=Homo sapiens GN=ASNA1 PE=1 SV=1 - [A0A087WXS7_HUMAN]	1.66667	4.16667	0.5	0				3						2		2	6	7	8
	P40261	NNMT	0	Nicotinamide N-methyltransferase OS=Homo sapiens GN=NNMT PE=1 SV=1 - [NNMT_HUMAN]	1.66667	5	1	0				3	3						2	2	4	12	10
	P15153	RAC2	0	Ras-related C3 botulinum toxin substrate 2 OS=Homo sapiens GN=RAC2 PE=1 SV=1 - [RAC2_HUMAN]	1.66667	3.33333	0	2.33333	7													12	8
	Q99615	DNAJC7	0	DnaJ homolog subfamily C member 7 OS=Homo sapiens GN=DNAJC7 PE=1 SV=2 - [DNJC7_HUMAN]	1.66667	12.5	5.5	1.33333	2		2	10	9	4	5	3	2	9	9	12	13	15	17
	Q13045	FLII	0	Protein flightless-1 homolog OS=Homo sapiens GN=FLII PE=1 SV=2 - [FLII_HUMAN]	1.66667	20	10	4	4	6	2	9	12	10	7	13	9	10	16	13	21	32	28
	P25705-2	ATP5A1	0	Isoform 2 of ATP synthase subunit alpha, mitochondrial OS=Homo sapiens GN=ATP5A1 - [ATPA_HUMAN]	1.66667	3.33333	0	0.666667		2											8	6	6
	Q6DKJ4	NXN	0	Nucleoredoxin OS=Homo sapiens GN=NXN PE=1 SV=2 - [NXN_HUMAN]	1.66667	3.33333	0	0													6	6	8
	P54802	NAGLU	0	Alpha-N-acetylglucosaminidase OS=Homo sapiens GN=NAGLU PE=1 SV=2 - [ANAG_HUMAN]	1.66667	7.5	2.5	0					3	3		3	6		2	5	10	15	13
	Q9H0S4	DDX47	0	Probable ATP-dependent RNA helicase DDX47 OS=Homo sapiens GN=DDX47 PE=1 SV=1 - [DDX47_HUMAN]	1.66667	3.33333	0	0													5	8	7
	P09913	IFIT2	0	Interferon-induced protein with tetratricopeptide repeats 2 OS=Homo sapiens GN=IFIT2 PE=1 SV=1 - [IFIT2_HUMAN]	1.66667	3.33333	0	0													3	8	9
	O60306	AQR	0	Intron-binding protein aquarius OS=Homo sapiens GN=AQR PE=1 SV=4 - [AQR_HUMAN]	1.66667	8.33333	3	0				2	3	3	2	5	3			2	14	18	16
	P28370-2	SMARCA1	0	Isoform 2 of Probable global transcription activator SNF2L1 OS=Homo sapiens GN=SMARCA1 - [SMCA1_HUMAN]	1.66667	3.33333	0	0												3	5	6	6
	P46087-2	NOP2	0	Isoform 2 of Probable 28S rRNA (cytosine(4447)-C(5))-methyltransferase OS=Homo sapiens GN=NOP2 - [NOP2_HUMAN]	1.66279	18.8333	9.33333	3.66667	3	2	6	12	14	12	6	6	6	10	6	10	25	29	33
	Q01581	HMGCS1	0	Hydroxymethylglutaryl-CoA synthase, cytoplasmic OS=Homo sapiens GN=HMGCS1 PE=1 SV=2 - [HMCS1_HUMAN]	1.65909	7.16667	2.33333	0				4	3	2		3	2	2	3	5	12	10	11
	P57740-2	NUP107	0	Isoform 2 of Nuclear pore complex protein Nup107 OS=Homo sapiens GN=NUP107 - [NU107_HUMAN]	1.65625	3.83333	0.333333	0						2							6	7	10
	P52789	HK2	0	Hexokinase-2 OS=Homo sapiens GN=HK2 PE=1 SV=2 - [HXK2_HUMAN]	1.65625	3.83333	0.333333	0						2					2	3	5	7	6
	E9PIT3	F2	0	Prothrombin OS=Homo sapiens GN=F2 PE=1 SV=1 - [E9PIT3_HUMAN]	1.65426	46.8333	26.3333	30.3333	34	31	26	17	29	28	25	29	30	9	14	15	65	85	93
	Q5SSJ5	HP1BP3	0	Heterochromatin protein 1-binding protein 3 OS=Homo sapiens GN=HP1BP3 PE=1 SV=1 - [HP1B3_HUMAN]	1.65385	9.33333	3.66667	1.33333	2		2	11	7	4				9	4	8	17	6	12
	Q9NQW7	XPNPEP1	0	Xaa-Pro aminopeptidase 1 OS=Homo sapiens GN=XPNPEP1 PE=1 SV=3 - [XPP1_HUMAN]	1.65079	12.3333	5.5	1	3			5	9	5	3	6	5	4	8	6	17	20	19
	Q15021	NCAPD2	0	Condensin complex subunit 1 OS=Homo sapiens GN=NCAPD2 PE=1 SV=3 - [CND1_HUMAN]	1.64912	10.6667	4.5	0				7	10	2	5		3				16	25	23
	Q9BQ67	GRWD1	0	Glutamate-rich WD repeat-containing protein 1 OS=Homo sapiens GN=GRWD1 PE=1 SV=1 - [GRWD1_HUMAN]	1.64706	4.33333	0.666667	0				4									8	8	10
	Q13614	MTMR2	0	Myotubularin-related protein 2 OS=Homo sapiens GN=MTMR2 PE=1 SV=4 - [MTMR2_HUMAN]	1.64444	7.33333	2.5	0.666667	2				5	2	3	5		3	6	6	11	9	9
	P43246	MSH2	0	DNA mismatch repair protein Msh2 OS=Homo sapiens GN=MSH2 PE=1 SV=1 - [MSH2_HUMAN]	1.64444	7.33333	2.5	0				4	5		2	2	2				14	16	14
	Q14141-2	SEPT6	0	Isoform I of Septin-6 OS=Homo sapiens GN=SEPT6 - [SEPT6_HUMAN]	1.63636	16	7.83333	2	6			14	11		6	8	8	13	13	15	16	19	20
	P06732	CKM	0	cRAP KCRM_HUMAN Creatine kinase M-type OS=Homo sapiens GN=CKM PE=1 SV=2	1.63333	3.16667	0	0													8	4	7
	P17302	GJA1	0	Gap junction alpha-1 protein OS=Homo sapiens GN=GJA1 PE=1 SV=2 - [CXA1_HUMAN]	1.63333	3.16667	0	0													3	7	9
	Q9BTE6	AARSD1	0	Alanyl-tRNA editing protein Aarsd1 OS=Homo sapiens GN=AARSD1 PE=1 SV=2 - [AASD1_HUMAN]	1.63333	3.16667	0	0													7	6	6
	Q96Q11-2	TRNT1	0	Isoform 2 of CCA tRNA nucleotidyltransferase 1, mitochondrial OS=Homo sapiens GN=TRNT1 - [TRNT1_HUMAN]	1.63333	3.16667	0	0													7	6	6
	Q9NRA1	PDGFC	0	Platelet-derived growth factor C OS=Homo sapiens GN=PDGFC PE=1 SV=2 - [PDGFC_HUMAN]	1.63333	3.16667	0	0													6	7	6
	P29350	PTPN6	0	Tyrosine-protein phosphatase non-receptor type 6 OS=Homo sapiens GN=PTPN6 PE=1 SV=1 - [PTN6_HUMAN]	1.63333	3.16667	0	0													7	5	7
	Q86XI2	NCAPG2	0	Condensin-2 complex subunit G2 OS=Homo sapiens GN=NCAPG2 PE=1 SV=1 - [CNDG2_HUMAN]	1.63333	3.16667	0	0													6	8	5
	O95248	SBF1	0	Myotubularin-related protein 5 OS=Homo sapiens GN=SBF1 PE=1 SV=3 - [MTMR5_HUMAN]	1.63333	3.16667	0	0													6	7	6
	Q13033-2	STRN3	0	Isoform Alpha of Striatin-3 OS=Homo sapiens GN=STRN3 - [STRN3_HUMAN]	1.63158	5.33333	1.33333	0				3	3			2				2	8	10	12
	P35658-2	NUP214	0	Isoform 2 of Nuclear pore complex protein Nup214 OS=Homo sapiens GN=NUP214 - [NU214_HUMAN]	1.63158	5.33333	1.33333	0				6	2					4			10	9	9
	P04792	HSPB1	0	Heat shock protein beta-1 OS=Homo sapiens GN=HSPB1 PE=1 SV=2 - [HSPB1_HUMAN]	1.62921	19.1667	9.83333	8	6	9	9	21	7	9	11	7	4	18	6	4	31	30	26
	P30419	NMT1	0	Glycylpeptide N-tetradecanoyltransferase 1 OS=Homo sapiens GN=NMT1 PE=1 SV=2 - [NMT1_HUMAN]	1.62903	11.8333	5.33333	0				7	5	6	5	5	4	4		5	18	19	25
	Q9NNW5	WDR6	0	WD repeat-containing protein 6 OS=Homo sapiens GN=WDR6 PE=1 SV=1 - [WDR6_HUMAN]	1.62857	4.5	0.833333	0					3			2					10	10	7
	P54577	YARS	0	Tyrosine--tRNA ligase, cytoplasmic OS=Homo sapiens GN=YARS PE=1 SV=4 - [SYYC_HUMAN]	1.62857	14	6.66667	5.33333	6	5	5	11	8	5	6	6	4	9	7	9	15	26	18
	P15927	RPA2	0	Replication protein A 32 kDa subunit OS=Homo sapiens GN=RPA2 PE=1 SV=1 - [RFA2_HUMAN]	1.62791	18.3333	9.33333	6	7	4	7	13	24	13		3	3	22	19	15	14	21	19
	P36578	RPL4	0	60S ribosomal protein L4 OS=Homo sapiens GN=RPL4 PE=1 SV=5 - [RL4_HUMAN]	1.62353	18	9.16667	19	20	18	19	24	8	4	11	4	4	27	4	6	25	23	23
	Q9HAU5	UPF2	0	Regulator of nonsense transcripts 2 OS=Homo sapiens GN=UPF2 PE=1 SV=1 - [RENT2_HUMAN]	1.62162	5	1.16667	0						2		2	3	2	2	4	7	7	8
	P16402	HIST1H1D	0	Histone H1.3 OS=Homo sapiens GN=HIST1H1D PE=1 SV=2 - [H13_HUMAN]	1.62	35.5	20	15	13	18	14	41	23	22	17	8	9		27	26	79	29	52
	P25325-2	MPST	0	Isoform 2 of 3-mercaptopyruvate sulfurtransferase OS=Homo sapiens GN=MPST - [THTM_HUMAN]	1.61905	6.33333	2	0				5	5	2				4			7	13	14
	P48147	PREP	0	Prolyl endopeptidase OS=Homo sapiens GN=PREP PE=1 SV=2 - [PPCE_HUMAN]	1.61702	7.66667	2.83333	1	3			3		3	2	4	5				8	21	17
	Q9P2R3	ANKFY1	0	Rabankyrin-5 OS=Homo sapiens GN=ANKFY1 PE=1 SV=2 - [ANFY1_HUMAN]	1.61538	12.5	5.83333	3	3	3	3	6	5	4	5	10	5			4	23	21	27
	P06576	ATP5B	0	ATP synthase subunit beta, mitochondrial OS=Homo sapiens GN=ATP5B PE=1 SV=3 - [ATPB_HUMAN]	1.61538	16	8	6	7	6	5	8	8	7	9	9	7	7	9	9	25	24	22
	Q9NR12	PDLIM7	0	PDZ and LIM domain protein 7 OS=Homo sapiens GN=PDLIM7 PE=1 SV=1 - [PDLI7_HUMAN]	1.61538	5.5	1.5	0				4	3	2				3		2	9	8	11
	P52294	KPNA1	0	Importin subunit alpha-5 OS=Homo sapiens GN=KPNA1 PE=1 SV=3 - [IMA5_HUMAN]	1.61538	5.5	1.5	0				3		2		2	2		2	3	8	11	9
	Q13283	G3BP1	0	Ras GTPase-activating protein-binding protein 1 OS=Homo sapiens GN=G3BP1 PE=1 SV=1 - [G3BP1_HUMAN]	1.61364	18.6667	9.66667	1.33333	2	2		15	10	10	9	7	7	16	10	9	19	27	31
	P24752	ACAT1	0	Acetyl-CoA acetyltransferase, mitochondrial OS=Homo sapiens GN=ACAT1 PE=1 SV=1 - [THIL_HUMAN]	1.61207	26.1667	14.3333	4	4	4	4	23	26	17	9	7	4	38	59	58	2
	O43592	XPOT	0	Exportin-T OS=Homo sapiens GN=XPOT PE=1 SV=2 - [XPOT_HUMAN]	1.61111	24	13	5.66667	5	4	8	11	16	21	4	14	12	6	18	29	27	32	32
	O75821	EIF3G	0	Eukaryotic translation initiation factor 3 subunit G OS=Homo sapiens GN=EIF3G PE=1 SV=2 - [EIF3G_HUMAN]	1.61111	9.5	4	2.33333	5	2		6		3	6	7	2	12	11	14	12	4	4
	Q96A65	EXOC4	0	Exocyst complex component 4 OS=Homo sapiens GN=EXOC4 PE=1 SV=1 - [EXOC4_HUMAN]	1.61111	9.5	4	2.33333	3	2	2	2	6	4	4	5	3	2	2	4	11	22	16
	P48444	ARCN1	0	Coatomer subunit delta OS=Homo sapiens GN=ARCN1 PE=1 SV=1 - [COPD_HUMAN]	1.6087	19.6667	10.3333	3.66667	4	3	4	9	9	14	7	13	10	12	15	13	25	31	22
	Q9BXB4	OSBPL11	0	Oxysterol-binding protein-related protein 11 OS=Homo sapiens GN=OSBPL11 PE=1 SV=2 - [OSB11_HUMAN]	1.60606	3.83333	0.5	0					3								7	9	7
	P49790	NUP153	0	Nuclear pore complex protein Nup153 OS=Homo sapiens GN=NUP153 PE=1 SV=2 - [NU153_HUMAN]	1.60606	3.83333	0.5	0				3						8			10	2	3
	Q14562	DHX8	0	ATP-dependent RNA helicase DHX8 OS=Homo sapiens GN=DHX8 PE=1 SV=1 - [DHX8_HUMAN]	1.60526	5.16667	1.33333	0					5	3					3	4	9	8	7
	Q8NFJ5	GPRC5A	0	Retinoic acid-induced protein 3 OS=Homo sapiens GN=GPRC5A PE=1 SV=2 - [RAI3_HUMAN]	1.60494	16.6667	8.5	5.66667	8	5	4	15	4	16	5	4	7	8	6	9	11	32	34
	Q5JVZ5	ELMO2	0	Engulfment and cell motility protein 2 OS=Homo sapiens GN=ELMO2 PE=1 SV=1 - [Q5JVZ5_HUMAN]	1.60417	7.83333	3	0				2	6	3	2	5			7	9	10	12	9
	Q3ZCM7	TUBB8	0	Tubulin beta-8 chain OS=Homo sapiens GN=TUBB8 PE=1 SV=2 - [TBB8_HUMAN]	1.60331	59.6667	35.3333	74	80	69	73	45		52	25	46	44	21	31	33	74	104	95
	P50552	VASP	0	Vasodilator-stimulated phosphoprotein OS=Homo sapiens GN=VASP PE=1 SV=3 - [VASP_HUMAN]	1.60227	18.5	9.66667	7	5	9	7	13	10	9	9	9	8	10	10	10	29	25	27
	Q9UKX7-2	NUP50	0	Isoform 2 of Nuclear pore complex protein Nup50 OS=Homo sapiens GN=NUP50 - [NUP50_HUMAN]	1.6	5.66667	1.66667	0				4		4	2			11			12	4	7
	Q3ZCW2	LGALSL	0	Galectin-related protein OS=Homo sapiens GN=LGALSL PE=1 SV=2 - [LEGL_HUMAN]	1.6	3	0	0												2	3	7	6
	H0YLW3	BMP4	0	Bone morphogenetic protein 4 (Fragment) OS=Homo sapiens GN=BMP4 PE=1 SV=1 - [H0YLW3_HUMAN]	1.6	3	0	0													4	7	7
	Q16610	ECM1	0	Extracellular matrix protein 1 OS=Homo sapiens GN=ECM1 PE=1 SV=2 - [ECM1_HUMAN]	1.6	3	0	3.66667	4	3	4							8	4	6
	Q9NXV6	CDKN2AIP	0	CDKN2A-interacting protein OS=Homo sapiens GN=CDKN2AIP PE=1 SV=3 - [CARF_HUMAN]	1.6	5.66667	1.66667	0					4	2	2	2			3	5	7	9	10
	O95747	OXSR1	0	Serine/threonine-protein kinase OSR1 OS=Homo sapiens GN=OXSR1 PE=1 SV=1 - [OXSR1_HUMAN]	1.6	3	0	0													7	4	7
	Q66LE6	PPP2R2D	0	Serine/threonine-protein phosphatase 2A 55 kDa regulatory subunit B delta isoform OS=Homo sapiens GN=PPP2R2D PE=2 SV=1 - [2ABD_HUMAN]	1.6	3	0	0														11	7
	Q9NVX2	NLE1	0	Notchless protein homolog 1 OS=Homo sapiens GN=NLE1 PE=1 SV=4 - [NLE1_HUMAN]	1.6	3	0	0												2	4	9	3
	Q9Y2T3	GDA	0	Guanine deaminase OS=Homo sapiens GN=GDA PE=1 SV=1 - [GUAD_HUMAN]	1.6	3	0	0										6	2	6		4
	Q6P4A8	PLBD1	0	Phospholipase B-like 1 OS=Homo sapiens GN=PLBD1 PE=1 SV=2 - [PLBL1_HUMAN]	1.6	3	0	0													8	5	5
	Q8WUM0	NUP133	0	Nuclear pore complex protein Nup133 OS=Homo sapiens GN=NUP133 PE=1 SV=2 - [NU133_HUMAN]	1.6	3	0	0													6	7	5
	Q7Z2Z2-2	EFL1	0	Isoform 2 of Elongation factor-like GTPase 1 OS=Homo sapiens GN=EFL1 - [EFL1_HUMAN]	1.6	3	0	0													8	5	5
	Q01968-2	OCRL	0	Isoform B of Inositol polyphosphate 5-phosphatase OCRL-1 OS=Homo sapiens GN=OCRL - [OCRL_HUMAN]	1.6	3	0	0												2	5	4	7
	K7EKI8	PPL	0	Periplakin OS=Homo sapiens GN=PPL PE=1 SV=1 - [K7EKI8_HUMAN]	1.6	3	0	0													8	4	6
	Q9C0C2	TNKS1BP1	0	182 kDa tankyrase-1-binding protein OS=Homo sapiens GN=TNKS1BP1 PE=1 SV=4 - [TB182_HUMAN]	1.6	4.33333	0.833333	0				5						9			6	5	6
	P01130-3	LDLR	0	Isoform 3 of Low-density lipoprotein receptor OS=Homo sapiens GN=LDLR - [LDLR_HUMAN]	1.59524	6.16667	2	0				2	6	4				3	6	10	6	6	6
	Q96L92	SNX27	0	Sorting nexin-27 OS=Homo sapiens GN=SNX27 PE=1 SV=2 - [SNX27_HUMAN]	1.59459	4.83333	1.16667	0				2			3	2		2			7	12	8
	P26373	RPL13	0	60S ribosomal protein L13 OS=Homo sapiens GN=RPL13 PE=1 SV=4 - [RL13_HUMAN]	1.5942	13.3333	6.5	3.33333	3	3	4	16	4	4	9	3	3	20	3	6	19	15	17
	Q8ND04	SMG8	0	Protein SMG8 OS=Homo sapiens GN=SMG8 PE=1 SV=1 - [SMG8_HUMAN]	1.59375	3.5	0.333333	0						2							4	9	8
	O00471	EXOC5	0	Exocyst complex component 5 OS=Homo sapiens GN=EXOC5 PE=1 SV=1 - [EXOC5_HUMAN]	1.59375	3.5	0.333333	0.666667	2			2									4	8	9
	P52732	KIF11	0	Kinesin-like protein KIF11 OS=Homo sapiens GN=KIF11 PE=1 SV=2 - [KIF11_HUMAN]	1.59375	3.5	0.333333	0					2								5	7	9
	Q14139	UBE4A	0	Ubiquitin conjugation factor E4 A OS=Homo sapiens GN=UBE4A PE=1 SV=2 - [UBE4A_HUMAN]	1.59375	3.5	0.333333	0					2							2	8	6	5
	Q96ME1-4	FBXL18	1	Isoform 4 of F-box/LRR-repeat protein 18 OS=Homo sapiens GN=FBXL18 - [FXL18_HUMAN]	1.59184	8	3.16667	0					5	4	2	4	4	3	4	8	8	13	12
	Q15477	SKIV2L	0	Helicase SKI2W OS=Homo sapiens GN=SKIV2L PE=1 SV=3 - [SKIV2_HUMAN]	1.59016	11.1667	5.16667	0				4	6	6	4	6	5	2		2	22	19	22
	O15397	IPO8	0	Importin-8 OS=Homo sapiens GN=IPO8 PE=1 SV=2 - [IPO8_HUMAN]	1.58824	4	0.666667	0					2		2						7	9	8
	Q15233	NONO	0	Non-POU domain-containing octamer-binding protein OS=Homo sapiens GN=NONO PE=1 SV=4 - [NONO_HUMAN]	1.5875	16.1667	8.33333	2.33333		4	3	13	6	13	7	5	6	10	9	4	20	33	21
	S4R456	RPS15	0	40S ribosomal protein S15 (Fragment) OS=Homo sapiens GN=RPS15 PE=1 SV=1 - [S4R456_HUMAN]	1.58537	5.83333	1.83333	2		3	3	3		3	3		2	11	2	2	7	6	7
	Q03001-8	DST	0	Isoform 2 of Dystonin OS=Homo sapiens GN=DST - [DYST_HUMAN]	1.58491	9	3.83333	0				4	10	6		3		7	11	18	4	6	8
	P09661	SNRPA1	0	U2 small nuclear ribonucleoprotein A' OS=Homo sapiens GN=SNRPA1 PE=1 SV=2 - [RU2A_HUMAN]	1.58462	12.1667	5.83333	2.66667	3	3	2	7	9	10	4	2	3	17	12	11	11	10	12
	P49588	AARS	0	Alanine--tRNA ligase, cytoplasmic OS=Homo sapiens GN=AARS PE=1 SV=2 - [SYAC_HUMAN]	1.57988	39.5	23.1667	9.66667	9	11	9	30	28	39	16	14	12	21	28	27	42	64	55
	Q9BW27-3	NUP85	0	Isoform 3 of Nuclear pore complex protein Nup85 OS=Homo sapiens GN=NUP85 - [NUP85_HUMAN]	1.57895	5	1.33333	0				4	4							2	7	12	9
	Q9UI26	IPO11	0	Importin-11 OS=Homo sapiens GN=IPO11 PE=1 SV=1 - [IPO11_HUMAN]	1.57895	15	7.66667	1	3			4	7	15	7	7	6	8	9	14	17	18	24
	Q9Y285	FARSA	0	Phenylalanine--tRNA ligase alpha subunit OS=Homo sapiens GN=FARSA PE=1 SV=3 - [SYFA_HUMAN]	1.57831	16.8333	8.83333	1	3			11	9	10	8	8	7	4	4	2	24	33	34
	P28838-2	LAP3	0	Isoform 2 of Cytosol aminopeptidase OS=Homo sapiens GN=LAP3 - [AMPL_HUMAN]	1.57333	14.6667	7.5	3	5	4		10	8	6	9	4	8	5	6	7	15	29	26
	Q9NSD9	FARSB	0	Phenylalanine--tRNA ligase beta subunit OS=Homo sapiens GN=FARSB PE=1 SV=3 - [SYFB_HUMAN]	1.57333	14.6667	7.5	5.33333	4	7	5	9	7	6	8	9	6	6	9	5	16	29	23
	O15067	PFAS	0	Phosphoribosylformylglycinamidine synthase OS=Homo sapiens GN=PFAS PE=1 SV=4 - [PUR4_HUMAN]	1.57241	71	43.3333	8	8	6	10	39	43	59	24	48	47	48	82	54	63	101	78
	Q9NYF8-3	BCLAF1	0	Isoform 3 of Bcl-2-associated transcription factor 1 OS=Homo sapiens GN=BCLAF1 - [BCLF1_HUMAN]	1.57143	4.16667	0.833333	0				3	2					3		2	5	8	7
	Q16643	DBN1	0	Drebrin OS=Homo sapiens GN=DBN1 PE=1 SV=4 - [DREB_HUMAN]	1.57143	4.16667	0.833333	0				3			2			8	3		7	3	4
	E9PHH9	POLR3C	0	DNA-directed RNA polymerase III subunit RPC3 OS=Homo sapiens GN=POLR3C PE=1 SV=1 - [E9PHH9_HUMAN]	1.56667	2.83333	0	0											3	3	6		5
	P31150	GDI1	0	Rab GDP dissociation inhibitor alpha OS=Homo sapiens GN=GDI1 PE=1 SV=2 - [GDIA_HUMAN]	1.56667	2.83333	0	0										5	4			8
	Q96EK5	KIF1BP	0	KIF1-binding protein OS=Homo sapiens GN=KIF1BP PE=1 SV=1 - [KBP_HUMAN]	1.56667	2.83333	0	0													2	8	7
	Q9UNF1	MAGED2	0	Melanoma-associated antigen D2 OS=Homo sapiens GN=MAGED2 PE=1 SV=2 - [MAGD2_HUMAN]	1.56667	2.83333	0	0.666667			2										4	7	6
	Q16537-2	PPP2R5E	0	Isoform 2 of Serine/threonine-protein phosphatase 2A 56 kDa regulatory subunit epsilon isoform OS=Homo sapiens GN=PPP2R5E - [2A5E_HUMAN]	1.56667	2.83333	0	0											3		3	7	4
	P19447	ERCC3	0	TFIIH basal transcription factor complex helicase XPB subunit OS=Homo sapiens GN=ERCC3 PE=1 SV=1 - [ERCC3_HUMAN]	1.56667	2.83333	0	0													3	7	7
	Q9NS93	TM7SF3	0	Transmembrane 7 superfamily member 3 OS=Homo sapiens GN=TM7SF3 PE=2 SV=1 - [TM7S3_HUMAN]	1.56667	2.83333	0	0													4	5	8
	Q99707	MTR	0	Methionine synthase OS=Homo sapiens GN=MTR PE=1 SV=2 - [METH_HUMAN]	1.56667	2.83333	0	0													4	5	8
	A0A0B4J2E5	LOC102724159	0	Protein LOC102724159 OS=Homo sapiens GN=LOC102724159 PE=1 SV=1 - [A0A0B4J2E5_HUMAN]	1.56667	2.83333	0	0													6	6	5
	P23458	JAK1	0	Tyrosine-protein kinase JAK1 OS=Homo sapiens GN=JAK1 PE=1 SV=2 - [JAK1_HUMAN]	1.56667	2.83333	0	0													6	6	5
	Q9NRY4	ARHGAP35	0	Rho GTPase-activating protein 35 OS=Homo sapiens GN=ARHGAP35 PE=1 SV=3 - [RHG35_HUMAN]	1.56667	2.83333	0	0													3	7	7
	P42695	NCAPD3	0	Condensin-2 complex subunit D3 OS=Homo sapiens GN=NCAPD3 PE=1 SV=2 - [CNDD3_HUMAN]	1.56667	2.83333	0	0													4	8	5
	Q15042	RAB3GAP1	0	Rab3 GTPase-activating protein catalytic subunit OS=Homo sapiens GN=RAB3GAP1 PE=1 SV=3 - [RB3GP_HUMAN]	1.56522	13	6.5	0				7	8	9	5	3	7	6	6	12	17	18	19
	P28482	MAPK1	0	Mitogen-activated protein kinase 1 OS=Homo sapiens GN=MAPK1 PE=1 SV=3 - [MK01_HUMAN]	1.56452	11.1667	5.33333	4.33333	4	5	4	5	7	7		6	7	10	8	11	11	14	13
	P22694	PRKACB	0	cAMP-dependent protein kinase catalytic subunit beta OS=Homo sapiens GN=PRKACB PE=1 SV=2 - [KAPCB_HUMAN]	1.5625	3.33333	0.333333	0					2							3	4	7	6
	Q99447-4	PCYT2	0	Isoform 4 of Ethanolamine-phosphate cytidylyltransferase OS=Homo sapiens GN=PCYT2 - [PCY2_HUMAN]	1.5625	3.33333	0.333333	0					2								7	6	7
	Q8IWA0	WDR75	0	WD repeat-containing protein 75 OS=Homo sapiens GN=WDR75 PE=1 SV=1 - [WDR75_HUMAN]	1.5625	3.33333	0.333333	0								2					8	7	5
	Q7Z460-2	CLASP1	0	Isoform 2 of CLIP-associating protein 1 OS=Homo sapiens GN=CLASP1 - [CLAP1_HUMAN]	1.5625	3.33333	0.333333	9.33333	10	11	7		2							4	4	8	4
	P31939	ATIC	0	Bifunctional purine biosynthesis protein PURH OS=Homo sapiens GN=ATIC PE=1 SV=3 - [PUR9_HUMAN]	1.56229	72.3333	44.5	30.6667	35	30	27	54	42	43	39	45	44	40	37	35	85	122	115
	K7EP06	RNMT	0	mRNA cap guanine-N7 methyltransferase OS=Homo sapiens GN=RNMT PE=1 SV=1 - [K7EP06_HUMAN]	1.55882	3.83333	0.666667	0				2				2			3	3	7	6	4
	O60716-21	CTNND1	0	Isoform 3A of Catenin delta-1 OS=Homo sapiens GN=CTNND1 - [CTND1_HUMAN]	1.55814	6.16667	2.16667	0				6		4	3			8	2	3	8	8	8
	E7EQY4	MTA3	0	Metastasis-associated protein MTA3 OS=Homo sapiens GN=MTA3 PE=1 SV=1 - [E7EQY4_HUMAN]	1.55556	6.66667	2.5	0					7			8				9	10	11	10
	Q9UP83	COG5	0	Conserved oligomeric Golgi complex subunit 5 OS=Homo sapiens GN=COG5 PE=1 SV=3 - [COG5_HUMAN]	1.55556	6.66667	2.5	0				2	4	2		3	4		3	3	12	9	13
	O15084	ANKRD28	0	Serine/threonine-protein phosphatase 6 regulatory ankyrin repeat subunit A OS=Homo sapiens GN=ANKRD28 PE=1 SV=5 - [ANR28_HUMAN]	1.55556	4.33333	1	0					2	2			2				8	9	9
	Q9UNF0-2	PACSIN2	0	Isoform 2 of Protein kinase C and casein kinase substrate in neurons protein 2 OS=Homo sapiens GN=PACSIN2 - [PACN2_HUMAN]	1.55556	4.33333	1	0				2		2		2		2		6	5	7	6
	Q8NHV4-2	NEDD1	0	Isoform 2 of Protein NEDD1 OS=Homo sapiens GN=NEDD1 - [NEDD1_HUMAN]	1.55556	4.33333	1	0				2	4							2	7	6	11
	P68363	TUBA1B	0	Tubulin alpha-1B chain OS=Homo sapiens GN=TUBA1B PE=1 SV=1 - [TBA1B_HUMAN]	1.55517	70.1667	43.3333	97	94	106	91	55	40	36	46	42	41	33	33	32	98	121	104
	Q9NR45	NANS	0	Sialic acid synthase OS=Homo sapiens GN=NANS PE=1 SV=2 - [SIAS_HUMAN]	1.55224	12.3333	6.16667	2.66667	3	2	3	10	8	6	4	5	4	7	5	4	15	21	22
	P49419-2	ALDH7A1	0	Isoform 2 of Alpha-aminoadipic semialdehyde dehydrogenase OS=Homo sapiens GN=ALDH7A1 - [AL7A1_HUMAN]	1.55128	15.1667	8	5.66667	4	8	5	9	7	9	12	5	6	5	10	11	18	22	25
	Q9BXP5-5	SRRT	0	Isoform 5 of Serrate RNA effector molecule homolog OS=Homo sapiens GN=SRRT - [SRRT_HUMAN]	1.55128	15.1667	8	2.66667	2	3	3	14	8	9	8	2	7	12	10	13	17	19	20
	Q9BUJ2-4	HNRNPUL1	0	Isoform 4 of Heterogeneous nuclear ribonucleoprotein U-like protein 1 OS=Homo sapiens GN=HNRNPUL1 - [HNRL1_HUMAN]	1.55	10.5	5	2.66667	3	5		2	7	7	3	6	5	7	7	5	14	13	17
	Q96T76-9	MMS19	0	Isoform 6 of MMS19 nucleotide excision repair protein homolog OS=Homo sapiens GN=MMS19 - [MMS19_HUMAN]	1.54762	5.83333	2	0.666667	2			4	4	4				2			11	14	8
	Q86UP2-2	KTN1	0	Isoform 2 of Kinectin OS=Homo sapiens GN=KTN1 - [KTN1_HUMAN]	1.54545	20.5	11.5	8	8	9	7	20	11	13	11	7	7	25	13	26	17	24	18
	B4DGY6	NDFIP2	0	NEDD4 family-interacting protein 2 OS=Homo sapiens GN=NDFIP2 PE=1 SV=1 - [B4DGY6_HUMAN]	1.54545	3.5	0.5	0								3				2	5	8	6
	O75367-3	H2AFY	0	Isoform 3 of Core histone macro-H2A.1 OS=Homo sapiens GN=H2AFY - [H2AY_HUMAN]	1.5431	24.8333	14.3333	6.66667	7	8	5	27	17	16	7	8	11	28	25	17	35	13	31
	P00966	ASS1	0	Argininosuccinate synthase OS=Homo sapiens GN=ASS1 PE=1 SV=2 - [ASSY_HUMAN]	1.54286	13	6.66667	7	7	7	7	4	6	5	8	5	12	2	2	3	18	25	28
	P10768	ESD	0	S-formylglutathione hydrolase OS=Homo sapiens GN=ESD PE=1 SV=2 - [ESTD_HUMAN]	1.54167	13.5	7	3.33333	2	5	3	7	8	5	4	6	12	5	2	3	19	28	24
	P55039	DRG2	0	Developmentally-regulated GTP-binding protein 2 OS=Homo sapiens GN=DRG2 PE=1 SV=1 - [DRG2_HUMAN]	1.54054	4.5	1.16667	0				3	2			2					10	9	8
	P68366	TUBA4A	0	Tubulin alpha-4A chain OS=Homo sapiens GN=TUBA4A PE=1 SV=1 - [TBA4A_HUMAN]	1.53571	66.6667	41.6667	105.333	100	120	96	52	38	35	43	42	40	33	28	26	97	115	101
	Q99570	PIK3R4	0	Phosphoinositide 3-kinase regulatory subunit 4 OS=Homo sapiens GN=PIK3R4 PE=1 SV=3 - [PI3R4_HUMAN]	1.53488	6	2.16667	0					6	7						6	7	11	12
	O96019	ACTL6A	0	Actin-like protein 6A OS=Homo sapiens GN=ACTL6A PE=1 SV=1 - [ACL6A_HUMAN]	1.53333	18	10	6	6	7	5	6	16	10	8	9	11	9	15	12	20	29	23
	O75934	BCAS2	0	Pre-mRNA-splicing factor SPF27 OS=Homo sapiens GN=BCAS2 PE=1 SV=1 - [SPF27_HUMAN]	1.53333	2.66667	0	0										2			7	2	5
	P11216	PYGB	0	Glycogen phosphorylase, brain form OS=Homo sapiens GN=PYGB PE=1 SV=5 - [PYGB_HUMAN]	1.53333	21.8333	12.5	11.3333	14	11	9	8	16	13	10	13	15	7	17	11	25	34	37
	Q9NQ88	TIGAR	0	Fructose-2,6-bisphosphatase TIGAR OS=Homo sapiens GN=TIGAR PE=1 SV=1 - [TIGAR_HUMAN]	1.53333	2.66667	0	0													3	7	6
	Q8TEQ6	GEMIN5	0	Gem-associated protein 5 OS=Homo sapiens GN=GEMIN5 PE=1 SV=3 - [GEMI5_HUMAN]	1.53333	14.1667	7.5	3.33333	4	4	2	7	9	6	4	9	10	3	9	8	16	27	22
	O15460-2	P4HA2	0	Isoform IIa of Prolyl 4-hydroxylase subunit alpha-2 OS=Homo sapiens GN=P4HA2 - [P4HA2_HUMAN]	1.53333	2.66667	0	0													3	7	6
	A0A087WU65	VPS45	0	Vacuolar protein sorting-associated protein 45 OS=Homo sapiens GN=VPS45 PE=1 SV=1 - [A0A087WU65_HUMAN]	1.53333	2.66667	0	0										2		2	3	6	3
	Q5BKZ1	ZNF326	0	DBIRD complex subunit ZNF326 OS=Homo sapiens GN=ZNF326 PE=1 SV=2 - [ZN326_HUMAN]	1.53333	2.66667	0	0													7	3	6
	Q86X52	CHSY1	0	Chondroitin sulfate synthase 1 OS=Homo sapiens GN=CHSY1 PE=1 SV=3 - [CHSS1_HUMAN]	1.53333	2.66667	0	0													3	6	7
	P54886-2	ALDH18A1	0	Isoform Short of Delta-1-pyrroline-5-carboxylate synthase OS=Homo sapiens GN=ALDH18A1 - [P5CS_HUMAN]	1.53333	2.66667	0	0													6	6	4
	F5H7K1	C16orf62	0	UPF0505 protein C16orf62 OS=Homo sapiens GN=C16orf62 PE=1 SV=1 - [F5H7K1_HUMAN]	1.53333	2.66667	0	1.33333		2	2										4	5	7
	A0A0C4DFS0	PBLD	0	MAWD binding protein, isoform CRA_d OS=Homo sapiens GN=PBLD PE=1 SV=1 - [A0A0C4DFS0_HUMAN]	1.53333	2.66667	0	0													5	6	5
	J3KSW8	MPRIP	0	Myosin phosphatase Rho-interacting protein (Fragment) OS=Homo sapiens GN=MPRIP PE=1 SV=1 - [J3KSW8_HUMAN]	1.53333	2.66667	0	0										5			5	3	3
	Q8WUF5	PPP1R13L	0	RelA-associated inhibitor OS=Homo sapiens GN=PPP1R13L PE=1 SV=4 - [IASPP_HUMAN]	1.53333	2.66667	0	0										2			4	6	4
	P25205	MCM3	0	DNA replication licensing factor MCM3 OS=Homo sapiens GN=MCM3 PE=1 SV=3 - [MCM3_HUMAN]	1.53271	22.3333	12.8333	5	6	4	5	17	20	17	6	9	8	13	13	21	23	30	34
	E9PS44	IFITM3	0	Interferon-induced transmembrane protein 3 OS=Homo sapiens GN=IFITM3 PE=1 SV=1 - [E9PS44_HUMAN]	1.53125	3.16667	0.333333	0				2									7	7	5
	A2IDA3	MPG	0	DNA-3-methyladenine glycosylase (Fragment) OS=Homo sapiens GN=MPG PE=1 SV=1 - [A2IDA3_HUMAN]	1.53125	3.16667	0.333333	0					2								8	5	6
	Q9BY44	EIF2A	0	Eukaryotic translation initiation factor 2A OS=Homo sapiens GN=EIF2A PE=1 SV=3 - [EIF2A_HUMAN]	1.5303	11.8333	6	0				8	6	6	3	8	5	9	6	10	13	16	17
	Q8N1G2	CMTR1	0	Cap-specific mRNA (nucleoside-2'-O-)-methyltransferase 1 OS=Homo sapiens GN=CMTR1 PE=1 SV=1 - [CMTR1_HUMAN]	1.52941	3.66667	0.666667	0					2	2				2	2		5	6	7
	J3KTA4	DDX5	0	Probable ATP-dependent RNA helicase DDX5 OS=Homo sapiens GN=DDX5 PE=1 SV=1 - [J3KTA4_HUMAN]	1.52899	30.1667	18	11	14	11	8	23	22	17	20	15	11	27	17	22	40	39	36
	P30050	RPL12	0	60S ribosomal protein L12 OS=Homo sapiens GN=RPL12 PE=1 SV=1 - [RL12_HUMAN]	1.52778	13.3333	7	5	5	5	5	10	10	9	5	5	3	9	13	12	15	16	15
	Q9BPX5	ARPC5L	0	Actin-related protein 2/3 complex subunit 5-like protein OS=Homo sapiens GN=ARPC5L PE=1 SV=1 - [ARP5L_HUMAN]	1.52778	4.16667	1	0				6						6		7	3	4	5
	Q2TAM5	RELA	0	RELA protein OS=Homo sapiens GN=RELA PE=1 SV=1 - [Q2TAM5_HUMAN]	1.52632	4.66667	1.33333	1		3		3		3			2				5	13	10
	Q86YP4-2	GATAD2A	0	Isoform 2 of Transcriptional repressor p66-alpha OS=Homo sapiens GN=GATAD2A - [P66A_HUMAN]	1.52632	4.66667	1.33333	0				3	3				2	4	3		9	5	7
	Q9Y2W1	THRAP3	0	Thyroid hormone receptor-associated protein 3 OS=Homo sapiens GN=THRAP3 PE=1 SV=2 - [TR150_HUMAN]	1.52632	4.66667	1.33333	0				5		3				5		3	6	9	5
	F8VR84	C12orf10	0	UPF0160 protein MYG1, mitochondrial OS=Homo sapiens GN=C12orf10 PE=1 SV=1 - [F8VR84_HUMAN]	1.525	5.16667	1.66667	0				2	3	3	2						10	9	12
	P61011	SRP54	0	Signal recognition particle 54 kDa protein OS=Homo sapiens GN=SRP54 PE=1 SV=1 - [SRP54_HUMAN]	1.525	5.16667	1.66667	1.66667	2	3		3	5		2				2		13	7	9
	Q9H583	HEATR1	0	HEAT repeat-containing protein 1 OS=Homo sapiens GN=HEATR1 PE=1 SV=3 - [HEAT1_HUMAN]	1.525	5.16667	1.66667	0					2	2	2	2	2				13	12	6
	Q08J23-2	NSUN2	0	Isoform 2 of tRNA (cytosine(34)-C(5))-methyltransferase OS=Homo sapiens GN=NSUN2 - [NSUN2_HUMAN]	1.52475	20.6667	11.8333	1.66667	2	3		12	17	15	6	10	11	2		3	32	44	43
	H3BQZ7	HNRNPUL2-BSCL2	0	HCG2044799 OS=Homo sapiens GN=HNRNPUL2-BSCL2 PE=4 SV=1 - [H3BQZ7_HUMAN]	1.52239	12	6.16667	0.666667	2			6	10	7	3	5	6	2	5	4	13	20	28
	O75534-2	CSDE1	0	Isoform 2 of Cold shock domain-containing protein E1 OS=Homo sapiens GN=CSDE1 - [CSDE1_HUMAN]	1.52174	6.66667	2.66667	0				6	4	2	2	2		2			9	11	18
	O75083	WDR1	0	WD repeat-containing protein 1 OS=Homo sapiens GN=WDR1 PE=1 SV=4 - [WDR1_HUMAN]	1.52	39.3333	24.1667	15.6667	15	18	14	23	22	31	21	26	22	16	21	18	52	62	67
	Q12904	AIMP1	0	Aminoacyl tRNA synthase complex-interacting multifunctional protein 1 OS=Homo sapiens GN=AIMP1 PE=1 SV=2 - [AIMP1_HUMAN]	1.51961	20.8333	12	7.33333	6	11	5	15	10	14	10	10	13	18	12	12	20	34	29
	P78362	SRPK2	0	SRSF protein kinase 2 OS=Homo sapiens GN=SRPK2 PE=1 SV=3 - [SRPK2_HUMAN]	1.51923	8.16667	3.66667	0				5	7	8		2		10	10	10	6	7	6
	Q8N8S7-3	ENAH	0	Isoform 3 of Protein enabled homolog OS=Homo sapiens GN=ENAH - [ENAH_HUMAN]	1.51852	8.66667	4	0.666667		2		7	3	6	3	3	2	9	4	6	5	16	12
	Q9BR76	CORO1B	0	Coronin-1B OS=Homo sapiens GN=CORO1B PE=1 SV=1 - [COR1B_HUMAN]	1.51786	9.16667	4.33333	2.66667	2	3	3	7	4	6	3	2	4	8	5	4	13	12	13
	Q7Z3U7-2	MON2	0	Isoform 2 of Protein MON2 homolog OS=Homo sapiens GN=MON2 - [MON2_HUMAN]	1.51685	17.5	9.83333	7.33333	6	8	8	8	9	10	2	14	16	5	9	19	24	26	22
	Q5T760	SRSF11	0	Serine/arginine-rich-splicing factor 11 (Fragment) OS=Homo sapiens GN=SRSF11 PE=1 SV=1 - [Q5T760_HUMAN]	1.51515	3.33333	0.5	0				3						4	2		5	5	4
	Q96DI7	SNRNP40	0	U5 small nuclear ribonucleoprotein 40 kDa protein OS=Homo sapiens GN=SNRNP40 PE=1 SV=1 - [SNR40_HUMAN]	1.51515	11.6667	6	2.66667	2	3	3	7	8	7	7	4	3	4	5	7	15	23	16
	P12270	TPR	0	Nucleoprotein TPR OS=Homo sapiens GN=TPR PE=1 SV=3 - [TPR_HUMAN]	1.51479	37.6667	23.1667	15	16	15	14	29	22	34	23	19	12	54	37	36	38	28	33
	P11172	UMPS	0	Uridine 5'-monophosphate synthase OS=Homo sapiens GN=UMPS PE=1 SV=1 - [UMPS_HUMAN]	1.51351	4.33333	1.16667	0				3	4								10	8	8
	Q16658	FSCN1	0	Fascin OS=Homo sapiens GN=FSCN1 PE=1 SV=3 - [FSCN1_HUMAN]	1.51282	34.3333	21	12.6667	14	14	10	30	22	25	15	15	19	14	20	19	40	54	59
	O95372	LYPLA2	0	Acyl-protein thioesterase 2 OS=Homo sapiens GN=LYPLA2 PE=1 SV=1 - [LYPA2_HUMAN]	1.51282	4.83333	1.5	0				2			2	2	3	2	2	2	8	9	6
	P21266	GSTM3	0	Glutathione S-transferase Mu 3 OS=Homo sapiens GN=GSTM3 PE=1 SV=3 - [GSTM3_HUMAN]	1.5098	7.83333	3.5	0.666667		2			9	3		5	4			2	12	19	14
	O95352	ATG7	0	Ubiquitin-like modifier-activating enzyme ATG7 OS=Homo sapiens GN=ATG7 PE=1 SV=1 - [ATG7_HUMAN]	1.50943	8.33333	3.83333	0				3	6	3	2	6	3	2		4	11	18	15
	P05198	EIF2S1	0	Eukaryotic translation initiation factor 2 subunit 1 OS=Homo sapiens GN=EIF2S1 PE=1 SV=3 - [IF2A_HUMAN]	1.5	20	11.6667	2	2	4		13	16	16	12	7	6	15	14	10	27	24	30
	A0A087WUQ6	GPX1	0	Glutathione peroxidase OS=Homo sapiens GN=GPX1 PE=1 SV=1 - [A0A087WUQ6_HUMAN]	1.5	2.5	0	0													7	3	5
	P08243-2	ASNS	0	Isoform 2 of Asparagine synthetase [glutamine-hydrolyzing] OS=Homo sapiens GN=ASNS - [ASNS_HUMAN]	1.5	8	3.66667	1	3			8	4	3	2	3	2			2	12	16	18
	P09488	GSTM1	0	Glutathione S-transferase Mu 1 OS=Homo sapiens GN=GSTM1 PE=1 SV=3 - [GSTM1_HUMAN]	1.5	4	1	0				4			2						9	8	7
	Q9UN86-2	G3BP2	0	Isoform B of Ras GTPase-activating protein-binding protein 2 OS=Homo sapiens GN=G3BP2 - [G3BP2_HUMAN]	1.5	8	3.66667	0				9	2	4	5	2		7	5	4	10	12	10
	Q96I25	RBM17	0	Splicing factor 45 OS=Homo sapiens GN=RBM17 PE=1 SV=1 - [SPF45_HUMAN]	1.5	2.5	0	0										4			5	2	4
	O43294-2	TGFB1I1	0	Isoform 2 of Transforming growth factor beta-1-induced transcript 1 protein OS=Homo sapiens GN=TGFB1I1 - [TGFI1_HUMAN]	1.5	2.5	0	1		3											9	2	4
	Q6YP21-3	KYAT3	0	Isoform 3 of Kynurenine--oxoglutarate transaminase 3 OS=Homo sapiens GN=KYAT3 - [KAT3_HUMAN]	1.5	2.5	0	0													3	6	6
	Q9NZB2	FAM120A	0	Constitutive coactivator of PPAR-gamma-like protein 1 OS=Homo sapiens GN=FAM120A PE=1 SV=2 - [F120A_HUMAN]	1.5	8.5	4	1.33333		2	2	5	4	3	5	2	5	4	3	2	15	12	15
	Q9BUQ8	DDX23	0	Probable ATP-dependent RNA helicase DDX23 OS=Homo sapiens GN=DDX23 PE=1 SV=3 - [DDX23_HUMAN]	1.5	5.5	2	0				3			5	2	2	5	2		8	9	9
	P21589-2	NT5E	0	Isoform 2 of 5'-nucleotidase OS=Homo sapiens GN=NT5E - [5NTD_HUMAN]	1.5	3.5	0.666667	0				2		2							8	5	8
	P20338	RAB4A	0	Ras-related protein Rab-4A OS=Homo sapiens GN=RAB4A PE=1 SV=3 - [RAB4A_HUMAN]	1.5	2.5	0	0													5	6	4
	Q9NS86	LANCL2	0	LanC-like protein 2 OS=Homo sapiens GN=LANCL2 PE=1 SV=1 - [LANC2_HUMAN]	1.5	2.5	0	0											2	4		5	4
	Q15061	WDR43	0	WD repeat-containing protein 43 OS=Homo sapiens GN=WDR43 PE=1 SV=3 - [WDR43_HUMAN]	1.5	3.5	0.666667	0						2	2			4	3		2	7	5
	P42785	PRCP	0	Lysosomal Pro-X carboxypeptidase OS=Homo sapiens GN=PRCP PE=1 SV=1 - [PCP_HUMAN]	1.5	5	1.66667	0					2		2	2	4			2	8	12	8
	P29590-11	PML	0	Isoform PML-11 of Protein PML OS=Homo sapiens GN=PML - [PML_HUMAN]	1.5	3	0.333333	2	3	3					2			2		4		6	6
	Q05209	PTPN12	0	Tyrosine-protein phosphatase non-receptor type 12 OS=Homo sapiens GN=PTPN12 PE=1 SV=3 - [PTN12_HUMAN]	1.5	2.5	0	0													4	8	3
	B5MCF9	PES1	0	Pescadillo homolog OS=Homo sapiens GN=PES1 PE=1 SV=1 - [B5MCF9_HUMAN]	1.5	2.5	0	0													6	5	4
	Q92879-5	CELF1	0	Isoform 5 of CUGBP Elav-like family member 1 OS=Homo sapiens GN=CELF1 - [CELF1_HUMAN]	1.5	2.5	0	0													6	6	3
	O75146	HIP1R	0	Huntingtin-interacting protein 1-related protein OS=Homo sapiens GN=HIP1R PE=1 SV=2 - [HIP1R_HUMAN]	1.5	2.5	0	0													4	7	4
	O60245	PCDH7	0	Protocadherin-7 OS=Homo sapiens GN=PCDH7 PE=1 SV=2 - [PCDH7_HUMAN]	1.5	3	0.333333	0				2									4	7	7
	O95453-2	PARN	0	Isoform 2 of Poly(A)-specific ribonuclease PARN OS=Homo sapiens GN=PARN - [PARN_HUMAN]	1.5	2.5	0	0													5	5	5
	O60566-2	BUB1B	0	Isoform 2 of Mitotic checkpoint serine/threonine-protein kinase BUB1 beta OS=Homo sapiens GN=BUB1B - [BUB1B_HUMAN]	1.5	2.5	0	0													8	2	5
	P51116	FXR2	0	Fragile X mental retardation syndrome-related protein 2 OS=Homo sapiens GN=FXR2 PE=1 SV=2 - [FXR2_HUMAN]	1.5	2.5	0	0													4	6	5
	P83436	COG7	0	Conserved oligomeric Golgi complex subunit 7 OS=Homo sapiens GN=COG7 PE=1 SV=1 - [COG7_HUMAN]	1.5	3	0.333333	0						2					2		4	5	7
	P19174	PLCG1	0	1-phosphatidylinositol 4,5-bisphosphate phosphodiesterase gamma-1 OS=Homo sapiens GN=PLCG1 PE=1 SV=1 - [PLCG1_HUMAN]	1.5	4	1	0					3		3			2		4	3	6	9
	Q9C0J8	WDR33	0	pre-mRNA 3' end processing protein WDR33 OS=Homo sapiens GN=WDR33 PE=1 SV=2 - [WDR33_HUMAN]	1.5	5	1.66667	0				3	3	4					4	2	9	7	8
	Q92538-3	GBF1	0	Isoform 3 of Golgi-specific brefeldin A-resistance guanine nucleotide exchange factor 1 OS=Homo sapiens GN=GBF1 - [GBF1_HUMAN]	1.5	3	0.333333	0				2									3	8	7
	Q92793-2	CREBBP	0	Isoform 2 of CREB-binding protein OS=Homo sapiens GN=CREBBP - [CBP_HUMAN]	1.5	3.5	0.666667	0					2	2						2	5	7	7
	Q9GZL7	WDR12	0	Ribosome biogenesis protein WDR12 OS=Homo sapiens GN=WDR12 PE=1 SV=2 - [WDR12_HUMAN]	1.5	6	2.33333	0				2	4	3		2	3	2	2	3	10	10	9
	O14617	AP3D1	0	AP-3 complex subunit delta-1 OS=Homo sapiens GN=AP3D1 PE=1 SV=1 - [AP3D1_HUMAN]	1.5	12.5	6.66667	7.33333	8	7	7	10	7	8	4	6	5	11	13	17	6	15	13
	P46777	RPL5	0	60S ribosomal protein L5 OS=Homo sapiens GN=RPL5 PE=1 SV=3 - [RL5_HUMAN]	1.4963	28.6667	17.5	11.6667	12	13	10	26	17	26	16	9	11	28	18	14	36	38	38
	Q15818	NPTX1	0	Neuronal pentraxin-1 OS=Homo sapiens GN=NPTX1 PE=2 SV=2 - [NPTX1_HUMAN]	1.49367	14.6667	8.16667	3	2	5	2	9	14	12	4	4	6	24	34	30
	E9PCY5	TOP2B	0	DNA topoisomerase 2 (Fragment) OS=Homo sapiens GN=TOP2B PE=1 SV=1 - [E9PCY5_HUMAN]	1.49315	13.1667	7.16667	2	3		3	12	8		4	11	8	19	15	22	13		10
	P09874	PARP1	0	Poly [ADP-ribose] polymerase 1 OS=Homo sapiens GN=PARP1 PE=1 SV=4 - [PARP1_HUMAN]	1.49038	46.6667	29.6667	18.3333	19	19	17	53	28	36	24	18	19	50	34	35	70	44	47
	P55265-5	ADAR	0	Isoform 5 of Double-stranded RNA-specific adenosine deaminase OS=Homo sapiens GN=ADAR - [DSRAD_HUMAN]	1.4902	7.66667	3.5	0				4	6	7		4		7	6	8	6	10	9
	J3KQ34	COPS7B	0	COP9 signalosome complex subunit 7b OS=Homo sapiens GN=COPS7B PE=1 SV=1 - [J3KQ34_HUMAN]	1.4898	7.16667	3.16667	0.666667			2	5	7		5	2		5	11	11	7	3	6
	Q99961	SH3GL1	0	Endophilin-A2 OS=Homo sapiens GN=SH3GL1 PE=1 SV=1 - [SH3G1_HUMAN]	1.48718	4.66667	1.5	0.666667		2		3		2	2		2	10		3	5	7	3
	Q9NVX7	KBTBD4	0	Kelch repeat and BTB domain-containing protein 4 OS=Homo sapiens GN=KBTBD4 PE=1 SV=3 - [KBTB4_HUMAN]	1.48571	3.66667	0.833333	0					2	3					2	2	7	5	6
	Q13425	SNTB2	0	Beta-2-syntrophin OS=Homo sapiens GN=SNTB2 PE=1 SV=1 - [SNTB2_HUMAN]	1.48485	3.16667	0.5	0				3									5	8	6
	Q8N122-3	RPTOR	0	Isoform 3 of Regulatory-associated protein of mTOR OS=Homo sapiens GN=RPTOR - [RPTOR_HUMAN]	1.48485	3.16667	0.5	0					3								6	7	6
	Q9GZU8	FAM192A	0	Protein FAM192A OS=Homo sapiens GN=FAM192A PE=1 SV=1 - [F192A_HUMAN]	1.48485	3.16667	0.5	0					3					5	6	4		4
	O95486	SEC24A	0	Protein transport protein Sec24A OS=Homo sapiens GN=SEC24A PE=1 SV=2 - [SC24A_HUMAN]	1.48485	3.16667	0.5	0					3						3	7	2	4	3
	O43488	AKR7A2	0	Aflatoxin B1 aldehyde reductase member 2 OS=Homo sapiens GN=AKR7A2 PE=1 SV=3 - [ARK72_HUMAN]	1.48438	10.8333	5.66667	3.33333	4	3	3	7	7	8		8	4	3	3	4	17	20	18
	P53618	COPB1	0	Coatomer subunit beta OS=Homo sapiens GN=COPB1 PE=1 SV=3 - [COPB_HUMAN]	1.4837	40.5	25.6667	15	14	17	14	23	19	40	23	27	22	25	28	24	43	64	59
	O95361	TRIM16	0	Tripartite motif-containing protein 16 OS=Homo sapiens GN=TRIM16 PE=1 SV=3 - [TRI16_HUMAN]	1.48214	8.83333	4.33333	0				4	3	4	4	8	3	2	2	3	12	19	15
	Q92841	DDX17	0	Probable ATP-dependent RNA helicase DDX17 OS=Homo sapiens GN=DDX17 PE=1 SV=2 - [DDX17_HUMAN]	1.48214	36.5	23	13.6667	15	14	12	34	19	15	29	22	19	46	20	23	48	40	42
	O75116	ROCK2	0	Rho-associated protein kinase 2 OS=Homo sapiens GN=ROCK2 PE=1 SV=4 - [ROCK2_HUMAN]	1.48165	48.8333	31.3333	13.6667	17	12	12	27	31	48	28	28	26	59	63	69	30	34	38
	P62917	RPL8	0	60S ribosomal protein L8 OS=Homo sapiens GN=RPL8 PE=1 SV=2 - [RL8_HUMAN]	1.48077	7.83333	3.66667	4	4	4	4	8		3	4	3	4	10	4	4	12	11	6
	A0A0A0MQX7	SPOCK1	0	Testican-1 OS=Homo sapiens GN=SPOCK1 PE=1 SV=1 - [A0A0A0MQX7_HUMAN]	1.48052	14	7.83333	3.33333	4	3	3	13	5	8	7	7	7	18	14	7	17	15	13
	Q4G0N4	NADK2	0	NAD kinase 2, mitochondrial OS=Homo sapiens GN=NADK2 PE=1 SV=2 - [NAKD2_HUMAN]	1.48	7.33333	3.33333	0					2	5	5	3	5	2	5	7	8	11	11
	P11142	HSPA8	0	Heat shock cognate 71 kDa protein OS=Homo sapiens GN=HSPA8 PE=1 SV=1 - [HSP7C_HUMAN]	1.47967	146.667	97.5	83.6667	81	90	80	121	95	115	89	86	79	116	100	96	194	184	190
	Q9UPT5-2	EXOC7	0	Isoform 2 of Exocyst complex component 7 OS=Homo sapiens GN=EXOC7 - [EXOC7_HUMAN]	1.47917	6.83333	3	0				5	3	3	3	4				3	9	16	13
	P04004	VTN	0	Vitronectin OS=Homo sapiens GN=VTN PE=1 SV=1 - [VTNC_HUMAN]	1.47887	12.5	6.83333	21.3333	23	24	17	5	4	6	4	12	10	4	3		17	27	24
	Q9UHV9	PFDN2	0	Prefoldin subunit 2 OS=Homo sapiens GN=PFDN2 PE=1 SV=1 - [PFD2_HUMAN]	1.47727	5.83333	2.33333	0				5	3		6			13	3	3	5	4	7
	P61247	RPS3A	0	40S ribosomal protein S3a OS=Homo sapiens GN=RPS3A PE=1 SV=2 - [RS3A_HUMAN]	1.47706	21.8333	13.1667	8.33333	8	8	9	21	14	14	10	11	9	25	12	14	23	29	28
	A0A087X142	SEPT8	0	Septin-8 OS=Homo sapiens GN=SEPT8 PE=1 SV=1 - [A0A087X142_HUMAN]	1.47692	11	5.83333	3.33333	10			6	12	6	3	8			11	10	15	16	14
	P07738	BPGM	0	Bisphosphoglycerate mutase OS=Homo sapiens GN=BPGM PE=1 SV=2 - [PMGE_HUMAN]	1.475	4.83333	1.66667	0					2	2		4	2				11	9	9
	Q9BQL6	FERMT1	0	Fermitin family homolog 1 OS=Homo sapiens GN=FERMT1 PE=1 SV=1 - [FERM1_HUMAN]	1.475	4.83333	1.66667	0				4	3	3						3	7	9	10
	P24534	EEF1B2	0	Elongation factor 1-beta OS=Homo sapiens GN=EEF1B2 PE=1 SV=3 - [EF1B_HUMAN]	1.47458	9.5	4.83333	6	5	6	7	7	4	4	9	3	2	18	3	11	10	5	10
	P60842	EIF4A1	0	Eukaryotic initiation factor 4A-I OS=Homo sapiens GN=EIF4A1 PE=1 SV=1 - [IF4A1_HUMAN]	1.47418	47.3333	30.5	19	20	20	17	32	24	28	35	31	33	20	24	17	70	76	77
	P05386	RPLP1	0	60S acidic ribosomal protein P1 OS=Homo sapiens GN=RPLP1 PE=1 SV=1 - [RLA1_HUMAN]	1.47273	8.5	4.16667	0				6	6	5	5	3		8	10	7	7	10	9
	O14980	XPO1	0	Exportin-1 OS=Homo sapiens GN=XPO1 PE=1 SV=1 - [XPO1_HUMAN]	1.47191	60.5	39.5	26.6667	26	26	28	42	49	54	24	40	28	40	47	69	62	78	67
	A0A0A0MTR7	RNF213	0	E3 ubiquitin-protein ligase RNF213 OS=Homo sapiens GN=RNF213 PE=1 SV=1 - [A0A0A0MTR7_HUMAN]	1.47059	7.5	3.5	0					7	3	3	5	3				9	20	16
	Q92979	EMG1	0	Ribosomal RNA small subunit methyltransferase NEP1 OS=Homo sapiens GN=EMG1 PE=1 SV=4 - [NEP1_HUMAN]	1.46939	7	3.16667	0				3	4	5	2	3	2	2	4	4	11	11	10
	Q13509	TUBB3	0	Tubulin beta-3 chain OS=Homo sapiens GN=TUBB3 PE=1 SV=2 - [TBB3_HUMAN]	1.46883	85.3333	56.5	91	99	95	79	60	50	64	49	54	62	39	36	31	129	144	133
	Q8TDX7	NEK7	0	Serine/threonine-protein kinase Nek7 OS=Homo sapiens GN=NEK7 PE=1 SV=1 - [NEK7_HUMAN]	1.46875	2.83333	0.333333	0				2									4	7	6
	Q9NZL4	HSPBP1	0	Hsp70-binding protein 1 OS=Homo sapiens GN=HSPBP1 PE=1 SV=1 - [HPBP1_HUMAN]	1.46875	2.83333	0.333333	0						2					3	5	2	4	3
	Q9H9E3-3	COG4	0	Isoform 3 of Conserved oligomeric Golgi complex subunit 4 OS=Homo sapiens GN=COG4 - [COG4_HUMAN]	1.46875	2.83333	0.333333	0.666667	2				2								3	8	6
	O43684	BUB3	0	Mitotic checkpoint protein BUB3 OS=Homo sapiens GN=BUB3 PE=1 SV=1 - [BUB3_HUMAN]	1.46875	26.3333	16.3333	12.3333	12	13	12	14	17	21	16	10	20	14	19	21	29	45	30
	Q53EL6-2	PDCD4	0	Isoform 2 of Programmed cell death protein 4 OS=Homo sapiens GN=PDCD4 - [PDCD4_HUMAN]	1.46809	6.5	2.83333	1.33333	2	2		4	8	5				5	6	4	10	6	8
	Q86VN1-2	VPS36	0	Isoform 2 of Vacuolar protein-sorting-associated protein 36 OS=Homo sapiens GN=VPS36 - [VPS36_HUMAN]	1.46667	2.33333	0	0													5	5	4
	Q9H0W8	SMG9	0	Protein SMG9 OS=Homo sapiens GN=SMG9 PE=1 SV=1 - [SMG9_HUMAN]	1.46667	2.33333	0	0													6	5	3
	P41240	CSK	0	Tyrosine-protein kinase CSK OS=Homo sapiens GN=CSK PE=1 SV=1 - [CSK_HUMAN]	1.46667	2.33333	0	0													4	6	4
	P53611	RABGGTB	0	Geranylgeranyl transferase type-2 subunit beta OS=Homo sapiens GN=RABGGTB PE=1 SV=2 - [PGTB2_HUMAN]	1.46667	2.33333	0	0												3	3	4	4
	Q5GLZ8-6	HERC4	0	Isoform 6 of Probable E3 ubiquitin-protein ligase HERC4 OS=Homo sapiens GN=HERC4 - [HERC4_HUMAN]	1.46667	2.33333	0	0													3	8	3
	G3V5Z3	PPP4R3A	0	Serine/threonine-protein phosphatase 4 regulatory subunit 3A OS=Homo sapiens GN=PPP4R3A PE=1 SV=1 - [G3V5Z3_HUMAN]	1.46667	2.33333	0	0													5	4	5
	G3XAH6	PAPOLA	0	Poly(A) polymerase alpha OS=Homo sapiens GN=PAPOLA PE=1 SV=1 - [G3XAH6_HUMAN]	1.46667	2.33333	0	0											2		5	3	4
	P46019	PHKA2	0	Phosphorylase b kinase regulatory subunit alpha, liver isoform OS=Homo sapiens GN=PHKA2 PE=1 SV=1 - [KPB2_HUMAN]	1.46667	2.33333	0	0													6	5	3
	Q6P2E9	EDC4	0	Enhancer of mRNA-decapping protein 4 OS=Homo sapiens GN=EDC4 PE=1 SV=1 - [EDC4_HUMAN]	1.46667	6	2.5	0				6	5	4							16	12	8
	Q96EE3	SEH1L	0	Nucleoporin SEH1 OS=Homo sapiens GN=SEH1L PE=1 SV=3 - [SEH1_HUMAN]	1.46512	5.5	2.16667	0				2	3	3	3		2		4	4	6	10	9
	Q9UJU6	DBNL	0	Drebrin-like protein OS=Homo sapiens GN=DBNL PE=1 SV=1 - [DBNL_HUMAN]	1.46341	5	1.83333	0				7	2		2			4		3	3	10	10
	P05787	KRT8	0	Keratin, type II cytoskeletal 8 OS=Homo sapiens GN=KRT8 PE=1 SV=7 - [K2C8_HUMAN]	1.4625	34	21.6667	19.6667	16	16	27	36	25	22	20	16	11	26	13	18	56	44	47
	P55060-3	CSE1L	0	Isoform 3 of Exportin-2 OS=Homo sapiens GN=CSE1L - [XPO2_HUMAN]	1.46154	58.3333	38.3333	30.3333	31	28	32	31	47	50	28	42	32	36	50	68	52	67	77
	Q14694	USP10	0	Ubiquitin carboxyl-terminal hydrolase 10 OS=Homo sapiens GN=USP10 PE=1 SV=2 - [UBP10_HUMAN]	1.46154	4.5	1.5	0				4	3	2							11	8	8
	Q00610-2	CLTC	0	Isoform 2 of Clathrin heavy chain 1 OS=Homo sapiens GN=CLTC - [CLH1_HUMAN]	1.46134	278.5	189	162.667	163	156	169	212	199	259	146	169	149	171	189	200	320	415	376
	P23284	PPIB	0	Peptidyl-prolyl cis-trans isomerase B OS=Homo sapiens GN=PPIB PE=1 SV=2 - [PPIB_HUMAN]	1.46053	13.5	7.66667	0.666667	2			7	7	13	6	6	7	10	18	21	7	15	10
	O00462	MANBA	0	Beta-mannosidase OS=Homo sapiens GN=MANBA PE=2 SV=3 - [MANBA_HUMAN]	1.46032	10.3333	5.5	0				3	9	9	2	5	5		2	7	16	17	20
	Q86YQ8	CPNE8	0	Copine-8 OS=Homo sapiens GN=CPNE8 PE=1 SV=2 - [CPNE8_HUMAN]	1.46	7.16667	3.33333	1		3		8	6	4	2			5	9	7	9	5	8
	Q96RW7-2	HMCN1	0	Isoform 2 of Hemicentin-1 OS=Homo sapiens GN=HMCN1 - [HMCN1_HUMAN]	1.45946	4	1.16667	0							2	3	2	5	5	12		2
	B4DLR8	NQO1	0	NAD(P)H dehydrogenase [quinone] 1 OS=Homo sapiens GN=NQO1 PE=1 SV=1 - [B4DLR8_HUMAN]	1.45902	9.83333	5.16667	1.66667	2	3		7	4	6	7	4	3	5	6	5	14	16	13
	P49736	MCM2	0	DNA replication licensing factor MCM2 OS=Homo sapiens GN=MCM2 PE=1 SV=4 - [MCM2_HUMAN]	1.45714	29	18.3333	9	11	8	8	17	24	16	16	22	15	15	22	21	33	40	43
	P49137	MAPKAPK2	0	MAP kinase-activated protein kinase 2 OS=Homo sapiens GN=MAPKAPK2 PE=1 SV=1 - [MAPK2_HUMAN]	1.45714	3.5	0.833333	0							3	2		2		2	5	6	6
	P00390-2	GSR	0	Isoform Cytoplasmic of Glutathione reductase, mitochondrial OS=Homo sapiens GN=GSR - [GSHR_HUMAN]	1.45714	20.5	12.5	7.66667	9	7	7	18	14	15	7	10	11	24	38	39	6	10	6
	G3V203	RPL18	0	60S ribosomal protein L18 OS=Homo sapiens GN=RPL18 PE=1 SV=1 - [G3V203_HUMAN]	1.45714	12	6.66667	9.66667	8	10	11	11	7	7	3	6	6	7	6	4	22	16	17
	P23381	WARS	0	Tryptophan--tRNA ligase, cytoplasmic OS=Homo sapiens GN=WARS PE=1 SV=2 - [SYWC_HUMAN]	1.45588	11.5	6.33333	2	2	2	2	9	5	7	5	6	6	4	7	7	21	13	17
	P45974-2	USP5	0	Isoform Short of Ubiquitin carboxyl-terminal hydrolase 5 OS=Homo sapiens GN=USP5 - [UBP5_HUMAN]	1.45536	22.1667	13.6667	9.66667	14	11	4	20	12	13	17	15	5	19	12	15	26	29	32
	Q16543	CDC37	0	Hsp90 co-chaperone Cdc37 OS=Homo sapiens GN=CDC37 PE=1 SV=1 - [CDC37_HUMAN]	1.45455	11	6	1.66667	3	2		6	8	9	5	6	2	11	11	13	5	11	15
	Q96IJ6	GMPPA	0	Mannose-1-phosphate guanyltransferase alpha OS=Homo sapiens GN=GMPPA PE=1 SV=1 - [GMPPA_HUMAN]	1.45455	3	0.5	2	2	2	2		3						2	2	6	3	5
	P78347-2	GTF2I	0	Isoform 2 of General transcription factor II-I OS=Homo sapiens GN=GTF2I - [GTF2I_HUMAN]	1.45455	5.66667	2.33333	0				7		3		4		2			9	9	14
	Q9Y2V7-2	COG6	0	Isoform 2 of Conserved oligomeric Golgi complex subunit 6 OS=Homo sapiens GN=COG6 - [COG6_HUMAN]	1.45455	3	0.5	0					3							2	6	6	4
	O95831-3	AIFM1	0	Isoform 3 of Apoptosis-inducing factor 1, mitochondrial OS=Homo sapiens GN=AIFM1 - [AIFM1_HUMAN]	1.45455	3	0.5	0					3						3	5	4	2	4
	Q9Y6Y8	SEC23IP	0	SEC23-interacting protein OS=Homo sapiens GN=SEC23IP PE=1 SV=1 - [S23IP_HUMAN]	1.45455	8.33333	4.16667	1.66667		2	3	7	3	5	4	3	3	5	4	5	13	13	10
	C9J9K3	RPSA	0	40S ribosomal protein SA (Fragment) OS=Homo sapiens GN=RPSA PE=1 SV=8 - [C9J9K3_HUMAN]	1.45385	26.5	16.6667	10	11	10	9	20	15	28	14	13	10	16	15	16	39	37	36
	Q15555-5	MAPRE2	0	Isoform 5 of Microtubule-associated protein RP/EB family member 2 OS=Homo sapiens GN=MAPRE2 - [MARE2_HUMAN]	1.45205	12.6667	7.16667	3.33333	4	3	3	9	12	4	7	6	5	2			20	25	29
	Q9Y5L0	TNPO3	0	Transportin-3 OS=Homo sapiens GN=TNPO3 PE=1 SV=3 - [TNPO3_HUMAN]	1.45	19.1667	11.6667	3.66667	5	3	3	8	14	20	5	15	8	9	20	27	15	25	19
	Q9P253	VPS18	0	Vacuolar protein sorting-associated protein 18 homolog OS=Homo sapiens GN=VPS18 PE=1 SV=2 - [VPS18_HUMAN]	1.45	4.66667	1.66667	0				2	4	2	2				2	5	6	9	6
	P31948	STIP1	0	Stress-induced-phosphoprotein 1 OS=Homo sapiens GN=STIP1 PE=1 SV=1 - [STIP1_HUMAN]	1.45	28.8333	18.3333	8.33333	10	6	9	33	11	14	26	14	12	42	19	19	33	27	33
	Q9UBS4	DNAJB11	0	DnaJ homolog subfamily B member 11 OS=Homo sapiens GN=DNAJB11 PE=1 SV=1 - [DJB11_HUMAN]	1.44944	16.5	9.83333	1.66667		3	2	14	14	12	6	5	8	20	19	20	8	13	19
	P68371	TUBB4B	0	Tubulin beta-4B chain OS=Homo sapiens GN=TUBB4B PE=1 SV=1 - [TBB4B_HUMAN]	1.44834	132.833	90.1667	154.667	166	158	140	108	75	104	78	87	89	64	63	57	188	217	208
	P08708	RPS17	0	40S ribosomal protein S17 OS=Homo sapiens GN=RPS17 PE=1 SV=2 - [RS17_HUMAN]	1.44776	11.1667	6.16667	9	8	12	7	10	6	4	8	4	5	17	10	5	14	11	10
	Q00653-4	NFKB2	0	Isoform 4 of Nuclear factor NF-kappa-B p100 subunit OS=Homo sapiens GN=NFKB2 - [NFKB2_HUMAN]	1.44737	4.16667	1.33333	0							6	2					9	10	6
	Q8IX12-2	CCAR1	0	Isoform 2 of Cell division cycle and apoptosis regulator protein 1 OS=Homo sapiens GN=CCAR1 - [CCAR1_HUMAN]	1.44737	4.16667	1.33333	0				2	4		2			2		2	6	8	7
	O14974-5	PPP1R12A	0	Isoform 5 of Protein phosphatase 1 regulatory subunit 12A OS=Homo sapiens GN=PPP1R12A - [MYPT1_HUMAN]	1.44737	4.16667	1.33333	1.66667		3	2	5			3			2		2	5	7	9
	Q8IZ52	CHPF	0	Chondroitin sulfate synthase 2 OS=Homo sapiens GN=CHPF PE=1 SV=2 - [CHSS2_HUMAN]	1.44681	6.33333	2.83333	0				3	5	7			2	5		6	7	9	11
	P27348	YWHAQ	0	14-3-3 protein theta OS=Homo sapiens GN=YWHAQ PE=1 SV=1 - [1433T_HUMAN]	1.44615	26.3333	16.6667	9.33333	6	11	11	16	25	25	10	14	10	18	27	30	23	30	30
	O43776	NARS	0	Asparagine--tRNA ligase, cytoplasmic OS=Homo sapiens GN=NARS PE=1 SV=1 - [SYNC_HUMAN]	1.44444	31.8333	20.5	7.33333	5	9	8	26	19	28	11	19	20	24	27	37	22	40	41
	Q9Y2X3	NOP58	0	Nucleolar protein 58 OS=Homo sapiens GN=NOP58 PE=1 SV=1 - [NOP58_HUMAN]	1.44231	7.5	3.66667	0				7	3	7		3	2			4	9	16	16
	P15121	AKR1B1	0	Aldose reductase OS=Homo sapiens GN=AKR1B1 PE=1 SV=3 - [ALDR_HUMAN]	1.44156	13.5	7.83333	2	2	4		8	8	9	10	6	6	7	7	9	17	23	18
	Q92673	SORL1	0	Sortilin-related receptor OS=Homo sapiens GN=SORL1 PE=1 SV=2 - [SORL_HUMAN]	1.44118	3.16667	0.666667	0					2	2					7	12
	F2Z2X4	XPO4	0	Exportin-4 OS=Homo sapiens GN=XPO4 PE=1 SV=1 - [F2Z2X4_HUMAN]	1.44118	3.16667	0.666667	0					4							8	4	2	5
	A0A0D9SFB3	DDX3X	0	ATP-dependent RNA helicase DDX3X OS=Homo sapiens GN=DDX3X PE=1 SV=1 - [A0A0D9SFB3_HUMAN]	1.44048	15.1667	9	3.33333	2	3	5	13	12	11	6	7	5	6	5	13	23	22	22
	Q9UBB4	ATXN10	0	Ataxin-10 OS=Homo sapiens GN=ATXN10 PE=1 SV=1 - [ATX10_HUMAN]	1.44	19	11.6667	8	10	8	6	7	13	12	8	17	13	11	16	16	18	25	28
	B1ANR0	PABPC4	0	Polyadenylate-binding protein OS=Homo sapiens GN=PABPC4 PE=1 SV=1 - [B1ANR0_HUMAN]	1.43956	16.8333	10.1667	0				13	15	14	10	9		13	16	11	19	23	19
	P06730	EIF4E	0	Eukaryotic translation initiation factor 4E OS=Homo sapiens GN=EIF4E PE=1 SV=2 - [IF4E_HUMAN]	1.43902	4.83333	1.83333	1		3		2	2	3		2	2		2	4	5	8	10
	Q99459	CDC5L	0	Cell division cycle 5-like protein OS=Homo sapiens GN=CDC5L PE=1 SV=2 - [CDC5L_HUMAN]	1.43902	4.83333	1.83333	0				6		2	3			9			6	6	8
	Q14CX7-2	NAA25	0	Isoform 2 of N-alpha-acetyltransferase 25, NatB auxiliary subunit OS=Homo sapiens GN=NAA25 - [NAA25_HUMAN]	1.4375	6.5	3	0					5	6	2	3	2	6	15	18
	Q8N1B4-2	VPS52	0	Isoform 2 of Vacuolar protein sorting-associated protein 52 homolog OS=Homo sapiens GN=VPS52 - [VPS52_HUMAN]	1.4375	2.66667	0.333333	0					2					2			2	6	6
	Q9HCS7	XAB2	0	Pre-mRNA-splicing factor SYF1 OS=Homo sapiens GN=XAB2 PE=1 SV=2 - [SYF1_HUMAN]	1.4375	6.5	3	0				2	3	4	2	5	2				12	13	14
	F8W7U8	MRE11	0	Double-strand break repair protein MRE11A OS=Homo sapiens GN=MRE11 PE=1 SV=1 - [F8W7U8_HUMAN]	1.4375	2.66667	0.333333	0							2						4	7	5
	Q92888-2	ARHGEF1	0	Isoform 2 of Rho guanine nucleotide exchange factor 1 OS=Homo sapiens GN=ARHGEF1 - [ARHG1_HUMAN]	1.4375	2.66667	0.333333	0				2									7	2	7
	Q9UIA9	XPO7	0	Exportin-7 OS=Homo sapiens GN=XPO7 PE=1 SV=3 - [XPO7_HUMAN]	1.43704	27.3333	17.5	14	12	20	10	12	22	20	11	20	20	12	28	30	27	33	34
	Q96QD8	SLC38A2	0	Sodium-coupled neutral amino acid transporter 2 OS=Homo sapiens GN=SLC38A2 PE=1 SV=2 - [S38A2_HUMAN]	1.43478	6	2.66667	3.33333	3	4	3		8		2	4	2			2	7	10	17
	Q9NPF4	OSGEP	0	Probable tRNA N6-adenosine threonylcarbamoyltransferase OS=Homo sapiens GN=OSGEP PE=1 SV=1 - [OSGEP_HUMAN]	1.43333	2.16667	0	0													7		6
	P38117	ETFB	0	Electron transfer flavoprotein subunit beta OS=Homo sapiens GN=ETFB PE=1 SV=3 - [ETFB_HUMAN]	1.43333	2.16667	0	0										3			4	4	2
	P18031	PTPN1	0	Tyrosine-protein phosphatase non-receptor type 1 OS=Homo sapiens GN=PTPN1 PE=1 SV=1 - [PTN1_HUMAN]	1.43333	2.16667	0	0													3	5	5
	P21810	BGN	0	Biglycan OS=Homo sapiens GN=BGN PE=1 SV=2 - [PGS1_HUMAN]	1.43333	2.16667	0	0													4	3	6
	Q6NZI2	PTRF	0	Polymerase I and transcript release factor OS=Homo sapiens GN=PTRF PE=1 SV=1 - [PTRF_HUMAN]	1.43333	2.16667	0	0													6	2	5
	Q9NYL2-2	ZAK	0	Isoform 2 of Mitogen-activated protein kinase kinase kinase MLT OS=Homo sapiens GN=ZAK - [MLTK_HUMAN]	1.43333	2.16667	0	0													4	4	5
	B7Z5N5	SMAD2	0	Mothers against decapentaplegic homolog OS=Homo sapiens GN=SMAD2 PE=1 SV=1 - [B7Z5N5_HUMAN]	1.43333	2.16667	0	0													4	6	3
	Q9Y5X2	SNX8	0	Sorting nexin-8 OS=Homo sapiens GN=SNX8 PE=1 SV=1 - [SNX8_HUMAN]	1.43333	2.16667	0	0												3	2	4	4
	Q11201	ST3GAL1	0	CMP-N-acetylneuraminate-beta-galactosamide-alpha-2,3-sialyltransferase 1 OS=Homo sapiens GN=ST3GAL1 PE=2 SV=1 - [SIA4A_HUMAN]	1.43333	2.16667	0	0										2			4	3	4
	Q86TU7	SETD3	0	Histone-lysine N-methyltransferase setd3 OS=Homo sapiens GN=SETD3 PE=1 SV=1 - [SETD3_HUMAN]	1.43333	2.16667	0	0													5	6	2
	H0Y2X5	ALDH1A3	0	Aldehyde dehydrogenase 1 family, member A3, isoform CRA_b OS=Homo sapiens GN=ALDH1A3 PE=1 SV=1 - [H0Y2X5_HUMAN]	1.43333	2.16667	0	0													4	5	4
	Q8NCA5-2	FAM98A	0	Isoform 2 of Protein FAM98A OS=Homo sapiens GN=FAM98A - [FA98A_HUMAN]	1.43333	2.16667	0	0										2	2			5	4
	Q9H1Z4-2	WDR13	0	Isoform 2 of WD repeat-containing protein 13 OS=Homo sapiens GN=WDR13 - [WDR13_HUMAN]	1.43333	2.16667	0	0													4	4	5
	Q13151	HNRNPA0	0	Heterogeneous nuclear ribonucleoprotein A0 OS=Homo sapiens GN=HNRNPA0 PE=1 SV=1 - [ROA0_HUMAN]	1.43333	2.16667	0	0										2			5	2	4
	Q96RQ9	IL4I1	0	L-amino-acid oxidase OS=Homo sapiens GN=IL4I1 PE=1 SV=1 - [OXLA_HUMAN]	1.43333	2.16667	0	0													3	6	4
	P07585	DCN	0	Decorin OS=Homo sapiens GN=DCN PE=1 SV=1 - [PGS2_HUMAN]	1.43333	2.16667	0	0												3	4	3	3
	Q676U5	ATG16L1	0	Autophagy-related protein 16-1 OS=Homo sapiens GN=ATG16L1 PE=1 SV=2 - [A16L1_HUMAN]	1.43333	2.16667	0	0													5	4	4
	O94829	IPO13	0	Importin-13 OS=Homo sapiens GN=IPO13 PE=1 SV=3 - [IPO13_HUMAN]	1.43333	2.16667	0	0													3	8	2
	A8MYT4	PIK3C3	0	Phosphatidylinositol 3-kinase OS=Homo sapiens GN=PIK3C3 PE=1 SV=2 - [A8MYT4_HUMAN]	1.43333	2.16667	0	0													4	5	4
	O43150-2	ASAP2	0	Isoform 2 of Arf-GAP with SH3 domain, ANK repeat and PH domain-containing protein 2 OS=Homo sapiens GN=ASAP2 - [ASAP2_HUMAN]	1.43333	2.16667	0	0														6	7
	Q5T6F2	UBAP2	0	Ubiquitin-associated protein 2 OS=Homo sapiens GN=UBAP2 PE=1 SV=1 - [UBAP2_HUMAN]	1.43333	2.16667	0	0										2			4	3	4
	A0A0A0MRF9	PLCG2	0	Phosphoinositide phospholipase C OS=Homo sapiens GN=PLCG2 PE=1 SV=1 - [A0A0A0MRF9_HUMAN]	1.43333	2.16667	0	0													3	4	6
	P49454	CENPF	0	Centromere protein F OS=Homo sapiens GN=CENPF PE=1 SV=2 - [CENPF_HUMAN]	1.43333	2.16667	0	0										3			8	2
	P21399	ACO1	0	Cytoplasmic aconitate hydratase OS=Homo sapiens GN=ACO1 PE=1 SV=3 - [ACOC_HUMAN]	1.43258	37.5	24.6667	12.6667	15	10	13	18	19	25	23	32	31	6	10	15	55	66	73
	Q96MX6	WDR92	0	WD repeat-containing protein 92 OS=Homo sapiens GN=WDR92 PE=1 SV=1 - [WDR92_HUMAN]	1.43243	3.83333	1.16667	0					2	3		2		2	3	5		9	4
	O43747	AP1G1	0	AP-1 complex subunit gamma-1 OS=Homo sapiens GN=AP1G1 PE=1 SV=5 - [AP1G1_HUMAN]	1.43243	12.6667	7.33333	4.33333	4	4	5	8	11	10	3	9	3	5	14	15	11	18	13
	P23526	AHCY	0	Adenosylhomocysteinase OS=Homo sapiens GN=AHCY PE=1 SV=4 - [SAHH_HUMAN]	1.43125	71.3333	48.3333	33	38	33	28	44	63	49	36	46	52	39	51	50	86	105	97
	P37802	TAGLN2	0	Transgelin-2 OS=Homo sapiens GN=TAGLN2 PE=1 SV=3 - [TAGL2_HUMAN]	1.43103	22.6667	14.3333	12.3333	15	13	9	29	11	10	22	8	6	22	12	14	40	20	28
	P00558	PGK1	0	Phosphoglycerate kinase 1 OS=Homo sapiens GN=PGK1 PE=1 SV=3 - [PGK1_HUMAN]	1.42994	69.8333	47.3333	34.3333	32	41	30	42	48	47	41	55	51	27	33	42	84	120	113
	P19338	NCL	0	Nucleolin OS=Homo sapiens GN=NCL PE=1 SV=3 - [NUCL_HUMAN]	1.42857	21.6667	13.6667	13.3333	13	15	12	15	10	16	20	13	8	34	20	15	15	23	23
	O95757	HSPA4L	0	Heat shock 70 kDa protein 4L OS=Homo sapiens GN=HSPA4L PE=1 SV=3 - [HS74L_HUMAN]	1.42857	6.66667	3.16667	1			3	5	9		3	2		4		8	7	11	10
	Q8N7H5	PAF1	0	RNA polymerase II-associated factor 1 homolog OS=Homo sapiens GN=PAF1 PE=1 SV=2 - [PAF1_HUMAN]	1.42857	5	2	0				3	5	2			2		3	4	6	9	8
	A0A087X054	HYOU1	0	Hypoxia up-regulated protein 1 OS=Homo sapiens GN=HYOU1 PE=1 SV=1 - [A0A087X054_HUMAN]	1.42857	11.6667	6.66667	3.66667	4	4	3	7	8	7	5	6	7	4	4	7	13	22	20
	P11586	MTHFD1	0	C-1-tetrahydrofolate synthase, cytoplasmic OS=Homo sapiens GN=MTHFD1 PE=1 SV=3 - [C1TC_HUMAN]	1.42786	42.8333	28.5	20.3333	20	23	18	38	32	27	29	23	22	19	13	16	76	65	68
	P83110	HTRA3	0	Serine protease HTRA3 OS=Homo sapiens GN=HTRA3 PE=1 SV=2 - [HTRA3_HUMAN]	1.42623	24	15.3333	12.3333	11	14	12	19	10	12	17	20	14	15	12	9	28	44	36
	P49591	SARS	0	Serine--tRNA ligase, cytoplasmic OS=Homo sapiens GN=SARS PE=1 SV=3 - [SYSC_HUMAN]	1.425	14	8.33333	4	4	4	4	7	8	13	7	8	7	5	8	8	11	26	26
	Q7L592	NDUFAF7	0	Protein arginine methyltransferase NDUFAF7, mitochondrial OS=Homo sapiens GN=NDUFAF7 PE=1 SV=1 - [NDUF7_HUMAN]	1.425	4.5	1.66667	0					5	2	3			7	12	8
	P12259	F5	0	Coagulation factor V OS=Homo sapiens GN=F5 PE=1 SV=4 - [FA5_HUMAN]	1.42466	12.3333	7.16667	7	7	8	6	4	5	8	7	11	8	4	6	6	19	22	17
	P63172	DYNLT1	0	Dynein light chain Tctex-type 1 OS=Homo sapiens GN=DYNLT1 PE=1 SV=1 - [DYLT1_HUMAN]	1.42424	2.83333	0.5	0					3							2	5	5	5
	Q9BRJ6	C7orf50	0	Uncharacterized protein C7orf50 OS=Homo sapiens GN=C7orf50 PE=1 SV=1 - [CG050_HUMAN]	1.42424	2.83333	0.5	0				3						7	2	6			2
	O00139-2	KIF2A	0	Isoform 2 of Kinesin-like protein KIF2A OS=Homo sapiens GN=KIF2A - [KIF2A_HUMAN]	1.42424	2.83333	0.5	0				3									7	4	6
	Q08397	LOXL1	0	Lysyl oxidase homolog 1 OS=Homo sapiens GN=LOXL1 PE=1 SV=2 - [LOXL1_HUMAN]	1.42424	2.83333	0.5	0				3						7			6		4
	Q96SI9-2	STRBP	0	Isoform 2 of Spermatid perinuclear RNA-binding protein OS=Homo sapiens GN=STRBP - [STRBP_HUMAN]	1.42424	2.83333	0.5	0					3						8	9
	O00425	IGF2BP3	0	Insulin-like growth factor 2 mRNA-binding protein 3 OS=Homo sapiens GN=IGF2BP3 PE=1 SV=2 - [IF2B3_HUMAN]	1.42424	2.83333	0.5	0				3									5	6	6
	P02545	LMNA	0	Prelamin-A/C OS=Homo sapiens GN=LMNA PE=1 SV=1 - [LMNA_HUMAN]	1.42339	53.8333	36.3333	21.6667	22	21	22	53	44	35	30	29	27	78	50	49	46	51	49
	P61020	RAB5B	0	Ras-related protein Rab-5B OS=Homo sapiens GN=RAB5B PE=1 SV=1 - [RAB5B_HUMAN]	1.42222	5.66667	2.5	0				5	3	7					4	5	8	8	9
	P07686	HEXB	0	Beta-hexosaminidase subunit beta OS=Homo sapiens GN=HEXB PE=1 SV=3 - [HEXB_HUMAN]	1.42149	23.6667	15.1667	6	5	6	7	11	12	11	16	19	22	9	13	16	28	40	36
	Q9H4A6	GOLPH3	0	Golgi phosphoprotein 3 OS=Homo sapiens GN=GOLPH3 PE=1 SV=1 - [GOLP3_HUMAN]	1.42105	4	1.33333	0				3		3	2						8	9	7
	F5GWX5	CHD4	0	Chromodomain-helicase-DNA-binding protein 4 OS=Homo sapiens GN=CHD4 PE=1 SV=1 - [F5GWX5_HUMAN]	1.42	18.6667	11.6667	1.66667	3		2	15	14	16	12	7	6	14	14	15	20	26	23
	Q01518	CAP1	0	Adenylyl cyclase-associated protein 1 OS=Homo sapiens GN=CAP1 PE=1 SV=5 - [CAP1_HUMAN]	1.41899	37.3333	24.8333	17.6667	18	17	18	32	29	35	16	18	19	33	34	37	32	43	45
	P50748	KNTC1	0	Kinetochore-associated protein 1 OS=Homo sapiens GN=KNTC1 PE=1 SV=1 - [KNTC1_HUMAN]	1.4186	25.5	16.5	4	2	4	6	15	27	23	4	18	12	8	27	27	25	33	33
	P98082-3	DAB2	0	Isoform 3 of Disabled homolog 2 OS=Homo sapiens GN=DAB2 - [DAB2_HUMAN]	1.41818	8	4.16667	0.666667			2	15	2	5	3			8		2	15	8	15
	Q8WXH0	SYNE2	0	Nesprin-2 OS=Homo sapiens GN=SYNE2 PE=1 SV=3 - [SYNE2_HUMAN]	1.41791	10.8333	6.16667	1.66667	3	2		2	13	6	4	5	7		5	9	13	23	15
	Q5XPI4	RNF123	0	E3 ubiquitin-protein ligase RNF123 OS=Homo sapiens GN=RNF123 PE=1 SV=1 - [RN123_HUMAN]	1.41667	3.5	1	0					2	2			2	3	4	7		3	4
	Q96BY6	DOCK10	0	Dedicator of cytokinesis protein 10 OS=Homo sapiens GN=DOCK10 PE=1 SV=3 - [DOC10_HUMAN]	1.41558	13.1667	7.83333	2	2	4		9	15	8	6	5	4	15	16	28	6	6	8
	Q9UJA5	TRMT6	0	tRNA (adenine(58)-N(1))-methyltransferase non-catalytic subunit TRM6 OS=Homo sapiens GN=TRMT6 PE=1 SV=1 - [TRM6_HUMAN]	1.41463	4.66667	1.83333	0				3	4	2		2			2	3	7	11	5
	Q01813	PFKP	0	ATP-dependent 6-phosphofructokinase, platelet type OS=Homo sapiens GN=PFKP PE=1 SV=2 - [PFKAP_HUMAN]	1.41441	47.3333	32	20.6667	19	26	17	33	22	39	26	34	38	12	22	18	69	83	80
	Q96AE4	FUBP1	0	Far upstream element-binding protein 1 OS=Homo sapiens GN=FUBP1 PE=1 SV=3 - [FUBP1_HUMAN]	1.41333	12.6667	7.5	3.66667	3	3	5	13	7	9	7	6	3	18	12	10	14	12	10
	Q709C8-3	VPS13C	0	Isoform 3 of Vacuolar protein sorting-associated protein 13C OS=Homo sapiens GN=VPS13C - [VP13C_HUMAN]	1.41259	28.6667	18.8333	9	8	6	13	14	39	24	6	16	14	24	37	60	18	19	14
	Q9UI12-2	ATP6V1H	0	Isoform 2 of V-type proton ATPase subunit H OS=Homo sapiens GN=ATP6V1H - [VATH_HUMAN]	1.4125	13.8333	8.33333	3.66667	5	3	3	8	16	9	4	8	5	9	20	20	6	15	13
	P13807-2	GYS1	0	Isoform 2 of Glycogen [starch] synthase, muscle OS=Homo sapiens GN=GYS1 - [GYS1_HUMAN]	1.41176	15	9.16667	8	7	10	7	4	9	10	10	8	14	5	10	10	17	30	18
	O43660-2	PLRG1	0	Isoform 2 of Pleiotropic regulator 1 OS=Homo sapiens GN=PLRG1 - [PLRG1_HUMAN]	1.41176	7	3.5	1.66667	3	2		4	7	4		3	3	3	7	7	5	8	12
	P31350	RRM2	0	Ribonucleoside-diphosphate reductase subunit M2 OS=Homo sapiens GN=RRM2 PE=1 SV=1 - [RIR2_HUMAN]	1.41176	3	0.666667	0				2	2					2		3	5	4	4
	Q9UNE7	STUB1	0	E3 ubiquitin-protein ligase CHIP OS=Homo sapiens GN=STUB1 PE=1 SV=2 - [CHIP_HUMAN]	1.41176	3	0.666667	0				2			2			3			6	6	3
	P07437	TUBB	0	Tubulin beta chain OS=Homo sapiens GN=TUBB PE=1 SV=2 - [TBB5_HUMAN]	1.41166	132.167	92.1667	150	162	149	139	112	78	109	77	86	91	68	62	55	182	217	209
	Q9HB63-2	NTN4	0	Isoform 2 of Netrin-4 OS=Homo sapiens GN=NTN4 - [NET4_HUMAN]	1.41071	8.16667	4.33333	2	2		4	3	6	2	6	4	5	11	14	12	6	3	3
	Q9BTY2	FUCA2	0	Plasma alpha-L-fucosidase OS=Homo sapiens GN=FUCA2 PE=1 SV=2 - [FUCO2_HUMAN]	1.41071	8.16667	4.33333	0.666667	2			3	5	6	2	6	4	2	2	3	15	14	13
	C9JXB8	RPL24	0	60S ribosomal protein L24 OS=Homo sapiens GN=RPL24 PE=1 SV=1 - [C9JXB8_HUMAN]	1.41026	4.16667	1.5	0.666667		2		4	3		2			6			9	5	5
	Q15717	ELAVL1	0	ELAV-like protein 1 OS=Homo sapiens GN=ELAVL1 PE=1 SV=2 - [ELAV1_HUMAN]	1.41026	4.16667	1.5	1.66667	3	2		4	2		3			8		2	6	4	5
	P09429	HMGB1	0	High mobility group protein B1 OS=Homo sapiens GN=HMGB1 PE=1 SV=3 - [HMGB1_HUMAN]	1.41026	4.16667	1.5	10.3333	12	11	8	5			2	2		7	5	3	2	3	5
	Q15637-4	SF1	0	Isoform 4 of Splicing factor 1 OS=Homo sapiens GN=SF1 - [SF01_HUMAN]	1.41026	4.16667	1.5	1.33333	2	2		5	2	2				9	3	4	3	3	3
	Q9HAV4	XPO5	0	Exportin-5 OS=Homo sapiens GN=XPO5 PE=1 SV=1 - [XPO5_HUMAN]	1.40909	15.6667	9.66667	4.66667	4	5	5	8	11	16	5	9	9	4	16	17	14	21	22
	P41091	EIF2S3	0	Eukaryotic translation initiation factor 2 subunit 3 OS=Homo sapiens GN=EIF2S3 PE=1 SV=3 - [IF2G_HUMAN]	1.4069	29	19.1667	11.6667	11	13	11	19	19	23	14	19	21	17	27	26	34	36	34
	P22314	UBA1	0	Ubiquitin-like modifier-activating enzyme 1 OS=Homo sapiens GN=UBA1 PE=1 SV=3 - [UBA1_HUMAN]	1.40688	76.8333	53.1667	35.6667	38	37	32	48	53	60	52	53	53	51	58	51	85	108	108
	Q15020	SART3	0	Squamous cell carcinoma antigen recognized by T-cells 3 OS=Homo sapiens GN=SART3 PE=1 SV=1 - [SART3_HUMAN]	1.40678	8.83333	4.83333	0				5	8	9	7			9	3	9	8	13	11
	P10412	HIST1H1E	0	Histone H1.4 OS=Homo sapiens GN=HIST1H1E PE=1 SV=2 - [H14_HUMAN]	1.40667	30.1667	20	15	13	18	14	41	23	22	17	8	9	45	27	26		29	54
	Q02878	RPL6	0	60S ribosomal protein L6 OS=Homo sapiens GN=RPL6 PE=1 SV=3 - [RL6_HUMAN]	1.4065	23.8333	15.5	11	11	10	12	25	7	17	16	15	13	32	15	17	28	23	28
	Q9Y3U8	RPL36	0	60S ribosomal protein L36 OS=Homo sapiens GN=RPL36 PE=1 SV=3 - [RL36_HUMAN]	1.40625	2.5	0.333333	0				2						3			5	3	4
	Q68CQ7	GLT8D1	0	Glycosyltransferase 8 domain-containing protein 1 OS=Homo sapiens GN=GLT8D1 PE=1 SV=2 - [GL8D1_HUMAN]	1.40625	2.5	0.333333	0							2						5	7	3
	Q9Y5Q8-2	GTF3C5	0	Isoform 2 of General transcription factor 3C polypeptide 5 OS=Homo sapiens GN=GTF3C5 - [TF3C5_HUMAN]	1.40625	2.5	0.333333	0					2								6	4	5
	Q5JRX3-3	PITRM1	0	Isoform 3 of Presequence protease, mitochondrial OS=Homo sapiens GN=PITRM1 - [PREP_HUMAN]	1.40625	2.5	0.333333	0					2					2	6	7
	Q96GM8	TOE1	0	Target of EGR1 protein 1 OS=Homo sapiens GN=TOE1 PE=1 SV=1 - [TOE1_HUMAN]	1.40625	2.5	0.333333	0					2						2	2	3	4	4
	Q9NSE4	IARS2	0	Isoleucine--tRNA ligase, mitochondrial OS=Homo sapiens GN=IARS2 PE=1 SV=2 - [SYIM_HUMAN]	1.40541	3.66667	1.16667	0						2	3	2			5	7	3	3	4
	Q14974	KPNB1	0	Importin subunit beta-1 OS=Homo sapiens GN=KPNB1 PE=1 SV=2 - [IMB1_HUMAN]	1.40514	67.8333	46.8333	23.6667	26	20	25	38	54	66	39	47	37	49	79	84	54	72	69
	Q5JSL3	DOCK11	0	Dedicator of cytokinesis protein 11 OS=Homo sapiens GN=DOCK11 PE=1 SV=2 - [DOC11_HUMAN]	1.40476	14.6667	9	2	2	2	2	3	9	14	5	11	12	7	15	23	18	9	16
	Q13435	SF3B2	0	Splicing factor 3B subunit 2 OS=Homo sapiens GN=SF3B2 PE=1 SV=2 - [SF3B2_HUMAN]	1.40411	29.1667	19.3333	6.33333	6	11	2	35	19	18	25	13	6	53	28	21	23	18	32
	E7EX73	EIF4G1	0	Eukaryotic translation initiation factor 4 gamma 1 OS=Homo sapiens GN=EIF4G1 PE=1 SV=1 - [E7EX73_HUMAN]	1.40323	24	15.6667	8.33333	9	6	10	18	25	21	11	10	9	19	19	22	21	33	30
	A0AVT1	UBA6	0	Ubiquitin-like modifier-activating enzyme 6 OS=Homo sapiens GN=UBA6 PE=1 SV=1 - [UBA6_HUMAN]	1.40323	9.5	5.33333	0				8	6	4	3	6	5	2			17	22	16
	O60518	RANBP6	0	Ran-binding protein 6 OS=Homo sapiens GN=RANBP6 PE=1 SV=2 - [RNBP6_HUMAN]	1.40323	9.5	5.33333	0				8	9	8			7	7	13	8	9	10	10
	Q99536	VAT1	0	Synaptic vesicle membrane protein VAT-1 homolog OS=Homo sapiens GN=VAT1 PE=1 SV=2 - [VAT1_HUMAN]	1.40278	11.8333	7	2.66667	2	3	3	7	10	9	5	6	5	8	13	8	13	16	13
	O60832	DKC1	0	H/ACA ribonucleoprotein complex subunit 4 OS=Homo sapiens GN=DKC1 PE=1 SV=3 - [DKC1_HUMAN]	1.40206	17.6667	11.1667	5	6	6	3	19	10	14	8	8	8	19	15	13	18	21	20
	Q9Y678	COPG1	0	Coatomer subunit gamma-1 OS=Homo sapiens GN=COPG1 PE=1 SV=1 - [COPG1_HUMAN]	1.40196	42.6667	29	15.6667	16	13	18	26	34	33	24	32	25	23	29	37	51	61	55
	Q07955	SRSF1	0	Serine/arginine-rich splicing factor 1 OS=Homo sapiens GN=SRSF1 PE=1 SV=2 - [SRSF1_HUMAN]	1.4	10.1667	5.83333	2.66667	4		4	24	2	2	7			30		4	14	3	10
	P20042	EIF2S2	0	Eukaryotic translation initiation factor 2 subunit 2 OS=Homo sapiens GN=EIF2S2 PE=1 SV=2 - [IF2B_HUMAN]	1.4	10.1667	5.83333	0.666667			2	3	10	7	5	5	5	6	7	10	8	14	16
	P22059	OSBP	0	Oxysterol-binding protein 1 OS=Homo sapiens GN=OSBP PE=1 SV=1 - [OSBP1_HUMAN]	1.4	11.3333	6.66667	2.66667	5	3		8	11	7	6	3	5	11	15	14	4	13	11
	Q14978	NOLC1	0	Nucleolar and coiled-body phosphoprotein 1 OS=Homo sapiens GN=NOLC1 PE=1 SV=2 - [NOLC1_HUMAN]	1.4	6.66667	3.33333	0				5	7	6	2			13	13	12		2
	B4DDF4	CNN2	0	Calponin OS=Homo sapiens GN=CNN2 PE=1 SV=1 - [B4DDF4_HUMAN]	1.4	3.16667	0.833333	0.666667			2	3	2							2	6	6	5
	Q13596	SNX1	0	Sorting nexin-1 OS=Homo sapiens GN=SNX1 PE=1 SV=3 - [SNX1_HUMAN]	1.4	9	5	0				10	10	6	2	2		9	8	10	5	11	11
	H3BV22	PPP4C	0	Serine/threonine-protein phosphatase (Fragment) OS=Homo sapiens GN=PPP4C PE=1 SV=1 - [H3BV22_HUMAN]	1.4	2	0	0														6	6
	P00374	DHFR	0	Dihydrofolate reductase OS=Homo sapiens GN=DHFR PE=1 SV=2 - [DYR_HUMAN]	1.4	2	0	0													2	6	4
	P51857-2	AKR1D1	0	Isoform 2 of 3-oxo-5-beta-steroid 4-dehydrogenase OS=Homo sapiens GN=AKR1D1 - [AK1D1_HUMAN]	1.4	2	0	0													3	4	5
	P17706-3	PTPN2	0	Isoform 3 of Tyrosine-protein phosphatase non-receptor type 2 OS=Homo sapiens GN=PTPN2 - [PTN2_HUMAN]	1.4	2	0	0													3	5	4
	F6T1Q0	PDE12	0	2',5'-phosphodiesterase 12 OS=Homo sapiens GN=PDE12 PE=1 SV=1 - [F6T1Q0_HUMAN]	1.4	2	0	0													6	4	2
	Q13057	COASY	0	Bifunctional coenzyme A synthase OS=Homo sapiens GN=COASY PE=1 SV=4 - [COASY_HUMAN]	1.4	3.16667	0.833333	0.666667		2		3		2							4	7	8
	Q92572	AP3S1	0	AP-3 complex subunit sigma-1 OS=Homo sapiens GN=AP3S1 PE=1 SV=1 - [AP3S1_HUMAN]	1.4	2	0	2.66667	2	3	3							6			3		3
	Q6PD62	CTR9	0	RNA polymerase-associated protein CTR9 homolog OS=Homo sapiens GN=CTR9 PE=1 SV=1 - [CTR9_HUMAN]	1.4	5.5	2.5	0				2	4	2	2	3	2	2	2	4	8	10	7
	A0A0A0MTR2	OGFOD1	0	Prolyl 3-hydroxylase OGFOD1 OS=Homo sapiens GN=OGFOD1 PE=1 SV=1 - [A0A0A0MTR2_HUMAN]	1.4	2	0	0													4	5	3
	Q8WYA6-4	CTNNBL1	0	Isoform 4 of Beta-catenin-like protein 1 OS=Homo sapiens GN=CTNNBL1 - [CTBL1_HUMAN]	1.4	2	0	0													3	5	4
	F5GYK2	STRN4	0	Striatin-4 OS=Homo sapiens GN=STRN4 PE=1 SV=1 - [F5GYK2_HUMAN]	1.4	2	0	0														6	6
	Q2M2I8-2	AAK1	0	Isoform 2 of AP2-associated protein kinase 1 OS=Homo sapiens GN=AAK1 - [AAK1_HUMAN]	1.4	2	0	0													4	3	5
	O94966-7	USP19	0	Isoform 7 of Ubiquitin carboxyl-terminal hydrolase 19 OS=Homo sapiens GN=USP19 - [UBP19_HUMAN]	1.4	3.16667	0.833333	0					3				2			3	5	7	4
	Q6UY14	ADAMTSL4	0	ADAMTS-like protein 4 OS=Homo sapiens GN=ADAMTSL4 PE=1 SV=2 - [ATL4_HUMAN]	1.4	2	0	0										2			3	4	3
	A0A0G2JQ41	ABR	0	Active breakpoint cluster region-related protein (Fragment) OS=Homo sapiens GN=ABR PE=1 SV=1 - [A0A0G2JQ41_HUMAN]	1.4	2	0	0													3	5	4
	A0A087WY00	MYO5A	0	Unconventional myosin-Va OS=Homo sapiens GN=MYO5A PE=1 SV=1 - [A0A087WY00_HUMAN]	1.4	2	0	0.666667			2										5	3	4
	Q5K651	SAMD9	0	Sterile alpha motif domain-containing protein 9 OS=Homo sapiens GN=SAMD9 PE=1 SV=1 - [SAMD9_HUMAN]	1.4	2	0	0													2	5	5
	Q9NVH2-3	INTS7	0	Isoform 3 of Integrator complex subunit 7 OS=Homo sapiens GN=INTS7 - [INT7_HUMAN]	1.4	2	0	0													2	6	4
	Q92522	H1FX	0	Histone H1x OS=Homo sapiens GN=H1FX PE=1 SV=1 - [H1X_HUMAN]	1.4	4.33333	1.66667	0				5	3	2				6	4	2	10		4
	O60488-2	ACSL4	0	Isoform Short of Long-chain-fatty-acid--CoA ligase 4 OS=Homo sapiens GN=ACSL4 - [ACSL4_HUMAN]	1.4	4.33333	1.66667	1.66667	3	2		5		3			2				8	10	8
	O60313	OPA1	0	Dynamin-like 120 kDa protein, mitochondrial OS=Homo sapiens GN=OPA1 PE=1 SV=3 - [OPA1_HUMAN]	1.4	7.83333	4.16667	0				4	5	7	3	2	4	11	10	16	5	3	2
	P0DMV8	HSPA1A	0	Heat shock 70 kDa protein 1A OS=Homo sapiens GN=HSPA1A PE=1 SV=1 - [HS71A_HUMAN]	1.39944	78.5	54.6667	56	57	52	59	64	49	68	58	47	42	61	45	37	108	112	108
	P08729	KRT7	0	Keratin, type II cytoskeletal 7 OS=Homo sapiens GN=KRT7 PE=1 SV=5 - [K2C7_HUMAN]	1.39796	17.8333	11.3333	13.3333	10	11	19	21	13	12	14	8		14	6	11	32	19	25
	P48449-3	LSS	0	Isoform 3 of Lanosterol synthase OS=Homo sapiens GN=LSS - [ERG7_HUMAN]	1.39474	3.83333	1.33333	0					4	4							7	12	4
	Q02818	NUCB1	0	Nucleobindin-1 OS=Homo sapiens GN=NUCB1 PE=1 SV=4 - [NUCB1_HUMAN]	1.39474	3.83333	1.33333	0				3			5			9			5	7	2
	P18754	RCC1	0	Regulator of chromosome condensation OS=Homo sapiens GN=RCC1 PE=1 SV=1 - [RCC1_HUMAN]	1.39394	18	11.5	3.33333	3	3	4	23	17	14	4	6	5	17	13	15	22	24	17
	P20339-2	RAB5A	0	Isoform 2 of Ras-related protein Rab-5A OS=Homo sapiens GN=RAB5A - [RAB5A_HUMAN]	1.39394	2.66667	0.5	1.33333	4				3								5	5	6
	A0A075B7B5	SRGAP2	0	SLIT-ROBO Rho GTPase-activating protein 2 OS=Homo sapiens GN=SRGAP2 PE=1 SV=1 - [A0A075B7B5_HUMAN]	1.39394	2.66667	0.5	0				3						2		3	3	5	3
	O60645-2	EXOC3	0	Isoform 2 of Exocyst complex component 3 OS=Homo sapiens GN=EXOC3 - [EXOC3_HUMAN]	1.39216	6.83333	3.5	0				5	5	4	4	3				3	12	12	14
	A0A1C7CYX9	DPYSL2	0	Dihydropyrimidinase-related protein 2 OS=Homo sapiens GN=DPYSL2 PE=1 SV=1 - [A0A1C7CYX9_HUMAN]	1.39076	50.1667	34.6667	24.6667	25	26	23	38	54	40	19	28	29	36	42	45	48	63	67
	P63244	RACK1	0	Receptor of activated protein C kinase 1 OS=Homo sapiens GN=RACK1 PE=1 SV=3 - [RACK1_HUMAN]	1.38983	49.6667	34.3333	24	26	21	25	45	35	45	28	24	29	29	35	41	51	75	67
	Q9HCE1	MOV10	0	Putative helicase MOV-10 OS=Homo sapiens GN=MOV10 PE=1 SV=2 - [MOV10_HUMAN]	1.38889	15.8333	10	1.66667	3		2	7	25	16	2	5	5	9	10	20	18	18	20
	P40926	MDH2	0	Malate dehydrogenase, mitochondrial OS=Homo sapiens GN=MDH2 PE=1 SV=3 - [MDHM_HUMAN]	1.38889	7.5	4	1	3			9	5	3	2	2	3	8	12	10	3	6	6
	O43264	ZW10	0	Centromere/kinetochore protein zw10 homolog OS=Homo sapiens GN=ZW10 PE=1 SV=3 - [ZW10_HUMAN]	1.38889	11.6667	7	1.33333		4		5	13	10	6	6	2	6	17	14	10	9	14
	Q9Y5P6	GMPPB	0	Mannose-1-phosphate guanyltransferase beta OS=Homo sapiens GN=GMPPB PE=1 SV=2 - [GMPPB_HUMAN]	1.3871	9.33333	5.33333	4.33333	5	8		3	8	4	3	9	5	3	6	9	14	12	12
	P09012	SNRPA	0	U1 small nuclear ribonucleoprotein A OS=Homo sapiens GN=SNRPA PE=1 SV=3 - [SNRPA_HUMAN]	1.38636	5.16667	2.33333	0				4	4	3	3			7	5	4	7	5	3
	P45973	CBX5	0	Chromobox protein homolog 5 OS=Homo sapiens GN=CBX5 PE=1 SV=1 - [CBX5_HUMAN]	1.38596	8.16667	4.5	2.66667	3	5		8	5	6	3	3	2	10	6	8	6	9	10
	Q5JVF3-3	PCID2	0	Isoform 3 of PCI domain-containing protein 2 OS=Homo sapiens GN=PCID2 - [PCID2_HUMAN]	1.38462	4	1.5	0				5	2	2					4	3	4	8	5
	Q15084-3	PDIA6	0	Isoform 3 of Protein disulfide-isomerase A6 OS=Homo sapiens GN=PDIA6 - [PDIA6_HUMAN]	1.38298	5.83333	2.83333	0				2	9	6				7	7	7	4	4	6
	P18124	RPL7	0	60S ribosomal protein L7 OS=Homo sapiens GN=RPL7 PE=1 SV=1 - [RL7_HUMAN]	1.38235	18.5	12	10.3333	11	11	9	19	9	15	14	8	7	24	17	10	18	19	23
	A0A1B0GV63	ARID1B	0	AT-rich interactive domain-containing protein 1B (Fragment) OS=Homo sapiens GN=ARID1B PE=1 SV=1 - [A0A1B0GV63_HUMAN]	1.38235	2.83333	0.666667	0					4					4		6	4		3
	P17066	HSPA6	0	Heat shock 70 kDa protein 6 OS=Homo sapiens GN=HSPA6 PE=1 SV=2 - [HSP76_HUMAN]	1.38217	31.1667	21.1667	21.6667	22	22	21	24	31	30		22	20	21	24	29	35	38	40
	P54136	RARS	0	Arginine--tRNA ligase, cytoplasmic OS=Homo sapiens GN=RARS PE=1 SV=2 - [SYRC_HUMAN]	1.38174	50.5	35.1667	27.3333	26	29	27	29	38	41	25	39	39	26	37	46	52	73	69
	Q9UJW0	DCTN4	0	Dynactin subunit 4 OS=Homo sapiens GN=DCTN4 PE=1 SV=1 - [DCTN4_HUMAN]	1.38095	14.3333	9	5.33333	6	5	5	5	14	12	5	9	9	11	17	19	14	12	13
	Q9H3U1-2	UNC45A	0	Isoform 2 of Protein unc-45 homolog A OS=Homo sapiens GN=UNC45A - [UN45A_HUMAN]	1.38028	11.3333	6.83333	3.66667	4	2	5	9	12	8	4	4	4	4	5	9	16	17	17
	P0C0S5	H2AFZ	0	Histone H2A.Z OS=Homo sapiens GN=H2AFZ PE=1 SV=2 - [H2AZ_HUMAN]	1.38	18	11.6667	7	6	8	7	40	6	7	17			39	6	9	27	5	22
	Q9NR09	BIRC6	0	Baculoviral IAP repeat-containing protein 6 OS=Homo sapiens GN=BIRC6 PE=1 SV=2 - [BIRC6_HUMAN]	1.37963	19.8333	13	5.66667	6	6	5	7	28	14	5	16	8	3	6	15	25	40	30
	Q01081	U2AF1	0	Splicing factor U2AF 35 kDa subunit OS=Homo sapiens GN=U2AF1 PE=1 SV=3 - [U2AF1_HUMAN]	1.37838	3.5	1.16667	0				3		2	2			3			8	6	4
	P61353	RPL27	0	60S ribosomal protein L27 OS=Homo sapiens GN=RPL27 PE=1 SV=2 - [RL27_HUMAN]	1.37736	7.16667	3.83333	2.66667	2	4	2	9	3	6		2	3	8	5	6	7	6	11
	P49189	ALDH9A1	0	4-trimethylaminobutyraldehyde dehydrogenase OS=Homo sapiens GN=ALDH9A1 PE=1 SV=3 - [AL9A1_HUMAN]	1.375	20.6667	13.6667	8.33333	7	11	7	13	16	12	14	17	10	6	12	11	33	28	34
	O14530	TXNDC9	0	Thioredoxin domain-containing protein 9 OS=Homo sapiens GN=TXNDC9 PE=1 SV=2 - [TXND9_HUMAN]	1.375	2.33333	0.333333	0						2					2		3	4	5
	Q01995	TAGLN	0	Transgelin OS=Homo sapiens GN=TAGLN PE=1 SV=4 - [TAGL_HUMAN]	1.375	2.33333	0.333333	0				2						2			3	4	5
	H0YLH3	RABGGTA	0	Geranylgeranyl transferase type-2 subunit alpha OS=Homo sapiens GN=RABGGTA PE=1 SV=1 - [H0YLH3_HUMAN]	1.375	2.33333	0.333333	0						2							2	8	4
	Q8WXF1-2	PSPC1	0	Isoform 2 of Paraspeckle component 1 OS=Homo sapiens GN=PSPC1 - [PSPC1_HUMAN]	1.375	4.16667	1.66667	0.666667		2		4		2	2		2	6	3	2	5	4	5
	Q6AI12	ANKRD40	0	Ankyrin repeat domain-containing protein 40 OS=Homo sapiens GN=ANKRD40 PE=1 SV=2 - [ANR40_HUMAN]	1.375	2.33333	0.333333	0							2			3			4	5	2
	H0YDJ3	PRPF4B	0	Serine/threonine-protein kinase PRP4 homolog (Fragment) OS=Homo sapiens GN=PRPF4B PE=1 SV=1 - [H0YDJ3_HUMAN]	1.375	2.33333	0.333333	0						2				2	2		4	3	3
	P14735	IDE	0	Insulin-degrading enzyme OS=Homo sapiens GN=IDE PE=1 SV=4 - [IDE_HUMAN]	1.375	15.1667	9.66667	0				14	11	14	4	9	6	19	21	19	8	12	12
	P39060-2	COL18A1	0	Isoform 3 of Collagen alpha-1(XVIII) chain OS=Homo sapiens GN=COL18A1 - [COIA1_HUMAN]	1.375	9.66667	5.66667	0				9	7	4	8	2	4	17	14	13	11		3
	P08237	PFKM	0	ATP-dependent 6-phosphofructokinase, muscle type OS=Homo sapiens GN=PFKM PE=1 SV=2 - [PFKAM_HUMAN]	1.37374	17.6667	11.5	10.3333	11	11	9	13	10	10	13	10	13		5	4	29	31	37
	O76094	SRP72	0	Signal recognition particle subunit SRP72 OS=Homo sapiens GN=SRP72 PE=1 SV=3 - [SRP72_HUMAN]	1.37333	12.1667	7.5	3	4	2	3	11	10	9	5	7	3	3	2	6	16	28	18
	P11387	TOP1	0	DNA topoisomerase 1 OS=Homo sapiens GN=TOP1 PE=1 SV=2 - [TOP1_HUMAN]	1.37255	41.6667	29	21.3333	16	24	24	44	37	31	22	21	19	40	40	39	57	31	43
	P47897	QARS	0	Glutamine--tRNA ligase OS=Homo sapiens GN=QARS PE=1 SV=1 - [SYQ_HUMAN]	1.37222	36.1667	25	8.66667	7	12	7	25	25	34	23	23	20	24	31	35	33	48	46
	Q15785	TOMM34	0	Mitochondrial import receptor subunit TOM34 OS=Homo sapiens GN=TOMM34 PE=1 SV=2 - [TOM34_HUMAN]	1.37209	4.83333	2.16667	0				9	4					3			8	10	8
	Q15813	TBCE	0	Tubulin-specific chaperone E OS=Homo sapiens GN=TBCE PE=1 SV=1 - [TBCE_HUMAN]	1.37143	3	0.833333	0				3		2				3	2	2	4	4	3
	B4DR80	STK24	0	Serine/threonine-protein kinase 24 OS=Homo sapiens GN=STK24 PE=1 SV=1 - [B4DR80_HUMAN]	1.37143	3	0.833333	1.66667	3	2		5						4			6	8
	Q16181	SEPT7	0	Septin-7 OS=Homo sapiens GN=SEPT7 PE=1 SV=2 - [SEPT7_HUMAN]	1.36994	34.5	23.8333	10.6667	14	7	11	24	28	31	20	19	21	30	30	34	26	41	46
	E9PLK3	NPEPPS	0	Puromycin-sensitive aminopeptidase OS=Homo sapiens GN=NPEPPS PE=1 SV=1 - [E9PLK3_HUMAN]	1.36842	29.6667	20.3333	10	11	9	10	24	24	26	16	17	15	16	18	22	34	43	45
	P11908	PRPS2	0	Ribose-phosphate pyrophosphokinase 2 OS=Homo sapiens GN=PRPS2 PE=1 SV=2 - [PRPS2_HUMAN]	1.36842	3.66667	1.33333	0						8						6		8	8
	Q96I24	FUBP3	0	Far upstream element-binding protein 3 OS=Homo sapiens GN=FUBP3 PE=1 SV=2 - [FUBP3_HUMAN]	1.36842	3.66667	1.33333	0				5		3				5			6	5	6
	P49642	PRIM1	0	DNA primase small subunit OS=Homo sapiens GN=PRIM1 PE=1 SV=1 - [PRI1_HUMAN]	1.36735	6.16667	3.16667	0				3	3	3	3	5	2	4	3	4	9	6	11
	P53999	SUB1	0	Activated RNA polymerase II transcriptional coactivator p15 OS=Homo sapiens GN=SUB1 PE=1 SV=3 - [TCP4_HUMAN]	1.36709	31	21.3333	12.6667	14	14	10	57	21	20	14	9	7	58	35	36	17	18	22
	P10124	SRGN	0	Serglycin OS=Homo sapiens GN=SRGN PE=1 SV=3 - [SRGN_HUMAN]	1.36667	1.83333	0	0										4	2	5
	A5YKK6	CNOT1	0	CCR4-NOT transcription complex subunit 1 OS=Homo sapiens GN=CNOT1 PE=1 SV=2 - [CNOT1_HUMAN]	1.36667	36	25	8	6	11	7	21	48	27	15	21	18	15	28	35	44	46	48
	Q53HC9	EIPR1	0	Protein TSSC1 OS=Homo sapiens GN=EIPR1 PE=1 SV=2 - [TSSC1_HUMAN]	1.36667	1.83333	0	0													2	4	5
	Q14699	RFTN1	0	Raftlin OS=Homo sapiens GN=RFTN1 PE=1 SV=4 - [RFTN1_HUMAN]	1.36667	1.83333	0	0													4	2	5
	Q9Y4P8-3	WIPI2	0	Isoform 3 of WD repeat domain phosphoinositide-interacting protein 2 OS=Homo sapiens GN=WIPI2 - [WIPI2_HUMAN]	1.36667	1.83333	0	0													4	4	3
	Q14137-2	BOP1	0	Isoform 2 of Ribosome biogenesis protein BOP1 OS=Homo sapiens GN=BOP1 - [BOP1_HUMAN]	1.36667	1.83333	0	0														5	6
	K7EQ02	DAZAP1	0	DAZ-associated protein 1 (Fragment) OS=Homo sapiens GN=DAZAP1 PE=1 SV=2 - [K7EQ02_HUMAN]	1.36667	1.83333	0	0										2			2	4	3
	P41743	PRKCI	0	Protein kinase C iota type OS=Homo sapiens GN=PRKCI PE=1 SV=2 - [KPCI_HUMAN]	1.36667	1.83333	0	0													2	4	5
	P49888	SULT1E1	0	Estrogen sulfotransferase OS=Homo sapiens GN=SULT1E1 PE=1 SV=1 - [ST1E1_HUMAN]	1.36667	1.83333	0	0													3	4	4
	P14635	CCNB1	0	G2/mitotic-specific cyclin-B1 OS=Homo sapiens GN=CCNB1 PE=1 SV=1 - [CCNB1_HUMAN]	1.36667	1.83333	0	0													5	2	4
	Q6UWE0-2	LRSAM1	0	Isoform 2 of E3 ubiquitin-protein ligase LRSAM1 OS=Homo sapiens GN=LRSAM1 - [LRSM1_HUMAN]	1.36667	1.83333	0	0														3	8
	Q9NVP1	DDX18	0	ATP-dependent RNA helicase DDX18 OS=Homo sapiens GN=DDX18 PE=1 SV=2 - [DDX18_HUMAN]	1.36667	1.83333	0	0													4	3	4
	Q8TF05-2	PPP4R1	0	Isoform 2 of Serine/threonine-protein phosphatase 4 regulatory subunit 1 OS=Homo sapiens GN=PPP4R1 - [PP4R1_HUMAN]	1.36667	1.83333	0	0													3	6	2
	P19525-2	EIF2AK2	0	Isoform 2 of Interferon-induced, double-stranded RNA-activated protein kinase OS=Homo sapiens GN=EIF2AK2 - [E2AK2_HUMAN]	1.36667	1.83333	0	0													3	5	3
	Q9UG63	ABCF2	0	ATP-binding cassette sub-family F member 2 OS=Homo sapiens GN=ABCF2 PE=1 SV=2 - [ABCF2_HUMAN]	1.36667	1.83333	0	0													3	3	5
	P31942-3	HNRNPH3	0	Isoform 3 of Heterogeneous nuclear ribonucleoprotein H3 OS=Homo sapiens GN=HNRNPH3 - [HNRH3_HUMAN]	1.36667	1.83333	0	0										2			5	2	2
	Q9NZV1	CRIM1	0	Cysteine-rich motor neuron 1 protein OS=Homo sapiens GN=CRIM1 PE=1 SV=1 - [CRIM1_HUMAN]	1.36667	1.83333	0	0													2	4	5
	P61964	WDR5	0	WD repeat-containing protein 5 OS=Homo sapiens GN=WDR5 PE=1 SV=1 - [WDR5_HUMAN]	1.36538	6.83333	3.66667	0				3	6	6		3	4	9	12	16		2	2
	O43854	EDIL3	0	EGF-like repeat and discoidin I-like domain-containing protein 3 OS=Homo sapiens GN=EDIL3 PE=1 SV=1 - [EDIL3_HUMAN]	1.36504	97.8333	70.3333	73.6667	78	76	67	62	90	75	59	66	70	52	68	60	87	182	138
	P35606	COPB2	0	Coatomer subunit beta' OS=Homo sapiens GN=COPB2 PE=1 SV=2 - [COPB2_HUMAN]	1.36486	45.5	32	19.3333	22	20	16	23	38	41	22	33	35	21	33	28	52	77	62
	P54920	NAPA	0	Alpha-soluble NSF attachment protein OS=Homo sapiens GN=NAPA PE=1 SV=3 - [SNAA_HUMAN]	1.36364	7.5	4.16667	0.666667			2	7	8	5	2	3		2	4	8	9	8	14
	H0Y6E7	RBMX	0	RNA-binding motif protein, X chromosome (Fragment) OS=Homo sapiens GN=RBMX PE=1 SV=2 - [H0Y6E7_HUMAN]	1.36364	5	2.33333	0				6	3	3		2		10	4	2	5	4	5
	A8MYV2	LUC7L	0	LUC7-like (S. cerevisiae) OS=Homo sapiens GN=LUC7L PE=1 SV=1 - [A8MYV2_HUMAN]	1.36364	2.5	0.5	0.666667		2						3					5	5	5
	Q9UBT2	UBA2	0	SUMO-activating enzyme subunit 2 OS=Homo sapiens GN=UBA2 PE=1 SV=2 - [SAE2_HUMAN]	1.3617	16.3333	10.6667	4.33333	5	4	4	6	13	15	7	11	12	5	17	13	13	26	24
	H0YEB6	SSSCA1	0	Sjoegren syndrome/scleroderma autoantigen 1 (Fragment) OS=Homo sapiens GN=SSSCA1 PE=1 SV=1 - [H0YEB6_HUMAN]	1.36111	3.16667	1	0				2	2		2			2			7	2	8
	Q14376	GALE	0	UDP-glucose 4-epimerase OS=Homo sapiens GN=GALE PE=1 SV=2 - [GALE_HUMAN]	1.36111	3.16667	1	2	2	2	2				2	2	2				4	9	6
	Q5VIR6-4	VPS53	0	Isoform 4 of Vacuolar protein sorting-associated protein 53 homolog OS=Homo sapiens GN=VPS53 - [VPS53_HUMAN]	1.36111	3.16667	1	0				4			2			2		2	7	5	3
	Q9Y5K6	CD2AP	0	CD2-associated protein OS=Homo sapiens GN=CD2AP PE=1 SV=1 - [CD2AP_HUMAN]	1.35897	3.83333	1.5	2	2	2	2	6			3			13			4	2	4
	P53004	BLVRA	0	Biliverdin reductase A OS=Homo sapiens GN=BLVRA PE=1 SV=2 - [BIEA_HUMAN]	1.35897	3.83333	1.5	0				2	3	2		2			2	2	8	4	7
	Q9NR19	ACSS2	0	Acetyl-coenzyme A synthetase, cytoplasmic OS=Homo sapiens GN=ACSS2 PE=1 SV=1 - [ACSA_HUMAN]	1.35897	3.83333	1.5	0					5	4							6	9	8
	Q8N684-2	CPSF7	0	Isoform 2 of Cleavage and polyadenylation specificity factor subunit 7 OS=Homo sapiens GN=CPSF7 - [CPSF7_HUMAN]	1.35714	4.5	2	0				4	3	3		2		2		3	6	8	8
	B7Z6D5	DDX27	0	Probable ATP-dependent RNA helicase DDX27 OS=Homo sapiens GN=DDX27 PE=1 SV=1 - [B7Z6D5_HUMAN]	1.35714	4.5	2	0				4	5	3				8	3	5	3	5	3
	P16278-3	GLB1	0	Isoform 3 of Beta-galactosidase OS=Homo sapiens GN=GLB1 - [BGAL_HUMAN]	1.35632	14.6667	9.5	6.33333	8	6	5	7	8	6	12	12	12	4	3	4	20	28	29
	P51991	HNRNPA3	0	Heterogeneous nuclear ribonucleoprotein A3 OS=Homo sapiens GN=HNRNPA3 PE=1 SV=2 - [ROA3_HUMAN]	1.35593	8.33333	4.83333	1.66667	5			12	2	6	5	2	2	16	5	4	7	9	9
	P39023	RPL3	0	60S ribosomal protein L3 OS=Homo sapiens GN=RPL3 PE=1 SV=2 - [RL3_HUMAN]	1.35556	15.3333	10	4.66667	6	4	4	16	8	14	9	6	7	17	13	9	17	20	16
	P35221	CTNNA1	0	Catenin alpha-1 OS=Homo sapiens GN=CTNNA1 PE=1 SV=1 - [CTNA1_HUMAN]	1.35443	30.6667	21.3333	10.3333	11	11	9	31	29	26	17	18	7	32	33	36	20	37	26
	Q8NCH0	CHST14	0	Carbohydrate sulfotransferase 14 OS=Homo sapiens GN=CHST14 PE=1 SV=2 - [CHSTE_HUMAN]	1.35417	5.83333	3	0.666667			2	3	3	6	3	3		4	3	3	7	10	8
	Q8IWA5	SLC44A2	0	Choline transporter-like protein 2 OS=Homo sapiens GN=SLC44A2 PE=1 SV=3 - [CTL2_HUMAN]	1.35417	5.83333	3	3	4	3	2		4	8		3	3	2	6	5	4	12	6
	Q5VZK9-2	CARMIL1	0	Isoform 2 of F-actin-uncapping protein LRRC16A OS=Homo sapiens GN=CARMIL1 - [CARL1_HUMAN]	1.35417	5.83333	3	0					7	2	5	2	2	4	6	11	6	3	5
	O94855	SEC24D	0	Protein transport protein Sec24D OS=Homo sapiens GN=SEC24D PE=1 SV=2 - [SC24D_HUMAN]	1.35366	13.5	8.66667	1.66667	2		3	6	11	13	6	8	8	13	23	18	7	13	7
	Q8IZP0-2	ABI1	0	Isoform 2 of Abl interactor 1 OS=Homo sapiens GN=ABI1 - [ABI1_HUMAN]	1.35294	6.5	3.5	3	2	5	2	10			9		2	12		4	9	8	6
	P46783	RPS10	0	40S ribosomal protein S10 OS=Homo sapiens GN=RPS10 PE=1 SV=1 - [RS10_HUMAN]	1.35294	2.66667	0.666667	0				4						4			6	4	2
	O00170	AIP	0	AH receptor-interacting protein OS=Homo sapiens GN=AIP PE=1 SV=2 - [AIP_HUMAN]	1.35294	2.66667	0.666667	0				4						5		5	3		3
	Q68CP9-3	ARID2	0	Isoform 2 of AT-rich interactive domain-containing protein 2 OS=Homo sapiens GN=ARID2 - [ARID2_HUMAN]	1.35294	2.66667	0.666667	0					2			2				3	5	3	5
	E9PCY7	HNRNPH1	0	Heterogeneous nuclear ribonucleoprotein H OS=Homo sapiens GN=HNRNPH1 PE=1 SV=1 - [E9PCY7_HUMAN]	1.35135	11.6667	7.33333	6.33333	5	7	7	10	7	8	6	6	7	11	7	7	13	13	19
	H7BXH2	PPP6R3	0	Serine/threonine-protein phosphatase 6 regulatory subunit 3 OS=Homo sapiens GN=PPP6R3 PE=1 SV=1 - [H7BXH2_HUMAN]	1.35135	3.33333	1.16667	0					2	3		2				7	3	5	5
	Q68BL7	OLFML2A	0	Olfactomedin-like protein 2A OS=Homo sapiens GN=OLFML2A PE=2 SV=1 - [OLM2A_HUMAN]	1.35135	3.33333	1.16667	0				3	2	2				4	5	7	2		2
	Q8N4C8-2	MINK1	0	Isoform 1 of Misshapen-like kinase 1 OS=Homo sapiens GN=MINK1 - [MINK1_HUMAN]	1.35135	3.33333	1.16667	0				3		2			2	5			3	7	5
	P35659	DEK	0	Protein DEK OS=Homo sapiens GN=DEK PE=1 SV=1 - [DEK_HUMAN]	1.35088	7.83333	4.5	1.66667	3	2		9	4	7	2	3	2	13	8	11	4	6	5
	Q07960	ARHGAP1	0	Rho GTPase-activating protein 1 OS=Homo sapiens GN=ARHGAP1 PE=1 SV=1 - [RHG01_HUMAN]	1.35088	7.83333	4.5	2		4	2	5	2	3	6	5	6	7	8	6	7	10	9
	O75351	VPS4B	0	Vacuolar protein sorting-associated protein 4B OS=Homo sapiens GN=VPS4B PE=1 SV=2 - [VPS4B_HUMAN]	1.35	4	1.66667	1.66667	3	2		2	2		4	2				2	6	9	7
	Q8TAT6	NPLOC4	0	Nuclear protein localization protein 4 homolog OS=Homo sapiens GN=NPLOC4 PE=1 SV=3 - [NPL4_HUMAN]	1.34921	9.16667	5.5	0.666667	2			8	7	6	6	6		10	6	12	6	11	10
	P49841	GSK3B	0	Glycogen synthase kinase-3 beta OS=Homo sapiens GN=GSK3B PE=1 SV=2 - [GSK3B_HUMAN]	1.34783	5.33333	2.66667	0				3	5	4		4					8	16	8
	Q92973-2	TNPO1	0	Isoform 2 of Transportin-1 OS=Homo sapiens GN=TNPO1 - [TNPO1_HUMAN]	1.34731	32.5	22.8333	15	17	15	13	17	26	34	14	24	22	17	32	32	28	47	39
	O43172-2	PRPF4	0	Isoform 2 of U4/U6 small nuclear ribonucleoprotein Prp4 OS=Homo sapiens GN=PRPF4 - [PRP4_HUMAN]	1.34722	11.1667	7	0				8	7	10	6	5	6	9	6	5	16	15	16
	F8VZJ2	NACA	0	Nascent polypeptide-associated complex subunit alpha OS=Homo sapiens GN=NACA PE=1 SV=1 - [F8VZJ2_HUMAN]	1.34483	8	4.66667	2.33333	3	4		7	6	6	5	4		9	8	6	10	8	7
	O60763	USO1	0	General vesicular transport factor p115 OS=Homo sapiens GN=USO1 PE=1 SV=2 - [USO1_HUMAN]	1.34454	21.6667	14.8333	15.3333	13	17	16	12	18	18	11	11	19	17	18	34	17	25	19
	P55809	OXCT1	0	Succinyl-CoA:3-ketoacid coenzyme A transferase 1, mitochondrial OS=Homo sapiens GN=OXCT1 PE=1 SV=1 - [SCOT1_HUMAN]	1.34426	8.66667	5.16667	0				5	7	7	4	4	4	5	9	5	11	8	14
	Q9Y221	NIP7	0	60S ribosome subunit biogenesis protein NIP7 homolog OS=Homo sapiens GN=NIP7 PE=1 SV=1 - [NIP7_HUMAN]	1.34375	2.16667	0.333333	0						2							5	2	6
	Q7Z4G4-2	TRMT11	0	Isoform 2 of tRNA (guanine(10)-N2)-methyltransferase homolog OS=Homo sapiens GN=TRMT11 - [TRM11_HUMAN]	1.34375	2.16667	0.333333	0					2							4	2	3	4
	G3V220	TCERG1	0	Transcription elongation regulator 1 OS=Homo sapiens GN=TCERG1 PE=1 SV=1 - [G3V220_HUMAN]	1.34375	2.16667	0.333333	0				2						2		3	2	3	3
	Q8IWX8	CHERP	0	Calcium homeostasis endoplasmic reticulum protein OS=Homo sapiens GN=CHERP PE=1 SV=3 - [CHERP_HUMAN]	1.34286	2.83333	0.833333	0				5						5			4	5	3
	Q9H8H0	NOL11	0	Nucleolar protein 11 OS=Homo sapiens GN=NOL11 PE=1 SV=1 - [NOL11_HUMAN]	1.34286	2.83333	0.833333	0					3	2						2	7	3	5
	E7ET15	U2SURP	0	U2 snRNP-associated SURP motif-containing protein OS=Homo sapiens GN=U2SURP PE=1 SV=1 - [E7ET15_HUMAN]	1.34286	2.83333	0.833333	0				3		2						2	4	5	6
	O15357	INPPL1	0	Phosphatidylinositol 3,4,5-trisphosphate 5-phosphatase 2 OS=Homo sapiens GN=INPPL1 PE=1 SV=2 - [SHIP2_HUMAN]	1.34234	19.8333	13.5	7	5	9	7	16	18	21	8	9	9	20	22	18	23	20	16
	Q92930	RAB8B	0	Ras-related protein Rab-8B OS=Homo sapiens GN=RAB8B PE=1 SV=2 - [RAB8B_HUMAN]	1.34211	3.5	1.33333	1.33333	4								8				8	13
	Q9UHD9	UBQLN2	0	Ubiquilin-2 OS=Homo sapiens GN=UBQLN2 PE=1 SV=2 - [UBQL2_HUMAN]	1.34211	3.5	1.33333	0				3			2	3		4	2	3	5	3	4
	K7ERF1	EIF3K	0	Eukaryotic translation initiation factor 3 subunit K OS=Homo sapiens GN=EIF3K PE=1 SV=1 - [K7ERF1_HUMAN]	1.34091	14.6667	9.66667	8.66667	10	8	8	6	12	8	9	12	11	13	15	15	11	19	15
	A0A087X2D0	SRSF3	0	Serine/arginine-rich-splicing factor 3 OS=Homo sapiens GN=SRSF3 PE=1 SV=1 - [A0A087X2D0_HUMAN]	1.34	6.16667	3.33333	0				11		3	6			13			11	6	7
	P43487-2	RANBP1	0	Isoform 2 of Ran-specific GTPase-activating protein OS=Homo sapiens GN=RANBP1 - [RANG_HUMAN]	1.33962	6.83333	3.83333	1	3			11		2	4	4	2	9	3	6	3	12	8
	P11940	PABPC1	0	Polyadenylate-binding protein 1 OS=Homo sapiens GN=PABPC1 PE=1 SV=2 - [PABP1_HUMAN]	1.33929	32.5	23	20	19	22	19	28	26	30	21	15	18	35	26	27	35	36	36
	Q9H4A4	RNPEP	0	Aminopeptidase B OS=Homo sapiens GN=RNPEP PE=1 SV=2 - [AMPB_HUMAN]	1.33871	8.83333	5.33333	0				6	5	8	2	7	4		5	6	7	21	14
	Q15691	MAPRE1	0	Microtubule-associated protein RP/EB family member 1 OS=Homo sapiens GN=MAPRE1 PE=1 SV=3 - [MARE1_HUMAN]	1.33846	9.5	5.83333	0				14	5	6	5	2	3	13	5	10	6	14	9
	Q13617	CUL2	0	Cullin-2 OS=Homo sapiens GN=CUL2 PE=1 SV=2 - [CUL2_HUMAN]	1.33766	12.1667	7.83333	1.66667	3		2	10	10	12	3	5	7	9	16	14	8	16	10
	G5E9S8	KLC1	0	Kinesin light chain 1 OS=Homo sapiens GN=KLC1 PE=1 SV=1 - [G5E9S8_HUMAN]	1.33673	16.8333	11.3333	5.33333	5	7	4	20	11	12	7	8	10	8	8	9	22	28	26
	P08238	HSP90AB1	0	Heat shock protein HSP 90-beta OS=Homo sapiens GN=HSP90AB1 PE=1 SV=4 - [HS90B_HUMAN]	1.33464	165.833	123	90.6667	84	101	87	134	111	146	127	112	108	127	135	118	167	222	226
	Q9BVJ7	DUSP23	0	Dual specificity protein phosphatase 23 OS=Homo sapiens GN=DUSP23 PE=1 SV=1 - [DUS23_HUMAN]	1.33333	1.66667	0	0													3	3	4
	Q13637	RAB32	0	Ras-related protein Rab-32 OS=Homo sapiens GN=RAB32 PE=1 SV=3 - [RAB32_HUMAN]	1.33333	1.66667	0	0													3	2	5
	P11234	RALB	0	Ras-related protein Ral-B OS=Homo sapiens GN=RALB PE=1 SV=1 - [RALB_HUMAN]	1.33333	1.66667	0	0														5	5
	P55010	EIF5	0	Eukaryotic translation initiation factor 5 OS=Homo sapiens GN=EIF5 PE=1 SV=2 - [IF5_HUMAN]	1.33333	5.66667	3	5.66667	7	5	5	8	4	2		2	2	2	2		11	7	12
	Q9UNQ2	DIMT1	0	Probable dimethyladenosine transferase OS=Homo sapiens GN=DIMT1 PE=1 SV=1 - [DIM1_HUMAN]	1.33333	1.66667	0	0												3	3	4
	Q13895	BYSL	0	Bystin OS=Homo sapiens GN=BYSL PE=1 SV=3 - [BYST_HUMAN]	1.33333	1.66667	0	0													4	6
	P49207	RPL34	0	60S ribosomal protein L34 OS=Homo sapiens GN=RPL34 PE=1 SV=3 - [RL34_HUMAN]	1.33333	1.66667	0	2.66667	2	4	2							3			2	2	3
	Q9BZX2	UCK2	0	Uridine-cytidine kinase 2 OS=Homo sapiens GN=UCK2 PE=1 SV=1 - [UCK2_HUMAN]	1.33333	1.66667	0	0													2	3	5
	Q8WXA9-2	SREK1	0	Isoform 2 of Splicing regulatory glutamine/lysine-rich protein 1 OS=Homo sapiens GN=SREK1 - [SREK1_HUMAN]	1.33333	2.33333	0.5	0				3						4		3	5		2
	P46734	MAP2K3	0	Dual specificity mitogen-activated protein kinase kinase 3 OS=Homo sapiens GN=MAP2K3 PE=1 SV=2 - [MP2K3_HUMAN]	1.33333	1.66667	0	0													4	3	3
	P32754-2	HPD	0	Isoform 2 of 4-hydroxyphenylpyruvate dioxygenase OS=Homo sapiens GN=HPD - [HPPD_HUMAN]	1.33333	1.66667	0	0														6	4
	Q16698-2	DECR1	0	Isoform 2 of 2,4-dienoyl-CoA reductase, mitochondrial OS=Homo sapiens GN=DECR1 - [DECR_HUMAN]	1.33333	1.66667	0	0										2	4	4
	Q96KP1	EXOC2	0	Exocyst complex component 2 OS=Homo sapiens GN=EXOC2 PE=1 SV=1 - [EXOC2_HUMAN]	1.33333	5.66667	3	0				2	6	3	3	2	2	2			10	12	10
	H0YCB3	ASCC1	0	Activating signal cointegrator 1 complex subunit 1 (Fragment) OS=Homo sapiens GN=ASCC1 PE=1 SV=1 - [H0YCB3_HUMAN]	1.33333	1.66667	0	0													4	2	4
	Q5R3I4	TTC38	0	Tetratricopeptide repeat protein 38 OS=Homo sapiens GN=TTC38 PE=1 SV=1 - [TTC38_HUMAN]	1.33333	1.66667	0	0													4	2	4
	Q15646	OASL	0	2'-5'-oligoadenylate synthase-like protein OS=Homo sapiens GN=OASL PE=1 SV=2 - [OASL_HUMAN]	1.33333	1.66667	0	0													3	4	3
	Q9UBU9	NXF1	0	Nuclear RNA export factor 1 OS=Homo sapiens GN=NXF1 PE=1 SV=1 - [NXF1_HUMAN]	1.33333	1.66667	0	0													4	3	3
	B7Z524	HBS1L	0	HBS1-like protein OS=Homo sapiens GN=HBS1L PE=1 SV=1 - [B7Z524_HUMAN]	1.33333	1.66667	0	0													4	2	4
	P30837	ALDH1B1	0	Aldehyde dehydrogenase X, mitochondrial OS=Homo sapiens GN=ALDH1B1 PE=1 SV=3 - [AL1B1_HUMAN]	1.33333	1.66667	0	0													4		6
	Q7Z5L9-2	IRF2BP2	0	Isoform 2 of Interferon regulatory factor 2-binding protein 2 OS=Homo sapiens GN=IRF2BP2 - [I2BP2_HUMAN]	1.33333	1.66667	0	0										5			2		3
	Q16204	CCDC6	0	Coiled-coil domain-containing protein 6 OS=Homo sapiens GN=CCDC6 PE=1 SV=2 - [CCDC6_HUMAN]	1.33333	1.66667	0	0													5	2	3
	O60825-2	PFKFB2	0	Isoform 2 of 6-phosphofructo-2-kinase/fructose-2,6-bisphosphatase 2 OS=Homo sapiens GN=PFKFB2 - [F262_HUMAN]	1.33333	1.66667	0	0													3	3	4
	Q9UID3	VPS51	0	Vacuolar protein sorting-associated protein 51 homolog OS=Homo sapiens GN=VPS51 PE=1 SV=2 - [VPS51_HUMAN]	1.33333	1.66667	0	0													2	6	2
	Q15208	STK38	0	Serine/threonine-protein kinase 38 OS=Homo sapiens GN=STK38 PE=1 SV=1 - [STK38_HUMAN]	1.33333	1.66667	0	0													3	4	3
	Q8TCS8	PNPT1	0	Polyribonucleotide nucleotidyltransferase 1, mitochondrial OS=Homo sapiens GN=PNPT1 PE=1 SV=2 - [PNPT1_HUMAN]	1.33333	1.66667	0	0										2	3	5
	Q9H9A6	LRRC40	0	Leucine-rich repeat-containing protein 40 OS=Homo sapiens GN=LRRC40 PE=1 SV=1 - [LRC40_HUMAN]	1.33333	1.66667	0	0													5	2	3
	Q96RF0-3	SNX18	0	Isoform 3 of Sorting nexin-18 OS=Homo sapiens GN=SNX18 - [SNX18_HUMAN]	1.33333	1.66667	0	0													3	3	4
	A0A0C4DG99	KLHL13	0	Kelch-like protein 13 OS=Homo sapiens GN=KLHL13 PE=1 SV=1 - [A0A0C4DG99_HUMAN]	1.33333	1.66667	0	0													2	5	3
	O14787-2	TNPO2	0	Isoform 2 of Transportin-2 OS=Homo sapiens GN=TNPO2 - [TNPO2_HUMAN]	1.33333	1.66667	0	0												10
	Q7Z4F1	LRP10	0	Low-density lipoprotein receptor-related protein 10 OS=Homo sapiens GN=LRP10 PE=1 SV=2 - [LRP10_HUMAN]	1.33333	1.66667	0	0													4	2	4
	Q86Y56	DNAAF5	0	Dynein assembly factor 5, axonemal OS=Homo sapiens GN=DNAAF5 PE=1 SV=4 - [DAAF5_HUMAN]	1.33333	1.66667	0	0													2	4	4
	Q9Y3T9	NOC2L	0	Nucleolar complex protein 2 homolog OS=Homo sapiens GN=NOC2L PE=1 SV=4 - [NOC2L_HUMAN]	1.33333	1.66667	0	0													2	3	5
	Q9Y6W3	CAPN7	0	Calpain-7 OS=Homo sapiens GN=CAPN7 PE=1 SV=1 - [CAN7_HUMAN]	1.33333	1.66667	0	0													2	4	4
	Q14678-2	KANK1	0	Isoform 2 of KN motif and ankyrin repeat domain-containing protein 1 OS=Homo sapiens GN=KANK1 - [KANK1_HUMAN]	1.33333	1.66667	0	0													5	3	2
	Q9H0A0	NAT10	0	RNA cytidine acetyltransferase OS=Homo sapiens GN=NAT10 PE=1 SV=2 - [NAT10_HUMAN]	1.33333	1.66667	0	0													4	4	2
	Q15375-2	EPHA7	0	Isoform 2 of Ephrin type-A receptor 7 OS=Homo sapiens GN=EPHA7 - [EPHA7_HUMAN]	1.33333	1.66667	0	0														5	5
	Q7LBC6-2	KDM3B	0	Isoform 2 of Lysine-specific demethylase 3B OS=Homo sapiens GN=KDM3B - [KDM3B_HUMAN]	1.33333	1.66667	0	0													2	5	3
	Q8N201	INTS1	0	Integrator complex subunit 1 OS=Homo sapiens GN=INTS1 PE=1 SV=2 - [INT1_HUMAN]	1.33333	1.66667	0	0													4	3	3
	O75691	UTP20	0	Small subunit processome component 20 homolog OS=Homo sapiens GN=UTP20 PE=1 SV=3 - [UTP20_HUMAN]	1.33333	1.66667	0	0													4	2	4
	P09417	QDPR	0	Dihydropteridine reductase OS=Homo sapiens GN=QDPR PE=1 SV=2 - [DHPR_HUMAN]	1.33333	4.33333	2	0				2	2	4		2	2				9	9	8
	Q15437	SEC23B	0	Protein transport protein Sec23B OS=Homo sapiens GN=SEC23B PE=1 SV=2 - [SC23B_HUMAN]	1.33333	16.3333	11	0				10	11	19	4	10	12	21	28	22	8	11	8
	Q9H7D0	DOCK5	0	Dedicator of cytokinesis protein 5 OS=Homo sapiens GN=DOCK5 PE=1 SV=3 - [DOCK5_HUMAN]	1.33333	15	10	4.33333	4	5	4	8	14	18	4	9	7	5	13	12	15	22	23
	A0A087X020	SBDS	0	Ribosome maturation protein SBDS OS=Homo sapiens GN=SBDS PE=1 SV=1 - [A0A087X020_HUMAN]	1.33333	3	1	0					2	2		2		2	2	3	2	5	4
	O95834	EML2	0	Echinoderm microtubule-associated protein-like 2 OS=Homo sapiens GN=EML2 PE=1 SV=1 - [EMAL2_HUMAN]	1.33333	5	2.5	0						2	5	3	5		2		7	14	7
	P38919	EIF4A3	0	Eukaryotic initiation factor 4A-III OS=Homo sapiens GN=EIF4A3 PE=1 SV=4 - [IF4A3_HUMAN]	1.33071	23.1667	16.1667	7.66667	9	8	6	17	18	22	15	13	12	11	12	13	41	28	34
	Q9BUF5	TUBB6	0	Tubulin beta-6 chain OS=Homo sapiens GN=TUBB6 PE=1 SV=1 - [TBB6_HUMAN]	1.33016	64.8333	47.5	68.3333	77	66	62	53	45	56	33	46	52	22	24	24	102	111	106
	O15145	ARPC3	0	Actin-related protein 2/3 complex subunit 3 OS=Homo sapiens GN=ARPC3 PE=1 SV=3 - [ARPC3_HUMAN]	1.32836	9.83333	6.16667	5	4	5	6	13	5	7	8	4		14	10	12	6	8	9
	F8WJN3	CPSF6	0	Cleavage and polyadenylation-specificity factor subunit 6 OS=Homo sapiens GN=CPSF6 PE=1 SV=1 - [F8WJN3_HUMAN]	1.32836	9.83333	6.16667	1.33333	2	2		13	10	8	2	2	2	11	14	11	8	9	6
	P51858	HDGF	0	Hepatoma-derived growth factor OS=Homo sapiens GN=HDGF PE=1 SV=1 - [HDGF_HUMAN]	1.32812	9.16667	5.66667	1.33333	2		2	11	6	7	4	3	3	19	13	8	4	5	6
	P00352	ALDH1A1	0	Retinal dehydrogenase 1 OS=Homo sapiens GN=ALDH1A1 PE=1 SV=2 - [AL1A1_HUMAN]	1.32727	7.16667	4.16667	3	2	5	2	4	5		3	8	5				13	14	16
	Q9Y4E8	USP15	0	Ubiquitin carboxyl-terminal hydrolase 15 OS=Homo sapiens GN=USP15 PE=1 SV=3 - [UBP15_HUMAN]	1.32584	14.6667	9.83333	3	2	3	4	6	16	10	8	9	10	7	16	14	14	24	13
	P20839-3	IMPDH1	0	Isoform 3 of Inosine-5'-monophosphate dehydrogenase 1 OS=Homo sapiens GN=IMPDH1 - [IMDH1_HUMAN]	1.32558	4.5	2.16667	0				8	2			3				3	9	8	7
	O00743	PPP6C	0	Serine/threonine-protein phosphatase 6 catalytic subunit OS=Homo sapiens GN=PPP6C PE=1 SV=1 - [PPP6_HUMAN]	1.32558	4.5	2.16667	0.666667		2		2	2	3	2	2	2	2	3	3	4	9	6
	Q15007	WTAP	0	Pre-mRNA-splicing regulator WTAP OS=Homo sapiens GN=WTAP PE=1 SV=2 - [FL2D_HUMAN]	1.32558	4.5	2.16667	0				3	7	3				7	6	3	5	3	3
	Q7L2E3-3	DHX30	0	Isoform 3 of Putative ATP-dependent RNA helicase DHX30 OS=Homo sapiens GN=DHX30 - [DHX30_HUMAN]	1.32558	4.5	2.16667	0				4	3	3	3			4	3	7	3	6	4
	Q9UMX0	UBQLN1	0	Ubiquilin-1 OS=Homo sapiens GN=UBQLN1 PE=1 SV=2 - [UBQL1_HUMAN]	1.32432	3.16667	1.16667	0.666667	2			2	3		2			4			6	4	5
	E7ES10	CAST	0	Calpastatin (Fragment) OS=Homo sapiens GN=CAST PE=1 SV=1 - [E7ES10_HUMAN]	1.32432	3.16667	1.16667	0				3	4					7	4	8
	E9PF10	NUP155	0	Nuclear pore complex protein Nup155 OS=Homo sapiens GN=NUP155 PE=1 SV=1 - [E9PF10_HUMAN]	1.32432	3.16667	1.16667	0				2	3	2							7	6	6
	Q9BZH6	WDR11	0	WD repeat-containing protein 11 OS=Homo sapiens GN=WDR11 PE=1 SV=1 - [WDR11_HUMAN]	1.32432	3.16667	1.16667	0				2	5						2	4	4	3	6
	Q6ZNJ1-3	NBEAL2	0	Isoform 3 of Neurobeachin-like protein 2 OS=Homo sapiens GN=NBEAL2 - [NBEL2_HUMAN]	1.32432	3.16667	1.16667	8	8	8	8					4	3				6	7	6
	Q9NZN4	EHD2	0	EH domain-containing protein 2 OS=Homo sapiens GN=EHD2 PE=1 SV=2 - [EHD2_HUMAN]	1.32394	10.6667	6.83333	2.66667		8		12	5	6	8	4	6	8	7	7	12	16	14
	A0A087WVI0	COG1	0	Conserved oligomeric Golgi complex subunit 1 OS=Homo sapiens GN=COG1 PE=1 SV=1 - [A0A087WVI0_HUMAN]	1.32353	2.5	0.666667	0					4								7	4	4
	Q9NVE7	PANK4	0	Pantothenate kinase 4 OS=Homo sapiens GN=PANK4 PE=1 SV=1 - [PANK4_HUMAN]	1.32353	2.5	0.666667	0					2				2				4	5	6
	P61604	HSPE1	0	10 kDa heat shock protein, mitochondrial OS=Homo sapiens GN=HSPE1 PE=1 SV=2 - [CH10_HUMAN]	1.32308	9.33333	5.83333	2.33333	3	2	2	10	8	5	8	2	2	24	12	15	5
	P33991	MCM4	0	DNA replication licensing factor MCM4 OS=Homo sapiens GN=MCM4 PE=1 SV=5 - [MCM4_HUMAN]	1.32292	16.1667	11	4	5	3	4	12	10	12	14	8	10	11	6	7	24	28	21
	P60228	EIF3E	0	Eukaryotic translation initiation factor 3 subunit E OS=Homo sapiens GN=EIF3E PE=1 SV=1 - [EIF3E_HUMAN]	1.32218	47.6667	34.8333	28.6667	23	34	29	35	38	45	32	31	28	41	49	65	42	48	41
	Q9NZM1-6	MYOF	0	Isoform 6 of Myoferlin OS=Homo sapiens GN=MYOF - [MYOF_HUMAN]	1.32212	40.8333	29.6667	11.3333	11	12	11	37	41	33	20	25	22	21	29	34	40	68	53
	Q92743	HTRA1	0	Serine protease HTRA1 OS=Homo sapiens GN=HTRA1 PE=1 SV=1 - [HTRA1_HUMAN]	1.32206	281.667	211.833	154.667	153	187	124	296	239	262	165	167	142	442	411	334	141	181	181
	Q96QK1	VPS35	0	Vacuolar protein sorting-associated protein 35 OS=Homo sapiens GN=VPS35 PE=1 SV=2 - [VPS35_HUMAN]	1.32174	20.3333	14.1667	8.66667	9	7	10	11	15	16	11	16	16	6	14	21	19	31	31
	P36871	PGM1	0	Phosphoglucomutase-1 OS=Homo sapiens GN=PGM1 PE=1 SV=3 - [PGM1_HUMAN]	1.31902	30.8333	22.1667	12	12	13	11	22	22	21	19	25	24	4	10	8	47	53	63
	A0A087WTP3	KHSRP	0	Far upstream element-binding protein 2 OS=Homo sapiens GN=KHSRP PE=1 SV=1 - [A0A087WTP3_HUMAN]	1.31868	15	10.1667	6.66667	7	7	6	11	9	10	15	8	8	22	11	12	18	12	15
	P33176	KIF5B	0	Kinesin-1 heavy chain OS=Homo sapiens GN=KIF5B PE=1 SV=1 - [KINH_HUMAN]	1.31849	59.1667	43.6667	28	23	33	28	43	48	42	51	40	38	39	44	46	65	76	85
	F8W1R7	MYL6	0	Myosin light polypeptide 6 OS=Homo sapiens GN=MYL6 PE=1 SV=1 - [F8W1R7_HUMAN]	1.31731	17.8333	12.3333	9.33333	13	9	6	23	5	10	19	7	10	26	11	10	21	19	20
	Q04837	SSBP1	0	Single-stranded DNA-binding protein, mitochondrial OS=Homo sapiens GN=SSBP1 PE=1 SV=1 - [SSBP_HUMAN]	1.31667	8.16667	5	5	5	6	4	5	7	5	4	5	4	13	13	13	3	3	4
	Q15645	TRIP13	0	Pachytene checkpoint protein 2 homolog OS=Homo sapiens GN=TRIP13 PE=1 SV=2 - [PCH2_HUMAN]	1.31579	3.33333	1.33333	0					4			2	2				6	5	9
	Q969X6	UTP4	0	U3 small nucleolar RNA-associated protein 4 homolog OS=Homo sapiens GN=UTP4 PE=1 SV=1 - [UTP4_HUMAN]	1.31579	3.33333	1.33333	0						3	2		3	2			4	8	6
	Q9Y5B9	SUPT16H	0	FACT complex subunit SPT16 OS=Homo sapiens GN=SUPT16H PE=1 SV=1 - [SP16H_HUMAN]	1.31496	22.8333	16.1667	6.66667	7	6	7	14	19	21	13	14	16	11	11	16	29	37	33
	P35637-2	FUS	0	Isoform Short of RNA-binding protein FUS OS=Homo sapiens GN=FUS - [FUS_HUMAN]	1.31481	6.83333	4	3.33333	3	4	3	8	4	4	6		2	9	4	5	9	7	7
	Q99567	NUP88	0	Nuclear pore complex protein Nup88 OS=Homo sapiens GN=NUP88 PE=1 SV=2 - [NUP88_HUMAN]	1.31429	2.66667	0.833333	0				3	2								5	6	5
	P0DN79	CBSL	0	Cystathionine beta-synthase-like protein OS=Homo sapiens GN=CBSL PE=1 SV=1 - [CBSL_HUMAN]	1.31298	23.6667	16.8333	7	8	6	7	13	22	27	13	13	13	21	40	29	17	18	17
	P00367	GLUD1	0	Glutamate dehydrogenase 1, mitochondrial OS=Homo sapiens GN=GLUD1 PE=1 SV=2 - [DHE3_HUMAN]	1.3125	16	11	4.66667	5	5	4	8	16	11	10	12	9	17	23	23	7	14	12
	P04818	TYMS	0	Thymidylate synthase OS=Homo sapiens GN=TYMS PE=1 SV=3 - [TYSY_HUMAN]	1.3125	2	0.333333	0				2									4	3	5
	P49755	TMED10	0	Transmembrane emp24 domain-containing protein 10 OS=Homo sapiens GN=TMED10 PE=1 SV=2 - [TMEDA_HUMAN]	1.3125	2	0.333333	0.666667	2			2									2	7	3
	H0YIA8	LIN7A	0	Protein lin-7 homolog A (Fragment) OS=Homo sapiens GN=LIN7A PE=1 SV=1 - [H0YIA8_HUMAN]	1.3125	2	0.333333	0								2				4		4	4
	Q52LJ0-2	FAM98B	0	Isoform 2 of Protein FAM98B OS=Homo sapiens GN=FAM98B - [FA98B_HUMAN]	1.3125	2	0.333333	0				2							2		4	2	4
	Q92520	FAM3C	0	Protein FAM3C OS=Homo sapiens GN=FAM3C PE=1 SV=1 - [FAM3C_HUMAN]	1.3125	2	0.333333	0				2						3	2			3	4
	Q9C0B1	FTO	0	Alpha-ketoglutarate-dependent dioxygenase FTO OS=Homo sapiens GN=FTO PE=1 SV=3 - [FTO_HUMAN]	1.3125	2	0.333333	0					2					3				4	5
	Q8WWY3-4	PRPF31	0	Isoform 4 of U4/U6 small nuclear ribonucleoprotein Prp31 OS=Homo sapiens GN=PRPF31 - [PRP31_HUMAN]	1.3125	2	0.333333	0							2						3	5	4
	Q9Y5X9	LIPG	0	Endothelial lipase OS=Homo sapiens GN=LIPG PE=1 SV=1 - [LIPE_HUMAN]	1.3125	2	0.333333	0									2			2	2	5	3
	Q16513-3	PKN2	0	Isoform 3 of Serine/threonine-protein kinase N2 OS=Homo sapiens GN=PKN2 - [PKN2_HUMAN]	1.3125	2	0.333333	0					2								5	3	4
	Q07157-2	TJP1	0	Isoform Short of Tight junction protein ZO-1 OS=Homo sapiens GN=TJP1 - [ZO1_HUMAN]	1.3125	2	0.333333	0				2						4		2	4	2
	Q29RF7	PDS5A	0	Sister chromatid cohesion protein PDS5 homolog A OS=Homo sapiens GN=PDS5A PE=1 SV=1 - [PDS5A_HUMAN]	1.3125	2	0.333333	0					2								4	4	4
	Q9Y520-2	PRRC2C	0	Isoform 2 of Protein PRRC2C OS=Homo sapiens GN=PRRC2C - [PRC2C_HUMAN]	1.3125	2	0.333333	0					2					4		3	2		3
	O15144	ARPC2	0	Actin-related protein 2/3 complex subunit 2 OS=Homo sapiens GN=ARPC2 PE=1 SV=1 - [ARPC2_HUMAN]	1.3121	29.3333	21.1667	6	5	7	6	29	17	29	18	14	20	31	33	35	21	30	26
	Q9H0D6	XRN2	0	5'-3' exoribonuclease 2 OS=Homo sapiens GN=XRN2 PE=1 SV=1 - [XRN2_HUMAN]	1.31183	15.3333	10.5	0.666667		2		15	13	8	15	7	5	15	10	16	14	18	19
	Q96SU4-3	OSBPL9	0	Isoform 3 of Oxysterol-binding protein-related protein 9 OS=Homo sapiens GN=OSBPL9 - [OSBL9_HUMAN]	1.31148	8.33333	5.16667	0.666667		2		5	7	7	3	6	3	3	2	6	9	14	16
	Q15493	RGN	0	Regucalcin OS=Homo sapiens GN=RGN PE=1 SV=1 - [RGN_HUMAN]	1.31081	11.1667	7.33333	7.66667	9	7	7	7	6	7	8	9	7	4	5	4	16	21	17
	Q9BTW9	TBCD	0	Tubulin-specific chaperone D OS=Homo sapiens GN=TBCD PE=1 SV=2 - [TBCD_HUMAN]	1.31034	14	9.5	2	3	3		10	16	9	8	7	7	9	9	18	18	19	11
	Q9UI10	EIF2B4	0	Translation initiation factor eIF-2B subunit delta OS=Homo sapiens GN=EIF2B4 PE=1 SV=2 - [EI2BD_HUMAN]	1.30986	10.5	6.83333	2.33333	2	2	3	6	9	6	5	8	7	5	9	8	16	12	13
	O43765	SGTA	0	Small glutamine-rich tetratricopeptide repeat-containing protein alpha OS=Homo sapiens GN=SGTA PE=1 SV=1 - [SGTA_HUMAN]	1.30952	4.16667	2	1		3		3	2	2	3	2			2	3	4	9	7
	Q3LXA3	TKFC	0	Triokinase/FMN cyclase OS=Homo sapiens GN=TKFC PE=1 SV=2 - [TKFC_HUMAN]	1.30952	4.16667	2	0				2	4	2	2		2			5	9	5	6
	Q15019	SEPT2	0	Septin-2 OS=Homo sapiens GN=SEPT2 PE=1 SV=1 - [SEPT2_HUMAN]	1.30827	24	17.1667	9.33333	11	8	9	20	15	26	14	14	14	26	23	17	24	23	31
	Q9UKD2	MRTO4	0	mRNA turnover protein 4 homolog OS=Homo sapiens GN=MRTO4 PE=1 SV=2 - [MRT4_HUMAN]	1.30769	3.5	1.5	0				3	2	2	2			4	5	6		3	3
	Q96SB4-4	SRPK1	0	Isoform 3 of SRSF protein kinase 1 OS=Homo sapiens GN=SRPK1 - [SRPK1_HUMAN]	1.30769	9.16667	5.83333	0.666667		2		11	8	10	4		2	14	8	8	10	7	8
	Q13630	TSTA3	0	GDP-L-fucose synthase OS=Homo sapiens GN=TSTA3 PE=1 SV=1 - [FCL_HUMAN]	1.30769	6.33333	3.66667	0				4	4	4	2	5	3	2	4	4	9	10	9
	O43237	DYNC1LI2	0	Cytoplasmic dynein 1 light intermediate chain 2 OS=Homo sapiens GN=DYNC1LI2 PE=1 SV=1 - [DC1L2_HUMAN]	1.30769	3.5	1.5	1.33333		2	2	2	3		2	2				3	5	6	7
	Q96BN8	OTULIN	0	Ubiquitin thioesterase otulin OS=Homo sapiens GN=OTULIN PE=1 SV=3 - [OTUL_HUMAN]	1.30769	3.5	1.5	0					3	3	3						6	8	7
	E9PEP6	NRP1	0	Neuropilin OS=Homo sapiens GN=NRP1 PE=1 SV=2 - [E9PEP6_HUMAN]	1.30769	17.6667	12.3333	4.66667	4	5	5	11	13	17	8	10	15	18	28	28	6	10	16
	Q05639	EEF1A2	0	Elongation factor 1-alpha 2 OS=Homo sapiens GN=EEF1A2 PE=1 SV=1 - [EF1A2_HUMAN]	1.30579	47.6667	35.3333	37	40	40	31	48	29	45	35	24	31	44	36	23	48	70	65
	A0A087X1K9	LYPLA1	0	Acyl-protein thioesterase 1 OS=Homo sapiens GN=LYPLA1 PE=1 SV=1 - [A0A087X1K9_HUMAN]	1.30556	2.83333	1	0				3		3				3	2	2	2	4	4
	P30520	ADSS	0	Adenylosuccinate synthetase isozyme 2 OS=Homo sapiens GN=ADSS PE=1 SV=3 - [PURA2_HUMAN]	1.30508	7.83333	4.83333	1.33333		2	2	6	8	4	4	4	3	5	7	8	9	11	7
	P21291	CSRP1	0	Cysteine and glycine-rich protein 1 OS=Homo sapiens GN=CSRP1 PE=1 SV=3 - [CSRP1_HUMAN]	1.30435	10	6.5	6	6	6	6	8	7	9	4	4	7	12	13	7	6	13	9
	Q8NBZ7	UXS1	0	UDP-glucuronic acid decarboxylase 1 OS=Homo sapiens GN=UXS1 PE=1 SV=1 - [UXS1_HUMAN]	1.30435	5	2.66667	1			3	3	5	4		2	2	2	3	2	8	7	8
	P31146	CORO1A	0	Coronin-1A OS=Homo sapiens GN=CORO1A PE=1 SV=4 - [COR1A_HUMAN]	1.30435	5	2.66667	3.66667	4	3	4		2	3	3	5	3				8	9	13
	Q96RS6	NUDCD1	0	NudC domain-containing protein 1 OS=Homo sapiens GN=NUDCD1 PE=1 SV=2 - [NUDC1_HUMAN]	1.30357	7.16667	4.33333	2	2	4		3	6	6	4	4	3	4	7	14	5	8	5
	Q9H074	PAIP1	0	Polyadenylate-binding protein-interacting protein 1 OS=Homo sapiens GN=PAIP1 PE=1 SV=1 - [PAIP1_HUMAN]	1.30357	7.16667	4.33333	2.33333	3	4		7	5	7		4	3	2	7	11	5	7	11
	A0A0A0MR02	VDAC2	0	Voltage-dependent anion-selective channel protein 2 (Fragment) OS=Homo sapiens GN=VDAC2 PE=1 SV=1 - [A0A0A0MR02_HUMAN]	1.30303	2.16667	0.5	0				3									3	6	4
	B7Z641	ATP6V0A1	0	V-type proton ATPase subunit a OS=Homo sapiens GN=ATP6V0A1 PE=1 SV=1 - [B7Z641_HUMAN]	1.30303	2.16667	0.5	0					3								5	5	3
	Q9H944	MED20	0	Mediator of RNA polymerase II transcription subunit 20 OS=Homo sapiens GN=MED20 PE=1 SV=1 - [MED20_HUMAN]	1.30233	4.33333	2.16667	1.66667	2	3		3	3	4		3		2	4	2	4	9	5
	Q9UBQ7	GRHPR	0	Glyoxylate reductase/hydroxypyruvate reductase OS=Homo sapiens GN=GRHPR PE=1 SV=1 - [GRHPR_HUMAN]	1.30233	4.33333	2.16667	0				3	3	3		2	2		3	3	5	7	8
	P14866	HNRNPL	0	Heterogeneous nuclear ribonucleoprotein L OS=Homo sapiens GN=HNRNPL PE=1 SV=2 - [HNRPL_HUMAN]	1.30137	26.6667	19.3333	10	13	6	11	29	15	17	26	16	13	37	25	23	31	20	24
	P08133	ANXA6	0	Annexin A6 OS=Homo sapiens GN=ANXA6 PE=1 SV=3 - [ANXA6_HUMAN]	1.3	34	25	19	21	21	15	26	26	30	26	22	20	47	43	53	15	25	21
	O75718	CRTAP	0	Cartilage-associated protein OS=Homo sapiens GN=CRTAP PE=1 SV=1 - [CRTAP_HUMAN]	1.3	8	5	0.666667	2			6	6	6	3	5	4	3	4	5	8	15	13
	Q14192	FHL2	0	Four and a half LIM domains protein 2 OS=Homo sapiens GN=FHL2 PE=1 SV=3 - [FHL2_HUMAN]	1.3	1.5	0	0										2				2	5
	Q96SY0-4	VWA9	0	Isoform 4 of von Willebrand factor A domain-containing protein 9 OS=Homo sapiens GN=VWA9 - [VWA9_HUMAN]	1.3	1.5	0	0										2	4	3
	Q9BUT1	BDH2	0	3-hydroxybutyrate dehydrogenase type 2 OS=Homo sapiens GN=BDH2 PE=1 SV=2 - [BDH2_HUMAN]	1.3	1.5	0	0													3	4	2
	P24666	ACP1	0	Low molecular weight phosphotyrosine protein phosphatase OS=Homo sapiens GN=ACP1 PE=1 SV=3 - [PPAC_HUMAN]	1.3	1.5	0	2	2	2	2										4	2	3
	Q9P016	THYN1	0	Thymocyte nuclear protein 1 OS=Homo sapiens GN=THYN1 PE=1 SV=1 - [THYN1_HUMAN]	1.3	1.5	0	0													2	4	3
	A0A0A0MT32	LIPA	0	Lysosomal acid lipase/cholesteryl ester hydrolase OS=Homo sapiens GN=LIPA PE=1 SV=1 - [A0A0A0MT32_HUMAN]	1.3	1.5	0	0													3	4	2
	P09471-2	GNAO1	0	Isoform Alpha-2 of Guanine nucleotide-binding protein G(o) subunit alpha OS=Homo sapiens GN=GNAO1 - [GNAO_HUMAN]	1.3	1.5	0	0											5			4
	P01344	IGF2	0	cRAP IGF2_HUMAN Insulin-like growth factor II OS=Homo sapiens GN=IGF2 PE=1 SV=1	1.3	1.5	0	4.66667	4	5	5										3	3	3
	I3L1Y8	NMRAL1	0	NmrA-like family domain-containing protein 1 (Fragment) OS=Homo sapiens GN=NMRAL1 PE=1 SV=1 - [I3L1Y8_HUMAN]	1.3	1.5	0	0													3	3	3
	P0DMM9	SULT1A3	0	Sulfotransferase 1A3 OS=Homo sapiens GN=SULT1A3 PE=1 SV=1 - [ST1A3_HUMAN]	1.3	1.5	0	0													2	4	3
	Q96GK7	FAHD2A	0	Fumarylacetoacetate hydrolase domain-containing protein 2A OS=Homo sapiens GN=FAHD2A PE=1 SV=1 - [FAH2A_HUMAN]	1.3	1.5	0	0													2	3	4
	P25098	GRK2	0	Beta-adrenergic receptor kinase 1 OS=Homo sapiens GN=GRK2 PE=1 SV=2 - [ARBK1_HUMAN]	1.3	1.5	0	0													2	3	4
	Q32P41	TRMT5	0	tRNA (guanine(37)-N1)-methyltransferase OS=Homo sapiens GN=TRMT5 PE=1 SV=2 - [TRM5_HUMAN]	1.3	1.5	0	0													2	4	3
	O95573	ACSL3	0	Long-chain-fatty-acid--CoA ligase 3 OS=Homo sapiens GN=ACSL3 PE=1 SV=3 - [ACSL3_HUMAN]	1.3	1.5	0	0													5	4
	Q92995-2	USP13	0	Isoform 2 of Ubiquitin carboxyl-terminal hydrolase 13 OS=Homo sapiens GN=USP13 - [UBP13_HUMAN]	1.3	1.5	0	0													4	2	3
	P57737-2	CORO7	0	Isoform 2 of Coronin-7 OS=Homo sapiens GN=CORO7 - [CORO7_HUMAN]	1.3	1.5	0	0													3	3	3
	Q68CQ4	DIEXF	0	Digestive organ expansion factor homolog OS=Homo sapiens GN=DIEXF PE=1 SV=2 - [DIEXF_HUMAN]	1.3	1.5	0	0										2			4		3
	Q8TDB8-4	SLC2A14	0	Isoform 4 of Solute carrier family 2, facilitated glucose transporter member 14 OS=Homo sapiens GN=SLC2A14 - [GTR14_HUMAN]	1.3	1.5	0	0										3	2	2			2
	Q9UHN6-2	TMEM2	0	Isoform 2 of Transmembrane protein 2 OS=Homo sapiens GN=TMEM2 - [TMEM2_HUMAN]	1.3	1.5	0	0													2	4	3
	O75970-5	MPDZ	0	Isoform 4 of Multiple PDZ domain protein OS=Homo sapiens GN=MPDZ - [MPDZ_HUMAN]	1.3	1.5	0	0													4	2	3
	Q6KC79-2	NIPBL	0	Isoform 2 of Nipped-B-like protein OS=Homo sapiens GN=NIPBL - [NIPBL_HUMAN]	1.3	1.5	0	0													4	5
	Q6R327	RICTOR	0	Rapamycin-insensitive companion of mTOR OS=Homo sapiens GN=RICTOR PE=1 SV=1 - [RICTR_HUMAN]	1.3	1.5	0	0													3	4	2
	Q27J81-2	INF2	0	Isoform 2 of Inverted formin-2 OS=Homo sapiens GN=INF2 - [INF2_HUMAN]	1.3	1.5	0	0													3	3	3
	M0R117	RPL18A	0	60S ribosomal protein L18a OS=Homo sapiens GN=RPL18A PE=1 SV=1 - [M0R117_HUMAN]	1.3	5.83333	3.33333	4	4	4	4	3	4	6	3	2	2	4	3		10	7	11
	Q9UNX3	RPL26L1	0	60S ribosomal protein L26-like 1 OS=Homo sapiens GN=RPL26L1 PE=1 SV=1 - [RL26L_HUMAN]	1.3	5.83333	3.33333	1			3	7	3	4	6			8	3	4	7	7	6
	P49411	TUFM	0	Elongation factor Tu, mitochondrial OS=Homo sapiens GN=TUFM PE=1 SV=2 - [EFTU_HUMAN]	1.3	3.66667	1.66667	0				8			2			6			6	5	5
	P47914	RPL29	0	60S ribosomal protein L29 OS=Homo sapiens GN=RPL29 PE=1 SV=2 - [RL29_HUMAN]	1.3	3.66667	1.66667	0				5		2	3			8	2	3	5		4
	Q9NQW6-2	ANLN	0	Isoform 2 of Anillin OS=Homo sapiens GN=ANLN - [ANLN_HUMAN]	1.3	3.66667	1.66667	0				8	2					2			4	10	6
	Q9C0I1	MTMR12	0	Myotubularin-related protein 12 OS=Homo sapiens GN=MTMR12 PE=1 SV=2 - [MTMRC_HUMAN]	1.3	3.66667	1.66667	0				2	5	3				2	5	6	2	5	2
	P42345	MTOR	0	Serine/threonine-protein kinase mTOR OS=Homo sapiens GN=MTOR PE=1 SV=1 - [MTOR_HUMAN]	1.3	10.1667	6.66667	0.666667	2			10	10	5	5	6	4				18	22	21
	P09871	C1S	0	Complement C1s subcomponent OS=Homo sapiens GN=C1S PE=1 SV=1 - [C1S_HUMAN]	1.29885	51.5	38.5	33.3333	34	34	32	15	22	25	41	68	60	27	52	46	47	72	65
	Q96Q15	SMG1	0	Serine/threonine-protein kinase SMG1 OS=Homo sapiens GN=SMG1 PE=1 SV=3 - [SMG1_HUMAN]	1.29885	13.8333	9.5	0.666667	2			9	18	14	2	7	7		3	7	25	27	21
	O00422	SAP18	0	Histone deacetylase complex subunit SAP18 OS=Homo sapiens GN=SAP18 PE=1 SV=1 - [SAP18_HUMAN]	1.2973	3	1.16667	0				3		4				3	2	2	4	2	5
	Q01085	TIAL1	0	Nucleolysin TIAR OS=Homo sapiens GN=TIAL1 PE=1 SV=1 - [TIAR_HUMAN]	1.2973	3	1.16667	0				3	2	2				4	2	4	2	3	3
	Q15418-4	RPS6KA1	0	Isoform 4 of Ribosomal protein S6 kinase alpha-1 OS=Homo sapiens GN=RPS6KA1 - [KS6A1_HUMAN]	1.2973	3	1.16667	0				3		2	2							10	8
	Q15046	KARS	0	Lysine--tRNA ligase OS=Homo sapiens GN=KARS PE=1 SV=3 - [SYK_HUMAN]	1.296	22	15.8333	2.33333	2	2	3	16	17	21	12	14	15	16	16	16	23	34	27
	P05387	RPLP2	0	60S acidic ribosomal protein P2 OS=Homo sapiens GN=RPLP2 PE=1 SV=1 - [RLA2_HUMAN]	1.29545	14	9.66667	6	8	6	4	19	9	3	18	5	4	16	5	10	21	14	18
	Q9UBX1	CTSF	0	Cathepsin F OS=Homo sapiens GN=CTSF PE=1 SV=1 - [CATF_HUMAN]	1.29508	8.16667	5.16667	0				2	4	3	7	10	5		3	4	11	16	15
	Q15126	PMVK	0	Phosphomevalonate kinase OS=Homo sapiens GN=PMVK PE=1 SV=3 - [PMVK_HUMAN]	1.29412	2.33333	0.666667	0					2	2							5	5	4
	P49792	RANBP2	0	E3 SUMO-protein ligase RanBP2 OS=Homo sapiens GN=RANBP2 PE=1 SV=2 - [RBP2_HUMAN]	1.29412	17	12	0				17	18	15	8	6	8	10	12	15	19	23	23
	S4R3H4	ACIN1	0	Apoptotic chromatin condensation inducer in the nucleus OS=Homo sapiens GN=ACIN1 PE=1 SV=1 - [S4R3H4_HUMAN]	1.29412	2.33333	0.666667	0				4						5		2	5		2
	P49589-3	CARS	0	Isoform 3 of Cysteine--tRNA ligase, cytoplasmic OS=Homo sapiens GN=CARS - [SYCC_HUMAN]	1.29358	18.5	13.1667	2.66667	2	4	2	11	17	16	11	12	12	24	30	28	9	13	7
	P46940	IQGAP1	0	Ras GTPase-activating-like protein IQGAP1 OS=Homo sapiens GN=IQGAP1 PE=1 SV=1 - [IQGA1_HUMAN]	1.29306	91.3333	69.5	31.6667	27	35	33	90	81	92	48	54	52	95	95	105	88	76	89
	O75369-8	FLNB	0	Isoform 8 of Filamin-B OS=Homo sapiens GN=FLNB - [FLNB_HUMAN]	1.29279	147.333	112.833	79.6667	76	93	70	147	124	121	107	87	91	142	127	141	167	143	164
	P42285	SKIV2L2	0	Superkiller viralicidic activity 2-like 2 OS=Homo sapiens GN=SKIV2L2 PE=1 SV=3 - [SK2L2_HUMAN]	1.29231	23	16.6667	6.33333	6	6	7	13	18	19	16	16	18	18	20	26	19	28	27
	Q93008	USP9X	0	Probable ubiquitin carboxyl-terminal hydrolase FAF-X OS=Homo sapiens GN=USP9X PE=1 SV=3 - [USP9X_HUMAN]	1.29204	68	51.5	36	36	40	32	40	59	73	36	50	51	37	69	80	50	90	82
	P63167	DYNLL1	0	Dynein light chain 1, cytoplasmic OS=Homo sapiens GN=DYNLL1 PE=1 SV=1 - [DYL1_HUMAN]	1.29167	5.33333	3	0				6	3	3	2	2	2	2	8	3	3	8	8
	Q9Y2T2	AP3M1	0	AP-3 complex subunit mu-1 OS=Homo sapiens GN=AP3M1 PE=1 SV=1 - [AP3M1_HUMAN]	1.29167	5.33333	3	4.66667	4	5	5	2	5	4		4	3		3	6	8	8	7
	Q15459	SF3A1	0	Splicing factor 3A subunit 1 OS=Homo sapiens GN=SF3A1 PE=1 SV=1 - [SF3A1_HUMAN]	1.29018	43.1667	32.3333	20.6667	27	22	13	47	32	30	34	22	29	54	41	35	28	43	58
	P84085	ARF5	0	ADP-ribosylation factor 5 OS=Homo sapiens GN=ARF5 PE=1 SV=2 - [ARF5_HUMAN]	1.28947	3.16667	1.33333	3	9							8					11		8
	Q9BXB5	OSBPL10	0	Oxysterol-binding protein-related protein 10 OS=Homo sapiens GN=OSBPL10 PE=1 SV=2 - [OSB10_HUMAN]	1.28947	3.16667	1.33333	0				3	3	2						2	7	4	6
	E9PGT6	COPS8	0	COP9 signalosome complex subunit 8 OS=Homo sapiens GN=COPS8 PE=1 SV=1 - [E9PGT6_HUMAN]	1.28916	12.8333	8.83333	4	7	3	2	9	8	10	8	7	11	17	14	12	12	8	14
	P07900	HSP90AA1	0	Heat shock protein HSP 90-alpha OS=Homo sapiens GN=HSP90AA1 PE=1 SV=5 - [HS90A_HUMAN]	1.28827	103	78.8333	59.3333	56	65	57	88	83	94	75	68	65	72	76	73	113	135	149
	P35268	RPL22	0	60S ribosomal protein L22 OS=Homo sapiens GN=RPL22 PE=1 SV=2 - [RL22_HUMAN]	1.28814	7.66667	4.83333	4.66667	6	4	4	8	5	8	3	2	3	10	8	5	6	8	9
	A0A087WXM6	RPL17	0	60S ribosomal protein L17 (Fragment) OS=Homo sapiens GN=RPL17 PE=3 SV=1 - [A0A087WXM6_HUMAN]	1.28571	7	4.33333	0				7	2	4	7	2	4	9	4	2	8	7	12
	Q6IAA8	LAMTOR1	0	Ragulator complex protein LAMTOR1 OS=Homo sapiens GN=LAMTOR1 PE=1 SV=2 - [LTOR1_HUMAN]	1.28571	2.5	0.833333	0				3			2						7	3	5
	Q06203	PPAT	0	Amidophosphoribosyltransferase OS=Homo sapiens GN=PPAT PE=1 SV=1 - [PUR1_HUMAN]	1.28571	14.5	10.1667	2.33333		3	4	12	13	10	8	8	10	12	13	20	17	16	9
	Q9NTJ3	SMC4	0	Structural maintenance of chromosomes protein 4 OS=Homo sapiens GN=SMC4 PE=1 SV=2 - [SMC4_HUMAN]	1.28571	17.5	12.5	2	3	3		15	16	18	5	11	10	3	2	5	30	31	34
	Q7L1Q6	BZW1	0	Basic leucine zipper and W2 domain-containing protein 1 OS=Homo sapiens GN=BZW1 PE=1 SV=1 - [BZW1_HUMAN]	1.28571	8.5	5.5	5	6	4	5	8	5	6	6	5	3	6	4	10	10	11	10
	Q96BM9	ARL8A	0	ADP-ribosylation factor-like protein 8A OS=Homo sapiens GN=ARL8A PE=1 SV=1 - [ARL8A_HUMAN]	1.28571	2.5	0.833333	0					3			2				3	6		6
	P08621	SNRNP70	0	U1 small nuclear ribonucleoprotein 70 kDa OS=Homo sapiens GN=SNRNP70 PE=1 SV=2 - [RU17_HUMAN]	1.28571	8.5	5.5	3.33333	3	3	4	13	4	4	7	3	2	11	3	3	12	16	6
	Q8WW12-2	PCNP	0	Isoform 2 of PEST proteolytic signal-containing nuclear protein OS=Homo sapiens GN=PCNP - [PCNP_HUMAN]	1.28571	2.5	0.833333	0.666667		2		3		2				4	3	3		2	3
	P13489	RNH1	0	Ribonuclease inhibitor OS=Homo sapiens GN=RNH1 PE=1 SV=2 - [RINI_HUMAN]	1.28571	4	2	0.666667		2			3	2		5	2			5	6	7	6
	E7ET49	DAGLB	0	Sn1-specific diacylglycerol lipase beta OS=Homo sapiens GN=DAGLB PE=1 SV=1 - [E7ET49_HUMAN]	1.28571	2.5	0.833333	0					2	3							5	5	5
	Q9Y4F1	FARP1	0	FERM, RhoGEF and pleckstrin domain-containing protein 1 OS=Homo sapiens GN=FARP1 PE=1 SV=1 - [FARP1_HUMAN]	1.28571	2.5	0.833333	0				2	3						3		5	4	3
	P49366	DHPS	0	Deoxyhypusine synthase OS=Homo sapiens GN=DHPS PE=1 SV=1 - [DHYS_HUMAN]	1.28358	9.33333	6.16667	0				6	6	10	5	5	5	12	16	18	3	3	4
	P53621	COPA	0	Coatomer subunit alpha OS=Homo sapiens GN=COPA PE=1 SV=2 - [COPA_HUMAN]	1.28316	78.8333	60.3333	35.3333	40	35	31	53	63	76	51	56	63	45	60	50	84	121	113
	Q15029-2	EFTUD2	0	Isoform 2 of 116 kDa U5 small nuclear ribonucleoprotein component OS=Homo sapiens GN=EFTUD2 - [U5S1_HUMAN]	1.28261	44.1667	33.3333	24.6667	26	24	24	33	28	38	35	29	37	34	33	32	50	56	60
	P20700	LMNB1	0	Lamin-B1 OS=Homo sapiens GN=LMNB1 PE=1 SV=2 - [LMNB1_HUMAN]	1.28261	4.83333	2.66667	0				9	3		4			9		4	6	3	7
	C9J5D1	NAA50	0	N-alpha-acetyltransferase 50 OS=Homo sapiens GN=NAA50 PE=1 SV=1 - [C9J5D1_HUMAN]	1.28205	3.33333	1.5	0				2	2	3	2			4	3	3	3	4	3
	O94973	AP2A2	0	AP-2 complex subunit alpha-2 OS=Homo sapiens GN=AP2A2 PE=1 SV=2 - [AP2A2_HUMAN]	1.28125	29.1667	21.6667	8	8	7	9	20	22	29	9	26	24	26	30	35	24	29	31
	Q9NVG8	TBC1D13	0	TBC1 domain family member 13 OS=Homo sapiens GN=TBC1D13 PE=1 SV=3 - [TBC13_HUMAN]	1.28125	1.83333	0.333333	0					2								2	4	5
	P46976-2	GYG1	0	Isoform GN-1 of Glycogenin-1 OS=Homo sapiens GN=GYG1 - [GLYG_HUMAN]	1.28125	1.83333	0.333333	0							2				2	3		3	3
	Q96JG6-3	VPS50	0	Isoform 3 of Syndetin OS=Homo sapiens GN=VPS50 - [VPS50_HUMAN]	1.28125	1.83333	0.333333	0.666667	2				2									5	6
	A0A096LPC5	WASHC2C	0	Protein WASHC2C OS=Homo sapiens GN=WASHC2C PE=1 SV=1 - [A0A096LPC5_HUMAN]	1.28125	1.83333	0.333333	0							2			7	2		2
	H0YDK8	PUM1	0	Pumilio homolog 1 (Fragment) OS=Homo sapiens GN=PUM1 PE=1 SV=1 - [H0YDK8_HUMAN]	1.28125	1.83333	0.333333	0				2									3	4	4
	Q9UHY1	NRBP1	0	Nuclear receptor-binding protein OS=Homo sapiens GN=NRBP1 PE=1 SV=1 - [NRBP_HUMAN]	1.28125	1.83333	0.333333	0					2					2	2		2	2	3
	P06280	GLA	0	Alpha-galactosidase A OS=Homo sapiens GN=GLA PE=1 SV=1 - [AGAL_HUMAN]	1.28125	8.66667	5.66667	4	5	3	4	2	6	6	6	8	6		2	2	15	16	17
	O75643	SNRNP200	0	U5 small nuclear ribonucleoprotein 200 kDa helicase OS=Homo sapiens GN=SNRNP200 PE=1 SV=2 - [U520_HUMAN]	1.28092	96.8333	74.5	31	39	30	24	83	67	98	71	64	64	73	77	87	106	117	121
	K7ER96	TXNL1	0	Thioredoxin-like protein 1 (Fragment) OS=Homo sapiens GN=TXNL1 PE=1 SV=1 - [K7ER96_HUMAN]	1.2807	7.16667	4.5	1.66667	3	2		4	6	6	4	3	4	2	7	6	5	10	13
	P61158	ACTR3	0	Actin-related protein 3 OS=Homo sapiens GN=ACTR3 PE=1 SV=3 - [ARP3_HUMAN]	1.28014	55.1667	42	22.3333	23	25	19	43	40	53	37	37	42	53	59	63	38	59	59
	Q04917	YWHAH	0	14-3-3 protein eta OS=Homo sapiens GN=YWHAH PE=1 SV=4 - [1433F_HUMAN]	1.28	11	7.5	0				15	12	11	7			7	7	13	12	13	14
	O43865	AHCYL1	0	Adenosylhomocysteinase 2 OS=Homo sapiens GN=AHCYL1 PE=1 SV=2 - [SAHH2_HUMAN]	1.27941	9.5	6.33333	8.66667	9	9	8	8	8	8		7	7	4	4	3	11	20	15
	Q9HB71-3	CACYBP	0	Isoform 3 of Calcyclin-binding protein OS=Homo sapiens GN=CACYBP - [CYBP_HUMAN]	1.27907	13.3333	9.33333	3.33333	3	5	2	14	12	11	6	6	7	13	17	21	6	10	13
	P51532-5	SMARCA4	0	Isoform 5 of Transcription activator BRG1 OS=Homo sapiens GN=SMARCA4 - [SMCA4_HUMAN]	1.27848	11.8333	8.16667	1	3			9	11	11	10	8		13	10	12	12	12	12
	P36404	ARL2	0	ADP-ribosylation factor-like protein 2 OS=Homo sapiens GN=ARL2 PE=1 SV=4 - [ARL2_HUMAN]	1.27778	2.66667	1	0.666667			2	2	2	2						3	3	4	6
	Q9Y315	DERA	0	Deoxyribose-phosphate aldolase OS=Homo sapiens GN=DERA PE=1 SV=2 - [DEOC_HUMAN]	1.27632	27.3333	20.3333	28	27	26	31	18	25	21	19	21	18	27	28	35	21	30	23
	Q96N67-4	DOCK7	0	Isoform 4 of Dedicator of cytokinesis protein 7 OS=Homo sapiens GN=DOCK7 - [DOCK7_HUMAN]	1.27586	13.5	9.5	0				12	14	11	4	8	8	11	10	22	10	14	14
	Q9Y6G9	DYNC1LI1	0	Cytoplasmic dynein 1 light intermediate chain 1 OS=Homo sapiens GN=DYNC1LI1 PE=1 SV=3 - [DC1L1_HUMAN]	1.27586	19.6667	14.3333	11	9	12	12	16	12	14	18	14	12	8	5	5	31	38	31
	Q9UQ80	PA2G4	0	Proliferation-associated protein 2G4 OS=Homo sapiens GN=PA2G4 PE=1 SV=3 - [PA2G4_HUMAN]	1.27551	15.8333	11.3333	6.33333	8	6	5	12	12	10	11	10	13	11	13	10	19	16	26
	O00567	NOP56	0	Nucleolar protein 56 OS=Homo sapiens GN=NOP56 PE=1 SV=4 - [NOP56_HUMAN]	1.27536	9.66667	6.5	0.666667	2			8	9	7	4	6	5	4	2	5	12	18	17
	P56199	ITGA1	0	Integrin alpha-1 OS=Homo sapiens GN=ITGA1 PE=1 SV=2 - [ITA1_HUMAN]	1.27419	8.16667	5.33333	1.33333		4		4	6	6	3	8	5		3	6	6	16	18
	P62495-2	ETF1	0	Isoform 2 of Eukaryotic peptide chain release factor subunit 1 OS=Homo sapiens GN=ETF1 - [ERF1_HUMAN]	1.27273	6.66667	4.16667	1.33333	2		2	5	6	5	4	3	2	4	6	6	4	8	12
	P35249-2	RFC4	0	Isoform 2 of Replication factor C subunit 4 OS=Homo sapiens GN=RFC4 - [RFC4_HUMAN]	1.27273	2	0.5	0				3									6	3	3
	P08559-3	PDHA1	0	Isoform 3 of Pyruvate dehydrogenase E1 component subunit alpha, somatic form, mitochondrial OS=Homo sapiens GN=PDHA1 - [ODPA_HUMAN]	1.27273	2	0.5	0					3						3	3		3	3
	P51692	STAT5B	0	Signal transducer and activator of transcription 5B OS=Homo sapiens GN=STAT5B PE=1 SV=2 - [STA5B_HUMAN]	1.27273	2	0.5	0				3								2	5		5
	Q9UBK8-2	MTRR	0	Isoform B of Methionine synthase reductase OS=Homo sapiens GN=MTRR - [MTRR_HUMAN]	1.27273	2	0.5	0				3									4	4	4
	P55212	CASP6	0	Caspase-6 OS=Homo sapiens GN=CASP6 PE=1 SV=2 - [CASP6_HUMAN]	1.27273	4.33333	2.33333	0					3	5		2	4	3	9	9	2	3
	R4GNH3	PSMC3	0	26S protease regulatory subunit 6A OS=Homo sapiens GN=PSMC3 PE=1 SV=1 - [R4GNH3_HUMAN]	1.27222	33.1667	25	23	26	22	21	34	26	23	23	21	23	20	11	14	50	51	53
	Q06210-2	GFPT1	0	Isoform 2 of Glutamine--fructose-6-phosphate aminotransferase [isomerizing] 1 OS=Homo sapiens GN=GFPT1 - [GFPT1_HUMAN]	1.27132	22.3333	16.5	17	17	19	15	16	19	21	11	16	16	14	21	23	22	27	27
	Q04721	NOTCH2	0	Neurogenic locus notch homolog protein 2 OS=Homo sapiens GN=NOTCH2 PE=1 SV=3 - [NOTC2_HUMAN]	1.27083	5.16667	3	1	3			4	3	3	2	4	2	3	2	3	4	10	9
	A0A0D9SFK2	MYO18A	0	Unconventional myosin-XVIIIa OS=Homo sapiens GN=MYO18A PE=1 SV=1 - [A0A0D9SFK2_HUMAN]	1.27049	20.8333	15.3333	2.66667	2	4	2	20	15	15	12	14	16	29	22	19	18	18	19
	P61077	UBE2D3	0	Ubiquitin-conjugating enzyme E2 D3 OS=Homo sapiens GN=UBE2D3 PE=1 SV=1 - [UB2D3_HUMAN]	1.27027	2.83333	1.16667	0.666667		2			3			2	2			2		10	5
	O76021	RSL1D1	0	Ribosomal L1 domain-containing protein 1 OS=Homo sapiens GN=RSL1D1 PE=1 SV=3 - [RL1D1_HUMAN]	1.26923	6	3.66667	0				11	4	5		2		6	3	4	5	6	12
	O94906	PRPF6	0	Pre-mRNA-processing factor 6 OS=Homo sapiens GN=PRPF6 PE=1 SV=1 - [PRP6_HUMAN]	1.26923	6	3.66667	1.33333	2		2	4	4	5	5	2	2	4			9	12	11
	P41227	NAA10	0	N-alpha-acetyltransferase 10 OS=Homo sapiens GN=NAA10 PE=1 SV=1 - [NAA10_HUMAN]	1.26866	9.16667	6.16667	1			3	6	6	9	5	4	7	10	7	10	7	11	10
	Q14240	EIF4A2	0	Eukaryotic initiation factor 4A-II OS=Homo sapiens GN=EIF4A2 PE=1 SV=2 - [IF4A2_HUMAN]	1.26846	26.5	19.8333	12.3333	12	14	11	19	19	18	23	21	19	14	13	12	39	42	39
	Q9BXS5	AP1M1	0	AP-1 complex subunit mu-1 OS=Homo sapiens GN=AP1M1 PE=1 SV=3 - [AP1M1_HUMAN]	1.26829	12.3333	8.66667	4.33333	6	4	3	10	8	14	3	10	7	11	12	14	13	12	12
	Q92785	DPF2	0	Zinc finger protein ubi-d4 OS=Homo sapiens GN=DPF2 PE=1 SV=2 - [REQU_HUMAN]	1.26829	3.66667	1.83333	0				8			3			2		4	5	4	7
	Q8NFW8	CMAS	0	N-acylneuraminate cytidylyltransferase OS=Homo sapiens GN=CMAS PE=1 SV=2 - [NEUA_HUMAN]	1.26829	3.66667	1.83333	0				2	5	4					2	2	5	5	8
	P19105	MYL12A	0	Myosin regulatory light chain 12A OS=Homo sapiens GN=MYL12A PE=1 SV=2 - [ML12A_HUMAN]	1.26786	6.83333	4.33333	6.66667	7	6	7	11	2	2	6	2	3	11	3	6		9	12
	P52272-2	HNRNPM	0	Isoform 2 of Heterogeneous nuclear ribonucleoprotein M OS=Homo sapiens GN=HNRNPM - [HNRPM_HUMAN]	1.26761	10	6.83333	2.33333	3	2	2	12	8	3	8	4	6	6			17	15	22
	P05121	SERPINE1	0	Plasminogen activator inhibitor 1 OS=Homo sapiens GN=SERPINE1 PE=1 SV=1 - [PAI1_HUMAN]	1.26667	7.66667	5	1.33333	2		2	5	4	7	5	4	5	3	7	5	10	11	10
	O43447	PPIH	0	Peptidyl-prolyl cis-trans isomerase H OS=Homo sapiens GN=PPIH PE=1 SV=1 - [PPIH_HUMAN]	1.26667	4.5	2.5	0					4	5	3	3		3		5	7	6	6
	Q9Y3E1	HDGFRP3	0	Hepatoma-derived growth factor-related protein 3 OS=Homo sapiens GN=HDGFRP3 PE=1 SV=1 - [HDGR3_HUMAN]	1.26667	1.33333	0	0										8
	G3V2W9	EAPP	0	E2F-associated phosphoprotein (Fragment) OS=Homo sapiens GN=EAPP PE=1 SV=1 - [G3V2W9_HUMAN]	1.26667	1.33333	0	0														3	5
	A4D1P6-2	WDR91	0	Isoform 2 of WD repeat-containing protein 91 OS=Homo sapiens GN=WDR91 - [WDR91_HUMAN]	1.26667	4.5	2.5	3.66667	4	3	4		5	2	4	2	2	3		2	7	6	9
	Q9NP72	RAB18	0	Ras-related protein Rab-18 OS=Homo sapiens GN=RAB18 PE=1 SV=1 - [RAB18_HUMAN]	1.26667	1.33333	0	0													4	2	2
	P21796	VDAC1	0	Voltage-dependent anion-selective channel protein 1 OS=Homo sapiens GN=VDAC1 PE=1 SV=2 - [VDAC1_HUMAN]	1.26667	1.33333	0	0													2	4	2
	P48730-2	CSNK1D	0	Isoform 2 of Casein kinase I isoform delta OS=Homo sapiens GN=CSNK1D - [KC1D_HUMAN]	1.26667	1.33333	0	0													3	3	2
	Q15036-2	SNX17	0	Isoform 2 of Sorting nexin-17 OS=Homo sapiens GN=SNX17 - [SNX17_HUMAN]	1.26667	1.33333	0	0													2	4	2
	I3L4A2	LCMT1	0	Leucine carboxyl methyltransferase 1 (Fragment) OS=Homo sapiens GN=LCMT1 PE=1 SV=1 - [I3L4A2_HUMAN]	1.26667	1.33333	0	0													3	3	2
	O43709	WBSCR22	0	Probable 18S rRNA (guanine-N(7))-methyltransferase OS=Homo sapiens GN=WBSCR22 PE=1 SV=2 - [WBS22_HUMAN]	1.26667	1.33333	0	0													3	2	3
	Q14914-2	PTGR1	0	Isoform 2 of Prostaglandin reductase 1 OS=Homo sapiens GN=PTGR1 - [PTGR1_HUMAN]	1.26667	1.33333	0	0													2	4	2
	Q9NV56	MRGBP	0	MRG/MORF4L-binding protein OS=Homo sapiens GN=MRGBP PE=1 SV=1 - [MRGBP_HUMAN]	1.26667	1.33333	0	0										6		2
	Q15654	TRIP6	0	Thyroid receptor-interacting protein 6 OS=Homo sapiens GN=TRIP6 PE=1 SV=3 - [TRIP6_HUMAN]	1.26667	1.33333	0	0										2				3	3
	Q9H6S3	EPS8L2	0	Epidermal growth factor receptor kinase substrate 8-like protein 2 OS=Homo sapiens GN=EPS8L2 PE=1 SV=2 - [ES8L2_HUMAN]	1.26667	1.33333	0	0													4		4
	Q7Z4V5-2	HDGFRP2	0	Isoform 2 of Hepatoma-derived growth factor-related protein 2 OS=Homo sapiens GN=HDGFRP2 - [HDGR2_HUMAN]	1.26667	1.33333	0	0										6		2
	Q9UKL0	RCOR1	0	REST corepressor 1 OS=Homo sapiens GN=RCOR1 PE=1 SV=2 - [RCOR1_HUMAN]	1.26667	1.33333	0	0													3	2	3
	Q9UPN7	PPP6R1	0	Serine/threonine-protein phosphatase 6 regulatory subunit 1 OS=Homo sapiens GN=PPP6R1 PE=1 SV=5 - [PP6R1_HUMAN]	1.26667	1.33333	0	0														4	4
	O75175	CNOT3	0	CCR4-NOT transcription complex subunit 3 OS=Homo sapiens GN=CNOT3 PE=1 SV=1 - [CNOT3_HUMAN]	1.26667	1.33333	0	0										3				3	2
	Q9UL18	AGO1	0	Protein argonaute-1 OS=Homo sapiens GN=AGO1 PE=1 SV=3 - [AGO1_HUMAN]	1.26667	1.33333	0	0												8
	P40189-3	IL6ST	0	Isoform 3 of Interleukin-6 receptor subunit beta OS=Homo sapiens GN=IL6ST - [IL6RB_HUMAN]	1.26667	1.33333	0	0														4	4
	J3KND8	PAH	0	Phenylalanine-4-hydroxylase OS=Homo sapiens GN=PAH PE=1 SV=1 - [J3KND8_HUMAN]	1.26667	1.33333	0	0													3	3	2
	Q2NL82	TSR1	0	Pre-rRNA-processing protein TSR1 homolog OS=Homo sapiens GN=TSR1 PE=1 SV=1 - [TSR1_HUMAN]	1.26667	1.33333	0	0													5		3
	Q13123	IK	0	Protein Red OS=Homo sapiens GN=IK PE=1 SV=3 - [RED_HUMAN]	1.26667	1.33333	0	0														5	3
	O43395	PRPF3	0	U4/U6 small nuclear ribonucleoprotein Prp3 OS=Homo sapiens GN=PRPF3 PE=1 SV=2 - [PRPF3_HUMAN]	1.26667	1.33333	0	0										3			3	2
	Q86W50	METTL16	0	Methyltransferase-like protein 16 OS=Homo sapiens GN=METTL16 PE=1 SV=2 - [MET16_HUMAN]	1.26667	1.33333	0	0													2	4	2
	Q9NRX5	SERINC1	0	Serine incorporator 1 OS=Homo sapiens GN=SERINC1 PE=1 SV=1 - [SERC1_HUMAN]	1.26667	1.33333	0	0														5	3
	Q3SY69	ALDH1L2	0	Mitochondrial 10-formyltetrahydrofolate dehydrogenase OS=Homo sapiens GN=ALDH1L2 PE=1 SV=2 - [AL1L2_HUMAN]	1.26667	1.33333	0	0														8
	A8MX75	ERCC2	0	TFIIH basal transcription factor complex helicase XPD subunit (Fragment) OS=Homo sapiens GN=ERCC2 PE=1 SV=2 - [A8MX75_HUMAN]	1.26667	1.33333	0	0													3	3	2
	Q5TBA9	FRY	0	Protein furry homolog OS=Homo sapiens GN=FRY PE=1 SV=1 - [FRY_HUMAN]	1.26667	1.33333	0	7.33333	8	5	9											4	4
	P20585	MSH3	0	DNA mismatch repair protein Msh3 OS=Homo sapiens GN=MSH3 PE=1 SV=4 - [MSH3_HUMAN]	1.26667	1.33333	0	0													2	3	3
	Q70J99	UNC13D	0	Protein unc-13 homolog D OS=Homo sapiens GN=UNC13D PE=1 SV=1 - [UN13D_HUMAN]	1.26667	1.33333	0	0													2	4	2
	P12814	ACTN1	0	Alpha-actinin-1 OS=Homo sapiens GN=ACTN1 PE=1 SV=2 - [ACTN1_HUMAN]	1.26611	70.3333	54.5	18.6667	21	20	15	65	62	68	48	40	44	80	90	73	52	66	61
	O94979-6	SEC31A	0	Isoform 6 of Protein transport protein Sec31A OS=Homo sapiens GN=SEC31A - [SC31A_HUMAN]	1.26515	22.8333	17	13.3333	11	16	13	22	16	20	18	15	11	18	12	15	29	30	33
	Q5VW36	FOCAD	0	Focadhesin OS=Homo sapiens GN=FOCAD PE=1 SV=1 - [FOCAD_HUMAN]	1.26506	12.5	8.83333	3.66667	4	3	4	5	14	15	2	10	7	8	16	23	8	12	8
	Q9NZZ3	CHMP5	0	Charged multivesicular body protein 5 OS=Homo sapiens GN=CHMP5 PE=1 SV=1 - [CHMP5_HUMAN]	1.26471	2.16667	0.666667	0.666667		2		4						9			4
	F8VV52	CNOT2	0	CCR4-NOT transcription complex subunit 2 (Fragment) OS=Homo sapiens GN=CNOT2 PE=1 SV=1 - [F8VV52_HUMAN]	1.26471	2.16667	0.666667	0					4					2			4	4	3
	Q9UH65	SWAP70	0	Switch-associated protein 70 OS=Homo sapiens GN=SWAP70 PE=1 SV=1 - [SWP70_HUMAN]	1.26471	2.16667	0.666667	0				4								3	3	4	3
	Q96MW5	COG8	0	Conserved oligomeric Golgi complex subunit 8 OS=Homo sapiens GN=COG8 PE=1 SV=2 - [COG8_HUMAN]	1.26471	2.16667	0.666667	0				2				2					5	5	3
	P35573	AGL	0	Glycogen debranching enzyme OS=Homo sapiens GN=AGL PE=1 SV=3 - [GDE_HUMAN]	1.2636	45.3333	34.8333	11.6667	11	14	10	38	40	42	26	35	28	42	46	51	36	51	46
	P24941	CDK2	0	Cyclin-dependent kinase 2 OS=Homo sapiens GN=CDK2 PE=1 SV=2 - [CDK2_HUMAN]	1.2623	7.83333	5.16667	0				5	6	6	5	5	4	4	3	5	11	13	11
	Q86UX7-2	FERMT3	0	Isoform 2 of Fermitin family homolog 3 OS=Homo sapiens GN=FERMT3 - [URP2_HUMAN]	1.2619	12.6667	9	8.66667	8	9	9	7	10	9	9	10	9	7	7	9	21	17	15
	P62269	RPS18	0	40S ribosomal protein S18 OS=Homo sapiens GN=RPS18 PE=1 SV=3 - [RS18_HUMAN]	1.26136	13.5	9.66667	5.33333	5	7	4	15	10	12	10	5	6	12	9	9	16	18	17
	P62937	PPIA	0	cRAP PPIA_HUMAN Peptidyl-prolyl cis-trans isomerase A OS=Homo sapiens GN=PPIA PE=1 SV=2	1.26111	32.8333	25	22	24	24	18	46	17	16	36	21	14	36	10	15	46	43	47
	P13861-2	PRKAR2A	0	Isoform 2 of cAMP-dependent protein kinase type II-alpha regulatory subunit OS=Homo sapiens GN=PRKAR2A - [KAP2_HUMAN]	1.26087	14.3333	10.3333	4	5	4	3	11	13	13	7	10	8	5	9	8	16	23	25
	Q13564-2	NAE1	0	Isoform 2 of NEDD8-activating enzyme E1 regulatory subunit OS=Homo sapiens GN=NAE1 - [ULA1_HUMAN]	1.25926	6.33333	4	0				4	6	5	2	4	3	5	7	8	3	6	9
	P78417	GSTO1	0	Glutathione S-transferase omega-1 OS=Homo sapiens GN=GSTO1 PE=1 SV=2 - [GSTO1_HUMAN]	1.25862	7.16667	4.66667	0				6	6	6	4	4	2	4	4	6	10	9	10
	P46779-4	RPL28	0	Isoform 4 of 60S ribosomal protein L28 OS=Homo sapiens GN=RPL28 - [RL28_HUMAN]	1.25806	8	5.33333	4.33333	4	6	3	5	6	5	5	6	5	9	4	4	10	11	10
	Q9Y224	C14orf166	0	UPF0568 protein C14orf166 OS=Homo sapiens GN=C14orf166 PE=1 SV=1 - [CN166_HUMAN]	1.25714	2.33333	0.833333	0				3			2			2		3	5		4
	P61106	RAB14	0	Ras-related protein Rab-14 OS=Homo sapiens GN=RAB14 PE=1 SV=4 - [RAB14_HUMAN]	1.25688	17.8333	13.1667	6.33333	6	9	4	15	12	15	14	12	11	4	12	9	27	31	24
	P26358	DNMT1	0	DNA (cytosine-5)-methyltransferase 1 OS=Homo sapiens GN=DNMT1 PE=1 SV=2 - [DNMT1_HUMAN]	1.25641	11.3333	8	0				6	12	11	5	8	6	13	14	16	5	10	10
	Q96KR1	ZFR	0	Zinc finger RNA-binding protein OS=Homo sapiens GN=ZFR PE=1 SV=2 - [ZFR_HUMAN]	1.2561	12.1667	8.66667	2.33333	2	3	2	9	12	13	7	5	6	15	14	17	8	12	7
	Q8N163	CCAR2	0	Cell cycle and apoptosis regulator protein 2 OS=Homo sapiens GN=CCAR2 PE=1 SV=2 - [CCAR2_HUMAN]	1.25581	13	9.33333	4	3	5	4	14	8	17	6	6	5	8	10	8	16	19	17
	Q12768	KIAA0196	0	WASH complex subunit strumpellin OS=Homo sapiens GN=KIAA0196 PE=1 SV=1 - [STRUM_HUMAN]	1.2549	5.66667	3.5	1.33333		2	2	2	6	5	2	4	2		4	12	3	9	6
	Q92616	GCN1	0	eIF-2-alpha kinase activator GCN1 OS=Homo sapiens GN=GCN1 PE=1 SV=6 - [GCN1_HUMAN]	1.25478	27.8333	21.1667	7	7	7	7	29	24	19	18	20	17			2	49	58	58
	P22626	HNRNPA2B1	0	Heterogeneous nuclear ribonucleoproteins A2/B1 OS=Homo sapiens GN=HNRNPA2B1 PE=1 SV=2 - [ROA2_HUMAN]	1.25472	17.1667	12.6667	3.66667	2	4	5	24	8	16	15	7	6	25	14	18	13	19	14
	Q16851	UGP2	0	UTP--glucose-1-phosphate uridylyltransferase OS=Homo sapiens GN=UGP2 PE=1 SV=5 - [UGPA_HUMAN]	1.2546	63.1667	49.3333	34.6667	36	33	35	44	53	49	45	55	50	65	91	85	42	49	47
	Q9NXH9-2	TRMT1	0	Isoform 2 of tRNA (guanine(26)-N(2))-dimethyltransferase OS=Homo sapiens GN=TRMT1 - [TRM1_HUMAN]	1.25316	11.5	8.16667	0.666667			2	8	12	9	6	7	7	9	15	10	11	12	12
	P62857	RPS28	0	40S ribosomal protein S28 OS=Homo sapiens GN=RPS28 PE=1 SV=1 - [RS28_HUMAN]	1.25	1.66667	0.333333	0				2						6				2	2
	P42766	RPL35	0	60S ribosomal protein L35 OS=Homo sapiens GN=RPL35 PE=1 SV=2 - [RL35_HUMAN]	1.25	1.66667	0.333333	0				2						3			5		2
	Q969Q0	RPL36AL	0	60S ribosomal protein L36a-like OS=Homo sapiens GN=RPL36AL PE=1 SV=3 - [RL36L_HUMAN]	1.25	1.66667	0.333333	0					2					3	2		3	2
	Q15397	PUM3	0	Pumilio homolog 3 OS=Homo sapiens GN=PUM3 PE=1 SV=3 - [PUM3_HUMAN]	1.25	1.66667	0.333333	0				2									3	2	5
	Q9BV20	MRI1	0	Methylthioribose-1-phosphate isomerase OS=Homo sapiens GN=MRI1 PE=1 SV=1 - [MTNA_HUMAN]	1.25	1.66667	0.333333	0				2									3	5	2
	B8ZZG1	MPP6	0	MAGUK p55 subfamily member 6 OS=Homo sapiens GN=MPP6 PE=1 SV=1 - [B8ZZG1_HUMAN]	1.25	1.66667	0.333333	0							2						5	2	3
	Q9ULC3	RAB23	0	Ras-related protein Rab-23 OS=Homo sapiens GN=RAB23 PE=1 SV=1 - [RAB23_HUMAN]	1.25	1.66667	0.333333	0						2					2		3	2	3
	O95218-2	ZRANB2	0	Isoform 2 of Zinc finger Ran-binding domain-containing protein 2 OS=Homo sapiens GN=ZRANB2 - [ZRAB2_HUMAN]	1.25	1.66667	0.333333	0.666667		2			2					3		2		3	2
	Q96JB2	COG3	0	Conserved oligomeric Golgi complex subunit 3 OS=Homo sapiens GN=COG3 PE=1 SV=3 - [COG3_HUMAN]	1.25	1.66667	0.333333	0					2								3	4	3
	Q92974-3	ARHGEF2	0	Isoform 3 of Rho guanine nucleotide exchange factor 2 OS=Homo sapiens GN=ARHGEF2 - [ARHG2_HUMAN]	1.25	1.66667	0.333333	0				2									3	3	4
	P42356	PI4KA	0	Phosphatidylinositol 4-kinase alpha OS=Homo sapiens GN=PI4KA PE=1 SV=4 - [PI4KA_HUMAN]	1.25	1.66667	0.333333	1		3		2									2	6	2
	O00443	PIK3C2A	0	Phosphatidylinositol 4-phosphate 3-kinase C2 domain-containing subunit alpha OS=Homo sapiens GN=PIK3C2A PE=1 SV=2 - [P3C2A_HUMAN]	1.25	1.66667	0.333333	0				2									4	2	4
	O75533	SF3B1	0	Splicing factor 3B subunit 1 OS=Homo sapiens GN=SF3B1 PE=1 SV=3 - [SF3B1_HUMAN]	1.25	72.5	57	34.6667	32	39	33	60	58	75	44	54	51	80	86	75	53	70	71
	O43286	B4GALT5	0	Beta-1,4-galactosyltransferase 5 OS=Homo sapiens GN=B4GALT5 PE=2 SV=1 - [B4GT5_HUMAN]	1.25	2.5	1	0				2	2		2				2		4	5	4
	P62753	RPS6	0	40S ribosomal protein S6 OS=Homo sapiens GN=RPS6 PE=1 SV=1 - [RS6_HUMAN]	1.24719	13.5	9.83333	4.33333	3	6	4	19	8	8	10	7	7	17	7	9	17	13	18
	A0A087WUT6	EIF5B	0	Eukaryotic translation initiation factor 5B OS=Homo sapiens GN=EIF5B PE=1 SV=1 - [A0A087WUT6_HUMAN]	1.24658	10.1667	7.16667	10.6667	7	14	11	10	9	12	3	5	4	13	11	16	6	6	9
	P11802	CDK4	0	Cyclin-dependent kinase 4 OS=Homo sapiens GN=CDK4 PE=1 SV=2 - [CDK4_HUMAN]	1.24638	9.33333	6.5	2.33333	3	2	2	7	6	9	4	7	6	7	7	6	13	12	11
	Q86XP3	DDX42	0	ATP-dependent RNA helicase DDX42 OS=Homo sapiens GN=DDX42 PE=1 SV=1 - [DDX42_HUMAN]	1.2459	7.66667	5.16667	0				11	6	5	4	3	2	12	8	13	3	5	5
	P50502	ST13	0	Hsc70-interacting protein OS=Homo sapiens GN=ST13 PE=1 SV=2 - [F10A1_HUMAN]	1.24561	6.83333	4.5	7.33333	8	8	6	8	4	4	4	3	4	7	4	7	9	8	6
	P36507	MAP2K2	0	Dual specificity mitogen-activated protein kinase kinase 2 OS=Homo sapiens GN=MAP2K2 PE=1 SV=1 - [MP2K2_HUMAN]	1.2449	5.16667	3.16667	0.666667			2	8		6	3		2			4	7	7	13
	Q8NHP8	PLBD2	0	Putative phospholipase B-like 2 OS=Homo sapiens GN=PLBD2 PE=1 SV=2 - [PLBL2_HUMAN]	1.2449	5.16667	3.16667	0						2	5	6	6				8	13	10
	Q9H900	ZWILCH	0	Protein zwilch homolog OS=Homo sapiens GN=ZWILCH PE=1 SV=2 - [ZWILC_HUMAN]	1.24444	4.33333	2.5	0				2	4	7			2	3	6	7	2	4	4
	P62195-2	PSMC5	0	Isoform 2 of 26S protease regulatory subunit 8 OS=Homo sapiens GN=PSMC5 - [PRS8_HUMAN]	1.24424	40	31.1667	17.6667	18	20	15	31	32	32	35	29	28	25	25	23	56	51	60
	Q13610	PWP1	0	Periodic tryptophan protein 1 homolog OS=Homo sapiens GN=PWP1 PE=1 SV=1 - [PWP1_HUMAN]	1.2439	3.5	1.83333	0				4	2	5				8	3	4	2	2	2
	Q92797	SYMPK	0	Symplekin OS=Homo sapiens GN=SYMPK PE=1 SV=2 - [SYMPK_HUMAN]	1.2439	3.5	1.83333	0				2	3		2	4					5	9	7
	Q08AM6	VAC14	0	Protein VAC14 homolog OS=Homo sapiens GN=VAC14 PE=1 SV=1 - [VAC14_HUMAN]	1.2439	3.5	1.83333	0.666667		2			4	3	2	2					4	9	8
	C9IYN7	ELP6	0	Elongator complex protein 6 OS=Homo sapiens GN=ELP6 PE=1 SV=1 - [C9IYN7_HUMAN]	1.24324	2.66667	1.16667	0					3	2	2			2	3	3	2	4	2
	Q6P988	NOTUM	0	Palmitoleoyl-protein carboxylesterase NOTUM OS=Homo sapiens GN=NOTUM PE=1 SV=2 - [NOTUM_HUMAN]	1.24242	1.83333	0.5	0					3					2	4	5
	Q99996-5	AKAP9	0	Isoform 5 of A-kinase anchor protein 9 OS=Homo sapiens GN=AKAP9 - [AKAP9_HUMAN]	1.24242	1.83333	0.5	0						3				2			3	4	2
	Q9NVM9	ASUN	0	Protein asunder homolog OS=Homo sapiens GN=ASUN PE=1 SV=2 - [ASUN_HUMAN]	1.24194	7.83333	5.33333	0				5	4	8	5	5	5	8	10	8	5	9	7
	P35579	MYH9	0	Myosin-9 OS=Homo sapiens GN=MYH9 PE=1 SV=4 - [MYH9_HUMAN]	1.24171	257	206	152.667	161	158	139	244	165	213	226	199	189	336	232	223	194	280	277
	P15880	RPS2	0	40S ribosomal protein S2 OS=Homo sapiens GN=RPS2 PE=1 SV=2 - [RS2_HUMAN]	1.24038	16.5	12.3333	11.3333	13	9	12	17	11	16	10	10	10	13	14	12	22	17	21
	Q16719	KYNU	0	Kynureninase OS=Homo sapiens GN=KYNU PE=1 SV=1 - [KYNU_HUMAN]	1.24	15.6667	11.6667	4.66667	7	4	3	10	7	12	11	15	15	4	12	8	23	23	24
	Q09161	NCBP1	0	Nuclear cap-binding protein subunit 1 OS=Homo sapiens GN=NCBP1 PE=1 SV=1 - [NCBP1_HUMAN]	1.23894	18.3333	13.8333	8.33333	8	8	9	12	15	20	8	14	14	9	19	23	15	23	21
	P34897-3	SHMT2	0	Isoform 3 of Serine hydroxymethyltransferase, mitochondrial OS=Homo sapiens GN=SHMT2 - [GLYM_HUMAN]	1.2381	25.3333	19.5	11	11	10	12	20	17	26	21	15	18	31	39	27	18	20	17
	K7EQA1	PDCD5	0	Programmed cell death protein 5 OS=Homo sapiens GN=PDCD5 PE=1 SV=1 - [K7EQA1_HUMAN]	1.2381	3.66667	2	0				4	2	2	2		2	5	3	4	3	4	3
	Q9HD67	MYO10	0	Unconventional myosin-X OS=Homo sapiens GN=MYO10 PE=1 SV=3 - [MYO10_HUMAN]	1.2381	3.66667	2	0.666667	2			12									7	8	7
	P25391	LAMA1	0	Laminin subunit alpha-1 OS=Homo sapiens GN=LAMA1 PE=1 SV=2 - [LAMA1_HUMAN]	1.23766	153.833	123.333	66.3333	70	74	55	138	174	206	71	72	79	244	330	340	4	2	3
	P63010	AP2B1	0	AP-2 complex subunit beta OS=Homo sapiens GN=AP2B1 PE=1 SV=1 - [AP2B1_HUMAN]	1.23729	55.8333	44.1667	29	36	31	20	38	46	57	34	49	41	31	56	69	48	68	63
	O60869	EDF1	0	Endothelial differentiation-related factor 1 OS=Homo sapiens GN=EDF1 PE=1 SV=1 - [EDF1_HUMAN]	1.23684	2.83333	1.33333	0				4	2	2				3	6	3	2		3
	Q9P287	BCCIP	0	BRCA2 and CDKN1A-interacting protein OS=Homo sapiens GN=BCCIP PE=1 SV=1 - [BCCIP_HUMAN]	1.23684	2.83333	1.33333	0.666667	2			2			2	2	2			3	5	5	4
	O00629	KPNA4	0	Importin subunit alpha-3 OS=Homo sapiens GN=KPNA4 PE=1 SV=1 - [IMA3_HUMAN]	1.23636	6.33333	4.16667	0.666667			2		7	8	4	3	3		10	8	6	7	7
	O43143	DHX15	0	Pre-mRNA-splicing factor ATP-dependent RNA helicase DHX15 OS=Homo sapiens GN=DHX15 PE=1 SV=2 - [DHX15_HUMAN]	1.236	46.5	36.6667	19.3333	18	19	21	37	42	50	31	29	31	32	49	39	51	52	56
	J3KQ32	OLA1	0	Obg-like ATPase 1 OS=Homo sapiens GN=OLA1 PE=1 SV=1 - [J3KQ32_HUMAN]	1.23529	12.5	9.16667	6.33333	8	5	6	9	10	9	9	7	11	10	7	8	18	16	16
	Q15018	FAM175B	0	BRISC complex subunit Abro1 OS=Homo sapiens GN=FAM175B PE=1 SV=2 - [F175B_HUMAN]	1.23529	9	6.33333	1		3		6	9	9		8	6	5	8	12	7	13	9
	Q92882	OSTF1	0	Osteoclast-stimulating factor 1 OS=Homo sapiens GN=OSTF1 PE=1 SV=2 - [OSTF1_HUMAN]	1.23529	2	0.666667	0.666667			2	4									6	3	3
	Q92734-2	TFG	0	Isoform 2 of Protein TFG OS=Homo sapiens GN=TFG - [TFG_HUMAN]	1.23529	2	0.666667	2.33333	2	3	2		2	2						3	6	3
	O95817	BAG3	0	BAG family molecular chaperone regulator 3 OS=Homo sapiens GN=BAG3 PE=1 SV=3 - [BAG3_HUMAN]	1.23529	2	0.666667	0				4						3			3	3	3
	Q8TB61-3	SLC35B2	0	Isoform 3 of Adenosine 3'-phospho 5'-phosphosulfate transporter 1 OS=Homo sapiens GN=SLC35B2 - [S35B2_HUMAN]	1.23529	2	0.666667	0.666667	2					2		2			2	2	3	3	2
	A0A0A0MRM8	MYO6	0	Unconventional myosin-VI OS=Homo sapiens GN=MYO6 PE=1 SV=1 - [A0A0A0MRM8_HUMAN]	1.23529	2	0.666667	0					2	2							4	3	5
	P22004	BMP6	0	Bone morphogenetic protein 6 OS=Homo sapiens GN=BMP6 PE=1 SV=1 - [BMP6_HUMAN]	1.23529	2	0.666667	0					2	2				4	3	5
	A0A1B0GV23	CTSD	0	Cathepsin D OS=Homo sapiens GN=CTSD PE=1 SV=1 - [A0A1B0GV23_HUMAN]	1.23387	20.5	15.6667	14.3333	15	13	15	18	21	19	9	14	13	5	8	13	28	36	33
	P24844	MYL9	0	Myosin regulatory light polypeptide 9 OS=Homo sapiens GN=MYL9 PE=1 SV=4 - [MYL9_HUMAN]	1.23333	1.16667	0	0													7
	A0A0G2JIU6	PPT2	0	Lysosomal thioesterase PPT2 (Fragment) OS=Homo sapiens GN=PPT2 PE=1 SV=1 - [A0A0G2JIU6_HUMAN]	1.23333	1.16667	0	0													2	3	2
	H0Y4W0	COMMD3	0	COMM domain-containing protein 3 (Fragment) OS=Homo sapiens GN=COMMD3 PE=1 SV=1 - [H0Y4W0_HUMAN]	1.23333	1.16667	0	0										2				2	3
	P32970	CD70	0	CD70 antigen OS=Homo sapiens GN=CD70 PE=1 SV=2 - [CD70_HUMAN]	1.23333	1.16667	0	0														5	2
	Q9NZD8-2	SPG21	0	Isoform 2 of Maspardin OS=Homo sapiens GN=SPG21 - [SPG21_HUMAN]	1.23333	1.16667	0	0														3	4
	P82979	SARNP	0	SAP domain-containing ribonucleoprotein OS=Homo sapiens GN=SARNP PE=1 SV=3 - [SARNP_HUMAN]	1.23333	1.16667	0	0										4		3
	Q15012	LAPTM4A	0	Lysosomal-associated transmembrane protein 4A OS=Homo sapiens GN=LAPTM4A PE=1 SV=1 - [LAP4A_HUMAN]	1.23333	1.16667	0	0														3	4
	Q96I15	SCLY	0	Selenocysteine lyase OS=Homo sapiens GN=SCLY PE=1 SV=4 - [SCLY_HUMAN]	1.23333	1.16667	0	0												3	2	2
	Q6UN15-4	FIP1L1	0	Isoform 4 of Pre-mRNA 3'-end-processing factor FIP1 OS=Homo sapiens GN=FIP1L1 - [FIP1_HUMAN]	1.23333	1.16667	0	0										3			4
	Q96G46-2	DUS3L	0	Isoform 2 of tRNA-dihydrouridine(47) synthase [NAD(P)(+)]-like OS=Homo sapiens GN=DUS3L - [DUS3L_HUMAN]	1.23333	1.16667	0	0													4	3
	F8WCD0	RNF149	0	E3 ubiquitin-protein ligase RNF149 OS=Homo sapiens GN=RNF149 PE=1 SV=1 - [F8WCD0_HUMAN]	1.23333	1.16667	0	0														3	4
	P29353-2	SHC1	0	Isoform p52Shc of SHC-transforming protein 1 OS=Homo sapiens GN=SHC1 - [SHC1_HUMAN]	1.23333	1.16667	0	0													4		3
	P13984	GTF2F2	0	General transcription factor IIF subunit 2 OS=Homo sapiens GN=GTF2F2 PE=1 SV=2 - [T2FB_HUMAN]	1.23333	1.16667	0	0										2			3	2
	Q8NEZ5	FBXO22	1	F-box only protein 22 OS=Homo sapiens GN=FBXO22 PE=1 SV=1 - [FBX22_HUMAN]	1.23333	1.16667	0	0											3	4
	Q99747	NAPG	0	Gamma-soluble NSF attachment protein OS=Homo sapiens GN=NAPG PE=1 SV=1 - [SNAG_HUMAN]	1.23333	1.16667	0	0													3	2	2
	Q8IZP7	HS6ST3	0	Heparan-sulfate 6-O-sulfotransferase 3 OS=Homo sapiens GN=HS6ST3 PE=2 SV=3 - [H6ST3_HUMAN]	1.23333	1.16667	0	0											3	4
	A0A0D9SEM4	SRSF4	0	Serine/arginine-rich-splicing factor 4 (Fragment) OS=Homo sapiens GN=SRSF4 PE=1 SV=1 - [A0A0D9SEM4_HUMAN]	1.23333	1.16667	0	0													7
	Q96PK6	RBM14	0	RNA-binding protein 14 OS=Homo sapiens GN=RBM14 PE=1 SV=2 - [RBM14_HUMAN]	1.23333	1.16667	0	0													7
	Q969T7-2	NT5C3B	0	Isoform 2 of 7-methylguanosine phosphate-specific 5'-nucleotidase OS=Homo sapiens GN=NT5C3B - [5NT3B_HUMAN]	1.23333	1.16667	0	0													2	2	3
	Q15172-2	PPP2R5A	0	Isoform 2 of Serine/threonine-protein phosphatase 2A 56 kDa regulatory subunit alpha isoform OS=Homo sapiens GN=PPP2R5A - [2A5A_HUMAN]	1.23333	1.16667	0	0														3	4
	Q13325	IFIT5	0	Interferon-induced protein with tetratricopeptide repeats 5 OS=Homo sapiens GN=IFIT5 PE=1 SV=1 - [IFIT5_HUMAN]	1.23333	1.16667	0	0														4	3
	P06241-3	FYN	0	Isoform 3 of Tyrosine-protein kinase Fyn OS=Homo sapiens GN=FYN - [FYN_HUMAN]	1.23333	1.16667	0	0.666667		2								2					5
	P08263	GSTA1	0	cRAP GSTA1_HUMAN Glutathione S-transferase A1 OS=Homo sapiens GN=GSTA1 PE=1 SV=3	1.23333	1.16667	0	0													3		4
	Q9HD26-2	GOPC	0	Isoform 2 of Golgi-associated PDZ and coiled-coil motif-containing protein OS=Homo sapiens GN=GOPC - [GOPC_HUMAN]	1.23333	1.16667	0	0													2	3	2
	Q9NT62-2	ATG3	0	Isoform 2 of Ubiquitin-like-conjugating enzyme ATG3 OS=Homo sapiens GN=ATG3 - [ATG3_HUMAN]	1.23333	1.16667	0	0													3		4
	Q9H0C8	ILKAP	0	Integrin-linked kinase-associated serine/threonine phosphatase 2C OS=Homo sapiens GN=ILKAP PE=1 SV=1 - [ILKAP_HUMAN]	1.23333	1.16667	0	0													2	3	2
	Q8NBP0-2	TTC13	0	Isoform 2 of Tetratricopeptide repeat protein 13 OS=Homo sapiens GN=TTC13 - [TTC13_HUMAN]	1.23333	1.16667	0	0												2	3	2
	Q9H307	PNN	0	Pinin OS=Homo sapiens GN=PNN PE=1 SV=4 - [PININ_HUMAN]	1.23333	1.16667	0	0										2			2		3
	Q15059	BRD3	0	Bromodomain-containing protein 3 OS=Homo sapiens GN=BRD3 PE=1 SV=1 - [BRD3_HUMAN]	1.23333	1.16667	0	0										3	2	2
	J3KN75	TBC1D8B	0	TBC1 domain family member 8B OS=Homo sapiens GN=TBC1D8B PE=1 SV=1 - [J3KN75_HUMAN]	1.23333	1.16667	0	0													2	2	3
	Q96T51	RUFY1	0	RUN and FYVE domain-containing protein 1 OS=Homo sapiens GN=RUFY1 PE=1 SV=2 - [RUFY1_HUMAN]	1.23333	1.16667	0	0										2		2			3
	Q9UK59	DBR1	0	Lariat debranching enzyme OS=Homo sapiens GN=DBR1 PE=1 SV=2 - [DBR1_HUMAN]	1.23333	1.16667	0	0													2	3	2
	Q9BPX3	NCAPG	0	Condensin complex subunit 3 OS=Homo sapiens GN=NCAPG PE=1 SV=1 - [CND3_HUMAN]	1.23333	1.16667	0	0													2	2	3
	Q8IV08	PLD3	0	Phospholipase D3 OS=Homo sapiens GN=PLD3 PE=1 SV=1 - [PLD3_HUMAN]	1.23333	1.16667	0	0													2	3	2
	A0A0D9SGJ6	SYNJ1	0	Synaptojanin-1 OS=Homo sapiens GN=SYNJ1 PE=1 SV=1 - [A0A0D9SGJ6_HUMAN]	1.23333	1.16667	0	0													3	4
	H0Y612	TRIM33	0	E3 ubiquitin-protein ligase TRIM33 (Fragment) OS=Homo sapiens GN=TRIM33 PE=1 SV=1 - [H0Y612_HUMAN]	1.23333	1.16667	0	0														3	4
	Q9H4G0-4	EPB41L1	0	Isoform 4 of Band 4.1-like protein 1 OS=Homo sapiens GN=EPB41L1 - [E41L1_HUMAN]	1.23333	1.16667	0	0													3	2	2
	E5RFH6	EPHX2	0	Bifunctional epoxide hydrolase 2 OS=Homo sapiens GN=EPHX2 PE=1 SV=1 - [E5RFH6_HUMAN]	1.23333	1.16667	0	0													3	2	2
	Q02952-3	AKAP12	0	Isoform 3 of A-kinase anchor protein 12 OS=Homo sapiens GN=AKAP12 - [AKA12_HUMAN]	1.23333	1.16667	0	0										2	2	3
	Q9P260	KIAA1468	0	LisH domain and HEAT repeat-containing protein KIAA1468 OS=Homo sapiens GN=KIAA1468 PE=1 SV=2 - [K1468_HUMAN]	1.23333	1.16667	0	0													3	4
	O43896	KIF1C	0	Kinesin-like protein KIF1C OS=Homo sapiens GN=KIF1C PE=1 SV=3 - [KIF1C_HUMAN]	1.23333	1.16667	0	0													4		3
	Q9P2D3-3	HEATR5B	0	Isoform 3 of HEAT repeat-containing protein 5B OS=Homo sapiens GN=HEATR5B - [HTR5B_HUMAN]	1.23333	1.16667	0	0												2		3	2
	Q8WWQ0	PHIP	0	PH-interacting protein OS=Homo sapiens GN=PHIP PE=1 SV=2 - [PHIP_HUMAN]	1.23333	1.16667	0	0													3	2	2
	Q8WYP5	AHCTF1	0	Protein ELYS OS=Homo sapiens GN=AHCTF1 PE=1 SV=3 - [ELYS_HUMAN]	1.23333	1.16667	0	0													3	2	2
	P53396	ACLY	0	ATP-citrate synthase OS=Homo sapiens GN=ACLY PE=1 SV=3 - [ACLY_HUMAN]	1.23211	313.5	253.5	161.667	159	172	154	281	286	347	193	194	220	312	398	338	270	267	296
	O15143	ARPC1B	0	Actin-related protein 2/3 complex subunit 1B OS=Homo sapiens GN=ARPC1B PE=1 SV=3 - [ARC1B_HUMAN]	1.23134	22.5	17.3333	6.33333	9	7	3	16	21	25	13	17	12	19	27	28	17	23	21
	Q7Z6Z7-3	HUWE1	0	Isoform 3 of E3 ubiquitin-protein ligase HUWE1 OS=Homo sapiens GN=HUWE1 - [HUWE1_HUMAN]	1.23077	77.6667	62.1667	39	39	41	37	55	81	80	39	61	57	53	92	104	61	81	75
	Q9H1E3	NUCKS1	0	Nuclear ubiquitous casein and cyclin-dependent kinase substrate 1 OS=Homo sapiens GN=NUCKS1 PE=1 SV=1 - [NUCKS_HUMAN]	1.23077	3	1.5	0					2	3	2	2		8	4	3			3
	Q8NFH3	NUP43	0	Nucleoporin Nup43 OS=Homo sapiens GN=NUP43 PE=1 SV=1 - [NUP43_HUMAN]	1.23077	3	1.5	0				3	4	2							4	7	7
	Q8IWB7	WDFY1	0	WD repeat and FYVE domain-containing protein 1 OS=Homo sapiens GN=WDFY1 PE=1 SV=1 - [WDFY1_HUMAN]	1.23077	3	1.5	0					3	3		3				2	3	8	5
	Q9BZQ8	FAM129A	0	Protein Niban OS=Homo sapiens GN=FAM129A PE=1 SV=1 - [NIBAN_HUMAN]	1.23077	3	1.5	0				4	3	2							5	6	7
	Q13177	PAK2	0	Serine/threonine-protein kinase PAK 2 OS=Homo sapiens GN=PAK2 PE=1 SV=3 - [PAK2_HUMAN]	1.22857	2.16667	0.833333	0.666667			2	5									7	3	3
	Q9UIQ6-3	LNPEP	0	Isoform 3 of Leucyl-cystinyl aminopeptidase OS=Homo sapiens GN=LNPEP - [LCAP_HUMAN]	1.22857	2.16667	0.833333	0								3	2			6		5	2
	P01137	TGFB1	0	Transforming growth factor beta-1 OS=Homo sapiens GN=TGFB1 PE=1 SV=2 - [TGFB1_HUMAN]	1.22785	11.1667	8.16667	4.66667	6	5	3	8	12	13	4	5	7	11	14	19	6	11	6
	Q99613-2	EIF3C	0	Isoform 2 of Eukaryotic translation initiation factor 3 subunit C OS=Homo sapiens GN=EIF3C - [EIF3C_HUMAN]	1.22779	84.8333	68.1667	46	49	51	38	67	68	82	60	65	67	95	110	91	51	74	88
	Q9NR31	SAR1A	0	GTP-binding protein SAR1a OS=Homo sapiens GN=SAR1A PE=1 SV=1 - [SAR1A_HUMAN]	1.22727	4	2.33333	0.666667			2	4	2	2		3	3			2	5	8	9
	A2A2Q9	AAR2	0	Protein AAR2 homolog OS=Homo sapiens GN=AAR2 PE=1 SV=1 - [A2A2Q9_HUMAN]	1.22727	4	2.33333	0				3	3			5	3				7	8	9
	O14964	HGS	0	Hepatocyte growth factor-regulated tyrosine kinase substrate OS=Homo sapiens GN=HGS PE=1 SV=1 - [HGS_HUMAN]	1.22727	4	2.33333	0				4	3	2	2	3			3	3	5	7	6
	Q8TAF3-3	WDR48	0	Isoform 3 of WD repeat-containing protein 48 OS=Homo sapiens GN=WDR48 - [WDR48_HUMAN]	1.225	3.16667	1.66667	0				2	6	2				2	8	9
	P26641	EEF1G	0	Elongation factor 1-gamma OS=Homo sapiens GN=EEF1G PE=1 SV=3 - [EF1G_HUMAN]	1.22333	56.1667	45	41	42	40	41	43	42	58	44	40	43	43	55	61	48	64	66
	Q14152	EIF3A	0	Eukaryotic translation initiation factor 3 subunit A OS=Homo sapiens GN=EIF3A PE=1 SV=1 - [EIF3A_HUMAN]	1.22244	98.5	79.6667	57.6667	59	63	51	86	73	99	71	77	72	112	97	95	82	111	94
	Q86VP6	CAND1	0	Cullin-associated NEDD8-dissociated protein 1 OS=Homo sapiens GN=CAND1 PE=1 SV=2 - [CAND1_HUMAN]	1.22222	62.8333	50.5	28	28	27	29	44	61	61	40	46	51	57	74	79	42	66	59
	A0A087WZF1	LPP	0	Lipoma-preferred partner OS=Homo sapiens GN=LPP PE=1 SV=1 - [A0A087WZF1_HUMAN]	1.22222	2.33333	1	0				4	2					4			3	4	3
	O95782-2	AP2A1	0	Isoform B of AP-2 complex subunit alpha-1 OS=Homo sapiens GN=AP2A1 - [AP2A1_HUMAN]	1.22177	45.5	36.3333	19.3333	16	22	20	29	37	48	26	40	38	29	45	47	48	54	50
	P13010	XRCC5	0	X-ray repair cross-complementing protein 5 OS=Homo sapiens GN=XRCC5 PE=1 SV=3 - [XRCC5_HUMAN]	1.22053	102	82.6667	34.6667	35	38	31	92	95	111	65	63	70	119	107	110	80	107	89
	P52597	HNRNPF	0	Heterogeneous nuclear ribonucleoprotein F OS=Homo sapiens GN=HNRNPF PE=1 SV=3 - [HNRPF_HUMAN]	1.22034	7	4.83333	5	3	6	6	5	4	6	6	4	4	8		4	9	10	11
	Q01970	PLCB3	0	1-phosphatidylinositol 4,5-bisphosphate phosphodiesterase beta-3 OS=Homo sapiens GN=PLCB3 PE=1 SV=2 - [PLCB3_HUMAN]	1.22	5.16667	3.33333	1	3			7	5	6	2			14	3	7	3	2	2
	Q8WVM7-2	STAG1	0	Isoform 2 of Cohesin subunit SA-1 OS=Homo sapiens GN=STAG1 - [STAG1_HUMAN]	1.21951	3.33333	1.83333	0					4	4			3	6	3	11
	P50897	PPT1	0	Palmitoyl-protein thioesterase 1 OS=Homo sapiens GN=PPT1 PE=1 SV=1 - [PPT1_HUMAN]	1.21918	9.83333	7.16667	0.666667			2	6	7	13	5	6	6		9	4	12	16	18
	H0YGS3	MFAP5	0	Microfibrillar-associated protein 5 (Fragment) OS=Homo sapiens GN=MFAP5 PE=1 SV=1 - [H0YGS3_HUMAN]	1.21875	1.5	0.333333	0				2									2	4	3
	A6NCC9	TSSC4	0	Protein TSSC4 OS=Homo sapiens GN=TSSC4 PE=1 SV=1 - [A6NCC9_HUMAN]	1.21875	1.5	0.333333	0				2						4			2		3
	P62312	LSM6	0	U6 snRNA-associated Sm-like protein LSm6 OS=Homo sapiens GN=LSM6 PE=1 SV=1 - [LSM6_HUMAN]	1.21875	1.5	0.333333	0				2							2		3	2	2
	Q8IWS0-5	PHF6	0	Isoform 5 of PHD finger protein 6 OS=Homo sapiens GN=PHF6 - [PHF6_HUMAN]	1.21875	1.5	0.333333	0								2						4	5
	Q99933-4	BAG1	0	Isoform 4 of BAG family molecular chaperone regulator 1 OS=Homo sapiens GN=BAG1 - [BAG1_HUMAN]	1.21875	1.5	0.333333	0				2						3	2	2	2
	P35250-2	RFC2	0	Isoform 2 of Replication factor C subunit 2 OS=Homo sapiens GN=RFC2 - [RFC2_HUMAN]	1.21875	1.5	0.333333	0									2				3	3	3
	Q9BXR0	QTRT1	0	Queuine tRNA-ribosyltransferase catalytic subunit 1 OS=Homo sapiens GN=QTRT1 PE=1 SV=3 - [TGT_HUMAN]	1.21875	1.5	0.333333	0					2								2	4	3
	Q9Y5J1	UTP18	0	U3 small nucleolar RNA-associated protein 18 homolog OS=Homo sapiens GN=UTP18 PE=1 SV=3 - [UTP18_HUMAN]	1.21875	1.5	0.333333	0				2									4	2	3
	P98194-2	ATP2C1	0	Isoform 2 of Calcium-transporting ATPase type 2C member 1 OS=Homo sapiens GN=ATP2C1 - [AT2C1_HUMAN]	1.21875	1.5	0.333333	0					2								3	4	2
	Q8WVC0-2	LEO1	0	Isoform 2 of RNA polymerase-associated protein LEO1 OS=Homo sapiens GN=LEO1 - [LEO1_HUMAN]	1.21875	1.5	0.333333	0								2		2	3	2		2
	Q9Y570	PPME1	0	Protein phosphatase methylesterase 1 OS=Homo sapiens GN=PPME1 PE=1 SV=3 - [PPME1_HUMAN]	1.21875	8	5.66667	2	2	4		5	7	7	4	5	6	9	8	9	5	8	9
	P14678-2	SNRPB	0	Isoform SM-B of Small nuclear ribonucleoprotein-associated proteins B and B' OS=Homo sapiens GN=SNRPB - [RSMB_HUMAN]	1.21839	12.6667	9.5	4.66667	5	3	6	12	11	14	6	7	7	10	20	15	11	11	9
	Q9NZN3	EHD3	0	EH domain-containing protein 3 OS=Homo sapiens GN=EHD3 PE=1 SV=2 - [EHD3_HUMAN]	1.21739	9	6.5	9.66667	9	10	10	7	5	7	4	8	8			5	17	18	14
	P34896-2	SHMT1	0	Isoform 2 of Serine hydroxymethyltransferase, cytosolic OS=Homo sapiens GN=SHMT1 - [GLYC_HUMAN]	1.21678	24	18.8333	7.33333	10	6	6	17	21	27	9	20	19	13	30	24	20	33	24
	O14979-3	HNRNPDL	0	Isoform 3 of Heterogeneous nuclear ribonucleoprotein D-like OS=Homo sapiens GN=HNRNPDL - [HNRDL_HUMAN]	1.21667	7.16667	5	1	3			10	5		7	4	4	11	6	5	9	4	8
	P26639	TARS	0	Threonine--tRNA ligase, cytoplasmic OS=Homo sapiens GN=TARS PE=1 SV=3 - [SYTC_HUMAN]	1.21637	64.3333	52	30.6667	32	33	27	50	55	69	48	46	44	54	60	64	56	80	72
	P62854	RPS26	0	40S ribosomal protein S26 OS=Homo sapiens GN=RPS26 PE=1 SV=3 - [RS26_HUMAN]	1.21622	2.5	1.16667	0				3			4			3			6	3	3
	O15305	PMM2	0	Phosphomannomutase 2 OS=Homo sapiens GN=PMM2 PE=1 SV=1 - [PMM2_HUMAN]	1.21622	2.5	1.16667	0				3			2	2					4	5	6
	Q14155-6	ARHGEF7	0	Isoform 6 of Rho guanine nucleotide exchange factor 7 OS=Homo sapiens GN=ARHGEF7 - [ARHG7_HUMAN]	1.21622	2.5	1.16667	0					3	2		2			2		4	4	5
	C9J470	NCAPH	0	Condensin complex subunit 2 (Fragment) OS=Homo sapiens GN=NCAPH PE=1 SV=8 - [C9J470_HUMAN]	1.21622	2.5	1.16667	0				2	3				2				7	4	4
	Q9BTE3-2	MCMBP	0	Isoform 2 of Mini-chromosome maintenance complex-binding protein OS=Homo sapiens GN=MCMBP - [MCMBP_HUMAN]	1.21591	12.8333	9.66667	1	3			9	12	11	8	11	7	11	12	8	11	20	15
	A0A0G2JPR0	C4A	0	Complement C4-A OS=Homo sapiens GN=C4A PE=1 SV=1 - [A0A0G2JPR0_HUMAN]	1.21552	18.5	14.3333	22.6667	23	23	22	13	15	19	12	15	12	12	16	8	21	26	28
	P60709	ACTB	0	Actin, cytoplasmic 1 OS=Homo sapiens GN=ACTB PE=1 SV=1 - [ACTB_HUMAN]	1.21543	273.333	224	140.333	154	146	121	350	197	244	198	170	185	206	190	217	312	362	353
	O95373	IPO7	0	Importin-7 OS=Homo sapiens GN=IPO7 PE=1 SV=1 - [IPO7_HUMAN]	1.21333	40.5	32.5	17.6667	19	17	17	36	30	46	32	26	25	35	42	51	30	47	38
	P62424	RPL7A	0	60S ribosomal protein L7a OS=Homo sapiens GN=RPL7A PE=1 SV=2 - [RL7A_HUMAN]	1.21311	19.6667	15.3333	12.3333	12	13	12	24	14	16	16	11	11	19	13	15	26	22	23
	Q9NYB9-2	ABI2	0	Isoform 2 of Abl interactor 2 OS=Homo sapiens GN=ABI2 - [ABI2_HUMAN]	1.21277	4.5	2.83333	0				10			7			17	2		8
	Q8IYI6	EXOC8	0	Exocyst complex component 8 OS=Homo sapiens GN=EXOC8 PE=1 SV=2 - [EXOC8_HUMAN]	1.21277	4.5	2.83333	0.666667	2			2	4	3	2	3	3	2			6	10	9
	O76074-2	PDE5A	0	Isoform PDE5A2 of cGMP-specific 3',5'-cyclic phosphodiesterase OS=Homo sapiens GN=PDE5A - [PDE5A_HUMAN]	1.21277	4.5	2.83333	0.666667		2		2	3	2	4	4	2			2	6	10	9
	G3V4S9	NDRG2	0	Protein NDRG2 (Fragment) OS=Homo sapiens GN=NDRG2 PE=1 SV=8 - [G3V4S9_HUMAN]	1.21212	1.66667	0.5	0								3					3	3	4
	Q6ICJ4	Em:AP000351.3	0	Em:AP000351.3 protein OS=Homo sapiens GN=Em:AP000351.3 PE=1 SV=1 - [Q6ICJ4_HUMAN]	1.21212	1.66667	0.5	0				3									3	3	4
	A0A0C4DFM1	TM9SF4	0	Transmembrane 9 superfamily member OS=Homo sapiens GN=TM9SF4 PE=1 SV=1 - [A0A0C4DFM1_HUMAN]	1.21212	1.66667	0.5	0						3							3	3	4
	P52907	CAPZA1	0	F-actin-capping protein subunit alpha-1 OS=Homo sapiens GN=CAPZA1 PE=1 SV=3 - [CAZA1_HUMAN]	1.21192	25.5	20.1667	12	9	13	14	18	18	29	15	24	17	18	28	23	25	28	31
	F5GYN4	OTUB1	0	Ubiquitin thioesterase OTUB1 OS=Homo sapiens GN=OTUB1 PE=1 SV=1 - [F5GYN4_HUMAN]	1.21053	6.5	4.5	1.33333		2	2	4	5	5	4	5	4	2	5	8	4	11	9
	Q99714	HSD17B10	0	3-hydroxyacyl-CoA dehydrogenase type-2 OS=Homo sapiens GN=HSD17B10 PE=1 SV=3 - [HCD2_HUMAN]	1.21053	2.66667	1.33333	0				2	4	2						3	7	4	2
	Q06323-3	PSME1	0	Isoform 3 of Proteasome activator complex subunit 1 OS=Homo sapiens GN=PSME1 - [PSME1_HUMAN]	1.21053	2.66667	1.33333	0				3	3			2		3		6	4		3
	P48729-3	CSNK1A1	0	Isoform 3 of Casein kinase I isoform alpha OS=Homo sapiens GN=CSNK1A1 - [KC1A_HUMAN]	1.21053	2.66667	1.33333	0				4		4							6	5	5
	Q15366-6	PCBP2	0	Isoform 6 of Poly(rC)-binding protein 2 OS=Homo sapiens GN=PCBP2 - [PCBP2_HUMAN]	1.21053	14.1667	10.8333	13.6667	13	13	15	12	11	11	13	10	8	15	13	13	11	16	17
	P18206-2	VCL	0	Isoform 1 of Vinculin OS=Homo sapiens GN=VCL - [VINC_HUMAN]	1.21036	57.3333	46.5	27.3333	26	28	28	52	54	54	41	40	38	60	59	57	49	64	55
	P30153	PPP2R1A	0	Serine/threonine-protein phosphatase 2A 65 kDa regulatory subunit A alpha isoform OS=Homo sapiens GN=PPP2R1A PE=1 SV=4 - [2AAA_HUMAN]	1.21023	30.5	24.3333	12.3333	11	14	12	22	26	29	21	25	23	18	25	27	29	43	41
	P27694	RPA1	0	Replication protein A 70 kDa DNA-binding subunit OS=Homo sapiens GN=RPA1 PE=1 SV=2 - [RFA1_HUMAN]	1.21	35.3333	28.3333	24.6667	28	26	20	36	46	38	14	18	18	26	38	36	27	47	38
	D6R9P3	HNRNPAB	0	Heterogeneous nuclear ribonucleoprotein A/B OS=Homo sapiens GN=HNRNPAB PE=1 SV=1 - [D6R9P3_HUMAN]	1.20968	7.5	5.33333	3.66667	3	4	4	14	4	8	6			18	7	5	4	7	4
	P62995-3	TRA2B	0	Isoform 3 of Transformer-2 protein homolog beta OS=Homo sapiens GN=TRA2B - [TRA2B_HUMAN]	1.2093	3.66667	2.16667	2	4		2	3	3	2	3	2		5		2	5	4	6
	Q9BS26	ERP44	0	Endoplasmic reticulum resident protein 44 OS=Homo sapiens GN=ERP44 PE=1 SV=1 - [ERP44_HUMAN]	1.2093	3.66667	2.16667	1			3	3	3		4	3		5	2	3	3	5	4
	P61758	VBP1	0	Prefoldin subunit 3 OS=Homo sapiens GN=VBP1 PE=1 SV=3 - [PFD3_HUMAN]	1.20833	4.66667	3	0				5	4	2	5	2		5	4	5	6	4	4
	P23588	EIF4B	0	Eukaryotic translation initiation factor 4B OS=Homo sapiens GN=EIF4B PE=1 SV=2 - [IF4B_HUMAN]	1.20833	4.66667	3	0				6	3	3	3	3		7	6	8		2	5
	P55735-2	SEC13	0	Isoform 2 of Protein SEC13 homolog OS=Homo sapiens GN=SEC13 - [SEC13_HUMAN]	1.20755	5.66667	3.83333	3.66667	4	4	3	6	3	3	3	5	3	3	4	4	6	10	7
	P37108	SRP14	0	Signal recognition particle 14 kDa protein OS=Homo sapiens GN=SRP14 PE=1 SV=2 - [SRP14_HUMAN]	1.20732	11.5	8.66667	3.33333	4	3	3	14	9	5	10	7	7	19	14	18	8	5	5
	Q13813	SPTAN1	0	Spectrin alpha chain, non-erythrocytic 1 OS=Homo sapiens GN=SPTAN1 PE=1 SV=3 - [SPTN1_HUMAN]	1.20683	101	82.8333	43.3333	48	47	35	119	89	103	81	50	55	148	112	115	77	78	76
	P68032	ACTC1	0	Actin, alpha cardiac muscle 1 OS=Homo sapiens GN=ACTC1 PE=1 SV=1 - [ACTC_HUMAN]	1.20676	149.667	123.167	71.6667	80	72	63	196	116	112	127	81	107	128	89	102	211	181	187
	Q13595-4	TRA2A	0	Isoform 4 of Transformer-2 protein homolog alpha OS=Homo sapiens GN=TRA2A - [TRA2A_HUMAN]	1.20588	1.83333	0.666667	0				4									3	4	4
	M0R366	FSD1	0	Fibronectin type III and SPRY domain-containing protein 1 OS=Homo sapiens GN=FSD1 PE=1 SV=1 - [M0R366_HUMAN]	1.20588	1.83333	0.666667	0					2	2				3	3	5
	P19022-2	CDH2	0	Isoform 2 of Cadherin-2 OS=Homo sapiens GN=CDH2 - [CADH2_HUMAN]	1.20588	1.83333	0.666667	1		3			2			2		2	2	2		3	2
	Q92747	ARPC1A	0	Actin-related protein 2/3 complex subunit 1A OS=Homo sapiens GN=ARPC1A PE=1 SV=2 - [ARC1A_HUMAN]	1.20536	17.5	13.6667	3.66667	4	4	3	11	12	18	13	15	13	17	27	18	13	15	15
	Q96DG6	CMBL	0	Carboxymethylenebutenolidase homolog OS=Homo sapiens GN=CMBL PE=1 SV=1 - [CMBL_HUMAN]	1.20513	2.83333	1.5	0				2		4			3		2	2	3	5	5
	P13667	PDIA4	0	Protein disulfide-isomerase A4 OS=Homo sapiens GN=PDIA4 PE=1 SV=2 - [PDIA4_HUMAN]	1.20513	2.83333	1.5	0					5	2		2		2	4	6	2	3
	O43491	EPB41L2	0	Band 4.1-like protein 2 OS=Homo sapiens GN=EPB41L2 PE=1 SV=1 - [E41L2_HUMAN]	1.20513	10.6667	8	3	3	2	4	13	10	7	5	8	5	6	9	11	11	13	14
	Q15648	MED1	0	Mediator of RNA polymerase II transcription subunit 1 OS=Homo sapiens GN=MED1 PE=1 SV=4 - [MED1_HUMAN]	1.20455	3.83333	2.33333	0					4	6		2	2	2		3	3	8	7
	Q13126	MTAP	0	S-methyl-5'-thioadenosine phosphorylase OS=Homo sapiens GN=MTAP PE=1 SV=2 - [MTAP_HUMAN]	1.2043	13.6667	10.5	2	4	2		9	13	9	9	12	11	7	14	13	15	18	15
	Q96EK6	GNPNAT1	0	Glucosamine 6-phosphate N-acetyltransferase OS=Homo sapiens GN=GNPNAT1 PE=1 SV=1 - [GNA1_HUMAN]	1.20408	4.83333	3.16667	0				3		7		7	2			2	7	10	10
	Q14185	DOCK1	0	Dedicator of cytokinesis protein 1 OS=Homo sapiens GN=DOCK1 PE=1 SV=2 - [DOCK1_HUMAN]	1.2037	16.6667	13	2.66667	4	2	2	10	21	20	4	12	11	13	20	26	13	15	13
	P61081	UBE2M	0	NEDD8-conjugating enzyme Ubc12 OS=Homo sapiens GN=UBE2M PE=1 SV=1 - [UBC12_HUMAN]	1.20312	7.83333	5.66667	5	5	4	6	5	7	6	3	6	7	6	7	7	5	11	11
	P31689	DNAJA1	0	DnaJ homolog subfamily A member 1 OS=Homo sapiens GN=DNAJA1 PE=1 SV=2 - [DNJA1_HUMAN]	1.20161	19.8333	15.6667	9.66667	10	9	10	16	15	22	16	13	12	12	13	15	21	32	26
	Q6P2Q9	PRPF8	0	Pre-mRNA-processing-splicing factor 8 OS=Homo sapiens GN=PRPF8 PE=1 SV=2 - [PRP8_HUMAN]	1.20146	77.5	63.6667	33	35	31	33	64	60	65	66	62	65	55	49	60	101	100	100
	O95084	PRSS23	0	Serine protease 23 OS=Homo sapiens GN=PRSS23 PE=1 SV=1 - [PRS23_HUMAN]	1.20091	38.8333	31.5	22	19	25	22	27	20	40	37	27	38	21	24	22	50	63	53
	P59998	ARPC4	0	Actin-related protein 2/3 complex subunit 4 OS=Homo sapiens GN=ARPC4 PE=1 SV=3 - [ARPC4_HUMAN]	1.2	8	5.83333	5.33333	5	5	6	6	8	5	6	5	5	6	9	10	9	8	6
	P62249	RPS16	0	40S ribosomal protein S16 OS=Homo sapiens GN=RPS16 PE=1 SV=2 - [RS16_HUMAN]	1.2	13	10	11	10	14	9	13	11	9	9	10	8	11	9	8	18	13	19
	P25398	RPS12	0	40S ribosomal protein S12 OS=Homo sapiens GN=RPS12 PE=1 SV=3 - [RS12_HUMAN]	1.2	7	5	6.66667	7	8	5	6	6	6	3	4	5	9	6	4	6	10	7
	X1WI28	RPL10	0	60S ribosomal protein L10 (Fragment) OS=Homo sapiens GN=RPL10 PE=1 SV=7 - [X1WI28_HUMAN]	1.2	9	6.66667	6.66667	7	7	6	12	4	7	5	5	7	8	5	5	10	11	15
	P60604-2	UBE2G2	0	Isoform 2 of Ubiquitin-conjugating enzyme E2 G2 OS=Homo sapiens GN=UBE2G2 - [UB2G2_HUMAN]	1.2	1	0	0														4	2
	P61981	YWHAG	0	14-3-3 protein gamma OS=Homo sapiens GN=YWHAG PE=1 SV=2 - [1433G_HUMAN]	1.2	12	9.16667	0					17	14	9	9	6	14	12	14	10	11	11
	Q8WVC2	RPS21	0	40S ribosomal protein S21 OS=Homo sapiens GN=RPS21 PE=1 SV=1 - [Q8WVC2_HUMAN]	1.2	1	0	0										2			4
	Q15404	RSU1	0	Ras suppressor protein 1 OS=Homo sapiens GN=RSU1 PE=1 SV=3 - [RSU1_HUMAN]	1.2	3	1.66667	0				5			3	2				2	5	6	5
	Q9BT73	PSMG3	0	Proteasome assembly chaperone 3 OS=Homo sapiens GN=PSMG3 PE=1 SV=1 - [PSMG3_HUMAN]	1.2	1	0	0													2	2	2
	Q9NSK0	KLC4	0	Kinesin light chain 4 OS=Homo sapiens GN=KLC4 PE=1 SV=3 - [KLC4_HUMAN]	1.2	4	2.5	2.66667	4	4		4	3	5	3						6	8	10
	P62266	RPS23	0	40S ribosomal protein S23 OS=Homo sapiens GN=RPS23 PE=1 SV=3 - [RS23_HUMAN]	1.2	3	1.66667	1.33333		2	2	2	2	2	2	2		5	2	2	3	3	3
	P10644	PRKAR1A	0	cAMP-dependent protein kinase type I-alpha regulatory subunit OS=Homo sapiens GN=PRKAR1A PE=1 SV=1 - [KAP0_HUMAN]	1.2	3	1.66667	1.66667	3		2	4	3	3							5	6	7
	F8VXK3	CHST11	0	Carbohydrate sulfotransferase 11 (Fragment) OS=Homo sapiens GN=CHST11 PE=1 SV=1 - [F8VXK3_HUMAN]	1.2	1	0	0														2	4
	P13501	CCL5	0	C-C motif chemokine 5 OS=Homo sapiens GN=CCL5 PE=1 SV=3 - [CCL5_HUMAN]	1.2	1	0	0													3		3
	Q9Y4Z0	LSM4	0	U6 snRNA-associated Sm-like protein LSm4 OS=Homo sapiens GN=LSM4 PE=1 SV=1 - [LSM4_HUMAN]	1.2	1	0	0										3			3
	Q5QPL9	RALY	0	RNA-binding protein Raly (Fragment) OS=Homo sapiens GN=RALY PE=1 SV=1 - [Q5QPL9_HUMAN]	1.2	1	0	0													4		2
	Q9P013	CWC15	0	Spliceosome-associated protein CWC15 homolog OS=Homo sapiens GN=CWC15 PE=1 SV=2 - [CWC15_HUMAN]	1.2	1	0	0										3		3
	P52888	THOP1	0	Thimet oligopeptidase OS=Homo sapiens GN=THOP1 PE=1 SV=2 - [THOP1_HUMAN]	1.2	9	6.66667	0				7	6	12	4	6	5	6	12	14	6	7	9
	O95832	CLDN1	0	Claudin-1 OS=Homo sapiens GN=CLDN1 PE=1 SV=1 - [CLD1_HUMAN]	1.2	1	0	0														4	2
	A0A096LNZ9	ISG15	0	Ubiquitin-like protein ISG15 (Fragment) OS=Homo sapiens GN=ISG15 PE=1 SV=6 - [A0A096LNZ9_HUMAN]	1.2	1	0	0													2	2	2
	Q9Y371	SH3GLB1	0	Endophilin-B1 OS=Homo sapiens GN=SH3GLB1 PE=1 SV=1 - [SHLB1_HUMAN]	1.2	1	0	0													6
	P51151	RAB9A	0	Ras-related protein Rab-9A OS=Homo sapiens GN=RAB9A PE=1 SV=1 - [RAB9A_HUMAN]	1.2	1	0	0													2	2	2
	Q32P44	EML3	0	Echinoderm microtubule-associated protein-like 3 OS=Homo sapiens GN=EML3 PE=1 SV=1 - [EMAL3_HUMAN]	1.2	4	2.5	0				2	4	2		4	3	4	3	6	4	5	2
	P68402	PAFAH1B2	0	Platelet-activating factor acetylhydrolase IB subunit beta OS=Homo sapiens GN=PAFAH1B2 PE=1 SV=1 - [PA1B2_HUMAN]	1.2	2	0.833333	0				3		2				2	2	2	2	2	2
	Q96S44	TP53RK	0	TP53-regulating kinase OS=Homo sapiens GN=TP53RK PE=1 SV=2 - [PRPK_HUMAN]	1.2	1	0	0													2	2	2
	O43493-4	TGOLN2	0	Isoform 4 of Trans-Golgi network integral membrane protein 2 OS=Homo sapiens GN=TGOLN2 - [TGON2_HUMAN]	1.2	1	0	0												2		2	2
	O75663	TIPRL	0	TIP41-like protein OS=Homo sapiens GN=TIPRL PE=1 SV=2 - [TIPRL_HUMAN]	1.2	2	0.833333	0						3	2				3	2		3	4
	P31323	PRKAR2B	0	cAMP-dependent protein kinase type II-beta regulatory subunit OS=Homo sapiens GN=PRKAR2B PE=1 SV=3 - [KAP3_HUMAN]	1.2	1	0	0															6
	Q9H8Y8	GORASP2	0	Golgi reassembly-stacking protein 2 OS=Homo sapiens GN=GORASP2 PE=1 SV=3 - [GORS2_HUMAN]	1.2	1	0	0													4	2
	Q7L5D6	GET4	0	Golgi to ER traffic protein 4 homolog OS=Homo sapiens GN=GET4 PE=1 SV=1 - [GET4_HUMAN]	1.2	1	0	0														3	3
	Q9HC07	TMEM165	0	Transmembrane protein 165 OS=Homo sapiens GN=TMEM165 PE=1 SV=1 - [TM165_HUMAN]	1.2	2	0.833333	0				3					2				4	3	5
	Q15642-4	TRIP10	0	Isoform 4 of Cdc42-interacting protein 4 OS=Homo sapiens GN=TRIP10 - [CIP4_HUMAN]	1.2	1	0	0										3		3
	Q8NBY1	STK26	0	Serine/threonine-protein kinase 26 OS=Homo sapiens GN=STK26 PE=1 SV=1 - [Q8NBY1_HUMAN]	1.2	1	0	1.66667	3	2													6
	Q96FV2-2	SCRN2	0	Isoform 2 of Secernin-2 OS=Homo sapiens GN=SCRN2 - [SCRN2_HUMAN]	1.2	1	0	0													3		3
	E9PNC7	DRAP1	0	Dr1-associated corepressor (Fragment) OS=Homo sapiens GN=DRAP1 PE=1 SV=8 - [E9PNC7_HUMAN]	1.2	1	0	0										2	2	2
	Q9UKZ1	CNOT11	0	CCR4-NOT transcription complex subunit 11 OS=Homo sapiens GN=CNOT11 PE=1 SV=1 - [CNO11_HUMAN]	1.2	1	0	0													2	2	2
	Q9H7Z7	PTGES2	0	Prostaglandin E synthase 2 OS=Homo sapiens GN=PTGES2 PE=1 SV=1 - [PGES2_HUMAN]	1.2	1	0	0													2	2	2
	A6NMA8	CRYZL1	0	Quinone oxidoreductase-like protein 1 OS=Homo sapiens GN=CRYZL1 PE=1 SV=1 - [A6NMA8_HUMAN]	1.2	1	0	0												2		2	2
	P19013	KRT4	0	Keratin, type II cytoskeletal 4 OS=Homo sapiens GN=KRT4 PE=1 SV=4 - [K2C4_HUMAN]	1.2	1	0	0														6
	F5H7D6	TLE3	0	Transducin-like enhancer protein 3 OS=Homo sapiens GN=TLE3 PE=1 SV=1 - [F5H7D6_HUMAN]	1.2	1	0	0													6
	Q16772	GSTA3	0	Glutathione S-transferase A3 OS=Homo sapiens GN=GSTA3 PE=1 SV=3 - [GSTA3_HUMAN]	1.2	1	0	0													3		3
	O75439	PMPCB	0	Mitochondrial-processing peptidase subunit beta OS=Homo sapiens GN=PMPCB PE=1 SV=2 - [MPPB_HUMAN]	1.2	1	0	0											2		2		2
	F8VYY9	PRKAG1	0	5'-AMP-activated protein kinase subunit gamma-1 OS=Homo sapiens GN=PRKAG1 PE=1 SV=1 - [F8VYY9_HUMAN]	1.2	1	0	0													2	2	2
	Q9Y608-2	LRRFIP2	0	Isoform 2 of Leucine-rich repeat flightless-interacting protein 2 OS=Homo sapiens GN=LRRFIP2 - [LRRF2_HUMAN]	1.2	1	0	0										3				3
	Q9UBC2-4	EPS15L1	0	Isoform 4 of Epidermal growth factor receptor substrate 15-like 1 OS=Homo sapiens GN=EPS15L1 - [EP15R_HUMAN]	1.2	1	0	0										3			3
	Q8NB16	MLKL	0	Mixed lineage kinase domain-like protein OS=Homo sapiens GN=MLKL PE=1 SV=1 - [MLKL_HUMAN]	1.2	1	0	0													2	4
	Q14677	CLINT1	0	Clathrin interactor 1 OS=Homo sapiens GN=CLINT1 PE=1 SV=1 - [EPN4_HUMAN]	1.2	1	0	0										3					3
	D6RD70	SULT1B1	0	Sulfotransferase (Fragment) OS=Homo sapiens GN=SULT1B1 PE=1 SV=1 - [D6RD70_HUMAN]	1.2	1	0	0													2	2	2
	B0QY59	GTPBP1	0	GTP-binding protein 1 (Fragment) OS=Homo sapiens GN=GTPBP1 PE=1 SV=1 - [B0QY59_HUMAN]	1.2	1	0	0														6
	Q9BXW6-4	OSBPL1A	0	Isoform 4 of Oxysterol-binding protein-related protein 1 OS=Homo sapiens GN=OSBPL1A - [OSBL1_HUMAN]	1.2	1	0	0													2	2	2
	Q9Y5A9-2	YTHDF2	0	Isoform 2 of YTH domain-containing family protein 2 OS=Homo sapiens GN=YTHDF2 - [YTHD2_HUMAN]	1.2	1	0	0											2	2		2
	Q13131	PRKAA1	0	5'-AMP-activated protein kinase catalytic subunit alpha-1 OS=Homo sapiens GN=PRKAA1 PE=1 SV=4 - [AAPK1_HUMAN]	1.2	1	0	0													2	2	2
	Q53GS9-3	USP39	0	Isoform 3 of U4/U6.U5 tri-snRNP-associated protein 2 OS=Homo sapiens GN=USP39 - [SNUT2_HUMAN]	1.2	1	0	0											2		2		2
	Q9H2K8	TAOK3	0	Serine/threonine-protein kinase TAO3 OS=Homo sapiens GN=TAOK3 PE=1 SV=2 - [TAOK3_HUMAN]	1.2	1	0	0.666667	2													2	4
	Q12789-3	GTF3C1	0	Isoform 2 of General transcription factor 3C polypeptide 1 OS=Homo sapiens GN=GTF3C1 - [TF3C1_HUMAN]	1.2	3	1.66667	0				3			2	3	2				4	7	7
	Q8NI08-2	NCOA7	0	Isoform 2 of Nuclear receptor coactivator 7 OS=Homo sapiens GN=NCOA7 - [NCOA7_HUMAN]	1.2	1	0	0													2	2	2
	P51580	TPMT	0	Thiopurine S-methyltransferase OS=Homo sapiens GN=TPMT PE=1 SV=1 - [TPMT_HUMAN]	1.2	1	0	0													2	2	2
	Q9ULX3	NOB1	0	RNA-binding protein NOB1 OS=Homo sapiens GN=NOB1 PE=1 SV=1 - [NOB1_HUMAN]	1.2	1	0	0													2	2	2
	Q9NS87-4	KIF15	0	Isoform 4 of Kinesin-like protein KIF15 OS=Homo sapiens GN=KIF15 - [KIF15_HUMAN]	1.2	1	0	0														2	4
	Q86UV5	USP48	0	Ubiquitin carboxyl-terminal hydrolase 48 OS=Homo sapiens GN=USP48 PE=1 SV=1 - [UBP48_HUMAN]	1.2	1	0	0														3	3
	P50281	MMP14	0	Matrix metalloproteinase-14 OS=Homo sapiens GN=MMP14 PE=1 SV=3 - [MMP14_HUMAN]	1.2	1	0	0													2	2	2
	Q7L775	EPM2AIP1	0	EPM2A-interacting protein 1 OS=Homo sapiens GN=EPM2AIP1 PE=1 SV=1 - [EPMIP_HUMAN]	1.2	1	0	0													2	2	2
	Q9Y2D4	EXOC6B	0	Exocyst complex component 6B OS=Homo sapiens GN=EXOC6B PE=1 SV=3 - [EXC6B_HUMAN]	1.2	1	0	0													2	2	2
	Q03169	TNFAIP2	0	Tumor necrosis factor alpha-induced protein 2 OS=Homo sapiens GN=TNFAIP2 PE=2 SV=2 - [TNAP2_HUMAN]	1.2	1	0	0													2	2	2
	Q9UL03-3	INTS6	0	Isoform 3 of Integrator complex subunit 6 OS=Homo sapiens GN=INTS6 - [INT6_HUMAN]	1.2	1	0	0														3	3
	Q13395	TARBP1	0	Probable methyltransferase TARBP1 OS=Homo sapiens GN=TARBP1 PE=1 SV=1 - [TARB1_HUMAN]	1.2	1	0	0													4	2
	Q9Y6D6	ARFGEF1	0	Brefeldin A-inhibited guanine nucleotide-exchange protein 1 OS=Homo sapiens GN=ARFGEF1 PE=1 SV=2 - [BIG1_HUMAN]	1.2	1	0	0														6
	Q9C0D5-2	TANC1	0	Isoform 2 of Protein TANC1 OS=Homo sapiens GN=TANC1 - [TANC1_HUMAN]	1.2	1	0	0														4	2
	O43175	PHGDH	0	D-3-phosphoglycerate dehydrogenase OS=Homo sapiens GN=PHGDH PE=1 SV=4 - [SERA_HUMAN]	1.1978	31.3333	25.3333	26.6667	28	30	22	29	34	32	15	22	20	21	29	27	36	37	38
	Q15907	RAB11B	0	Ras-related protein Rab-11B OS=Homo sapiens GN=RAB11B PE=1 SV=4 - [RB11B_HUMAN]	1.19737	10.1667	7.66667	4.66667	7	3	4	7	10	8	5	8	8	7	6	9	13	13	13
	O00505	KPNA3	0	Importin subunit alpha-4 OS=Homo sapiens GN=KPNA3 PE=1 SV=2 - [IMA4_HUMAN]	1.19697	8.16667	6	2	2	2	2	8	14	11		3		7	9	9	8	8	8
	A0A1B0GTJ7	ADSL	0	Adenylosuccinate lyase OS=Homo sapiens GN=ADSL PE=1 SV=1 - [A0A1B0GTJ7_HUMAN]	1.19632	27.5	22.1667	9.66667	8	14	7	21	19	28	25	21	19	26	37	27	19	29	27
	Q6IA86-2	ELP2	0	Isoform 2 of Elongator complex protein 2 OS=Homo sapiens GN=ELP2 - [ELP2_HUMAN]	1.19608	5.16667	3.5	0.666667	2			3	3	6		5	4		3	5	9	9	5
	Q14247	CTTN	0	Src substrate cortactin OS=Homo sapiens GN=CTTN PE=1 SV=2 - [SRC8_HUMAN]	1.19565	4.16667	2.66667	0				6	3	3	2		2	6	3	4	5	2	5
	O75197	LRP5	0	Low-density lipoprotein receptor-related protein 5 OS=Homo sapiens GN=LRP5 PE=1 SV=2 - [LRP5_HUMAN]	1.19512	3.16667	1.83333	0					3			5	3			6	3	5	5
	Q9Y3P9	RABGAP1	0	Rab GTPase-activating protein 1 OS=Homo sapiens GN=RABGAP1 PE=1 SV=3 - [RBGP1_HUMAN]	1.19481	10.3333	7.83333	2	2	4		5	14	9	6	9	4	7	6	10	15	12	12
	K7ERP4	GPX4	0	Glutathione peroxidase (Fragment) OS=Homo sapiens GN=GPX4 PE=1 SV=1 - [K7ERP4_HUMAN]	1.19444	2.16667	1	0					2	2		2			4	4		2	3
	Q7L2H7	EIF3M	0	Eukaryotic translation initiation factor 3 subunit M OS=Homo sapiens GN=EIF3M PE=1 SV=1 - [EIF3M_HUMAN]	1.19444	23.6667	19	10.3333	9	13	9	17	19	24	13	21	20	20	23	29	26	24	20
	Q9BTU6	PI4K2A	0	Phosphatidylinositol 4-kinase type 2-alpha OS=Homo sapiens GN=PI4K2A PE=1 SV=1 - [P4K2A_HUMAN]	1.19444	2.16667	1	0							2	2	2				5	5	3
	O43719	HTATSF1	0	HIV Tat-specific factor 1 OS=Homo sapiens GN=HTATSF1 PE=1 SV=1 - [HTSF1_HUMAN]	1.19444	2.16667	1	0				2			2	2					2	4	7
	O15020-2	SPTBN2	0	Isoform 2 of Spectrin beta chain, non-erythrocytic 2 OS=Homo sapiens GN=SPTBN2 - [SPTN2_HUMAN]	1.19388	14.5	11.3333	0				22	13	16	6	6	5	25	22	19	6	9	6
	Q02790	FKBP4	0	Peptidyl-prolyl cis-trans isomerase FKBP4 OS=Homo sapiens GN=FKBP4 PE=1 SV=3 - [FKBP4_HUMAN]	1.19231	20.8333	16.6667	7.66667	6	9	8	16	16	13	14	22	19	17	20	20	16	29	23
	P07195	LDHB	0	L-lactate dehydrogenase B chain OS=Homo sapiens GN=LDHB PE=1 SV=2 - [LDHB_HUMAN]	1.19141	45.8333	37.6667	19.6667	17	20	22	44	38	51	28	35	30	37	49	58	33	53	45
	O60264	SMARCA5	0	SWI/SNF-related matrix-associated actin-dependent regulator of chromatin subfamily A member 5 OS=Homo sapiens GN=SMARCA5 PE=1 SV=1 - [SMCA5_HUMAN]	1.19118	8.5	6.33333	1.33333		2	2	11	4	6	6	6	5	3	5	4	9	14	16
	P49902	NT5C2	0	Cytosolic purine 5'-nucleotidase OS=Homo sapiens GN=NT5C2 PE=1 SV=1 - [5NTC_HUMAN]	1.19048	7.5	5.5	0				3	4	10	3	7	6	2	9	7	6	12	9
	O95297-2	MPZL1	0	Isoform 2 of Myelin protein zero-like protein 1 OS=Homo sapiens GN=MPZL1 - [MPZL1_HUMAN]	1.19048	3.33333	2	2	3		3	4	5		3				3	4	5	4	4
	P56192	MARS	0	Methionine--tRNA ligase, cytoplasmic OS=Homo sapiens GN=MARS PE=1 SV=2 - [SYMC_HUMAN]	1.18966	41	33.6667	24.3333	22	24	27	38	40	41	19	36	28	22	28	32	51	57	56
	O43414-3	ERI3	0	Isoform 3 of ERI1 exoribonuclease 3 OS=Homo sapiens GN=ERI3 - [ERI3_HUMAN]	1.18919	2.33333	1.16667	0					3			2	2		3	3	2	4	2
	J3KQS6	BABAM1	0	BRISC and BRCA1-A complex member 1 OS=Homo sapiens GN=BABAM1 PE=1 SV=2 - [J3KQS6_HUMAN]	1.18919	2.33333	1.16667	0				3	4					3	4	5			2
	Q641Q3	METRNL	0	Meteorin-like protein OS=Homo sapiens GN=METRNL PE=2 SV=1 - [METRL_HUMAN]	1.18868	5.5	3.83333	0				4	4	4	3	6	2	6	5	5	4	9	4
	Q12888	TP53BP1	0	Tumor suppressor p53-binding protein 1 OS=Homo sapiens GN=TP53BP1 PE=1 SV=2 - [TP53B_HUMAN]	1.18868	5.5	3.83333	0.666667			2	5	6	7	3	2		8	2	6	7	7	3
	Q15365	PCBP1	0	Poly(rC)-binding protein 1 OS=Homo sapiens GN=PCBP1 PE=1 SV=2 - [PCBP1_HUMAN]	1.1875	17.1667	13.6667	19	22	16	19	13	14	17	14	14	10	18	15	18	17	15	20
	Q9HA64	FN3KRP	0	Ketosamine-3-kinase OS=Homo sapiens GN=FN3KRP PE=1 SV=2 - [KT3K_HUMAN]	1.1875	7.66667	5.66667	0				4	6	9	5	6	4	4	6	5	10	11	10
	P35270	SPR	0	Sepiapterin reductase OS=Homo sapiens GN=SPR PE=1 SV=1 - [SPRE_HUMAN]	1.1875	1.33333	0.333333	0				2								3	3		2
	Q9BTE1	DCTN5	0	Dynactin subunit 5 OS=Homo sapiens GN=DCTN5 PE=1 SV=1 - [DCTN5_HUMAN]	1.1875	1.33333	0.333333	0					2							4		2	2
	P13284	IFI30	0	Gamma-interferon-inducible lysosomal thiol reductase OS=Homo sapiens GN=IFI30 PE=1 SV=3 - [GILT_HUMAN]	1.1875	4.5	3	0				3	5	5	2	3		4	4	3	4	7	5
	P23368	ME2	0	NAD-dependent malic enzyme, mitochondrial OS=Homo sapiens GN=ME2 PE=1 SV=1 - [MAOM_HUMAN]	1.1875	1.33333	0.333333	0					2								4	2	2
	P51884	LUM	0	Lumican OS=Homo sapiens GN=LUM PE=1 SV=2 - [LUM_HUMAN]	1.1875	1.33333	0.333333	0								2		2			3		3
	O95400	CD2BP2	0	CD2 antigen cytoplasmic tail-binding protein 2 OS=Homo sapiens GN=CD2BP2 PE=1 SV=1 - [CD2B2_HUMAN]	1.1875	1.33333	0.333333	0							2						3	3	2
	Q12907	LMAN2	0	Vesicular integral-membrane protein VIP36 OS=Homo sapiens GN=LMAN2 PE=1 SV=1 - [LMAN2_HUMAN]	1.1875	1.33333	0.333333	0					2									4	4
	Q5T6V5	C9orf64	0	UPF0553 protein C9orf64 OS=Homo sapiens GN=C9orf64 PE=1 SV=1 - [CI064_HUMAN]	1.1875	1.33333	0.333333	0					2								2	2	4
	Q92990	GLMN	0	Glomulin OS=Homo sapiens GN=GLMN PE=1 SV=2 - [GLMN_HUMAN]	1.1875	1.33333	0.333333	0								2				2		3	3
	P18440	NAT1	0	Arylamine N-acetyltransferase 1 OS=Homo sapiens GN=NAT1 PE=1 SV=2 - [ARY1_HUMAN]	1.1875	1.33333	0.333333	0							2							4	4
	P09467	FBP1	0	Fructose-1,6-bisphosphatase 1 OS=Homo sapiens GN=FBP1 PE=1 SV=5 - [F16P1_HUMAN]	1.1875	1.33333	0.333333	0							2							4	4
	Q5TBF5	OGN	0	Mimecan (Fragment) OS=Homo sapiens GN=OGN PE=1 SV=1 - [Q5TBF5_HUMAN]	1.1875	1.33333	0.333333	0					2									3	5
	Q70E73-8	RAPH1	0	Isoform RMO1bc of Ras-associated and pleckstrin homology domains-containing protein 1 OS=Homo sapiens GN=RAPH1 - [RAPH1_HUMAN]	1.1875	1.33333	0.333333	0					2									5	3
	Q9P0V3	SH3BP4	0	SH3 domain-binding protein 4 OS=Homo sapiens GN=SH3BP4 PE=1 SV=1 - [SH3B4_HUMAN]	1.1875	1.33333	0.333333	0				2									2	3	3
	P23610	F8A1	0	Factor VIII intron 22 protein OS=Homo sapiens GN=F8A1 PE=1 SV=2 - [F8I2_HUMAN]	1.1875	1.33333	0.333333	0				2						2	2	2		2
	B4DGU4	CTNNB1	0	Catenin beta-1 OS=Homo sapiens GN=CTNNB1 PE=1 SV=1 - [B4DGU4_HUMAN]	1.18667	9.83333	7.5	0				11	9	13		6	6	10	16	15		10	8
	H3BS10	HEXA	0	Beta-hexosaminidase OS=Homo sapiens GN=HEXA PE=1 SV=1 - [H3BS10_HUMAN]	1.18667	9.83333	7.5	0.666667		2		6	9	7	6	7	10	6	6	11	11	13	12
	P32969	RPL9	0	60S ribosomal protein L9 OS=Homo sapiens GN=RPL9 PE=1 SV=1 - [RL9_HUMAN]	1.18644	6.66667	4.83333	3	4	3	2	8	5	4	4	5	3	3	3	5	7	12	10
	Q9NW82	WDR70	0	WD repeat-containing protein 70 OS=Homo sapiens GN=WDR70 PE=1 SV=1 - [WDR70_HUMAN]	1.18644	6.66667	4.83333	1.33333	2	2		4	5	5	4	5	6	3		2	12	11	12
	O00161	SNAP23	0	Synaptosomal-associated protein 23 OS=Homo sapiens GN=SNAP23 PE=1 SV=1 - [SNP23_HUMAN]	1.18605	3.5	2.16667	0				8	2		3			5		4	4	3	5
	P61970	NUTF2	0	Nuclear transport factor 2 OS=Homo sapiens GN=NUTF2 PE=1 SV=1 - [NTF2_HUMAN]	1.18605	3.5	2.16667	0				2	2	3	4	2					7	8	6
	Q8TDN6	BRIX1	0	Ribosome biogenesis protein BRX1 homolog OS=Homo sapiens GN=BRIX1 PE=1 SV=2 - [BRX1_HUMAN]	1.18605	3.5	2.16667	0				9	2	2				5		2	4	5	5
	Q9UDY4	DNAJB4	0	DnaJ homolog subfamily B member 4 OS=Homo sapiens GN=DNAJB4 PE=1 SV=1 - [DNJB4_HUMAN]	1.18605	3.5	2.16667	0.666667		2		3	7	3				3	2		3	7	6
	P50613	CDK7	0	Cyclin-dependent kinase 7 OS=Homo sapiens GN=CDK7 PE=1 SV=1 - [CDK7_HUMAN]	1.18605	3.5	2.16667	0				2	5	2	2		2	4	3	4	4	3	3
	Q6ZS30	NBEAL1	0	Neurobeachin-like protein 1 OS=Homo sapiens GN=NBEAL1 PE=2 SV=3 - [NBEL1_HUMAN]	1.18605	3.5	2.16667	0				2	7	2			2		2	4	4	6	5
	P11766	ADH5	0	Alcohol dehydrogenase class-3 OS=Homo sapiens GN=ADH5 PE=1 SV=4 - [ADHX_HUMAN]	1.18557	14.1667	11.1667	10	9	10	11	7	10	12	11	15	12	6	13	9	15	23	19
	P49756	RBM25	0	RNA-binding protein 25 OS=Homo sapiens GN=RBM25 PE=1 SV=3 - [RBM25_HUMAN]	1.18519	5.66667	4	0.666667			2	7	3	8	2	2	2	10	3	7	3	7	4
	Q71DI3	HIST2H3A	0	Histone H3.2 OS=Homo sapiens GN=HIST2H3A PE=1 SV=3 - [H32_HUMAN]	1.18519	27	22	18.3333	17	18	20	44	28	18	23	10	9	46		29	42		45
	Q9Y266	NUDC	0	Nuclear migration protein nudC OS=Homo sapiens GN=NUDC PE=1 SV=1 - [NUDC_HUMAN]	1.18519	11	8.5	1.33333	2		2	10	10	11	7	8	5	19	14	11	8	10	4
	Q9UHD1	CHORDC1	0	Cysteine and histidine-rich domain-containing protein 1 OS=Homo sapiens GN=CHORDC1 PE=1 SV=2 - [CHRD1_HUMAN]	1.18462	7.83333	5.83333	2	4	2		6	4	4	5	9	7	4	10	9	7	8	9
	P27707	DCK	0	Deoxycytidine kinase OS=Homo sapiens GN=DCK PE=1 SV=1 - [DCK_HUMAN]	1.18421	2.5	1.33333	0					4	2		2				2	3	5	5
	Q92600	RQCD1	0	Cell differentiation protein RCD1 homolog OS=Homo sapiens GN=RQCD1 PE=1 SV=1 - [RCD1_HUMAN]	1.18421	2.5	1.33333	0				2	2		2	2		4	3	2	2	2	2
	O95394	PGM3	0	Phosphoacetylglucosamine mutase OS=Homo sapiens GN=PGM3 PE=1 SV=1 - [AGM1_HUMAN]	1.18421	2.5	1.33333	0						3		2	3				2	10	3
	P19838	NFKB1	0	Nuclear factor NF-kappa-B p105 subunit OS=Homo sapiens GN=NFKB1 PE=1 SV=2 - [NFKB1_HUMAN]	1.18421	2.5	1.33333	0						2	2	2	2				6	5	4
	P16152	CBR1	0	Carbonyl reductase [NADPH] 1 OS=Homo sapiens GN=CBR1 PE=1 SV=3 - [CBR1_HUMAN]	1.18349	16.5	13.1667	9.33333	10	10	8	10	19	13	9	16	12	7	10	8	20	29	25
	Q9Y262	EIF3L	0	Eukaryotic translation initiation factor 3 subunit L OS=Homo sapiens GN=EIF3L PE=1 SV=1 - [EIF3L_HUMAN]	1.18213	52.3333	43.5	33.3333	36	33	31	37	42	47	39	51	45	45	61	55	36	58	59
	Q9NVS9-3	PNPO	0	Isoform 3 of Pyridoxine-5'-phosphate oxidase OS=Homo sapiens GN=PNPO - [PNPO_HUMAN]	1.18182	1.5	0.5	0							3			4					5
	K7EK35	STAT5A	0	Signal transducer and activator of transcription OS=Homo sapiens GN=STAT5A PE=1 SV=1 - [K7EK35_HUMAN]	1.18182	1.5	0.5	0				3								2		7
	Q92783-2	STAM	0	Isoform 2 of Signal transducing adapter molecule 1 OS=Homo sapiens GN=STAM - [STAM1_HUMAN]	1.18182	1.5	0.5	0				3						2		2		3	2
	P62280	RPS11	0	40S ribosomal protein S11 OS=Homo sapiens GN=RPS11 PE=1 SV=3 - [RS11_HUMAN]	1.18103	17.8333	14.3333	10.3333	15	9	7	18	17	22	8	9	12	11	13	9	19	31	24
	Q15181	PPA1	0	Inorganic pyrophosphatase OS=Homo sapiens GN=PPA1 PE=1 SV=2 - [IPYR_HUMAN]	1.18072	11.3333	8.83333	3	2	4	3	8	10	13	9	7	6	8	10	8	8	17	17
	E5RI99	RPL30	0	60S ribosomal protein L30 (Fragment) OS=Homo sapiens GN=RPL30 PE=1 SV=1 - [E5RI99_HUMAN]	1.18056	9.16667	7	6	4	8	6	8	7	8	5	6	8	6	12	7	10	11	9
	Q14847	LASP1	0	LIM and SH3 domain protein 1 OS=Homo sapiens GN=LASP1 PE=1 SV=2 - [LASP1_HUMAN]	1.18033	7	5.16667	12.3333	12	14	11	11	3	4	8	3	2	9	3	3	12	9	6
	Q13303-2	KCNAB2	0	Isoform 2 of Voltage-gated potassium channel subunit beta-2 OS=Homo sapiens GN=KCNAB2 - [KCAB2_HUMAN]	1.18	4.83333	3.33333	0.666667	2			4	3	6	2	3	2			2	5	11	11
	P42677	RPS27	0	40S ribosomal protein S27 OS=Homo sapiens GN=RPS27 PE=1 SV=3 - [RS27_HUMAN]	1.18	4.83333	3.33333	3.66667	3	4	4	4	5	3	2	3	3	4	4	5	5	6	5
	O43390	HNRNPR	0	Heterogeneous nuclear ribonucleoprotein R OS=Homo sapiens GN=HNRNPR PE=1 SV=1 - [HNRPR_HUMAN]	1.17978	12.5	9.83333	4.66667	8		6	17	8	7	9	8	10	13	10	12	14	13	13
	F8W914	RTN4	0	Reticulon OS=Homo sapiens GN=RTN4 PE=1 SV=1 - [F8W914_HUMAN]	1.17949	10.3333	8	14	16	14	12	10	7	10	12	5	4	9	8	18	9	11	7
	Q01130-2	SRSF2	0	Isoform 2 of Serine/arginine-rich splicing factor 2 OS=Homo sapiens GN=SRSF2 - [SRSF2_HUMAN]	1.17949	2.66667	1.5	1.33333	2	2		7			2			4			4	3	5
	P67775	PPP2CA	0	Serine/threonine-protein phosphatase 2A catalytic subunit alpha isoform OS=Homo sapiens GN=PPP2CA PE=1 SV=1 - [PP2AA_HUMAN]	1.17886	19.1667	15.5	10.3333	10	11	10	13	18	16	9	16	21	3	11	14	19	36	32
	P28799	GRN	0	Granulins OS=Homo sapiens GN=GRN PE=1 SV=2 - [GRN_HUMAN]	1.17881	24.6667	20.1667	11.6667	13	12	10	22	19	20	16	23	21	6	6	5	37	48	46
	Q13620-1	CUL4B	0	Isoform 2 of Cullin-4B OS=Homo sapiens GN=CUL4B - [CUL4B_HUMAN]	1.17877	30.1667	24.8333	7	6	8	7	21	24	33	19	26	26	28	38	38	21	29	27
	A0A0U1RRM1	GATAD2B	0	Transcriptional repressor p66-beta OS=Homo sapiens GN=GATAD2B PE=1 SV=1 - [A0A0U1RRM1_HUMAN]	1.17742	7.16667	5.33333	1			3	9	9	4	6	4		8		4	12	8	11
	Q969G3-2	SMARCE1	0	Isoform 2 of SWI/SNF-related matrix-associated actin-dependent regulator of chromatin subfamily E member 1 OS=Homo sapiens GN=SMARCE1 - [SMCE1_HUMAN]	1.17722	10.5	8.16667	1.33333			4	9	6	10	9	7	8	15	11	7	9	10	11
	P33993	MCM7	0	DNA replication licensing factor MCM7 OS=Homo sapiens GN=MCM7 PE=1 SV=4 - [MCM7_HUMAN]	1.17708	13.8333	11	2.66667	2	4	2	13	15	11	11	9	7	7	4	3	19	26	24
	P63151	PPP2R2A	0	Serine/threonine-protein phosphatase 2A 55 kDa regulatory subunit B alpha isoform OS=Homo sapiens GN=PPP2R2A PE=1 SV=1 - [2ABA_HUMAN]	1.17708	13.8333	11	3.66667	6	3	2	11	8	14	13	11	9	13	14	10	9	22	15
	Q16576	RBBP7	0	Histone-binding protein RBBP7 OS=Homo sapiens GN=RBBP7 PE=1 SV=1 - [RBBP7_HUMAN]	1.17699	17.1667	13.8333	6	5	5	8	15	11	12	13	16	16	12	22	15	15	16	23
	Q14563	SEMA3A	0	Semaphorin-3A OS=Homo sapiens GN=SEMA3A PE=1 SV=1 - [SEM3A_HUMAN]	1.17692	20.5	16.6667	6.66667	9	7	4	8	17	16	19	22	18	18	20	19	18	22	26
	P12956	XRCC6	0	X-ray repair cross-complementing protein 6 OS=Homo sapiens GN=XRCC6 PE=1 SV=2 - [XRCC6_HUMAN]	1.1767	96	80.8333	38.6667	39	44	33	106	81	105	69	59	65	128	111	85	79	82	91
	P14923	JUP	0	Junction plakoglobin OS=Homo sapiens GN=JUP PE=1 SV=3 - [PLAK_HUMAN]	1.17647	38.3333	31.8333	33.3333	36	31	33	44	33	47	23	23	21	31	40	27	36	50	46
	O60565	GREM1	0	Gremlin-1 OS=Homo sapiens GN=GREM1 PE=1 SV=1 - [GREM1_HUMAN]	1.17647	1.66667	0.666667	0							2	2			4		6
	Q9C005	DPY30	0	Protein dpy-30 homolog OS=Homo sapiens GN=DPY30 PE=1 SV=1 - [DPY30_HUMAN]	1.17647	1.66667	0.666667	0				2		2				4	2	2		2
	Q9BZZ5-2	API5	0	Isoform 2 of Apoptosis inhibitor 5 OS=Homo sapiens GN=API5 - [API5_HUMAN]	1.17647	5	3.5	0				4	5	3	2	3	4	5	5	7	4	3	6
	Q99755-3	PIP5K1A	0	Isoform 3 of Phosphatidylinositol 4-phosphate 5-kinase type-1 alpha OS=Homo sapiens GN=PIP5K1A - [PI51A_HUMAN]	1.17647	1.66667	0.666667	0				4										5	5
	O95235	KIF20A	0	Kinesin-like protein KIF20A OS=Homo sapiens GN=KIF20A PE=1 SV=1 - [KI20A_HUMAN]	1.17647	1.66667	0.666667	0				4									4	2	4
	Q96PY5	FMNL2	0	Formin-like protein 2 OS=Homo sapiens GN=FMNL2 PE=1 SV=3 - [FMNL2_HUMAN]	1.17647	1.66667	0.666667	0				4						4			4	2
	Q96EN8	MOCOS	0	Molybdenum cofactor sulfurase OS=Homo sapiens GN=MOCOS PE=1 SV=2 - [MOCOS_HUMAN]	1.17647	1.66667	0.666667	0						2		2				2	2	4	2
	P07814	EPRS	0	Bifunctional glutamate/proline--tRNA ligase OS=Homo sapiens GN=EPRS PE=1 SV=5 - [SYEP_HUMAN]	1.17601	194.333	164.5	98	107	101	86	167	187	201	138	144	150	131	159	141	213	269	253
	P41221-2	WNT5A	0	Isoform 2 of Protein Wnt-5a OS=Homo sapiens GN=WNT5A - [WNT5A_HUMAN]	1.17544	62	52	32.3333	35	28	34	23	37	46	47	80	79	20	34	36	65	118	99
	P61978	HNRNPK	0	Heterogeneous nuclear ribonucleoprotein K OS=Homo sapiens GN=HNRNPK PE=1 SV=1 - [HNRPK_HUMAN]	1.17544	28.5	23.5	17.3333	15	19	18	38	20	25	21	19	18	27	21	21	33	36	33
	Q02750	MAP2K1	0	Dual specificity mitogen-activated protein kinase kinase 1 OS=Homo sapiens GN=MAP2K1 PE=1 SV=2 - [MP2K1_HUMAN]	1.17544	6.16667	4.5	0				8	6	6		4	3	4	6		8	9	10
	Q9UBP6	METTL1	0	tRNA (guanine-N(7)-)-methyltransferase OS=Homo sapiens GN=METTL1 PE=1 SV=1 - [TRMB_HUMAN]	1.175	2.83333	1.66667	0					3	3		2	2			2	7	4	4
	H0YMB3	GMPR2	0	GMP reductase OS=Homo sapiens GN=GMPR2 PE=1 SV=1 - [H0YMB3_HUMAN]	1.175	2.83333	1.66667	0					4	2	2		2		2	3	2	8	2
	Q15274	QPRT	0	Nicotinate-nucleotide pyrophosphorylase [carboxylating] OS=Homo sapiens GN=QPRT PE=1 SV=3 - [NADC_HUMAN]	1.175	2.83333	1.66667	0.666667			2	4	3	3				2	2	2	3	5	3
	O14773	TPP1	0	Tripeptidyl-peptidase 1 OS=Homo sapiens GN=TPP1 PE=1 SV=2 - [TPP1_HUMAN]	1.175	2.83333	1.66667	0				2		3	5			2			5	6	4
	P09884	POLA1	0	DNA polymerase alpha catalytic subunit OS=Homo sapiens GN=POLA1 PE=1 SV=2 - [DPOLA_HUMAN]	1.1746	7.33333	5.5	0				3	11	4	5	4	6	4	6	9	9	8	8
	P50579	METAP2	0	Methionine aminopeptidase 2 OS=Homo sapiens GN=METAP2 PE=1 SV=1 - [MAP2_HUMAN]	1.17391	4	2.66667	0				2	6	4	2		2		4	3	4	8	5
	P50991	CCT4	0	T-complex protein 1 subunit delta OS=Homo sapiens GN=CCT4 PE=1 SV=4 - [TCPD_HUMAN]	1.17341	212.667	180.5	135.333	135	144	127	145	223	211	129	190	185	142	212	213	165	287	257
	E5RHG8	ELOC	0	Protein ELOC (Fragment) OS=Homo sapiens GN=ELOC PE=1 SV=1 - [E5RHG8_HUMAN]	1.17308	5.16667	3.66667	0				8	5	3	3	3		2		5	11	8	5
	P49643	PRIM2	0	DNA primase large subunit OS=Homo sapiens GN=PRIM2 PE=1 SV=2 - [PRI2_HUMAN]	1.17308	5.16667	3.66667	0				3	5	5	2	4	3	2	2	4	7	9	7
	Q9H9A5-2	CNOT10	0	Isoform 2 of CCR4-NOT transcription complex subunit 10 OS=Homo sapiens GN=CNOT10 - [CNO10_HUMAN]	1.17241	6.33333	4.66667	0.666667		2		4	7	8	2	7		3	5	8	4	10	8
	O14497	ARID1A	0	AT-rich interactive domain-containing protein 1A OS=Homo sapiens GN=ARID1A PE=1 SV=3 - [ARI1A_HUMAN]	1.17213	18.8333	15.3333	4	6	3	3	18	16	20	11	16	11	18	17	22	15	22	19
	P22102	GART	0	Trifunctional purine biosynthetic protein adenosine-3 OS=Homo sapiens GN=GART PE=1 SV=1 - [PUR2_HUMAN]	1.17143	22.3333	18.3333	7	7	7	7	23	19	21	11	20	16	5	16	16	29	36	32
	O95983-2	MBD3	0	Isoform 2 of Methyl-CpG-binding domain protein 3 OS=Homo sapiens GN=MBD3 - [MBD3_HUMAN]	1.17143	1.83333	0.833333	0				2			3			5				2	4
	P57081	WDR4	0	tRNA (guanine-N(7)-)-methyltransferase non-catalytic subunit WDR4 OS=Homo sapiens GN=WDR4 PE=1 SV=2 - [WDR4_HUMAN]	1.17073	3	1.83333	0.666667	2			2		5		2	2		3	3	5	5	2
	P36957	DLST	0	Dihydrolipoyllysine-residue succinyltransferase component of 2-oxoglutarate dehydrogenase complex, mitochondrial OS=Homo sapiens GN=DLST PE=1 SV=4 - [ODO2_HUMAN]	1.17073	3	1.83333	0.666667			2	3	4	4				2	3		4	6	3
	Q14444-2	CAPRIN1	0	Isoform 2 of Caprin-1 OS=Homo sapiens GN=CAPRIN1 - [CAPR1_HUMAN]	1.17073	11	8.66667	4.33333	6	4	3	10	9	11	10	5	7	15	11	9	9	12	10
	P07996	THBS1	0	Thrombospondin-1 OS=Homo sapiens GN=THBS1 PE=1 SV=2 - [TSP1_HUMAN]	1.1702	234.5	199.667	181	203	185	155	168	228	240	135	217	210	180	262	314	162	262	227
	P43034	PAFAH1B1	0	Platelet-activating factor acetylhydrolase IB subunit alpha OS=Homo sapiens GN=PAFAH1B1 PE=1 SV=2 - [LIS1_HUMAN]	1.16923	20.3333	16.6667	8.33333	8	6	11	17	20	22	13	12	16	14	18	19	23	23	25
	O00303	EIF3F	0	Eukaryotic translation initiation factor 3 subunit F OS=Homo sapiens GN=EIF3F PE=1 SV=1 - [EIF3F_HUMAN]	1.16667	27.6667	23	21.3333	27	19	18	15	26	24	16	27	30	23	33	29	26	28	27
	Q9HD45	TM9SF3	0	Transmembrane 9 superfamily member 3 OS=Homo sapiens GN=TM9SF3 PE=1 SV=2 - [TM9S3_HUMAN]	1.16667	2	1	1.33333		2	2		2	2		2				2	4	3	3
	P37837	TALDO1	0	Transaldolase OS=Homo sapiens GN=TALDO1 PE=1 SV=2 - [TALDO_HUMAN]	1.16667	10.1667	8	3	4	2	3	10	9	10	4	9	6	7	6	7	13	14	14
	S4R308	NFIA	0	Nuclear factor 1 A-type (Fragment) OS=Homo sapiens GN=NFIA PE=1 SV=1 - [S4R308_HUMAN]	1.16667	0.833333	0	0											2	3
	J3QLD9	FLOT2	0	Flotillin-2 OS=Homo sapiens GN=FLOT2 PE=1 SV=1 - [J3QLD9_HUMAN]	1.16667	7.83333	6	6	7	6	5	3	8	5	8	7	5	8	3	6	13	8	9
	Q71UM5	RPS27L	0	40S ribosomal protein S27-like OS=Homo sapiens GN=RPS27L PE=1 SV=3 - [RS27L_HUMAN]	1.16667	0.833333	0	2	3		3											5
	J3KT51	HN1	0	Hematological and neurological-expressed 1 protein OS=Homo sapiens GN=HN1 PE=1 SV=1 - [J3KT51_HUMAN]	1.16667	0.833333	0	0										3	2
	O14929	HAT1	0	Histone acetyltransferase type B catalytic subunit OS=Homo sapiens GN=HAT1 PE=1 SV=1 - [HAT1_HUMAN]	1.16667	7.83333	6	4	6	4	2	5	6	10	3	8	4	5	8	7	6	11	10
	P62847-2	RPS24	0	Isoform 2 of 40S ribosomal protein S24 OS=Homo sapiens GN=RPS24 - [RS24_HUMAN]	1.16667	3.16667	2	1			3	3		4		2	3	3	3	2	4	2	5
	Q99417	MYCBP	0	C-Myc-binding protein OS=Homo sapiens GN=MYCBP PE=1 SV=3 - [MYCBP_HUMAN]	1.16667	0.833333	0	0													3		2
	C9JXC3	OARD1	0	O-acetyl-ADP-ribose deacetylase 1 OS=Homo sapiens GN=OARD1 PE=1 SV=1 - [C9JXC3_HUMAN]	1.16667	0.833333	0	0													3	2
	H0Y2Q1	TRMT61A	0	tRNA (adenine(58)-N(1))-methyltransferase catalytic subunit TRMT61A (Fragment) OS=Homo sapiens GN=TRMT61A PE=1 SV=1 - [H0Y2Q1_HUMAN]	1.16667	0.833333	0	0														5
	C9JJV6	MYADM	0	Myeloid-associated differentiation marker (Fragment) OS=Homo sapiens GN=MYADM PE=1 SV=8 - [C9JJV6_HUMAN]	1.16667	0.833333	0	0													2		3
	Q8WU40	CAMK2G	0	CAMK2G protein (Fragment) OS=Homo sapiens GN=CAMK2G PE=1 SV=2 - [Q8WU40_HUMAN]	1.16667	3.16667	2	0					4		3		5		2			11	6
	O60507	TPST1	0	Protein-tyrosine sulfotransferase 1 OS=Homo sapiens GN=TPST1 PE=2 SV=1 - [TPST1_HUMAN]	1.16667	0.833333	0	0													3	2
	Q969X5-2	ERGIC1	0	Isoform 2 of Endoplasmic reticulum-Golgi intermediate compartment protein 1 OS=Homo sapiens GN=ERGIC1 - [ERGI1_HUMAN]	1.16667	0.833333	0	0														2	3
	Q9UBV8	PEF1	0	Peflin OS=Homo sapiens GN=PEF1 PE=1 SV=1 - [PEF1_HUMAN]	1.16667	3.16667	2	4	5	3	4	5			4		3	4	3	3	6	3
	A0A0A0MRT2	WAC	0	WW domain-containing adapter protein with coiled-coil OS=Homo sapiens GN=WAC PE=1 SV=1 - [A0A0A0MRT2_HUMAN]	1.16667	0.833333	0	0													2		3
	E7EWE1	UBA5	0	Ubiquitin-like modifier-activating enzyme 5 OS=Homo sapiens GN=UBA5 PE=1 SV=1 - [E7EWE1_HUMAN]	1.16667	0.833333	0	0														3	2
	Q9H2P0	ADNP	0	Activity-dependent neuroprotector homeobox protein OS=Homo sapiens GN=ADNP PE=1 SV=1 - [ADNP_HUMAN]	1.16667	3.16667	2	0				3	3	4		2		2		2	4	4	7
	Q9H2A2-2	ALDH8A1	0	Isoform 2 of Aldehyde dehydrogenase family 8 member A1 OS=Homo sapiens GN=ALDH8A1 - [AL8A1_HUMAN]	1.16667	3.16667	2	4.66667	5	5	4		2	2	2	3	3		2	3	4	5	5
	O43505	B4GAT1	0	Beta-1,4-glucuronyltransferase 1 OS=Homo sapiens GN=B4GAT1 PE=1 SV=1 - [B4GA1_HUMAN]	1.16667	0.833333	0	0													2		3
	Q9UQ88-5	CDK11A	0	Isoform SV7 of Cyclin-dependent kinase 11A OS=Homo sapiens GN=CDK11A - [CD11A_HUMAN]	1.16667	0.833333	0	0													5
	Q00535	CDK5	0	Cyclin-dependent-like kinase 5 OS=Homo sapiens GN=CDK5 PE=1 SV=3 - [CDK5_HUMAN]	1.16667	0.833333	0	0													5
	P36551	CPOX	0	Oxygen-dependent coproporphyrinogen-III oxidase, mitochondrial OS=Homo sapiens GN=CPOX PE=1 SV=3 - [HEM6_HUMAN]	1.16667	0.833333	0	0										2	3
	Q9BYB4	GNB1L	0	Guanine nucleotide-binding protein subunit beta-like protein 1 OS=Homo sapiens GN=GNB1L PE=1 SV=2 - [GNB1L_HUMAN]	1.16667	0.833333	0	0											2	3
	P40937-2	RFC5	0	Isoform 2 of Replication factor C subunit 5 OS=Homo sapiens GN=RFC5 - [RFC5_HUMAN]	1.16667	0.833333	0	0														3	2
	O15232-2	MATN3	0	Isoform 2 of Matrilin-3 OS=Homo sapiens GN=MATN3 - [MATN3_HUMAN]	1.16667	0.833333	0	0											2	3
	G3V4F2	ACOT1	0	Acyl-coenzyme A thioesterase 1 OS=Homo sapiens GN=ACOT1 PE=1 SV=1 - [G3V4F2_HUMAN]	1.16667	0.833333	0	0														3	2
	Q8TEB1-2	DCAF11	0	Isoform 2 of DDB1- and CUL4-associated factor 11 OS=Homo sapiens GN=DCAF11 - [DCA11_HUMAN]	1.16667	0.833333	0	0													3	2
	Q6RFH5-2	WDR74	0	Isoform 2 of WD repeat-containing protein 74 OS=Homo sapiens GN=WDR74 - [WDR74_HUMAN]	1.16667	0.833333	0	0														3	2
	Q7L523	RRAGA	0	Ras-related GTP-binding protein A OS=Homo sapiens GN=RRAGA PE=1 SV=1 - [RRAGA_HUMAN]	1.16667	0.833333	0	0													2	3
	Q96HE7	ERO1A	0	ERO1-like protein alpha OS=Homo sapiens GN=ERO1A PE=1 SV=2 - [ERO1A_HUMAN]	1.16667	0.833333	0	0														3	2
	A0A1B0GUB2	CDC73	0	Parafibromin OS=Homo sapiens GN=CDC73 PE=1 SV=1 - [A0A1B0GUB2_HUMAN]	1.16667	0.833333	0	0													2	3
	Q9BZE4	GTPBP4	0	Nucleolar GTP-binding protein 1 OS=Homo sapiens GN=GTPBP4 PE=1 SV=3 - [NOG1_HUMAN]	1.16667	0.833333	0	0													2	3
	Q12788	TBL3	0	Transducin beta-like protein 3 OS=Homo sapiens GN=TBL3 PE=1 SV=2 - [TBL3_HUMAN]	1.16667	0.833333	0	0													3		2
	E7ESY0	INPP5B	0	Type II inositol 1,4,5-trisphosphate 5-phosphatase OS=Homo sapiens GN=INPP5B PE=1 SV=2 - [E7ESY0_HUMAN]	1.16667	0.833333	0	0															5
	O15379	HDAC3	0	Histone deacetylase 3 OS=Homo sapiens GN=HDAC3 PE=1 SV=2 - [HDAC3_HUMAN]	1.16667	0.833333	0	0													3	2
	P17342-2	NPR3	0	Isoform 2 of Atrial natriuretic peptide receptor 3 OS=Homo sapiens GN=NPR3 - [ANPRC_HUMAN]	1.16667	0.833333	0	0										2		3
	P49407-2	ARRB1	0	Isoform 1B of Beta-arrestin-1 OS=Homo sapiens GN=ARRB1 - [ARRB1_HUMAN]	1.16667	0.833333	0	0														5
	H0YH87	ATXN2	0	Ataxin-2 (Fragment) OS=Homo sapiens GN=ATXN2 PE=1 SV=1 - [H0YH87_HUMAN]	1.16667	0.833333	0	0														3	2
	Q9BSC4-2	NOL10	0	Isoform 2 of Nucleolar protein 10 OS=Homo sapiens GN=NOL10 - [NOL10_HUMAN]	1.16667	0.833333	0	0													3		2
	Q9UBF8-2	PI4KB	0	Isoform 2 of Phosphatidylinositol 4-kinase beta OS=Homo sapiens GN=PI4KB - [PI4KB_HUMAN]	1.16667	0.833333	0	0														3	2
	Q9UNX4	WDR3	0	WD repeat-containing protein 3 OS=Homo sapiens GN=WDR3 PE=1 SV=1 - [WDR3_HUMAN]	1.16667	0.833333	0	0													3		2
	A0A0A0MSB3	PRKG1	0	cGMP-dependent protein kinase 1 OS=Homo sapiens GN=PRKG1 PE=1 SV=1 - [A0A0A0MSB3_HUMAN]	1.16667	0.833333	0	0													3		2
	Q6P1N0-2	CC2D1A	0	Isoform 2 of Coiled-coil and C2 domain-containing protein 1A OS=Homo sapiens GN=CC2D1A - [C2D1A_HUMAN]	1.16667	0.833333	0	0												2		3
	A0A087WX92	SLC16A6	0	Monocarboxylate transporter 7 OS=Homo sapiens GN=SLC16A6 PE=1 SV=1 - [A0A087WX92_HUMAN]	1.16667	0.833333	0	0														3	2
	Q9NUQ8-2	ABCF3	0	Isoform 2 of ATP-binding cassette sub-family F member 3 OS=Homo sapiens GN=ABCF3 - [ABCF3_HUMAN]	1.16667	0.833333	0	0													3	2
	J3KSL8	TRAPPC8	0	Trafficking protein particle complex subunit 8 OS=Homo sapiens GN=TRAPPC8 PE=1 SV=1 - [J3KSL8_HUMAN]	1.16667	0.833333	0	0															5
	Q9HCD5	NCOA5	0	Nuclear receptor coactivator 5 OS=Homo sapiens GN=NCOA5 PE=1 SV=2 - [NCOA5_HUMAN]	1.16667	0.833333	0	0											2				3
	Q16512	PKN1	0	Serine/threonine-protein kinase N1 OS=Homo sapiens GN=PKN1 PE=1 SV=2 - [PKN1_HUMAN]	1.16667	0.833333	0	0														2	3
	Q8TER0-5	SNED1	0	Isoform 4 of Sushi, nidogen and EGF-like domain-containing protein 1 OS=Homo sapiens GN=SNED1 - [SNED1_HUMAN]	1.16667	0.833333	0	0												5
	P42226	STAT6	0	Signal transducer and activator of transcription 6 OS=Homo sapiens GN=STAT6 PE=1 SV=1 - [STAT6_HUMAN]	1.16667	0.833333	0	0														3	2
	Q9NQT8	KIF13B	0	Kinesin-like protein KIF13B OS=Homo sapiens GN=KIF13B PE=1 SV=2 - [KI13B_HUMAN]	1.16667	0.833333	0	0														5
	G3V5V3	NEMF	0	Nuclear export mediator factor NEMF (Fragment) OS=Homo sapiens GN=NEMF PE=1 SV=8 - [G3V5V3_HUMAN]	1.16667	0.833333	0	0													3	2
	Q5M9N0	CCDC158	0	Coiled-coil domain-containing protein 158 OS=Homo sapiens GN=CCDC158 PE=2 SV=2 - [CD158_HUMAN]	1.16667	0.833333	0	0										3	2
	H0YM23	ANKRD17	0	Ankyrin repeat domain-containing protein 17 (Fragment) OS=Homo sapiens GN=ANKRD17 PE=1 SV=1 - [H0YM23_HUMAN]	1.16667	0.833333	0	0										2					3
	O43707	ACTN4	0	Alpha-actinin-4 OS=Homo sapiens GN=ACTN4 PE=1 SV=2 - [ACTN4_HUMAN]	1.16577	102.833	87.5	45	46	47	42	105	96	109	71	74	70	135	141	136	67	76	62
	P17858	PFKL	0	ATP-dependent 6-phosphofructokinase, liver type OS=Homo sapiens GN=PFKL PE=1 SV=6 - [PFKAL_HUMAN]	1.16484	12.6667	10.1667	11.6667	14	11	10	6	10	9	10	11	15	3	7	5	23	16	22
	P02774	GC	0	Vitamin D-binding protein OS=Homo sapiens GN=GC PE=1 SV=1 - [VTDB_HUMAN]	1.16477	29.1667	24.3333	21	24	18	21	15	33	31	12	32	23	23	38	40	9	35	30
	Q16401-2	PSMD5	0	Isoform 2 of 26S proteasome non-ATPase regulatory subunit 5 OS=Homo sapiens GN=PSMD5 - [PSMD5_HUMAN]	1.16456	10.3333	8.16667	5.66667	6	5	6	8	9	3	10	9	10	2	2	7	17	17	17
	Q5VYK3	ECM29	0	Proteasome-associated protein ECM29 homolog OS=Homo sapiens GN=ECM29 PE=1 SV=2 - [ECM29_HUMAN]	1.16444	38.6667	32.5	20	24	19	17	31	43	35	24	31	31	19	31	34	46	52	50
	A0A087WX29	TARDBP	0	TAR DNA-binding protein 43 (Fragment) OS=Homo sapiens GN=TARDBP PE=1 SV=1 - [A0A087WX29_HUMAN]	1.16327	4.5	3.16667	0.666667		2		4	4	4	3	4					7	12	8
	P62750	RPL23A	0	60S ribosomal protein L23a OS=Homo sapiens GN=RPL23A PE=1 SV=1 - [RL23A_HUMAN]	1.16279	3.33333	2.16667	0				8			5			9			7	2	2
	D3YTB1	RPL32	0	60S ribosomal protein L32 (Fragment) OS=Homo sapiens GN=RPL32 PE=1 SV=1 - [D3YTB1_HUMAN]	1.16279	3.33333	2.16667	1.33333		4		6		3		2	2	4			6	6	4
	A0A024QZP7	CDC2	0	Cell division cycle 2, G1 to S and G2 to M, isoform CRA_a OS=Homo sapiens GN=CDC2 PE=1 SV=1 - [A0A024QZP7_HUMAN]	1.16216	9.33333	7.33333	0				10	7	7	7	6	7				14	22	20
	P51148	RAB5C	0	Ras-related protein Rab-5C OS=Homo sapiens GN=RAB5C PE=1 SV=2 - [RAB5C_HUMAN]	1.16216	9.33333	7.33333	6	7	7	4	9	8	8	6	6	7	5	7	7	14	12	11
	P23193-2	TCEA1	0	Isoform 2 of Transcription elongation factor A protein 1 OS=Homo sapiens GN=TCEA1 - [TCEA1_HUMAN]	1.16216	2.16667	1.16667	0				3		2			2	5		4	2	2
	Q96D46	NMD3	0	60S ribosomal export protein NMD3 OS=Homo sapiens GN=NMD3 PE=1 SV=1 - [NMD3_HUMAN]	1.16216	2.16667	1.16667	0					3	2			2			2	4	4	3
	Q12797-10	ASPH	0	Isoform 10 of Aspartyl/asparaginyl beta-hydroxylase OS=Homo sapiens GN=ASPH - [ASPH_HUMAN]	1.16216	2.16667	1.16667	0				2	2	3				4	3	6
	Q13530-2	SERINC3	0	Isoform 2 of Serine incorporator 3 OS=Homo sapiens GN=SERINC3 - [SERC3_HUMAN]	1.16216	2.16667	1.16667	0.666667	2				3			2	2			2	3	4	4
	O00232	PSMD12	0	26S proteasome non-ATPase regulatory subunit 12 OS=Homo sapiens GN=PSMD12 PE=1 SV=3 - [PSD12_HUMAN]	1.16185	28.5	23.8333	14.3333	11	17	15	24	28	24	19	26	22	16	17	13	41	43	41
	Q14997	PSME4	0	Proteasome activator complex subunit 4 OS=Homo sapiens GN=PSME4 PE=1 SV=2 - [PSME4_HUMAN]	1.16092	11.8333	9.5	3	2	4	3	10	13	10	4	13	7	9	14	23	9	7	9
	Q12824	SMARCB1	0	SWI/SNF-related matrix-associated actin-dependent regulator of chromatin subfamily B member 1 OS=Homo sapiens GN=SMARCB1 PE=1 SV=2 - [SNF5_HUMAN]	1.16071	5.83333	4.33333	2	2		4	5	4	4	5	5	3	2	10	5	7	6	5
	P14550	AKR1A1	0	Alcohol dehydrogenase [NADP(+)] OS=Homo sapiens GN=AKR1A1 PE=1 SV=3 - [AK1A1_HUMAN]	1.16071	5.83333	4.33333	2		4	2	7	4	5	5	3	2	3	3	3	6	10	10
	Q08209-2	PPP3CA	0	Isoform 2 of Serine/threonine-protein phosphatase 2B catalytic subunit alpha isoform OS=Homo sapiens GN=PPP3CA - [PP2BA_HUMAN]	1.16071	5.83333	4.33333	1.33333			4	4	6	7	4	2	3	4	6	6	6	8	5
	O94776	MTA2	0	Metastasis-associated protein MTA2 OS=Homo sapiens GN=MTA2 PE=1 SV=1 - [MTA2_HUMAN]	1.16055	37.1667	31.3333	15.3333	14	17	15	28	37	30	31	27	35	30	32	27	46	45	43
	P62701	RPS4X	0	40S ribosomal protein S4, X isoform OS=Homo sapiens GN=RPS4X PE=1 SV=2 - [RS4X_HUMAN]	1.16031	20.3333	16.8333	11.3333	12	14	8	24	20	21	12	12	12	20	13	17	28	18	26
	Q9ULV4	CORO1C	0	Coronin-1C OS=Homo sapiens GN=CORO1C PE=1 SV=1 - [COR1C_HUMAN]	1.15942	21.6667	18	9.33333	10	10	8	21	16	22	16	16	17	23	26	23	19	19	20
	O43795-2	MYO1B	0	Isoform 2 of Unconventional myosin-Ib OS=Homo sapiens GN=MYO1B - [MYO1B_HUMAN]	1.15942	8.33333	6.5	0				21	5	2	5	4	2				17	18	15
	Q13619	CUL4A	0	Cullin-4A OS=Homo sapiens GN=CUL4A PE=1 SV=3 - [CUL4A_HUMAN]	1.15897	32.6667	27.5	9.66667	10	11	8	27	26	37	26	25	24	35	45	36	25	29	26
	Q15113	PCOLCE	0	Procollagen C-endopeptidase enhancer 1 OS=Homo sapiens GN=PCOLCE PE=1 SV=2 - [PCOC1_HUMAN]	1.15888	15.6667	12.8333	0.666667			2	10	18	19	9	13	8	22	18	25	12	11	6
	Q9ULC4	MCTS1	0	Malignant T-cell-amplified sequence 1 OS=Homo sapiens GN=MCTS1 PE=1 SV=1 - [MCTS1_HUMAN]	1.15789	2.33333	1.33333	0				3	3	2					2	3	5	4
	P61019	RAB2A	0	Ras-related protein Rab-2A OS=Homo sapiens GN=RAB2A PE=1 SV=1 - [RAB2A_HUMAN]	1.15789	6	4.5	0				8		7	5	2	5	4	5	4	10	4	9
	P61326	MAGOH	0	Protein mago nashi homolog OS=Homo sapiens GN=MAGOH PE=1 SV=1 - [MGN_HUMAN]	1.15789	2.33333	1.33333	0				2	2		2	2		3		3	2	4	2
	Q92900-2	UPF1	0	Isoform 2 of Regulator of nonsense transcripts 1 OS=Homo sapiens GN=UPF1 - [RENT1_HUMAN]	1.15789	13.3333	10.8333	3.66667	3	5	3	13	11	8	10	13	10	2	4	6	21	23	24
	Q9P0J7	KCMF1	0	E3 ubiquitin-protein ligase KCMF1 OS=Homo sapiens GN=KCMF1 PE=1 SV=2 - [KCMF1_HUMAN]	1.15789	6	4.5	3.33333	3	3	4	6	3	5	5	3	5	3	4		6	7	16
	Q9BQA1	WDR77	0	Methylosome protein 50 OS=Homo sapiens GN=WDR77 PE=1 SV=1 - [MEP50_HUMAN]	1.15702	18.3333	15.1667	9.33333	9	11	8	9	22	22	7	15	16	12	22	25	15	18	18
	O00410	IPO5	0	Importin-5 OS=Homo sapiens GN=IPO5 PE=1 SV=4 - [IPO5_HUMAN]	1.15686	54	46	25.3333	25	19	32	42	47	66	25	46	50	42	70	69	40	57	46
	P35244	RPA3	0	Replication protein A 14 kDa subunit OS=Homo sapiens GN=RPA3 PE=1 SV=1 - [RFA3_HUMAN]	1.15686	4.83333	3.5	1.66667	3	2		10	3	5	3			7	4	6	2	5	5
	P48426-2	PIP4K2A	0	Isoform 2 of Phosphatidylinositol 5-phosphate 4-kinase type-2 alpha OS=Homo sapiens GN=PIP4K2A - [PI42A_HUMAN]	1.15625	1.16667	0.333333	2.33333	3	2	2			2								4	3
	Q9UL42	PNMA2	0	Paraneoplastic antigen Ma2 OS=Homo sapiens GN=PNMA2 PE=1 SV=2 - [PNMA2_HUMAN]	1.15625	1.16667	0.333333	0							2						2	3	2
	Q5SRN1	CDC40	0	Pre-mRNA-processing factor 17 OS=Homo sapiens GN=CDC40 PE=1 SV=1 - [Q5SRN1_HUMAN]	1.15625	1.16667	0.333333	0								2				2	2	3
	Q8TED0	UTP15	0	U3 small nucleolar RNA-associated protein 15 homolog OS=Homo sapiens GN=UTP15 PE=1 SV=3 - [UTP15_HUMAN]	1.15625	1.16667	0.333333	0				2									3	2	2
	F5H8F7	ASH2L	0	Set1/Ash2 histone methyltransferase complex subunit ASH2 OS=Homo sapiens GN=ASH2L PE=1 SV=1 - [F5H8F7_HUMAN]	1.15625	1.16667	0.333333	0					2								4		3
	Q9NX58	LYAR	0	Cell growth-regulating nucleolar protein OS=Homo sapiens GN=LYAR PE=1 SV=2 - [LYAR_HUMAN]	1.15625	1.16667	0.333333	0				2						4		3
	P26583	HMGB2	0	High mobility group protein B2 OS=Homo sapiens GN=HMGB2 PE=1 SV=2 - [HMGB2_HUMAN]	1.15625	1.16667	0.333333	1.66667		3	2	2						3	2			2
	Q9H788-2	SH2D4A	0	Isoform 2 of SH2 domain-containing protein 4A OS=Homo sapiens GN=SH2D4A - [SH24A_HUMAN]	1.15625	1.16667	0.333333	0				2						3		2			2
	F8VSC5	SCYL2	0	SCY1-like protein 2 (Fragment) OS=Homo sapiens GN=SCYL2 PE=1 SV=1 - [F8VSC5_HUMAN]	1.15625	1.16667	0.333333	0				2								5		2
	Q15904	ATP6AP1	0	V-type proton ATPase subunit S1 OS=Homo sapiens GN=ATP6AP1 PE=1 SV=2 - [VAS1_HUMAN]	1.15625	1.16667	0.333333	0				2									2	3	2
	Q63ZY3-3	KANK2	0	Isoform 3 of KN motif and ankyrin repeat domain-containing protein 2 OS=Homo sapiens GN=KANK2 - [KANK2_HUMAN]	1.15625	1.16667	0.333333	0					2							2	2	3
	H0YBR0	TRAPPC9	0	Trafficking protein particle complex subunit 9 (Fragment) OS=Homo sapiens GN=TRAPPC9 PE=1 SV=1 - [H0YBR0_HUMAN]	1.15625	1.16667	0.333333	0						2					2	3		2
	P30622-2	CLIP1	0	Isoform 3 of CAP-Gly domain-containing linker protein 1 OS=Homo sapiens GN=CLIP1 - [CLIP1_HUMAN]	1.15625	1.16667	0.333333	0				2						5			2
	P35251	RFC1	0	Replication factor C subunit 1 OS=Homo sapiens GN=RFC1 PE=1 SV=4 - [RFC1_HUMAN]	1.15625	1.16667	0.333333	0				2						5			2
	E7EP17	DNAH9	0	Dynein heavy chain 9, axonemal OS=Homo sapiens GN=DNAH9 PE=1 SV=1 - [E7EP17_HUMAN]	1.15625	1.16667	0.333333	0					2						3	2			2
	B4DY09	ILF2	0	Interleukin enhancer-binding factor 2 OS=Homo sapiens GN=ILF2 PE=1 SV=1 - [B4DY09_HUMAN]	1.15625	25.8333	21.6667	14.3333	12	17	14	23	29	28	15	17	18	37	29	32	17	20	20
	P16949	STMN1	0	Stathmin OS=Homo sapiens GN=STMN1 PE=1 SV=3 - [STMN1_HUMAN]	1.15556	3.66667	2.5	2.33333	2	2	3	7	2		4	2		5	3	2	4	3	5
	P11171-7	EPB41	0	Isoform 7 of Protein 4.1 OS=Homo sapiens GN=EPB41 - [41_HUMAN]	1.15556	3.66667	2.5	0.666667			2	3	4	3		3	2	2	2	3	4	6	5
	Q7KZ85	SUPT6H	0	Transcription elongation factor SPT6 OS=Homo sapiens GN=SUPT6H PE=1 SV=2 - [SPT6H_HUMAN]	1.15476	11.1667	9	0				10	13	12	6	7	6	9	14	16	9	7	12
	Q13155	AIMP2	0	Aminoacyl tRNA synthase complex-interacting multifunctional protein 2 OS=Homo sapiens GN=AIMP2 PE=1 SV=2 - [AIMP2_HUMAN]	1.15385	12.5	10.1667	8.66667	10	6	10	9	12	12	10	10	8	5	9	5	22	13	21
	E9PFT6	HBD	0	Hemoglobin subunit delta OS=Homo sapiens GN=HBD PE=1 SV=1 - [E9PFT6_HUMAN]	1.15385	7.5	5.83333	5.33333	5	6	5	6	9	9	5		6		5	4	20	16
	P02538	KRT6A	0	Keratin, type II cytoskeletal 6A OS=Homo sapiens GN=KRT6A PE=1 SV=3 - [K2C6A_HUMAN]	1.15385	10	8	47	43	41	57		12	28	8				12		17	16	15
	Q9BXS4	TMEM59	0	Transmembrane protein 59 OS=Homo sapiens GN=TMEM59 PE=1 SV=1 - [TMM59_HUMAN]	1.15385	2.5	1.5	0							2	3	4	2	2		3	5	3
	P62877	RBX1	0	E3 ubiquitin-protein ligase RBX1 OS=Homo sapiens GN=RBX1 PE=1 SV=1 - [RBX1_HUMAN]	1.15385	2.5	1.5	0.666667		2			2	2		2	3	2	6	3		2	2
	Q9H6X2-5	ANTXR1	0	Isoform 5 of Anthrax toxin receptor 1 OS=Homo sapiens GN=ANTXR1 - [ANTR1_HUMAN]	1.15385	2.5	1.5	0				2	3	4				2	2	2	3	3	3
	Q8NDH3	NPEPL1	0	Probable aminopeptidase NPEPL1 OS=Homo sapiens GN=NPEPL1 PE=1 SV=3 - [PEPL1_HUMAN]	1.15294	11.3333	9.16667	4	4	5	3	10	7	9	8	9	12	12	16	19	8	7	6
	P60866	RPS20	0	40S ribosomal protein S20 OS=Homo sapiens GN=RPS20 PE=1 SV=1 - [RS20_HUMAN]	1.15254	6.33333	4.83333	4	5	4	3	6	4	7	3	5	4	6	8	7	5	4	8
	P55036	PSMD4	0	26S proteasome non-ATPase regulatory subunit 4 OS=Homo sapiens GN=PSMD4 PE=1 SV=1 - [PSMD4_HUMAN]	1.15254	6.33333	4.83333	4	5	4	3	8	6	3	7	2	3	4	3	6	7	9	9
	P16870-2	CPE	0	Isoform 2 of Carboxypeptidase E OS=Homo sapiens GN=CPE - [CBPE_HUMAN]	1.15254	6.33333	4.83333	2.66667	4		4	2	4	5	7	5	6	8	6	6	6	4	8
	P51570	GALK1	0	Galactokinase OS=Homo sapiens GN=GALK1 PE=1 SV=1 - [GALK1_HUMAN]	1.15217	3.83333	2.66667	9	8	8	11	3		2	3	4	4	2	2	2	8	4	5
	Q6XQN6	NAPRT	0	Nicotinate phosphoribosyltransferase OS=Homo sapiens GN=NAPRT PE=1 SV=2 - [PNCB_HUMAN]	1.15152	7.66667	6	0				6	7	8	3	5	7	6	8	10	5	9	8
	Q99848	EBNA1BP2	0	Probable rRNA-processing protein EBP2 OS=Homo sapiens GN=EBNA1BP2 PE=1 SV=2 - [EBP2_HUMAN]	1.15152	1.33333	0.5	0				3						5			3
	O14908	GIPC1	0	PDZ domain-containing protein GIPC1 OS=Homo sapiens GN=GIPC1 PE=1 SV=2 - [GIPC1_HUMAN]	1.15152	1.33333	0.5	0				3								2	2	2	2
	Q9Y3B4	SF3B6	0	Splicing factor 3B subunit 6 OS=Homo sapiens GN=SF3B6 PE=1 SV=1 - [SF3B6_HUMAN]	1.15094	5.16667	3.83333	0				6	2	3	5	3	4	10	6	5	4	2	4
	Q00796	SORD	0	Sorbitol dehydrogenase OS=Homo sapiens GN=SORD PE=1 SV=4 - [DHSO_HUMAN]	1.15	14.1667	11.6667	3		5	4	7	17	17	5	10	14	11	20	20	10	13	11
	O75191-2	XYLB	0	Isoform 2 of Xylulose kinase OS=Homo sapiens GN=XYLB - [XYLB_HUMAN]	1.15	2.66667	1.66667	1.66667	3		2		2		3	2	3				5	6	5
	A0A0C4DGN6	GIT1	0	ARF GTPase-activating protein GIT1 OS=Homo sapiens GN=GIT1 PE=1 SV=1 - [A0A0C4DGN6_HUMAN]	1.15	2.66667	1.66667	0				3	2	2		3			3	2	5	2	4
	A0A0G2JNZ2	SCRIB	0	Protein scribble homolog OS=Homo sapiens GN=SCRIB PE=1 SV=1 - [A0A0G2JNZ2_HUMAN]	1.15	2.66667	1.66667	0				10						6		2	3	2	3
	Q15008	PSMD6	0	26S proteasome non-ATPase regulatory subunit 6 OS=Homo sapiens GN=PSMD6 PE=1 SV=1 - [PSMD6_HUMAN]	1.14912	16.8333	14	5	4	6	5	11	12	18	14	15	14	7	13	13	20	27	21
	P06748-2	NPM1	0	Isoform 2 of Nucleophosmin OS=Homo sapiens GN=NPM1 - [NPM_HUMAN]	1.14904	34.8333	29.6667	17.3333	23	19	10	38	29	37	30	22	22	60	38	44	23	21	23
	A0A0J9YXM6	WDR81	0	WD repeat-containing protein 81 OS=Homo sapiens GN=WDR81 PE=1 SV=1 - [A0A0J9YXM6_HUMAN]	1.14894	4	2.83333	1.33333	2	2		2	3	2		6	4			4	4	7	9
	Q14498-3	RBM39	0	Isoform 3 of RNA-binding protein 39 OS=Homo sapiens GN=RBM39 - [RBM39_HUMAN]	1.14815	5.33333	4	2.33333	3	4		7	5	3	3	3	3	6	6	5	6	5	4
	Q9H0U4	RAB1B	0	Ras-related protein Rab-1B OS=Homo sapiens GN=RAB1B PE=1 SV=1 - [RAB1B_HUMAN]	1.14783	17	14.1667	11	12	10	11	17	17	14	12	13	12	13	16	13	21	21	18
	Q9HAV0	GNB4	0	Guanine nucleotide-binding protein subunit beta-4 OS=Homo sapiens GN=GNB4 PE=1 SV=3 - [GBB4_HUMAN]	1.14754	6.66667	5.16667	5.66667	8	9		6	10	9	6				7	8	5	11	9
	P78371	CCT2	0	T-complex protein 1 subunit beta OS=Homo sapiens GN=CCT2 PE=1 SV=4 - [TCPB_HUMAN]	1.14743	251.833	218.833	125	128	137	110	278	196	242	231	192	174	242	226	205	262	298	278
	P13693	TPT1	0	Translationally-controlled tumor protein OS=Homo sapiens GN=TPT1 PE=1 SV=1 - [TCTP_HUMAN]	1.14706	1.5	0.666667	0.666667	2			2					2	2			2	3	2
	P33316-2	DUT	0	Isoform 2 of Deoxyuridine 5'-triphosphate nucleotidohydrolase, mitochondrial OS=Homo sapiens GN=DUT - [DUT_HUMAN]	1.14706	1.5	0.666667	0.666667		2		4						7				2
	P21283	ATP6V1C1	0	V-type proton ATPase subunit C 1 OS=Homo sapiens GN=ATP6V1C1 PE=1 SV=4 - [VATC1_HUMAN]	1.14706	1.5	0.666667	0				2			2				3	3		3
	Q96C86	DCPS	0	m7GpppX diphosphatase OS=Homo sapiens GN=DCPS PE=1 SV=2 - [DCPS_HUMAN]	1.14706	1.5	0.666667	0					2	2					2	3		2	2
	Q9BZE9-4	ASPSCR1	0	Isoform 4 of Tether containing UBX domain for GLUT4 OS=Homo sapiens GN=ASPSCR1 - [ASPC1_HUMAN]	1.14706	1.5	0.666667	0					2	2				3	2	2	2
	Q5T9L3	WLS	0	Protein wntless homolog OS=Homo sapiens GN=WLS PE=1 SV=2 - [WLS_HUMAN]	1.14706	1.5	0.666667	0				2				2				2	2	3	2
	E9PMS6	LMO7	0	LIM domain only protein 7 OS=Homo sapiens GN=LMO7 PE=1 SV=1 - [E9PMS6_HUMAN]	1.14706	1.5	0.666667	0				4						3	2	2		2
	A0A087WTA8	COL1A2	0	Collagen alpha-2(I) chain OS=Homo sapiens GN=COL1A2 PE=1 SV=1 - [A0A087WTA8_HUMAN]	1.14706	1.5	0.666667	3	4	3	2	2			2			4				3	2
	Q08945	SSRP1	0	FACT complex subunit SSRP1 OS=Homo sapiens GN=SSRP1 PE=1 SV=1 - [SSRP1_HUMAN]	1.14679	15.8333	13.1667	7	7	7	7	13	18	18	8	12	10	13	10	14	16	23	19
	Q9BWD1	ACAT2	0	Acetyl-CoA acetyltransferase, cytosolic OS=Homo sapiens GN=ACAT2 PE=1 SV=2 - [THIC_HUMAN]	1.14667	9.33333	7.5	1.33333		2	2	12	8	15	4	2	4	6	8	8	10	12	12
	Q969P0-3	IGSF8	0	Isoform 3 of Immunoglobulin superfamily member 8 OS=Homo sapiens GN=IGSF8 - [IGSF8_HUMAN]	1.14667	9.33333	7.5	9	10	8	9	5	8	7	7	8	10	10	9	10	11	6	10
	O43813	LANCL1	0	LanC-like protein 1 OS=Homo sapiens GN=LANCL1 PE=1 SV=1 - [LANC1_HUMAN]	1.14655	17.1667	14.3333	6.66667	6	7	7	7	16	21	7	16	19	7	25	32	10	13	16
	O94826	TOMM70	0	Mitochondrial import receptor subunit TOM70 OS=Homo sapiens GN=TOMM70 PE=1 SV=1 - [TOM70_HUMAN]	1.14634	2.83333	1.83333	0				3	6				2		5	6	3		3
	Q9P2J5	LARS	0	Leucine--tRNA ligase, cytoplasmic OS=Homo sapiens GN=LARS PE=1 SV=2 - [SYLC_HUMAN]	1.14634	65.5	56.5	37.3333	37	41	34	58	56	74	47	51	53	50	60	54	75	75	79
	Q13838	DDX39B	0	Spliceosome RNA helicase DDX39B OS=Homo sapiens GN=DDX39B PE=1 SV=1 - [DX39B_HUMAN]	1.14634	10.6667	8.66667	8.33333	12	6	7	8	6	8	10	12	8	5	8	7	13	19	12
	Q9UBQ0	VPS29	0	Vacuolar protein sorting-associated protein 29 OS=Homo sapiens GN=VPS29 PE=1 SV=1 - [VPS29_HUMAN]	1.14583	4.16667	3	1.33333		2	2	3	4	3	2	3	3		5	6	3	7	4
	P62316	SNRPD2	0	Small nuclear ribonucleoprotein Sm D2 OS=Homo sapiens GN=SNRPD2 PE=1 SV=1 - [SMD2_HUMAN]	1.14563	14.6667	12.1667	5.33333	6	6	4	19	11	14	11	10	8	18	15	19	9	12	15
	O95232	LUC7L3	0	Luc7-like protein 3 OS=Homo sapiens GN=LUC7L3 PE=1 SV=2 - [LC7L3_HUMAN]	1.14545	5.5	4.16667	0				6	5	3	7	4		7	3	9	4	5	5
	Q9Y3C6	PPIL1	0	Peptidyl-prolyl cis-trans isomerase-like 1 OS=Homo sapiens GN=PPIL1 PE=1 SV=1 - [PPIL1_HUMAN]	1.14286	1.66667	0.833333	0								2	3		3	3		2	2
	Q9HBI1-3	PARVB	0	Isoform 3 of Beta-parvin OS=Homo sapiens GN=PARVB - [PARVB_HUMAN]	1.14286	1.66667	0.833333	5	5	5	5		3			2					2	4	4
	Q9NTJ4-3	MAN2C1	0	Isoform 3 of Alpha-mannosidase 2C1 OS=Homo sapiens GN=MAN2C1 - [MA2C1_HUMAN]	1.14286	1.66667	0.833333	0					3	2					5	5
	Q9UN81	L1RE1	0	LINE-1 retrotransposable element ORF1 protein OS=Homo sapiens GN=L1RE1 PE=1 SV=1 - [LORF1_HUMAN]	1.14286	1.66667	0.833333	0				2	3					2	4	2		2
	P16930-2	FAH	0	Isoform 2 of Fumarylacetoacetase OS=Homo sapiens GN=FAH - [FAAA_HUMAN]	1.14286	1.66667	0.833333	2	2	2	2		2				3				3	3	4
	G5E948	MAP4K4	0	Mitogen-activated protein kinase kinase kinase kinase 4 OS=Homo sapiens GN=MAP4K4 PE=1 SV=2 - [G5E948_HUMAN]	1.14286	1.66667	0.833333	1.33333			4				3	2						6	4
	Q9NUP9	LIN7C	0	Protein lin-7 homolog C OS=Homo sapiens GN=LIN7C PE=1 SV=1 - [LIN7C_HUMAN]	1.14286	4.33333	3.16667	0				4	3	5	5	2		7	4	4	7		4
	P62906	RPL10A	0	60S ribosomal protein L10a OS=Homo sapiens GN=RPL10A PE=1 SV=2 - [RL10A_HUMAN]	1.14286	8.33333	6.66667	3.33333	5	3	2	8	4	6	7	8	7	7	7	6	9	10	11
	Q9NPH2	ISYNA1	0	Inositol-3-phosphate synthase 1 OS=Homo sapiens GN=ISYNA1 PE=1 SV=1 - [INO1_HUMAN]	1.14286	3	2	3.33333	2	5	3		3	4	2	3				4	2	6	6
	P56545-2	CTBP2	0	Isoform 2 of C-terminal-binding protein 2 OS=Homo sapiens GN=CTBP2 - [CTBP2_HUMAN]	1.14286	4.33333	3.16667	2	2	2	2	5	4	4		3	3		3	4	6	6	7
	P21281	ATP6V1B2	0	V-type proton ATPase subunit B, brain isoform OS=Homo sapiens GN=ATP6V1B2 PE=1 SV=3 - [VATB2_HUMAN]	1.14184	21.8333	18.5	10	9	11	10	24	18	18	17	18	16	31	21	20	19	19	21
	Q15286	RAB35	0	Ras-related protein Rab-35 OS=Homo sapiens GN=RAB35 PE=1 SV=1 - [RAB35_HUMAN]	1.14062	7.16667	5.66667	4.33333	5	4	4	5	6	5	6	6	6	5	6	7	8	10	7
	E9PKG1	PRMT1	0	Protein arginine N-methyltransferase 1 OS=Homo sapiens GN=PRMT1 PE=1 SV=1 - [E9PKG1_HUMAN]	1.14054	30.1667	25.8333	15.6667	14	14	19	18	28	23	25	33	28	27	29	34	26	36	29
	P62826	RAN	0	GTP-binding nuclear protein Ran OS=Homo sapiens GN=RAN PE=1 SV=3 - [RAN_HUMAN]	1.14035	27.5	23.5	14	13	16	13	25	26	28	17	22	23	21	25	18	34	33	34
	A0A0A0MTC7	LAMA4	0	Laminin subunit alpha-4 OS=Homo sapiens GN=LAMA4 PE=1 SV=1 - [A0A0A0MTC7_HUMAN]	1.14	232.5	203.333	138.667	146	138	132	166	154	192	227	237	244	300	306	280	159	168	182
	P05546	SERPIND1	0	Heparin cofactor 2 OS=Homo sapiens GN=SERPIND1 PE=1 SV=3 - [HEP2_HUMAN]	1.13953	3.16667	2.16667	0						4	4	3	2	3	3		7	3	3
	P08572	COL4A2	0	Collagen alpha-2(IV) chain OS=Homo sapiens GN=COL4A2 PE=1 SV=4 - [CO4A2_HUMAN]	1.13919	46.8333	40.5	46.3333	46	53	40	52	37	47	38	33	36	55	59	60	36	36	35
	Q96H79	ZC3HAV1L	0	Zinc finger CCCH-type antiviral protein 1-like OS=Homo sapiens GN=ZC3HAV1L PE=1 SV=2 - [ZCCHL_HUMAN]	1.13889	1.83333	1	0				2	4						2		3	2	4
	B8ZZF0	PPM1B	0	Protein phosphatase 1B (Fragment) OS=Homo sapiens GN=PPM1B PE=1 SV=2 - [B8ZZF0_HUMAN]	1.13889	1.83333	1	0				2	2		2							6	5
	P30048-2	PRDX3	0	Isoform 2 of Thioredoxin-dependent peroxide reductase, mitochondrial OS=Homo sapiens GN=PRDX3 - [PRDX3_HUMAN]	1.13889	1.83333	1	0							2	2	2	2	3	4	2
	Q13371-2	PDCL	0	Isoform 2 of Phosducin-like protein OS=Homo sapiens GN=PDCL - [PHLP_HUMAN]	1.13889	1.83333	1	0				2	2				2	2	3	2	2		2
	A0A1B0GWF2	STXBP1	0	Syntaxin-binding protein 1 OS=Homo sapiens GN=STXBP1 PE=1 SV=1 - [A0A1B0GWF2_HUMAN]	1.13889	1.83333	1	0				3	3					2	2	3	2	2
	Q9UNZ2	NSFL1C	0	NSFL1 cofactor p47 OS=Homo sapiens GN=NSFL1C PE=1 SV=2 - [NSF1C_HUMAN]	1.13665	25.5	21.8333	10.6667	9	15	8	22	28	30	21	16	14	50	34	25	16	13	15
	Q99584	S100A13	0	Protein S100-A13 OS=Homo sapiens GN=S100A13 PE=1 SV=1 - [S10AD_HUMAN]	1.13636	3.33333	2.33333	0				4			4	3	3	9	3	5	3
	P61923	COPZ1	0	Coatomer subunit zeta-1 OS=Homo sapiens GN=COPZ1 PE=1 SV=1 - [COPZ1_HUMAN]	1.13636	3.33333	2.33333	0				3	3	3	3		2	2	3	2	4	4	5
	R4GMR5	PSMD8	0	26S proteasome non-ATPase regulatory subunit 8 OS=Homo sapiens GN=PSMD8 PE=1 SV=1 - [R4GMR5_HUMAN]	1.13592	14.5	12.1667	3	6	3		12	14	15	11	9	12	9	13	11	16	19	19
	P56537	EIF6	0	Eukaryotic translation initiation factor 6 OS=Homo sapiens GN=EIF6 PE=1 SV=1 - [IF6_HUMAN]	1.1358	10.3333	8.5	2		6		11	7	4	8	6	15	6	9	7	12	12	16
	P35580	MYH10	0	Myosin-10 OS=Homo sapiens GN=MYH10 PE=1 SV=3 - [MYH10_HUMAN]	1.13551	35.5	30.6667	15.6667	23		24	51	26	29	31	28	19	40	39	38	29	36	31
	O00231	PSMD11	0	26S proteasome non-ATPase regulatory subunit 11 OS=Homo sapiens GN=PSMD11 PE=1 SV=3 - [PSD11_HUMAN]	1.13514	30	25.8333	18	21	19	14	30	25	33	27	22	18	21	19	23	35	45	37
	Q03135	CAV1	0	Caveolin-1 OS=Homo sapiens GN=CAV1 PE=1 SV=4 - [CAV1_HUMAN]	1.13514	2	1.16667	0						2		3	2			2	2	4	4
	Q10472	GALNT1	0	Polypeptide N-acetylgalactosaminyltransferase 1 OS=Homo sapiens GN=GALNT1 PE=1 SV=1 - [GALT1_HUMAN]	1.13514	2	1.16667	0				3	2	2							6	3	3
	K7ES92	ARHGAP45	0	Protein ARHGAP45 OS=Homo sapiens GN=ARHGAP45 PE=1 SV=1 - [K7ES92_HUMAN]	1.13514	2	1.16667	4.33333	4	4	5	2		2		3					3	4	5
	Q5VT25-3	CDC42BPA	0	Isoform 3 of Serine/threonine-protein kinase MRCK alpha OS=Homo sapiens GN=CDC42BPA - [MRCKA_HUMAN]	1.13514	2	1.16667	0				4					3	3	5	4
	A8MQB8	FMR1	0	Synaptic functional regulator FMR1 OS=Homo sapiens GN=FMR1 PE=1 SV=1 - [A8MQB8_HUMAN]	1.13462	4.83333	3.66667	0				6	8	6		2		6	7	3	3	5	5
	F5H365	SEC23A	0	Protein transport protein Sec23A OS=Homo sapiens GN=SEC23A PE=1 SV=1 - [F5H365_HUMAN]	1.13366	33.1667	28.6667	10.3333	14	9	8	29	30	35	20	30	28	32	33	46	27	30	31
	A0A0B4J2A4	ACAA2	0	3-ketoacyl-CoA thiolase, mitochondrial OS=Homo sapiens GN=ACAA2 PE=1 SV=1 - [A0A0B4J2A4_HUMAN]	1.13333	6.33333	5	0				6	9	6	4	3	2	12	13	13
	E9PQD6	SAA1	0	Serum amyloid A protein OS=Homo sapiens GN=SAA1 PE=1 SV=1 - [E9PQD6_HUMAN]	1.13333	0.666667	0	0															4
	P15374	UCHL3	0	Ubiquitin carboxyl-terminal hydrolase isozyme L3 OS=Homo sapiens GN=UCHL3 PE=1 SV=1 - [UCHL3_HUMAN]	1.13333	0.666667	0	0													2		2
	Q9H0A8	COMMD4	0	COMM domain-containing protein 4 OS=Homo sapiens GN=COMMD4 PE=1 SV=1 - [COMD4_HUMAN]	1.13333	0.666667	0	0												2		2
	Q9NRV9	HEBP1	0	Heme-binding protein 1 OS=Homo sapiens GN=HEBP1 PE=1 SV=1 - [HEBP1_HUMAN]	1.13333	0.666667	0	0														2	2
	O60678	PRMT3	0	Protein arginine N-methyltransferase 3 OS=Homo sapiens GN=PRMT3 PE=1 SV=3 - [ANM3_HUMAN]	1.13333	6.33333	5	0				6	6	9		4	5	5	6	7	7	7	6
	Q9NY26-2	SLC39A1	0	Isoform 2 of Zinc transporter ZIP1 OS=Homo sapiens GN=SLC39A1 - [S39A1_HUMAN]	1.13333	0.666667	0	0														2	2
	H0YII4	DDI2	0	Protein DDI1 homolog 2 (Fragment) OS=Homo sapiens GN=DDI2 PE=1 SV=1 - [H0YII4_HUMAN]	1.13333	0.666667	0	0													2		2
	O94760-2	DDAH1	0	Isoform 2 of N(G),N(G)-dimethylarginine dimethylaminohydrolase 1 OS=Homo sapiens GN=DDAH1 - [DDAH1_HUMAN]	1.13333	0.666667	0	0													2	2
	P23560	BDNF	0	Brain-derived neurotrophic factor OS=Homo sapiens GN=BDNF PE=1 SV=1 - [BDNF_HUMAN]	1.13333	0.666667	0	0													2		2
	P63165	SUMO1	0	cRAP SUMO1_HUMAN Small ubiquitin-related modifier 1 OS=Homo sapiens GN=SUMO1 PE=1 SV=1	1.13333	0.666667	0	0										2			2
	O95571	ETHE1	0	Persulfide dioxygenase ETHE1, mitochondrial OS=Homo sapiens GN=ETHE1 PE=1 SV=2 - [ETHE1_HUMAN]	1.13333	0.666667	0	0															4
	P07305-2	H1F0	0	Isoform 2 of Histone H1.0 OS=Homo sapiens GN=H1F0 - [H10_HUMAN]	1.13333	0.666667	0	0													4
	H0Y4Y4	EFHD2	0	EF-hand domain-containing protein D2 (Fragment) OS=Homo sapiens GN=EFHD2 PE=1 SV=1 - [H0Y4Y4_HUMAN]	1.13333	0.666667	0	0												2		2
	Q05BX2	MEF2D	0	MEF2D protein OS=Homo sapiens GN=MEF2D PE=1 SV=1 - [Q05BX2_HUMAN]	1.13333	0.666667	0	0										2	2
	E5RJW4	RBM22	0	Pre-mRNA-splicing factor RBM22 (Fragment) OS=Homo sapiens GN=RBM22 PE=1 SV=1 - [E5RJW4_HUMAN]	1.13333	0.666667	0	0														2	2
	E7EWE8	FBLIM1	0	Filamin-binding LIM protein 1 (Fragment) OS=Homo sapiens GN=FBLIM1 PE=1 SV=1 - [E7EWE8_HUMAN]	1.13333	0.666667	0	0													2		2
	O14920-3	IKBKB	0	Isoform 3 of Inhibitor of nuclear factor kappa-B kinase subunit beta OS=Homo sapiens GN=IKBKB - [IKKB_HUMAN]	1.13333	0.666667	0	0													2		2
	A6NIH7	UNC119B	0	Protein unc-119 homolog B OS=Homo sapiens GN=UNC119B PE=1 SV=1 - [U119B_HUMAN]	1.13333	0.666667	0	0														2	2
	B4DTF2	ANXA8L1	0	Annexin OS=Homo sapiens GN=ANXA8L1 PE=1 SV=1 - [B4DTF2_HUMAN]	1.13333	0.666667	0	0														4
	O75909-1	CCNK	0	Isoform 3 of Cyclin-K OS=Homo sapiens GN=CCNK - [CCNK_HUMAN]	1.13333	0.666667	0	0													2		2
	Q8N441	FGFRL1	0	Fibroblast growth factor receptor-like 1 OS=Homo sapiens GN=FGFRL1 PE=1 SV=1 - [FGRL1_HUMAN]	1.13333	0.666667	0	0											2	2
	O75936	BBOX1	0	Gamma-butyrobetaine dioxygenase OS=Homo sapiens GN=BBOX1 PE=1 SV=1 - [BODG_HUMAN]	1.13333	0.666667	0	0														4
	Q9H0U9	TSPYL1	0	Testis-specific Y-encoded-like protein 1 OS=Homo sapiens GN=TSPYL1 PE=1 SV=3 - [TSYL1_HUMAN]	1.13333	0.666667	0	0														4
	Q96RE7	NACC1	0	Nucleus accumbens-associated protein 1 OS=Homo sapiens GN=NACC1 PE=1 SV=1 - [NACC1_HUMAN]	1.13333	0.666667	0	0													2	2
	Q13287	NMI	0	N-myc-interactor OS=Homo sapiens GN=NMI PE=1 SV=2 - [NMI_HUMAN]	1.13333	0.666667	0	0												2		2
	G3V5I6	ZC3H14	0	Zinc finger CCCH domain-containing protein 14 OS=Homo sapiens GN=ZC3H14 PE=1 SV=1 - [G3V5I6_HUMAN]	1.13333	0.666667	0	0													2	2
	Q969G5	PRKCDBP	0	Protein kinase C delta-binding protein OS=Homo sapiens GN=PRKCDBP PE=1 SV=3 - [PRDBP_HUMAN]	1.13333	0.666667	0	0													2	2
	P49336-2	CDK8	0	Isoform 2 of Cyclin-dependent kinase 8 OS=Homo sapiens GN=CDK8 - [CDK8_HUMAN]	1.13333	0.666667	0	0													2	2
	P24593	IGFBP5	0	Insulin-like growth factor-binding protein 5 OS=Homo sapiens GN=IGFBP5 PE=1 SV=1 - [IBP5_HUMAN]	1.13333	0.666667	0	0										4
	Q8IYB7-3	DIS3L2	0	Isoform 3 of DIS3-like exonuclease 2 OS=Homo sapiens GN=DIS3L2 - [DI3L2_HUMAN]	1.13333	0.666667	0	0														4
	P50452	SERPINB8	0	Serpin B8 OS=Homo sapiens GN=SERPINB8 PE=1 SV=2 - [SPB8_HUMAN]	1.13333	0.666667	0	0															4
	O15213	WDR46	0	WD repeat-containing protein 46 OS=Homo sapiens GN=WDR46 PE=1 SV=3 - [WDR46_HUMAN]	1.13333	0.666667	0	0											2		2
	Q6PCE3	PGM2L1	0	Glucose 1,6-bisphosphate synthase OS=Homo sapiens GN=PGM2L1 PE=1 SV=3 - [PGM2L_HUMAN]	1.13333	0.666667	0	0															4
	P32121-5	ARRB2	0	Isoform 5 of Beta-arrestin-2 OS=Homo sapiens GN=ARRB2 - [ARRB2_HUMAN]	1.13333	0.666667	0	0														4
	Q9Y662	HS3ST3B1	0	Heparan sulfate glucosamine 3-O-sulfotransferase 3B1 OS=Homo sapiens GN=HS3ST3B1 PE=1 SV=1 - [HS3SB_HUMAN]	1.13333	0.666667	0	0													4
	Q9H8M7	FAM188A	0	Ubiquitin carboxyl-terminal hydrolase FAM188A OS=Homo sapiens GN=FAM188A PE=1 SV=1 - [F188A_HUMAN]	1.13333	0.666667	0	0														2	2
	B7WPG3	HNRNPLL	0	Heterogeneous nuclear ribonucleoprotein L-like OS=Homo sapiens GN=HNRNPLL PE=1 SV=1 - [B7WPG3_HUMAN]	1.13333	0.666667	0	0														4
	Q96M27	PRRC1	0	Protein PRRC1 OS=Homo sapiens GN=PRRC1 PE=1 SV=1 - [PRRC1_HUMAN]	1.13333	0.666667	0	0										2				2
	B4DIP2	ERBIN	0	Erbin OS=Homo sapiens GN=ERBIN PE=1 SV=1 - [B4DIP2_HUMAN]	1.13333	0.666667	0	0													4
	A0A087X0I2	CFI	0	Complement factor I OS=Homo sapiens GN=CFI PE=1 SV=1 - [A0A087X0I2_HUMAN]	1.13333	0.666667	0	0.666667			2							2			2
	O00442	RTCA	0	RNA 3'-terminal phosphate cyclase OS=Homo sapiens GN=RTCA PE=1 SV=1 - [RTCA_HUMAN]	1.13333	0.666667	0	0														2	2
	P53582	METAP1	0	Methionine aminopeptidase 1 OS=Homo sapiens GN=METAP1 PE=1 SV=2 - [MAP11_HUMAN]	1.13333	0.666667	0	0														2	2
	A0A087X0U3	SLC1A3	0	Amino acid transporter OS=Homo sapiens GN=SLC1A3 PE=1 SV=1 - [A0A087X0U3_HUMAN]	1.13333	0.666667	0	0														2	2
	H3BNC0	PRMT7	0	Protein arginine N-methyltransferase 7 OS=Homo sapiens GN=PRMT7 PE=1 SV=1 - [H3BNC0_HUMAN]	1.13333	0.666667	0	0														2	2
	P08240-2	SRPRA	0	Isoform 2 of Signal recognition particle receptor subunit alpha OS=Homo sapiens GN=SRPRA - [SRPRA_HUMAN]	1.13333	0.666667	0	0															4
	Q16739	UGCG	0	Ceramide glucosyltransferase OS=Homo sapiens GN=UGCG PE=1 SV=1 - [CEGT_HUMAN]	1.13333	0.666667	0	0														2	2
	F5H7P7	PPWD1	0	Peptidylprolyl isomerase domain and WD repeat-containing protein 1 OS=Homo sapiens GN=PPWD1 PE=1 SV=1 - [F5H7P7_HUMAN]	1.13333	0.666667	0	0														2	2
	Q9H1D9	POLR3F	0	DNA-directed RNA polymerase III subunit RPC6 OS=Homo sapiens GN=POLR3F PE=1 SV=1 - [RPC6_HUMAN]	1.13333	0.666667	0	0												2	2
	P86790	CCZ1B	0	Vacuolar fusion protein CCZ1 homolog B OS=Homo sapiens GN=CCZ1B PE=1 SV=1 - [CCZ1B_HUMAN]	1.13333	0.666667	0	0														2	2
	P07902	GALT	0	Galactose-1-phosphate uridylyltransferase OS=Homo sapiens GN=GALT PE=1 SV=3 - [GALT_HUMAN]	1.13333	0.666667	0	0										2			2
	Q9BVI4	NOC4L	0	Nucleolar complex protein 4 homolog OS=Homo sapiens GN=NOC4L PE=1 SV=1 - [NOC4L_HUMAN]	1.13333	0.666667	0	0													2	2
	E9PIY6	ARFGAP2	0	ADP-ribosylation factor GTPase-activating protein 2 (Fragment) OS=Homo sapiens GN=ARFGAP2 PE=1 SV=1 - [E9PIY6_HUMAN]	1.13333	0.666667	0	0														2	2
	H7C0E5	ZPR1	0	Zinc finger protein ZPR1 (Fragment) OS=Homo sapiens GN=ZPR1 PE=1 SV=1 - [H7C0E5_HUMAN]	1.13333	0.666667	0	0														2	2
	F5GXE4	ATE1	0	Arginyl-tRNA--protein transferase 1 OS=Homo sapiens GN=ATE1 PE=1 SV=1 - [F5GXE4_HUMAN]	1.13333	0.666667	0	0														4
	P37173	TGFBR2	0	TGF-beta receptor type-2 OS=Homo sapiens GN=TGFBR2 PE=1 SV=2 - [TGFR2_HUMAN]	1.13333	0.666667	0	0														2	2
	K7EIS8	OLFM2	0	Noelin-2 OS=Homo sapiens GN=OLFM2 PE=1 SV=1 - [K7EIS8_HUMAN]	1.13333	0.666667	0	0											2	2
	A0A0A0MSJ2	ARAP1	0	Arf-GAP with Rho-GAP domain, ANK repeat and PH domain-containing protein 1 OS=Homo sapiens GN=ARAP1 PE=1 SV=1 - [A0A0A0MSJ2_HUMAN]	1.13333	0.666667	0	0													4
	Q13573	SNW1	0	SNW domain-containing protein 1 OS=Homo sapiens GN=SNW1 PE=1 SV=1 - [SNW1_HUMAN]	1.13333	0.666667	0	0										2			2
	Q86W56-3	PARG	0	Isoform 3 of Poly(ADP-ribose) glycohydrolase OS=Homo sapiens GN=PARG - [PARG_HUMAN]	1.13333	0.666667	0	0														4
	P54764-2	EPHA4	0	Isoform 2 of Ephrin type-A receptor 4 OS=Homo sapiens GN=EPHA4 - [EPHA4_HUMAN]	1.13333	0.666667	0	0														4
	J3KMZ7	INTS2	0	Integrator complex subunit 2 OS=Homo sapiens GN=INTS2 PE=1 SV=1 - [J3KMZ7_HUMAN]	1.13333	0.666667	0	0														2	2
	Q6P2P2-2	PRMT9	0	Isoform 2 of Putative protein arginine N-methyltransferase 9 OS=Homo sapiens GN=PRMT9 - [ANM9_HUMAN]	1.13333	0.666667	0	0														2	2
	I3L2K5	ZC3H7A	0	Zinc finger CCCH domain-containing protein 7A (Fragment) OS=Homo sapiens GN=ZC3H7A PE=1 SV=1 - [I3L2K5_HUMAN]	1.13333	0.666667	0	0														2	2
	Q8NBF2	NHLRC2	0	NHL repeat-containing protein 2 OS=Homo sapiens GN=NHLRC2 PE=1 SV=1 - [NHLC2_HUMAN]	1.13333	0.666667	0	0											2		2
	H7C1M2	SON	0	Protein SON (Fragment) OS=Homo sapiens GN=SON PE=1 SV=1 - [H7C1M2_HUMAN]	1.13333	0.666667	0	0										2				2
	Q8IZW8	TNS4	0	Tensin-4 OS=Homo sapiens GN=TNS4 PE=1 SV=3 - [TENS4_HUMAN]	1.13333	0.666667	0	0													2	2
	Q86UK7-2	ZNF598	0	Isoform 2 of Zinc finger protein 598 OS=Homo sapiens GN=ZNF598 - [ZN598_HUMAN]	1.13333	0.666667	0	0													2		2
	O95905	ECD	0	Protein ecdysoneless homolog OS=Homo sapiens GN=ECD PE=1 SV=1 - [ECD_HUMAN]	1.13333	0.666667	0	0														2	2
	F5GZ90	DTL	0	Denticleless protein homolog OS=Homo sapiens GN=DTL PE=1 SV=1 - [F5GZ90_HUMAN]	1.13333	0.666667	0	0														2	2
	P52735-3	VAV2	0	Isoform 3 of Guanine nucleotide exchange factor VAV2 OS=Homo sapiens GN=VAV2 - [VAV2_HUMAN]	1.13333	0.666667	0	0.666667		2											2	2
	Q14118	DAG1	0	Dystroglycan OS=Homo sapiens GN=DAG1 PE=1 SV=2 - [DAG1_HUMAN]	1.13333	0.666667	0	0														2	2
	Q9UGR2-2	ZC3H7B	0	Isoform 2 of Zinc finger CCCH domain-containing protein 7B OS=Homo sapiens GN=ZC3H7B - [Z3H7B_HUMAN]	1.13333	0.666667	0	0														4
	Q86V21	AACS	0	Acetoacetyl-CoA synthetase OS=Homo sapiens GN=AACS PE=1 SV=1 - [AACS_HUMAN]	1.13333	0.666667	0	0													2		2
	Q8TDZ2	MICAL1	0	[F-actin]-methionine sulfoxide oxidase MICAL1 OS=Homo sapiens GN=MICAL1 PE=1 SV=2 - [MICA1_HUMAN]	1.13333	0.666667	0	0													2	2
	Q7Z4Q2	HEATR3	0	HEAT repeat-containing protein 3 OS=Homo sapiens GN=HEATR3 PE=1 SV=2 - [HEAT3_HUMAN]	1.13333	0.666667	0	0													2	2
	A3KN83-4	SBNO1	0	Isoform 4 of Protein strawberry notch homolog 1 OS=Homo sapiens GN=SBNO1 - [SBNO1_HUMAN]	1.13333	0.666667	0	0											2	2
	Q14896-2	MYBPC3	0	Isoform 2 of Myosin-binding protein C, cardiac-type OS=Homo sapiens GN=MYBPC3 - [MYPC3_HUMAN]	1.13333	0.666667	0	0														2	2
	P19367-4	HK1	0	Isoform 4 of Hexokinase-1 OS=Homo sapiens GN=HK1 - [HXK1_HUMAN]	1.13333	0.666667	0	0															4
	O00401	WASL	0	Neural Wiskott-Aldrich syndrome protein OS=Homo sapiens GN=WASL PE=1 SV=2 - [WASL_HUMAN]	1.13333	0.666667	0	0										2			2
	O60333-2	KIF1B	0	Isoform 2 of Kinesin-like protein KIF1B OS=Homo sapiens GN=KIF1B - [KIF1B_HUMAN]	1.13333	0.666667	0	0														4
	H0YGW5	LRP6	0	Low-density lipoprotein receptor-related protein 6 (Fragment) OS=Homo sapiens GN=LRP6 PE=1 SV=1 - [H0YGW5_HUMAN]	1.13333	0.666667	0	0												4
	Q5VT52-2	RPRD2	0	Isoform 2 of Regulation of nuclear pre-mRNA domain-containing protein 2 OS=Homo sapiens GN=RPRD2 - [RPRD2_HUMAN]	1.13333	0.666667	0	0													4
	Q9ULI3	HEG1	0	Protein HEG homolog 1 OS=Homo sapiens GN=HEG1 PE=1 SV=3 - [HEG1_HUMAN]	1.13333	0.666667	0	0														2	2
	Q99832	CCT7	0	T-complex protein 1 subunit eta OS=Homo sapiens GN=CCT7 PE=1 SV=2 - [TCPH_HUMAN]	1.13244	163.167	143.5	126.333	123	132	124	133	197	156	124	123	128	120	144	179	174	188	174
	P62081	RPS7	0	40S ribosomal protein S7 OS=Homo sapiens GN=RPS7 PE=1 SV=1 - [RS7_HUMAN]	1.13235	7.83333	6.33333	3	2	4	3	10	5	5	10	3	5	11	9	5	7	6	9
	Q13618-2	CUL3	0	Isoform 2 of Cullin-3 OS=Homo sapiens GN=CUL3 - [CUL3_HUMAN]	1.13235	20.6667	17.6667	5.66667	6	5	6	16	24	27	11	15	13	25	35	30	8	17	9
	P53992	SEC24C	0	Protein transport protein Sec24C OS=Homo sapiens GN=SEC24C PE=1 SV=3 - [SC24C_HUMAN]	1.13194	22.1667	19	9.33333	10	10	8	13	26	24	10	22	19	24	27	28	15	18	21
	Q04695	KRT17	0	Keratin, type I cytoskeletal 17 OS=Homo sapiens GN=KRT17 PE=1 SV=2 - [K1C17_HUMAN]	1.13174	26.5	22.8333	27	25	27	29	35	27	23	18	17	17	18	13	12	41	37	38
	Q9Y2A7	NCKAP1	0	Nck-associated protein 1 OS=Homo sapiens GN=NCKAP1 PE=1 SV=1 - [NCKP1_HUMAN]	1.13158	45.1667	39.3333	34.3333	35	33	35	42	44	45	35	35	35	38	54	59	42	40	38
	P49458	SRP9	0	Signal recognition particle 9 kDa protein OS=Homo sapiens GN=SRP9 PE=1 SV=2 - [SRP09_HUMAN]	1.13158	2.16667	1.33333	0				2		4			2	5	4	4
	U3KQC1	WDR18	0	WD repeat-containing protein 18 (Fragment) OS=Homo sapiens GN=WDR18 PE=1 SV=1 - [U3KQC1_HUMAN]	1.13158	2.16667	1.33333	0				2		2		2	2		2	2	2	4	3
	Q96RT7-2	TUBGCP6	0	Isoform 2 of Gamma-tubulin complex component 6 OS=Homo sapiens GN=TUBGCP6 - [GCP6_HUMAN]	1.13158	2.16667	1.33333	0					3		2		3				4	6	3
	Q8IYB3-2	SRRM1	0	Isoform 2 of Serine/arginine repetitive matrix protein 1 OS=Homo sapiens GN=SRRM1 - [SRRM1_HUMAN]	1.13158	2.16667	1.33333	0				4	2	2				4	2	3		2	2
	Q9H2H9	SLC38A1	0	Sodium-coupled neutral amino acid transporter 1 OS=Homo sapiens GN=SLC38A1 PE=1 SV=1 - [S38A1_HUMAN]	1.13158	2.16667	1.33333	1			3		3	3		2			2	3	2	3	3
	Q9H2U2	PPA2	0	Inorganic pyrophosphatase 2, mitochondrial OS=Homo sapiens GN=PPA2 PE=1 SV=2 - [IPYR2_HUMAN]	1.13043	3.66667	2.66667	0				3	6	2	3		2		4	10	2	2	4
	P05062	ALDOB	0	Fructose-bisphosphate aldolase B OS=Homo sapiens GN=ALDOB PE=1 SV=2 - [ALDOB_HUMAN]	1.13043	8	6.5	2.66667	2	3	3	4	5	7	7	8	8	8	13	7	7	5	8
	O95347	SMC2	0	Structural maintenance of chromosomes protein 2 OS=Homo sapiens GN=SMC2 PE=1 SV=2 - [SMC2_HUMAN]	1.12977	19.6667	16.8333	5.66667	5	7	5	17	21	19	14	15	15	4	2	3	31	38	40
	Q8WX93-8	PALLD	0	Isoform 8 of Palladin OS=Homo sapiens GN=PALLD - [PALLD_HUMAN]	1.12963	5.16667	4	0.666667		2		15	3	4	2			6			8	9	8
	P61073	CXCR4	0	C-X-C chemokine receptor type 4 OS=Homo sapiens GN=CXCR4 PE=1 SV=1 - [CXCR4_HUMAN]	1.12857	8.16667	6.66667	4.33333	5	5	3	13	4	7	6	5	5	10	8	12	3	10	6
	O43760	SYNGR2	0	Synaptogyrin-2 OS=Homo sapiens GN=SYNGR2 PE=1 SV=1 - [SNG2_HUMAN]	1.12821	2.33333	1.5	2	2	2	2	2		4			3		3	4		4	3
	P67870	CSNK2B	0	Casein kinase II subunit beta OS=Homo sapiens GN=CSNK2B PE=1 SV=1 - [CSK2B_HUMAN]	1.12766	3.83333	2.83333	3.66667	6	5			4	4	3	3	3	3	5	4	3	4	4
	Q16706	MAN2A1	0	Alpha-mannosidase 2 OS=Homo sapiens GN=MAN2A1 PE=1 SV=2 - [MA2A1_HUMAN]	1.12766	3.83333	2.83333	0					4	2	2	4	5		6	6	3	6	2
	P15291	B4GALT1	0	Beta-1,4-galactosyltransferase 1 OS=Homo sapiens GN=B4GALT1 PE=1 SV=5 - [B4GT1_HUMAN]	1.12658	9.83333	8.16667	9	11	7	9	10	10	11	5	6	7	9	7	14	8	10	11
	O14745	SLC9A3R1	0	Na(+)/H(+) exchange regulatory cofactor NHE-RF1 OS=Homo sapiens GN=SLC9A3R1 PE=1 SV=4 - [NHRF1_HUMAN]	1.125	2.5	1.66667	0.666667		2		8			2			8				4	3
	C9J384	CMSS1	0	Protein CMSS1 (Fragment) OS=Homo sapiens GN=CMSS1 PE=1 SV=1 - [C9J384_HUMAN]	1.125	1	0.333333	0				2						3				3
	P62861	FAU	0	40S ribosomal protein S30 OS=Homo sapiens GN=FAU PE=1 SV=1 - [RS30_HUMAN]	1.125	1	0.333333	0				2						4			2
	P51572	BCAP31	0	B-cell receptor-associated protein 31 OS=Homo sapiens GN=BCAP31 PE=1 SV=3 - [BAP31_HUMAN]	1.125	2.5	1.66667	0				2	2	3		3		2	3	2	2	3	3
	Q01658	DR1	0	Protein Dr1 OS=Homo sapiens GN=DR1 PE=1 SV=1 - [NC2B_HUMAN]	1.125	1	0.333333	0				2						3		3
	Q9UN37	VPS4A	0	Vacuolar protein sorting-associated protein 4A OS=Homo sapiens GN=VPS4A PE=1 SV=1 - [VPS4A_HUMAN]	1.125	1	0.333333	0							2								6
	P25445-6	FAS	0	Isoform 6 of Tumor necrosis factor receptor superfamily member 6 OS=Homo sapiens GN=FAS - [TNR6_HUMAN]	1.125	1	0.333333	0				2								2			4
	Q96NU7	AMDHD1	0	Probable imidazolonepropionase OS=Homo sapiens GN=AMDHD1 PE=1 SV=2 - [HUTI_HUMAN]	1.125	1	0.333333	0					2									2	4
	Q9BQP7	MGME1	0	Mitochondrial genome maintenance exonuclease 1 OS=Homo sapiens GN=MGME1 PE=1 SV=1 - [MGME1_HUMAN]	1.125	1	0.333333	0					2						3	3
	P34059	GALNS	0	N-acetylgalactosamine-6-sulfatase OS=Homo sapiens GN=GALNS PE=1 SV=1 - [GALNS_HUMAN]	1.125	1	0.333333	0							2						3		3
	O60343-2	TBC1D4	0	Isoform 2 of TBC1 domain family member 4 OS=Homo sapiens GN=TBC1D4 - [TBCD4_HUMAN]	1.125	1	0.333333	0						2						2		2	2
	Q9UPQ0-9	LIMCH1	0	Isoform 9 of LIM and calponin homology domains-containing protein 1 OS=Homo sapiens GN=LIMCH1 - [LIMC1_HUMAN]	1.125	1	0.333333	0				2						3		3
	O14976-2	GAK	0	Isoform 2 of Cyclin-G-associated kinase OS=Homo sapiens GN=GAK - [GAK_HUMAN]	1.125	1	0.333333	0				2									4	2
	Q99661-2	KIF2C	0	Isoform 2 of Kinesin-like protein KIF2C OS=Homo sapiens GN=KIF2C - [KIF2C_HUMAN]	1.125	1	0.333333	0					2								3	3
	P02458-1	COL2A1	0	Isoform 1 of Collagen alpha-1(II) chain OS=Homo sapiens GN=COL2A1 - [CO2A1_HUMAN]	1.125	1	0.333333	0.666667		2					2				2	2		2
	E7ENN3	SYNE1	0	Nesprin-1 OS=Homo sapiens GN=SYNE1 PE=1 SV=2 - [E7ENN3_HUMAN]	1.125	1	0.333333	0						2					2		2		2
	P35052	GPC1	0	Glypican-1 OS=Homo sapiens GN=GPC1 PE=1 SV=2 - [GPC1_HUMAN]	1.12397	17.6667	15.1667	7.33333	8	7	7	23	21	16	9	13	9	27	26	28	9	5	11
	P15170-2	GSPT1	0	Isoform 2 of Eukaryotic peptide chain release factor GTP-binding subunit ERF3A OS=Homo sapiens GN=GSPT1 - [ERF3A_HUMAN]	1.12381	14.6667	12.5	3.66667		8	3	16	10	15	12	12	10	13	10	9	15	20	21
	O43324	EEF1E1	0	Eukaryotic translation elongation factor 1 epsilon-1 OS=Homo sapiens GN=EEF1E1 PE=1 SV=1 - [MCA3_HUMAN]	1.1236	11.6667	9.83333	6.66667	4	14	2	10	13	15	5	8	8	6	10	12	17	11	14
	Q9NR50	EIF2B3	0	Translation initiation factor eIF-2B subunit gamma OS=Homo sapiens GN=EIF2B3 PE=1 SV=1 - [EI2BG_HUMAN]	1.12329	8.66667	7.16667	4.66667	4	5	5	3	10	9	6	10	5	4	11	9	6	13	9
	P61313	RPL15	0	60S ribosomal protein L15 OS=Homo sapiens GN=RPL15 PE=1 SV=2 - [RL15_HUMAN]	1.12281	5.66667	4.5	5.33333	5	6	5	10	3	3	4	4	3	6	4	5	8	6	5
	Q9P265	DIP2B	0	Disco-interacting protein 2 homolog B OS=Homo sapiens GN=DIP2B PE=1 SV=3 - [DIP2B_HUMAN]	1.12281	16.3333	14	15	15	15	15	15	13	17	12	13	14	19	13	18	14	17	17
	I3L2C7	GEMIN4	0	Gem-associated protein 4 OS=Homo sapiens GN=GEMIN4 PE=1 SV=1 - [I3L2C7_HUMAN]	1.12245	4.16667	3.16667	2.33333	2	2	3	2	2	2	3	5	5				6	9	10
	P18827	SDC1	0	Syndecan-1 OS=Homo sapiens GN=SDC1 PE=1 SV=3 - [SDC1_HUMAN]	1.12121	1.16667	0.5	0				3						4		3
	P12955-2	PEPD	0	Isoform 2 of Xaa-Pro dipeptidase OS=Homo sapiens GN=PEPD - [PEPD_HUMAN]	1.12121	1.16667	0.5	0						3				2	2	3
	Q9UIG0-2	BAZ1B	0	Isoform 2 of Tyrosine-protein kinase BAZ1B OS=Homo sapiens GN=BAZ1B - [BAZ1B_HUMAN]	1.12121	1.16667	0.5	0				3						2		2	3
	J3KPF0	HECTD4	0	Probable E3 ubiquitin-protein ligase HECTD4 OS=Homo sapiens GN=HECTD4 PE=1 SV=3 - [J3KPF0_HUMAN]	1.12121	1.16667	0.5	1.66667	2	3			3								2		5
	O43809	NUDT21	0	Cleavage and polyadenylation specificity factor subunit 5 OS=Homo sapiens GN=NUDT21 PE=1 SV=1 - [CPSF5_HUMAN]	1.12121	7.33333	6	1.33333		2	2	11	6	9	3	3	4	15	8	8	5	4	4
	Q8WUX1	SLC38A5	0	Sodium-coupled neutral amino acid transporter 5 OS=Homo sapiens GN=SLC38A5 PE=1 SV=1 - [S38A5_HUMAN]	1.12069	5.83333	4.66667	3.33333	4	3	3	6	6	5	4	4	3	4	4	6	5	10	6
	P54727	RAD23B	0	UV excision repair protein RAD23 homolog B OS=Homo sapiens GN=RAD23B PE=1 SV=1 - [RD23B_HUMAN]	1.12	4.33333	3.33333	0.666667		2		10	3	4	3			5	6	3	3	2	7
	P62314	SNRPD1	0	Small nuclear ribonucleoprotein Sm D1 OS=Homo sapiens GN=SNRPD1 PE=1 SV=1 - [SMD1_HUMAN]	1.11957	12.1667	10.3333	4.33333	4	5	4	13	9	12	10	9	9	11	14	16	12	13	7
	P48507	GCLM	0	Glutamate--cysteine ligase regulatory subunit OS=Homo sapiens GN=GCLM PE=1 SV=1 - [GSH0_HUMAN]	1.11905	2.83333	2	0				2	2	2	2	2	2		3	4	3	4	3
	F2Z2Y4	PDXK	0	Pyridoxal kinase OS=Homo sapiens GN=PDXK PE=1 SV=1 - [F2Z2Y4_HUMAN]	1.11864	6	4.83333	0.666667		2		8	4	8	3	3	3	6	4	4	6	10	6
	P40429	RPL13A	0	60S ribosomal protein L13a OS=Homo sapiens GN=RPL13A PE=1 SV=2 - [RL13A_HUMAN]	1.11864	6	4.83333	0.666667		2		9	4	4	6	3	3	9	3	3	9	6	6
	O14828	SCAMP3	0	Secretory carrier-associated membrane protein 3 OS=Homo sapiens GN=SCAMP3 PE=1 SV=3 - [SCAM3_HUMAN]	1.11842	9.16667	7.66667	6.66667	6	7	7	8	9	10	5	7	7	8	9	9	9	11	9
	Q15428	SF3A2	0	Splicing factor 3A subunit 2 OS=Homo sapiens GN=SF3A2 PE=1 SV=2 - [SF3A2_HUMAN]	1.11842	9.16667	7.66667	5.66667	5	6	6	10	5	16	5	6	4	8	13	10	8	10	6
	Q13315	ATM	0	Serine-protein kinase ATM OS=Homo sapiens GN=ATM PE=1 SV=4 - [ATM_HUMAN]	1.11818	15.5	13.3333	0				5	22	20	7	14	12	7	21	28	8	15	14
	O15511	ARPC5	0	Actin-related protein 2/3 complex subunit 5 OS=Homo sapiens GN=ARPC5 PE=1 SV=3 - [ARPC5_HUMAN]	1.11765	14	12	0.666667	2			13	11	15	13	11	9	15	23	17	9	11	9
	P35749-4	MYH11	0	Isoform 4 of Myosin-11 OS=Homo sapiens GN=MYH11 - [MYH11_HUMAN]	1.11765	4.5	3.5	0									21						27
	P33992	MCM5	0	DNA replication licensing factor MCM5 OS=Homo sapiens GN=MCM5 PE=1 SV=5 - [MCM5_HUMAN]	1.11765	20.3333	17.6667	6.33333	6	5	8	18	21	20	13	18	16	8	16	18	19	30	31
	Q9UBB6-2	NCDN	0	Isoform 2 of Neurochondrin OS=Homo sapiens GN=NCDN - [NCDN_HUMAN]	1.11765	1.33333	0.666667	0					2	2								6	2
	E9PIH6	EHBP1L1	0	EH domain-binding protein 1-like protein 1 (Fragment) OS=Homo sapiens GN=EHBP1L1 PE=1 SV=1 - [E9PIH6_HUMAN]	1.11765	1.33333	0.666667	0				2		2							2	4	2
	P53602	MVD	0	Diphosphomevalonate decarboxylase OS=Homo sapiens GN=MVD PE=1 SV=1 - [MVD1_HUMAN]	1.11765	1.33333	0.666667	0				2		2								5	3
	Q6PKG0-3	LARP1	0	Isoform 2 of La-related protein 1 OS=Homo sapiens GN=LARP1 - [LARP1_HUMAN]	1.11765	1.33333	0.666667	0				4						6	2
	F8W785	GOLIM4	0	Golgi integral membrane protein 4 OS=Homo sapiens GN=GOLIM4 PE=1 SV=1 - [F8W785_HUMAN]	1.11765	1.33333	0.666667	0					2	2						3		3	2
	Q15185-3	PTGES3	0	Isoform 3 of Prostaglandin E synthase 3 OS=Homo sapiens GN=PTGES3 - [TEBP_HUMAN]	1.11628	3	2.16667	4	3	6	3	5	2	3			3				4	8	6
	Q12965	MYO1E	0	Unconventional myosin-Ie OS=Homo sapiens GN=MYO1E PE=1 SV=2 - [MYO1E_HUMAN]	1.11628	11	9.33333	3.33333	3	4	3	16	9	8	9	7	7				18	24	24
	P01031	C5	0	Complement C5 OS=Homo sapiens GN=C5 PE=1 SV=4 - [CO5_HUMAN]	1.11607	15.8333	13.6667	13.6667	13	12	16	8	14	17	10	18	15	9	15	18	15	21	17
	P49368	CCT3	0	T-complex protein 1 subunit gamma OS=Homo sapiens GN=CCT3 PE=1 SV=4 - [TCPG_HUMAN]	1.11605	187.333	167.333	154	160	164	138	142	192	202	137	176	155	157	173	192	186	206	210
	P06132	UROD	0	Uroporphyrinogen decarboxylase OS=Homo sapiens GN=UROD PE=1 SV=2 - [DCUP_HUMAN]	1.11538	4.66667	3.66667	0				4	5	4	2	4	3			4	8	10	6
	P02649	APOE	0	Apolipoprotein E OS=Homo sapiens GN=APOE PE=1 SV=1 - [APOE_HUMAN]	1.11538	4.66667	3.66667	6	6	7	5	4	2	3	5	5	3	4	2	2	6	8	6
	H3BPC4	UBE2I	0	SUMO-conjugating enzyme UBC9 (Fragment) OS=Homo sapiens GN=UBE2I PE=1 SV=2 - [H3BPC4_HUMAN]	1.11429	1.5	0.833333	0				5									4		5
	Q9NQS1	AVEN	0	Cell death regulator Aven OS=Homo sapiens GN=AVEN PE=1 SV=1 - [AVEN_HUMAN]	1.11429	1.5	0.833333	0				5						9
	Q9Y2P8	RCL1	0	RNA 3'-terminal phosphate cyclase-like protein OS=Homo sapiens GN=RCL1 PE=1 SV=3 - [RCL1_HUMAN]	1.11429	1.5	0.833333	0				2		3							3	3	3
	Q96G03	PGM2	0	Phosphoglucomutase-2 OS=Homo sapiens GN=PGM2 PE=1 SV=4 - [PGM2_HUMAN]	1.11429	1.5	0.833333	0					3			2					4	2	3
	Q9H9Y6	POLR1B	0	DNA-directed RNA polymerase I subunit RPA2 OS=Homo sapiens GN=POLR1B PE=1 SV=2 - [RPA2_HUMAN]	1.11404	16.1667	14	6.33333	5	7	7	11	15	15	12	16	15	9	15	16	16	25	16
	Q8IZ83	ALDH16A1	0	Aldehyde dehydrogenase family 16 member A1 OS=Homo sapiens GN=ALDH16A1 PE=1 SV=2 - [A16A1_HUMAN]	1.11404	58.5	52	47.3333	55	54	33	51	58	54	47	48	54	74	71	67	45	47	47
	Q9BV19	C1orf50	0	Uncharacterized protein C1orf50 OS=Homo sapiens GN=C1orf50 PE=1 SV=2 - [CA050_HUMAN]	1.11364	3.16667	2.33333	0				7	5		2			7	3	3	6
	O95456-2	PSMG1	0	Isoform 2 of Proteasome assembly chaperone 1 OS=Homo sapiens GN=PSMG1 - [PSMG1_HUMAN]	1.11364	3.16667	2.33333	0				2	4	3		2	3		6	3	3	4	3
	Q16629-4	SRSF7	0	Isoform 4 of Serine/arginine-rich splicing factor 7 OS=Homo sapiens GN=SRSF7 - [SRSF7_HUMAN]	1.11364	3.16667	2.33333	3.33333	4	2	4	6	2	2	4			10		2	4		3
	Q01844-2	EWSR1	0	Isoform EWS-B of RNA-binding protein EWS OS=Homo sapiens GN=EWSR1 - [EWS_HUMAN]	1.11364	3.16667	2.33333	2	2	2	2	4	2	3	3		2	5	2	3	3	4	2
	P00533	EGFR	0	Epidermal growth factor receptor OS=Homo sapiens GN=EGFR PE=1 SV=2 - [EGFR_HUMAN]	1.1134	13	11.1667	6.66667	6	7	7	13	16	13	5	9	11	13	7	15	12	11	20
	P50914	RPL14	0	60S ribosomal protein L14 OS=Homo sapiens GN=RPL14 PE=1 SV=4 - [RL14_HUMAN]	1.1129	6.5	5.33333	7	6	8	7	11	5	6	3	3	4	7	5	4	8	7	8
	O15118	NPC1	0	Niemann-Pick C1 protein OS=Homo sapiens GN=NPC1 PE=1 SV=2 - [NPC1_HUMAN]	1.1129	6.5	5.33333	1.66667	3	2		3	7	7	4	5	6		3	3	9	14	10
	Q13085	ACACA	0	Acetyl-CoA carboxylase 1 OS=Homo sapiens GN=ACACA PE=1 SV=2 - [ACACA_HUMAN]	1.11137	73.1667	65.3333	25.3333	27	29	20	71	85	97	42	55	42	56	72	76	66	85	84
	O95433	AHSA1	0	Activator of 90 kDa heat shock protein ATPase homolog 1 OS=Homo sapiens GN=AHSA1 PE=1 SV=1 - [AHSA1_HUMAN]	1.11111	5	4	0				7	6	4	4		3	2	3	4	9	9	3
	P29279-2	CTGF	0	Isoform 2 of Connective tissue growth factor OS=Homo sapiens GN=CTGF - [CTGF_HUMAN]	1.11111	1.66667	1	0				3			3						3	5	2
	P29323-2	EPHB2	0	Isoform 2 of Ephrin type-B receptor 2 OS=Homo sapiens GN=EPHB2 - [EPHB2_HUMAN]	1.11111	5	4	1.33333	2	2			9	6	2	4	3		3		11	9	7
	P04066	FUCA1	0	Tissue alpha-L-fucosidase OS=Homo sapiens GN=FUCA1 PE=1 SV=4 - [FUCO_HUMAN]	1.11111	1.66667	1	0					2			2	2				5	2	3
	O94915	FRYL	0	Protein furry homolog-like OS=Homo sapiens GN=FRYL PE=1 SV=2 - [FRYL_HUMAN]	1.11111	11.6667	10	11	10	11	12	7	15	18	4	10	6	2	12	14	11	16	15
	P52209-2	PGD	0	Isoform 2 of 6-phosphogluconate dehydrogenase, decarboxylating OS=Homo sapiens GN=PGD - [6PGD_HUMAN]	1.11039	23.5	20.6667	10.3333	11	10	10	22	25	31	12	14	20	12	21	16	27	32	33
	P62140	PPP1CB	0	Serine/threonine-protein phosphatase PP1-beta catalytic subunit OS=Homo sapiens GN=PPP1CB PE=1 SV=3 - [PP1B_HUMAN]	1.11017	16.8333	14.6667	11	10	14	9	11	13	17	13	16	18	6	13	13	16	26	27
	P38606-2	ATP6V1A	0	Isoform 2 of V-type proton ATPase catalytic subunit A OS=Homo sapiens GN=ATP6V1A - [VATA_HUMAN]	1.10995	30.3333	26.8333	10.3333	13	9	9	29	25	36	26	24	21	30	29	33	28	31	31
	P14868	DARS	0	Aspartate--tRNA ligase, cytoplasmic OS=Homo sapiens GN=DARS PE=1 SV=2 - [SYDC_HUMAN]	1.10963	50.6667	45.1667	44.3333	44	50	39	39	53	60	38	44	37	30	44	40	48	64	78
	O60506-3	SYNCRIP	0	Isoform 3 of Heterogeneous nuclear ribonucleoprotein Q OS=Homo sapiens GN=SYNCRIP - [HNRPQ_HUMAN]	1.10949	20.3333	17.8333	9	10	10	7	18	15	19	21	16	18	22	21	18	18	23	20
	P06737-2	PYGL	0	Isoform 2 of Glycogen phosphorylase, liver form OS=Homo sapiens GN=PYGL - [PYGL_HUMAN]	1.10902	44.1667	39.3333	24.3333	26	25	22	33	41	44	32	45	41	24	39	27	61	56	58
	P62136	PPP1CA	0	Serine/threonine-protein phosphatase PP1-alpha catalytic subunit OS=Homo sapiens GN=PPP1CA PE=1 SV=1 - [PP1A_HUMAN]	1.10833	17.1667	15	6	8		10	13	15	16	13	16	17	7	13	12	17	27	27
	B8ZZU8	ELOB	0	Protein ELOB OS=Homo sapiens GN=ELOB PE=1 SV=1 - [B8ZZU8_HUMAN]	1.10811	1.83333	1.16667	0					3		4					3		4	4
[truncated: 1,528 more rows]

## Sheet: STRING1
#term ID	term description	observed gene count	background gene count	strength	false discovery rate	matching proteins in your network (IDs)	matching proteins in your network (labels)
GO:0007010	Cytoskeleton organization	30	1229	0.53	4.09e-05	9606.ENSP00000229922,9606.ENSP00000256078,9606.ENSP00000264758,9606.ENSP00000316029,9606.ENSP00000320663,9606.ENSP00000324422,9606.ENSP00000325313,9606.ENSP00000327145,9606.ENSP00000336747,9606.ENSP00000343690,9606.ENSP00000348381,9606.ENSP00000353375,9606.ENSP00000354573,9606.ENSP00000354791,9606.ENSP00000354826,9606.ENSP00000354947,9606.ENSP00000357005,9606.ENSP00000358866,9606.ENSP00000359225,…	CAP2,KRAS,ADD1,TLN1,EML4,ZYX,MAP1S,FLNC,HIP1,DPYSL3,ADD3,MAP4,MACF1,DCTN1,CALD1,CAPZA2,F11R,FLNA,CNN3,ACTR2,DIAPH1,NUMA1,LIMA1,ROCK1,MDK,DCTN2,MID1,CKAP5,PDLIM5,NUSAP1
GO:0016043	Cellular component organization	72	5436	0.26	4.09e-05	9606.ENSP00000002829,9606.ENSP00000216190,9606.ENSP00000227524,9606.ENSP00000229922,9606.ENSP00000251047,9606.ENSP00000251636,9606.ENSP00000256078,9606.ENSP00000260746,9606.ENSP00000261868,9606.ENSP00000262648,9606.ENSP00000264758,9606.ENSP00000267257,9606.ENSP00000268613,9606.ENSP00000297185,9606.ENSP00000302961,9606.ENSP00000304408,9606.ENSP00000305480,9606.ENSP00000315700,9606.ENSP00000316029,…	SEMA3F,EIF3D,PRPF19,CAP2,LMAN1,DHX29,KRAS,ARL3,EIF3J,ANOS1,ADD1,PXN,CDH13,HSPA9,HSPA4,COL3A1,FEN1,CHAF1B,TLN1,EEA1,EML4,ZYX,COL12A1,MAP1S,FLNC,SELENOF,HIP1,DPYSL3,DDX21,IPO4,ADD3,MAP4,EIF3B,MACF1,DCTN1,CALD1,CAPZA2,TGM2,TGFB2,DHX9,F11R,FLNA,CNN3,PMPCA,UBR2,EIF3I,RCC2,ACTR2,VPS16,DIAPH1,NUMA1,LIMA1,ROCK1,SNU13,MDK,NPNT,CCN1,DCTN2,MID1,RECQL,CKAP5,PUF60,DNM1L,RPLP0,SMARCC2,CLUH,DDX6,PDLIM5,VPS11,PT…
GO:0051128	Regulation of cellular component organization	44	2365	0.41	4.09e-05	9606.ENSP00000002829,9606.ENSP00000251047,9606.ENSP00000252809,9606.ENSP00000254322,9606.ENSP00000254722,9606.ENSP00000262013,9606.ENSP00000264758,9606.ENSP00000267257,9606.ENSP00000268613,9606.ENSP00000288266,9606.ENSP00000305480,9606.ENSP00000316029,9606.ENSP00000325313,9606.ENSP00000329715,9606.ENSP00000336747,9606.ENSP00000343690,9606.ENSP00000348381,9606.ENSP00000353375,9606.ENSP00000354573,…	SEMA3F,LMAN1,GDF15,DNAJB1,SERPINF1,SPAG9,ADD1,PXN,CDH13,APPL1,FEN1,TLN1,MAP1S,DRG1,HIP1,DPYSL3,ADD3,MAP4,MACF1,DCTN1,CAPZA2,TGFB2,F11R,MKI67,FLNA,RCC2,ACTR2,VPS16,DIAPH1,NUMA1,LIMA1,ROCK1,MDK,MID1,TENM3,CKAP5,DNM1L,SMARCC2,PDLIM5,VPS11,PTPN11,GCLC,UBE3A,NUSAP1
GO:0051641	Cellular localization	46	2677	0.37	4.09e-05	9606.ENSP00000227524,9606.ENSP00000251047,9606.ENSP00000260665,9606.ENSP00000260746,9606.ENSP00000262013,9606.ENSP00000268613,9606.ENSP00000270176,9606.ENSP00000288266,9606.ENSP00000297185,9606.ENSP00000302961,9606.ENSP00000308236,9606.ENSP00000317955,9606.ENSP00000320663,9606.ENSP00000324287,9606.ENSP00000325313,9606.ENSP00000326531,9606.ENSP00000336747,9606.ENSP00000346453,9606.ENSP00000353375,…	PRPF19,LMAN1,LRPPRC,ARL3,SPAG9,CDH13,SCYL1,APPL1,HSPA9,HSPA4,COMMD1,EEA1,EML4,ACAP2,MAP1S,THOC6,HIP1,IPO4,MAP4,MACF1,DCTN1,DHX9,F11R,FLNA,PMPCA,RCC2,CCDC22,CCDC93,SNX5,RRBP1,ACTR2,VPS16,DIAPH1,NUMA1,ROCK1,SSB,NPNT,RANGAP1,DCTN2,MID1,SEPTIN11,KPNA2,DNM1L,VPS11,GCLC,NUSAP1
GO:0071840	Cellular component organization or biogenesis	74	5639	0.26	4.09e-05	9606.ENSP00000002829,9606.ENSP00000216190,9606.ENSP00000227524,9606.ENSP00000229922,9606.ENSP00000232888,9606.ENSP00000251047,9606.ENSP00000251636,9606.ENSP00000256078,9606.ENSP00000260746,9606.ENSP00000261868,9606.ENSP00000262648,9606.ENSP00000264758,9606.ENSP00000267257,9606.ENSP00000268613,9606.ENSP00000297185,9606.ENSP00000302961,9606.ENSP00000304408,9606.ENSP00000305480,9606.ENSP00000315700,…	SEMA3F,EIF3D,PRPF19,CAP2,RRP9,LMAN1,DHX29,KRAS,ARL3,EIF3J,ANOS1,ADD1,PXN,CDH13,HSPA9,HSPA4,COL3A1,FEN1,CHAF1B,TLN1,EEA1,EML4,ZYX,COL12A1,MAP1S,FLNC,SELENOF,HIP1,DPYSL3,DDX21,IPO4,ADD3,MAP4,EIF3B,MACF1,DCTN1,CALD1,CAPZA2,TGM2,TGFB2,DHX9,F11R,FLNA,CNN3,PMPCA,UBR2,EIF3I,RCC2,DIS3,ACTR2,VPS16,DIAPH1,NUMA1,LIMA1,ROCK1,SNU13,MDK,NPNT,CCN1,DCTN2,MID1,RECQL,CKAP5,PUF60,DNM1L,RPLP0,SMARCC2,CLUH,DDX6,PDLIM…
GO:0006996	Organelle organization	53	3470	0.32	8.08e-05	9606.ENSP00000229922,9606.ENSP00000251047,9606.ENSP00000251636,9606.ENSP00000256078,9606.ENSP00000260746,9606.ENSP00000264758,9606.ENSP00000297185,9606.ENSP00000302961,9606.ENSP00000305480,9606.ENSP00000315700,9606.ENSP00000316029,9606.ENSP00000317955,9606.ENSP00000320663,9606.ENSP00000324422,9606.ENSP00000325313,9606.ENSP00000327145,9606.ENSP00000328729,9606.ENSP00000336747,9606.ENSP00000343690,…	CAP2,LMAN1,DHX29,KRAS,ARL3,ADD1,HSPA9,HSPA4,FEN1,CHAF1B,TLN1,EEA1,EML4,ZYX,MAP1S,FLNC,SELENOF,HIP1,DPYSL3,DDX21,IPO4,ADD3,MAP4,MACF1,DCTN1,CALD1,CAPZA2,DHX9,F11R,FLNA,CNN3,PMPCA,UBR2,ACTR2,VPS16,DIAPH1,NUMA1,LIMA1,ROCK1,MDK,DCTN2,MID1,RECQL,CKAP5,DNM1L,RPLP0,SMARCC2,CLUH,DDX6,PDLIM5,VPS11,GCLC,NUSAP1
GO:0009987	Cellular process	133	14826	0.09	8.08e-05	9606.ENSP00000002829,9606.ENSP00000012443,9606.ENSP00000216038,9606.ENSP00000216190,9606.ENSP00000216254,9606.ENSP00000221855,9606.ENSP00000227524,9606.ENSP00000229922,9606.ENSP00000232888,9606.ENSP00000251047,9606.ENSP00000251636,9606.ENSP00000252809,9606.ENSP00000254322,9606.ENSP00000254722,9606.ENSP00000256078,9606.ENSP00000259253,9606.ENSP00000260665,9606.ENSP00000260746,9606.ENSP00000261868,…	SEMA3F,PPP5C,RTCB,EIF3D,ACO2,TBCB,PRPF19,CAP2,RRP9,LMAN1,DHX29,GDF15,DNAJB1,SERPINF1,KRAS,UGGT1,LRPPRC,ARL3,EIF3J,SPAG9,ANOS1,DPP9,GFM1,ADD1,PXN,CDH13,SCYL1,BCAM,APPL1,NAA15,HSPA9,PRDX2,HSPA4,COL3A1,FEN1,ASL,U2AF2,EEF2,COMMD1,KHDRBS1,CHAF1B,TLN1,EEA1,EML4,ACAP2,ZYX,COL12A1,MAP1S,THOC6,FLNC,SELENOF,DRG1,HIP1,ELAC2,CPM,NELFB,WNK1,CS,DPYSL3,DDX21,IPO4,SND1,ADD3,ARIH2,PTBP1,MAP4,EIF3B,CPZ,MACF1,DCTN1…
GO:0006417	Regulation of translation	17	456	0.71	0.00011	9606.ENSP00000216190,9606.ENSP00000251636,9606.ENSP00000260665,9606.ENSP00000261868,9606.ENSP00000264263,9606.ENSP00000307940,9606.ENSP00000313829,9606.ENSP00000354125,9606.ENSP00000356520,9606.ENSP00000362688,9606.ENSP00000366997,9606.ENSP00000367028,9606.ENSP00000382697,9606.ENSP00000397249,9606.ENSP00000410059,9606.ENSP00000417402,9606.ENSP00000478754	EIF3D,DHX29,LRPPRC,EIF3J,GFM1,EEF2,KHDRBS1,EIF3B,DHX9,EIF3I,DIS3,TCOF1,ROCK1,BZW2,EEF1D,PUS7,DDX6
GO:0034248	Regulation of cellular amide metabolic process	18	516	0.68	0.00011	9606.ENSP00000216190,9606.ENSP00000251636,9606.ENSP00000260665,9606.ENSP00000261868,9606.ENSP00000264263,9606.ENSP00000307940,9606.ENSP00000313829,9606.ENSP00000354125,9606.ENSP00000356520,9606.ENSP00000362688,9606.ENSP00000366997,9606.ENSP00000367028,9606.ENSP00000382697,9606.ENSP00000397249,9606.ENSP00000398736,9606.ENSP00000410059,9606.ENSP00000417402,9606.ENSP00000478754	EIF3D,DHX29,LRPPRC,EIF3J,GFM1,EEF2,KHDRBS1,EIF3B,DHX9,EIF3I,DIS3,TCOF1,ROCK1,BZW2,CCN1,EEF1D,PUS7,DDX6
GO:0034641	Cellular nitrogen compound metabolic process	51	3463	0.31	0.00033	9606.ENSP00000012443,9606.ENSP00000216038,9606.ENSP00000216190,9606.ENSP00000227524,9606.ENSP00000232888,9606.ENSP00000251636,9606.ENSP00000259253,9606.ENSP00000260665,9606.ENSP00000261868,9606.ENSP00000264263,9606.ENSP00000305480,9606.ENSP00000307188,9606.ENSP00000307863,9606.ENSP00000307940,9606.ENSP00000308236,9606.ENSP00000313829,9606.ENSP00000315700,9606.ENSP00000326531,9606.ENSP00000329715,…	PPP5C,RTCB,EIF3D,PRPF19,RRP9,DHX29,UGGT1,LRPPRC,EIF3J,GFM1,FEN1,ASL,U2AF2,EEF2,COMMD1,KHDRBS1,CHAF1B,THOC6,DRG1,ELAC2,CPM,DDX21,SND1,PTBP1,EIF3B,CPZ,TGFB2,DHX9,UBR2,EIF3I,VARS1,DIS3,TCOF1,RRBP1,GART,RTF1,SNU13,SSB,CTPS2,PAPSS2,EEF1D,RECQL,PUS7,GMPS,PUF60,RPS13,KPNA2,RPLP0,SMARCC2,NAGK,GCLC
GO:0010467	Gene expression	37	2101	0.38	0.00041	9606.ENSP00000012443,9606.ENSP00000216038,9606.ENSP00000216190,9606.ENSP00000227524,9606.ENSP00000232888,9606.ENSP00000251636,9606.ENSP00000261868,9606.ENSP00000264263,9606.ENSP00000296543,9606.ENSP00000304408,9606.ENSP00000307863,9606.ENSP00000307940,9606.ENSP00000313829,9606.ENSP00000326531,9606.ENSP00000329715,9606.ENSP00000337445,9606.ENSP00000339157,9606.ENSP00000346120,9606.ENSP00000349428,…	PPP5C,RTCB,EIF3D,PRPF19,RRP9,DHX29,EIF3J,GFM1,NAA15,COL3A1,U2AF2,EEF2,KHDRBS1,THOC6,DRG1,ELAC2,CPM,DDX21,PTBP1,EIF3B,CPZ,DHX9,PMPCA,EIF3I,VARS1,DIS3,TCOF1,RRBP1,RTF1,SNU13,SSB,EEF1D,PUS7,PUF60,RPS13,RPLP0,SMARCC2
GO:0030029	Actin filament-based process	18	609	0.61	0.00076	9606.ENSP00000256078,9606.ENSP00000264758,9606.ENSP00000316029,9606.ENSP00000324287,9606.ENSP00000324422,9606.ENSP00000327145,9606.ENSP00000336747,9606.ENSP00000343690,9606.ENSP00000354826,9606.ENSP00000354947,9606.ENSP00000357005,9606.ENSP00000358866,9606.ENSP00000359225,9606.ENSP00000367220,9606.ENSP00000373706,9606.ENSP00000378400,9606.ENSP00000382697,9606.ENSP00000480359	KRAS,ADD1,TLN1,ACAP2,ZYX,FLNC,HIP1,DPYSL3,CALD1,CAPZA2,F11R,FLNA,CNN3,ACTR2,DIAPH1,LIMA1,ROCK1,PDLIM5
GO:0030036	Actin cytoskeleton organization	17	547	0.63	0.00076	9606.ENSP00000256078,9606.ENSP00000264758,9606.ENSP00000316029,9606.ENSP00000324422,9606.ENSP00000327145,9606.ENSP00000336747,9606.ENSP00000343690,9606.ENSP00000354826,9606.ENSP00000354947,9606.ENSP00000357005,9606.ENSP00000358866,9606.ENSP00000359225,9606.ENSP00000367220,9606.ENSP00000373706,9606.ENSP00000378400,9606.ENSP00000382697,9606.ENSP00000480359	KRAS,ADD1,TLN1,ZYX,FLNC,HIP1,DPYSL3,CALD1,CAPZA2,F11R,FLNA,CNN3,ACTR2,DIAPH1,LIMA1,ROCK1,PDLIM5
GO:0044087	Regulation of cellular component biogenesis	23	971	0.51	0.00076	9606.ENSP00000254322,9606.ENSP00000264758,9606.ENSP00000267257,9606.ENSP00000316029,9606.ENSP00000329715,9606.ENSP00000343690,9606.ENSP00000348381,9606.ENSP00000353375,9606.ENSP00000354573,9606.ENSP00000354791,9606.ENSP00000354947,9606.ENSP00000357005,9606.ENSP00000358866,9606.ENSP00000364585,9606.ENSP00000367220,9606.ENSP00000369810,9606.ENSP00000377298,9606.ENSP00000382697,9606.ENSP00000398736,…	DNAJB1,ADD1,PXN,TLN1,DRG1,DPYSL3,ADD3,MAP4,MACF1,DCTN1,CAPZA2,F11R,FLNA,RCC2,ACTR2,VPS16,NUMA1,ROCK1,CCN1,CKAP5,PDLIM5,VPS11,PTPN11
GO:0044085	Cellular component biogenesis	42	2702	0.33	0.00093	9606.ENSP00000216190,9606.ENSP00000227524,9606.ENSP00000232888,9606.ENSP00000251636,9606.ENSP00000260746,9606.ENSP00000261868,9606.ENSP00000264758,9606.ENSP00000267257,9606.ENSP00000268613,9606.ENSP00000297185,9606.ENSP00000302961,9606.ENSP00000304408,9606.ENSP00000315700,9606.ENSP00000316029,9606.ENSP00000324422,9606.ENSP00000327145,9606.ENSP00000336747,9606.ENSP00000343690,9606.ENSP00000346120,…	EIF3D,PRPF19,RRP9,DHX29,ARL3,EIF3J,ADD1,PXN,CDH13,HSPA9,HSPA4,COL3A1,CHAF1B,TLN1,ZYX,FLNC,HIP1,DPYSL3,DDX21,IPO4,EIF3B,DCTN1,CALD1,CAPZA2,TGM2,DHX9,FLNA,UBR2,EIF3I,RCC2,DIS3,ACTR2,DIAPH1,NUMA1,LIMA1,ROCK1,SNU13,CKAP5,PUF60,DNM1L,RPLP0,DDX6
GO:1902903	Regulation of supramolecular fiber organization	14	382	0.7	0.00095	9606.ENSP00000264758,9606.ENSP00000267257,9606.ENSP00000325313,9606.ENSP00000329715,9606.ENSP00000348381,9606.ENSP00000354791,9606.ENSP00000354947,9606.ENSP00000357005,9606.ENSP00000358866,9606.ENSP00000377298,9606.ENSP00000378400,9606.ENSP00000382697,9606.ENSP00000414521,9606.ENSP00000432768	ADD1,PXN,MAP1S,DRG1,ADD3,DCTN1,CAPZA2,F11R,FLNA,NUMA1,LIMA1,ROCK1,MID1,CKAP5
GO:0022607	Cellular component assembly	39	2467	0.34	0.0015	9606.ENSP00000216190,9606.ENSP00000227524,9606.ENSP00000251636,9606.ENSP00000260746,9606.ENSP00000261868,9606.ENSP00000264758,9606.ENSP00000267257,9606.ENSP00000268613,9606.ENSP00000297185,9606.ENSP00000302961,9606.ENSP00000304408,9606.ENSP00000315700,9606.ENSP00000316029,9606.ENSP00000324422,9606.ENSP00000327145,9606.ENSP00000336747,9606.ENSP00000343690,9606.ENSP00000346453,9606.ENSP00000354125,…	EIF3D,PRPF19,DHX29,ARL3,EIF3J,ADD1,PXN,CDH13,HSPA9,HSPA4,COL3A1,CHAF1B,TLN1,ZYX,FLNC,HIP1,DPYSL3,IPO4,EIF3B,DCTN1,CALD1,CAPZA2,TGM2,DHX9,FLNA,UBR2,EIF3I,RCC2,ACTR2,DIAPH1,NUMA1,LIMA1,ROCK1,SNU13,CKAP5,PUF60,DNM1L,RPLP0,DDX6
GO:0033043	Regulation of organelle organization	25	1190	0.46	0.0015	9606.ENSP00000251047,9606.ENSP00000264758,9606.ENSP00000267257,9606.ENSP00000305480,9606.ENSP00000325313,9606.ENSP00000329715,9606.ENSP00000348381,9606.ENSP00000353375,9606.ENSP00000354791,9606.ENSP00000354947,9606.ENSP00000357005,9606.ENSP00000357643,9606.ENSP00000358866,9606.ENSP00000373706,9606.ENSP00000377298,9606.ENSP00000378400,9606.ENSP00000382697,9606.ENSP00000385451,9606.ENSP00000414521,…	LMAN1,ADD1,PXN,FEN1,MAP1S,DRG1,ADD3,MAP4,DCTN1,CAPZA2,F11R,MKI67,FLNA,DIAPH1,NUMA1,LIMA1,ROCK1,MDK,MID1,CKAP5,DNM1L,SMARCC2,VPS11,GCLC,NUSAP1
GO:0051493	Regulation of cytoskeleton organization	16	541	0.61	0.002	9606.ENSP00000264758,9606.ENSP00000267257,9606.ENSP00000325313,9606.ENSP00000329715,9606.ENSP00000348381,9606.ENSP00000354791,9606.ENSP00000354947,9606.ENSP00000357005,9606.ENSP00000358866,9606.ENSP00000373706,9606.ENSP00000377298,9606.ENSP00000378400,9606.ENSP00000382697,9606.ENSP00000385451,9606.ENSP00000414521,9606.ENSP00000432768	ADD1,PXN,MAP1S,DRG1,ADD3,DCTN1,CAPZA2,F11R,FLNA,DIAPH1,NUMA1,LIMA1,ROCK1,MDK,MID1,CKAP5
GO:0006518	Peptide metabolic process	16	547	0.61	0.0021	9606.ENSP00000216190,9606.ENSP00000251636,9606.ENSP00000261868,9606.ENSP00000264263,9606.ENSP00000307940,9606.ENSP00000329715,9606.ENSP00000339157,9606.ENSP00000354125,9606.ENSP00000354255,9606.ENSP00000362688,9606.ENSP00000364815,9606.ENSP00000367038,9606.ENSP00000410059,9606.ENSP00000435777,9606.ENSP00000449328,9606.ENSP00000497574	EIF3D,DHX29,EIF3J,GFM1,EEF2,DRG1,CPM,EIF3B,CPZ,EIF3I,VARS1,RRBP1,EEF1D,RPS13,RPLP0,GCLC
GO:0022618	Ribonucleoprotein complex assembly	10	203	0.83	0.0021	9606.ENSP00000216190,9606.ENSP00000227524,9606.ENSP00000251636,9606.ENSP00000261868,9606.ENSP00000354125,9606.ENSP00000356520,9606.ENSP00000362688,9606.ENSP00000383949,9606.ENSP00000434359,9606.ENSP00000449328	EIF3D,PRPF19,DHX29,EIF3J,EIF3B,DHX9,EIF3I,SNU13,PUF60,RPLP0
GO:0032502	Developmental process	67	5657	0.21	0.0021	9606.ENSP00000002829,9606.ENSP00000216038,9606.ENSP00000216254,9606.ENSP00000221855,9606.ENSP00000229922,9606.ENSP00000254322,9606.ENSP00000254722,9606.ENSP00000256078,9606.ENSP00000260746,9606.ENSP00000262013,9606.ENSP00000262648,9606.ENSP00000267257,9606.ENSP00000268613,9606.ENSP00000270176,9606.ENSP00000296543,9606.ENSP00000297185,9606.ENSP00000301522,9606.ENSP00000304408,9606.ENSP00000307188,…	SEMA3F,RTCB,ACO2,TBCB,CAP2,DNAJB1,SERPINF1,KRAS,ARL3,SPAG9,ANOS1,PXN,CDH13,SCYL1,NAA15,HSPA9,PRDX2,COL3A1,ASL,EEF2,KHDRBS1,COL12A1,MAP1S,THOC6,FLNC,SELENOF,HIP1,CPM,NELFB,WNK1,DPYSL3,DDX21,SND1,ARIH2,MAP4,DCTN1,CALD1,TGM2,TGFB2,DHX9,F11R,IGSF3,FLNA,CNN3,UBR2,MFAP2,TCOF1,RRBP1,GART,RTF1,EFEMP1,ROCK1,MDK,NPNT,CCN1,PAPSS2,MID1,PPP2R5D,TENM3,DNM1L,RPLP0,SMARCC2,DDX6,PDLIM5,PTPN11,GCLC,UBE3A
GO:0043043	Peptide biosynthetic process	14	417	0.67	0.0021	9606.ENSP00000216190,9606.ENSP00000251636,9606.ENSP00000261868,9606.ENSP00000264263,9606.ENSP00000307940,9606.ENSP00000329715,9606.ENSP00000354125,9606.ENSP00000362688,9606.ENSP00000364815,9606.ENSP00000367038,9606.ENSP00000410059,9606.ENSP00000435777,9606.ENSP00000449328,9606.ENSP00000497574	EIF3D,DHX29,EIF3J,GFM1,EEF2,DRG1,EIF3B,EIF3I,VARS1,RRBP1,EEF1D,RPS13,RPLP0,GCLC
GO:0051246	Regulation of protein metabolic process	40	2622	0.32	0.0021	9606.ENSP00000216190,9606.ENSP00000251636,9606.ENSP00000252809,9606.ENSP00000254722,9606.ENSP00000256078,9606.ENSP00000260665,9606.ENSP00000261868,9606.ENSP00000262013,9606.ENSP00000262648,9606.ENSP00000264263,9606.ENSP00000270225,9606.ENSP00000307863,9606.ENSP00000307940,9606.ENSP00000308236,9606.ENSP00000313829,9606.ENSP00000336747,9606.ENSP00000341292,9606.ENSP00000346120,9606.ENSP00000348769,…	EIF3D,DHX29,GDF15,SERPINF1,KRAS,LRPPRC,EIF3J,SPAG9,ANOS1,GFM1,SAE1,U2AF2,EEF2,COMMD1,KHDRBS1,HIP1,WNK1,DDX21,ARIH2,PTBP1,EIF3B,TGFB2,DHX9,FLNA,EIF3I,CCDC22,DIS3,TCOF1,RTF1,ROCK1,BZW2,CCN1,EEF1D,PUS7,PPP2R5D,DDX6,VPS11,PTPN11,GCLC,UBE3A
GO:0075522	IRES-dependent viral translational initiation	4	11	1.7	0.0021	9606.ENSP00000216190,9606.ENSP00000349428,9606.ENSP00000354125,9606.ENSP00000386636	EIF3D,PTBP1,EIF3B,SSB
GO:1902533	Positive regulation of intracellular signal transduction	22	997	0.48	0.0022	9606.ENSP00000012443,9606.ENSP00000252809,9606.ENSP00000256078,9606.ENSP00000262013,9606.ENSP00000268613,9606.ENSP00000301522,9606.ENSP00000304408,9606.ENSP00000336747,9606.ENSP00000346120,9606.ENSP00000349428,9606.ENSP00000355330,9606.ENSP00000355896,9606.ENSP00000357005,9606.ENSP00000358866,9606.ENSP00000365401,9606.ENSP00000382697,9606.ENSP00000389252,9606.ENSP00000410059,9606.ENSP00000414521,…	PPP5C,GDF15,KRAS,SPAG9,CDH13,PRDX2,COL3A1,HIP1,DDX21,PTBP1,TGM2,TGFB2,F11R,FLNA,CCDC22,ROCK1,NPNT,EEF1D,MID1,DNM1L,PTPN11,UBE3A
GO:0002181	Cytoplasmic translation	8	123	0.95	0.0026	9606.ENSP00000216190,9606.ENSP00000251636,9606.ENSP00000261868,9606.ENSP00000329715,9606.ENSP00000354125,9606.ENSP00000362688,9606.ENSP00000435777,9606.ENSP00000449328	EIF3D,DHX29,EIF3J,DRG1,EIF3B,EIF3I,RPS13,RPLP0
GO:0097435	Supramolecular fiber organization	16	570	0.59	0.0026	9606.ENSP00000264758,9606.ENSP00000304408,9606.ENSP00000324422,9606.ENSP00000325146,9606.ENSP00000327145,9606.ENSP00000336747,9606.ENSP00000343690,9606.ENSP00000354791,9606.ENSP00000354826,9606.ENSP00000355896,9606.ENSP00000358866,9606.ENSP00000367220,9606.ENSP00000373706,9606.ENSP00000377298,9606.ENSP00000378400,9606.ENSP00000432768	ADD1,COL3A1,ZYX,COL12A1,FLNC,HIP1,DPYSL3,DCTN1,CALD1,TGFB2,FLNA,ACTR2,DIAPH1,NUMA1,LIMA1,CKAP5
GO:1902850	Microtubule cytoskeleton organization involved in mitosis	8	129	0.93	0.0033	9606.ENSP00000325313,9606.ENSP00000353375,9606.ENSP00000354791,9606.ENSP00000358866,9606.ENSP00000377298,9606.ENSP00000408910,9606.ENSP00000432768,9606.ENSP00000499238	MAP1S,MAP4,DCTN1,FLNA,NUMA1,DCTN2,CKAP5,NUSAP1
GO:0006412	Translation	13	389	0.66	0.0034	9606.ENSP00000216190,9606.ENSP00000251636,9606.ENSP00000261868,9606.ENSP00000264263,9606.ENSP00000307940,9606.ENSP00000329715,9606.ENSP00000354125,9606.ENSP00000362688,9606.ENSP00000364815,9606.ENSP00000367038,9606.ENSP00000410059,9606.ENSP00000435777,9606.ENSP00000449328	EIF3D,DHX29,EIF3J,GFM1,EEF2,DRG1,EIF3B,EIF3I,VARS1,RRBP1,EEF1D,RPS13,RPLP0
GO:0002183	Cytoplasmic translational initiation	5	34	1.31	0.0039	9606.ENSP00000216190,9606.ENSP00000251636,9606.ENSP00000261868,9606.ENSP00000354125,9606.ENSP00000362688	EIF3D,DHX29,EIF3J,EIF3B,EIF3I
GO:0051130	Positive regulation of cellular component organization	22	1049	0.46	0.0039	9606.ENSP00000251047,9606.ENSP00000252809,9606.ENSP00000254722,9606.ENSP00000264758,9606.ENSP00000267257,9606.ENSP00000288266,9606.ENSP00000305480,9606.ENSP00000329715,9606.ENSP00000336747,9606.ENSP00000343690,9606.ENSP00000354573,9606.ENSP00000354791,9606.ENSP00000355896,9606.ENSP00000358866,9606.ENSP00000367220,9606.ENSP00000377298,9606.ENSP00000382697,9606.ENSP00000385451,9606.ENSP00000424226,…	LMAN1,GDF15,SERPINF1,ADD1,PXN,APPL1,FEN1,DRG1,HIP1,DPYSL3,MACF1,DCTN1,TGFB2,FLNA,ACTR2,NUMA1,ROCK1,MDK,TENM3,CKAP5,DNM1L,NUSAP1
GO:0007179	Transforming growth factor beta receptor signaling pathway	7	96	1	0.004	9606.ENSP00000252809,9606.ENSP00000267257,9606.ENSP00000288266,9606.ENSP00000304408,9606.ENSP00000324422,9606.ENSP00000355896,9606.ENSP00000389252	GDF15,PXN,APPL1,COL3A1,ZYX,TGFB2,NPNT
GO:0008104	Protein localization	32	1943	0.36	0.004	9606.ENSP00000227524,9606.ENSP00000251047,9606.ENSP00000260746,9606.ENSP00000270176,9606.ENSP00000288266,9606.ENSP00000297185,9606.ENSP00000302961,9606.ENSP00000308236,9606.ENSP00000336747,9606.ENSP00000346453,9606.ENSP00000354573,9606.ENSP00000356520,9606.ENSP00000357005,9606.ENSP00000358866,9606.ENSP00000360782,9606.ENSP00000364585,9606.ENSP00000365401,9606.ENSP00000365477,9606.ENSP00000366998,…	PRPF19,LMAN1,ARL3,SCYL1,APPL1,HSPA9,HSPA4,COMMD1,HIP1,IPO4,MACF1,DHX9,F11R,FLNA,PMPCA,RCC2,CCDC22,CCDC93,SNX5,RRBP1,VPS16,DIAPH1,ROCK1,SSB,NPNT,RANGAP1,DCTN2,MID1,SEPTIN11,KPNA2,DNM1L,VPS11
GO:0051649	Establishment of localization in cell	30	1756	0.37	0.004	9606.ENSP00000251047,9606.ENSP00000260665,9606.ENSP00000260746,9606.ENSP00000262013,9606.ENSP00000288266,9606.ENSP00000297185,9606.ENSP00000302961,9606.ENSP00000317955,9606.ENSP00000320663,9606.ENSP00000324287,9606.ENSP00000325313,9606.ENSP00000326531,9606.ENSP00000346453,9606.ENSP00000353375,9606.ENSP00000354791,9606.ENSP00000358866,9606.ENSP00000360782,9606.ENSP00000365401,9606.ENSP00000365477,…	LMAN1,LRPPRC,ARL3,SPAG9,APPL1,HSPA9,HSPA4,EEA1,EML4,ACAP2,MAP1S,THOC6,IPO4,MAP4,DCTN1,FLNA,PMPCA,CCDC22,CCDC93,SNX5,ACTR2,VPS16,NUMA1,SSB,RANGAP1,DCTN2,KPNA2,VPS11,GCLC,NUSAP1
GO:0043604	Amide biosynthetic process	15	536	0.59	0.0041	9606.ENSP00000216190,9606.ENSP00000251636,9606.ENSP00000261868,9606.ENSP00000264263,9606.ENSP00000307188,9606.ENSP00000307940,9606.ENSP00000329715,9606.ENSP00000354125,9606.ENSP00000362688,9606.ENSP00000364815,9606.ENSP00000367038,9606.ENSP00000410059,9606.ENSP00000435777,9606.ENSP00000449328,9606.ENSP00000497574	EIF3D,DHX29,EIF3J,GFM1,ASL,EEF2,DRG1,EIF3B,EIF3I,VARS1,RRBP1,EEF1D,RPS13,RPLP0,GCLC
GO:0001732	Formation of cytoplasmic translation initiation complex	4	16	1.54	0.0043	9606.ENSP00000216190,9606.ENSP00000261868,9606.ENSP00000354125,9606.ENSP00000362688	EIF3D,EIF3J,EIF3B,EIF3I
GO:0033036	Macromolecule localization	36	2356	0.32	0.0043	9606.ENSP00000227524,9606.ENSP00000251047,9606.ENSP00000260665,9606.ENSP00000260746,9606.ENSP00000270176,9606.ENSP00000288266,9606.ENSP00000297185,9606.ENSP00000302961,9606.ENSP00000308236,9606.ENSP00000326531,9606.ENSP00000336747,9606.ENSP00000346453,9606.ENSP00000354573,9606.ENSP00000356520,9606.ENSP00000357005,9606.ENSP00000358866,9606.ENSP00000360782,9606.ENSP00000364585,9606.ENSP00000365401,…	PRPF19,LMAN1,LRPPRC,ARL3,SCYL1,APPL1,HSPA9,HSPA4,COMMD1,THOC6,HIP1,IPO4,MACF1,DHX9,F11R,FLNA,PMPCA,RCC2,CCDC22,CCDC93,SNX5,RRBP1,VPS16,DIAPH1,LIMA1,ROCK1,SSB,NPNT,RANGAP1,DCTN2,MID1,SEPTIN11,CKAP5,KPNA2,DNM1L,VPS11
GO:0009967	Positive regulation of signal transduction	27	1525	0.39	0.0054	9606.ENSP00000012443,9606.ENSP00000252809,9606.ENSP00000256078,9606.ENSP00000262013,9606.ENSP00000268613,9606.ENSP00000301522,9606.ENSP00000304408,9606.ENSP00000336747,9606.ENSP00000341292,9606.ENSP00000346120,9606.ENSP00000349428,9606.ENSP00000354573,9606.ENSP00000355330,9606.ENSP00000355896,9606.ENSP00000357005,9606.ENSP00000358866,9606.ENSP00000365401,9606.ENSP00000366998,9606.ENSP00000377298,…	PPP5C,GDF15,KRAS,SPAG9,CDH13,PRDX2,COL3A1,HIP1,WNK1,DDX21,PTBP1,MACF1,TGM2,TGFB2,F11R,FLNA,CCDC22,SNX5,NUMA1,ROCK1,NPNT,CCN1,EEF1D,MID1,DNM1L,PTPN11,UBE3A
GO:0046907	Intracellular transport	25	1365	0.4	0.0066	9606.ENSP00000251047,9606.ENSP00000260665,9606.ENSP00000260746,9606.ENSP00000262013,9606.ENSP00000288266,9606.ENSP00000297185,9606.ENSP00000302961,9606.ENSP00000317955,9606.ENSP00000324287,9606.ENSP00000325313,9606.ENSP00000326531,9606.ENSP00000346453,9606.ENSP00000354791,9606.ENSP00000358866,9606.ENSP00000360782,9606.ENSP00000365401,9606.ENSP00000365477,9606.ENSP00000366998,9606.ENSP00000367220,…	LMAN1,LRPPRC,ARL3,SPAG9,APPL1,HSPA9,HSPA4,EEA1,ACAP2,MAP1S,THOC6,IPO4,DCTN1,FLNA,PMPCA,CCDC22,CCDC93,SNX5,ACTR2,VPS16,SSB,RANGAP1,KPNA2,VPS11,GCLC
GO:0071559	Response to transforming growth factor beta	8	158	0.84	0.0094	9606.ENSP00000252809,9606.ENSP00000267257,9606.ENSP00000288266,9606.ENSP00000304408,9606.ENSP00000324422,9606.ENSP00000355896,9606.ENSP00000382697,9606.ENSP00000389252	GDF15,PXN,APPL1,COL3A1,ZYX,TGFB2,ROCK1,NPNT
GO:0022613	Ribonucleoprotein complex biogenesis	13	449	0.6	0.0096	9606.ENSP00000216190,9606.ENSP00000227524,9606.ENSP00000232888,9606.ENSP00000251636,9606.ENSP00000261868,9606.ENSP00000346120,9606.ENSP00000354125,9606.ENSP00000356520,9606.ENSP00000362688,9606.ENSP00000366997,9606.ENSP00000383949,9606.ENSP00000434359,9606.ENSP00000449328	EIF3D,PRPF19,RRP9,DHX29,EIF3J,DDX21,EIF3B,DHX9,EIF3I,DIS3,SNU13,PUF60,RPLP0
GO:0043603	Cellular amide metabolic process	18	810	0.49	0.0096	9606.ENSP00000216190,9606.ENSP00000251636,9606.ENSP00000261868,9606.ENSP00000264263,9606.ENSP00000307188,9606.ENSP00000307940,9606.ENSP00000329715,9606.ENSP00000339157,9606.ENSP00000354125,9606.ENSP00000354255,9606.ENSP00000362688,9606.ENSP00000364815,9606.ENSP00000367038,9606.ENSP00000410059,9606.ENSP00000435777,9606.ENSP00000449328,9606.ENSP00000477639,9606.ENSP00000497574	EIF3D,DHX29,EIF3J,GFM1,ASL,EEF2,DRG1,CPM,EIF3B,CPZ,EIF3I,VARS1,RRBP1,EEF1D,RPS13,RPLP0,NAGK,GCLC
GO:0044271	Cellular nitrogen compound biosynthetic process	26	1494	0.38	0.0096	9606.ENSP00000012443,9606.ENSP00000216190,9606.ENSP00000251636,9606.ENSP00000261868,9606.ENSP00000264263,9606.ENSP00000307188,9606.ENSP00000307940,9606.ENSP00000329715,9606.ENSP00000346120,9606.ENSP00000354125,9606.ENSP00000355896,9606.ENSP00000356520,9606.ENSP00000362688,9606.ENSP00000364815,9606.ENSP00000367028,9606.ENSP00000367038,9606.ENSP00000371253,9606.ENSP00000374280,9606.ENSP00000401264,…	PPP5C,EIF3D,DHX29,EIF3J,GFM1,ASL,EEF2,DRG1,DDX21,EIF3B,TGFB2,DHX9,EIF3I,VARS1,TCOF1,RRBP1,GART,RTF1,CTPS2,PAPSS2,EEF1D,GMPS,RPS13,RPLP0,SMARCC2,GCLC
GO:0045595	Regulation of cell differentiation	27	1582	0.37	0.0096	9606.ENSP00000002829,9606.ENSP00000227524,9606.ENSP00000254722,9606.ENSP00000256078,9606.ENSP00000262013,9606.ENSP00000264758,9606.ENSP00000297185,9606.ENSP00000301522,9606.ENSP00000339495,9606.ENSP00000349428,9606.ENSP00000354573,9606.ENSP00000355330,9606.ENSP00000355896,9606.ENSP00000357005,9606.ENSP00000358866,9606.ENSP00000364585,9606.ENSP00000367220,9606.ENSP00000377298,9606.ENSP00000378058,…	SEMA3F,PRPF19,SERPINF1,KRAS,SPAG9,ADD1,HSPA9,PRDX2,NELFB,PTBP1,MACF1,TGM2,TGFB2,F11R,FLNA,RCC2,ACTR2,NUMA1,EFEMP1,ROCK1,MDK,NPNT,CCN1,PUS7,SMARCC2,DDX6,PTPN11
GO:0010810	Regulation of cell-substrate adhesion	9	217	0.76	0.012	9606.ENSP00000268613,9606.ENSP00000316029,9606.ENSP00000354573,9606.ENSP00000358866,9606.ENSP00000364585,9606.ENSP00000382697,9606.ENSP00000385451,9606.ENSP00000389252,9606.ENSP00000398736	CDH13,TLN1,MACF1,FLNA,RCC2,ROCK1,MDK,NPNT,CCN1
GO:0051179	Localization	54	4512	0.22	0.0148	9606.ENSP00000227524,9606.ENSP00000251047,9606.ENSP00000260665,9606.ENSP00000260746,9606.ENSP00000262013,9606.ENSP00000268613,9606.ENSP00000270176,9606.ENSP00000288266,9606.ENSP00000297185,9606.ENSP00000302961,9606.ENSP00000308236,9606.ENSP00000317955,9606.ENSP00000320663,9606.ENSP00000324287,9606.ENSP00000325313,9606.ENSP00000326531,9606.ENSP00000336747,9606.ENSP00000341292,9606.ENSP00000346453,…	PRPF19,LMAN1,LRPPRC,ARL3,SPAG9,CDH13,SCYL1,APPL1,HSPA9,HSPA4,COMMD1,EEA1,EML4,ACAP2,MAP1S,THOC6,HIP1,WNK1,IPO4,MAP4,MACF1,DCTN1,TGM2,DHX9,F11R,FLNA,ACTR1A,PMPCA,RCC2,CCDC22,CCDC93,SNX5,RRBP1,ACTR2,VPS16,DIAPH1,NUMA1,LIMA1,ROCK1,SSB,NPNT,RANGAP1,DCTN2,MID1,SEPTIN11,CKAP5,KPNA2,DNM1L,RPLP0,CLUH,VPS11,GCLC,UBE3A,NUSAP1
GO:0019080	Viral gene expression	5	52	1.12	0.0165	9606.ENSP00000216190,9606.ENSP00000349428,9606.ENSP00000354125,9606.ENSP00000356520,9606.ENSP00000386636	EIF3D,PTBP1,EIF3B,DHX9,SSB
GO:0048584	Positive regulation of response to stimulus	32	2131	0.32	0.0165	9606.ENSP00000012443,9606.ENSP00000252809,9606.ENSP00000256078,9606.ENSP00000262013,9606.ENSP00000268613,9606.ENSP00000301522,9606.ENSP00000304408,9606.ENSP00000313829,9606.ENSP00000336747,9606.ENSP00000341292,9606.ENSP00000346120,9606.ENSP00000349428,9606.ENSP00000354573,9606.ENSP00000355330,9606.ENSP00000355896,9606.ENSP00000356520,9606.ENSP00000357005,9606.ENSP00000358866,9606.ENSP00000365401,…	PPP5C,GDF15,KRAS,SPAG9,CDH13,PRDX2,COL3A1,KHDRBS1,HIP1,WNK1,DDX21,PTBP1,MACF1,TGM2,TGFB2,DHX9,F11R,FLNA,CCDC22,SNX5,ACTR2,NUMA1,ROCK1,MDK,NPNT,CCN1,EEF1D,MID1,DNM1L,SMARCC2,PTPN11,UBE3A
GO:0006893	Golgi to plasma membrane transport	5	53	1.11	0.0174	9606.ENSP00000260746,9606.ENSP00000308236,9606.ENSP00000354573,9606.ENSP00000365401,9606.ENSP00000365477	ARL3,COMMD1,MACF1,CCDC22,CCDC93
GO:0031110	Regulation of microtubule polymerization or depolymerization	6	88	0.97	0.0174	9606.ENSP00000325313,9606.ENSP00000329715,9606.ENSP00000354791,9606.ENSP00000377298,9606.ENSP00000414521,9606.ENSP00000432768	MAP1S,DRG1,DCTN1,NUMA1,MID1,CKAP5
GO:0006807	Nitrogen compound metabolic process	71	6643	0.17	0.0177	9606.ENSP00000012443,9606.ENSP00000216038,9606.ENSP00000216190,9606.ENSP00000222482,9606.ENSP00000227524,9606.ENSP00000232888,9606.ENSP00000251636,9606.ENSP00000259253,9606.ENSP00000260665,9606.ENSP00000261868,9606.ENSP00000262960,9606.ENSP00000264263,9606.ENSP00000270176,9606.ENSP00000270225,9606.ENSP00000296543,9606.ENSP00000304408,9606.ENSP00000305480,9606.ENSP00000307188,9606.ENSP00000307863,…	PPP5C,RTCB,EIF3D,CPA4,PRPF19,RRP9,DHX29,UGGT1,LRPPRC,EIF3J,DPP9,GFM1,SCYL1,SAE1,NAA15,COL3A1,FEN1,ASL,U2AF2,EEF2,COMMD1,KHDRBS1,CHAF1B,CNDP2,THOC6,DRG1,ELAC2,CPM,WNK1,DDX21,SND1,ARIH2,PTBP1,EIF3B,CPZ,TGM2,TGFB2,DHX9,FLNA,PMPCA,UBR2,EIF3I,VARS1,DIS3,TCOF1,RRBP1,GART,RTF1,EFEMP1,ROCK1,SNU13,SSB,CTPS2,RANGAP1,PAPSS2,EEF1D,RECQL,PUS7,PPP2R5D,GMPS,PUF60,RPS13,KPNA2,RPLP0,SMARCC2,CAPNS1,NAGK,VPS11,PTPN…
GO:0030155	Regulation of cell adhesion	17	784	0.48	0.0177	9606.ENSP00000268613,9606.ENSP00000301522,9606.ENSP00000316029,9606.ENSP00000341292,9606.ENSP00000354573,9606.ENSP00000355330,9606.ENSP00000355896,9606.ENSP00000357005,9606.ENSP00000358866,9606.ENSP00000364585,9606.ENSP00000382697,9606.ENSP00000385451,9606.ENSP00000389252,9606.ENSP00000398736,9606.ENSP00000424226,9606.ENSP00000449396,9606.ENSP00000489597	CDH13,PRDX2,TLN1,WNK1,MACF1,TGM2,TGFB2,F11R,FLNA,RCC2,ROCK1,MDK,NPNT,CCN1,TENM3,SMARCC2,PTPN11
GO:0044238	Primary metabolic process	75	7156	0.16	0.0177	9606.ENSP00000012443,9606.ENSP00000216038,9606.ENSP00000216190,9606.ENSP00000216254,9606.ENSP00000222482,9606.ENSP00000227524,9606.ENSP00000232888,9606.ENSP00000251636,9606.ENSP00000259253,9606.ENSP00000260665,9606.ENSP00000261868,9606.ENSP00000262960,9606.ENSP00000264263,9606.ENSP00000270176,9606.ENSP00000270225,9606.ENSP00000296543,9606.ENSP00000304408,9606.ENSP00000305480,9606.ENSP00000307188,…	PPP5C,RTCB,EIF3D,ACO2,CPA4,PRPF19,RRP9,DHX29,UGGT1,LRPPRC,EIF3J,DPP9,GFM1,SCYL1,SAE1,NAA15,COL3A1,FEN1,ASL,U2AF2,EEF2,COMMD1,KHDRBS1,CHAF1B,CNDP2,THOC6,DRG1,ELAC2,CPM,WNK1,CS,DDX21,SND1,ARIH2,PTBP1,EIF3B,CPZ,TGM2,ACBD3,TGFB2,DHX9,FLNA,PMPCA,UBR2,EIF3I,VARS1,DIS3,TCOF1,RRBP1,GART,RTF1,EFEMP1,LIMA1,ROCK1,SNU13,SSB,CTPS2,RANGAP1,PAPSS2,EEF1D,RECQL,PUS7,PPP2R5D,GMPS,PUF60,RPS13,KPNA2,RPLP0,SMARCC2,CA…
GO:0043170	Macromolecule metabolic process	64	5781	0.18	0.0188	9606.ENSP00000012443,9606.ENSP00000216038,9606.ENSP00000216190,9606.ENSP00000222482,9606.ENSP00000227524,9606.ENSP00000232888,9606.ENSP00000251636,9606.ENSP00000259253,9606.ENSP00000260665,9606.ENSP00000261868,9606.ENSP00000262960,9606.ENSP00000264263,9606.ENSP00000270176,9606.ENSP00000270225,9606.ENSP00000296543,9606.ENSP00000304408,9606.ENSP00000305480,9606.ENSP00000307863,9606.ENSP00000307940,…	PPP5C,RTCB,EIF3D,CPA4,PRPF19,RRP9,DHX29,UGGT1,LRPPRC,EIF3J,DPP9,GFM1,SCYL1,SAE1,NAA15,COL3A1,FEN1,U2AF2,EEF2,COMMD1,KHDRBS1,CHAF1B,CNDP2,THOC6,DRG1,ELAC2,CPM,WNK1,DDX21,SND1,ARIH2,PTBP1,EIF3B,CPZ,TGM2,TGFB2,DHX9,FLNA,PMPCA,UBR2,EIF3I,VARS1,DIS3,TCOF1,RRBP1,RTF1,EFEMP1,ROCK1,SNU13,SSB,RANGAP1,EEF1D,RECQL,PUS7,PPP2R5D,PUF60,RPS13,KPNA2,RPLP0,SMARCC2,CAPNS1,VPS11,PTPN11,UBE3A
GO:1901879	Regulation of protein depolymerization	6	94	0.94	0.0222	9606.ENSP00000264758,9606.ENSP00000325313,9606.ENSP00000348381,9606.ENSP00000354947,9606.ENSP00000378400,9606.ENSP00000414521	ADD1,MAP1S,ADD3,CAPZA2,LIMA1,MID1
GO:0010720	Positive regulation of cell development	10	304	0.66	0.0236	9606.ENSP00000227524,9606.ENSP00000254722,9606.ENSP00000256078,9606.ENSP00000264758,9606.ENSP00000354573,9606.ENSP00000355330,9606.ENSP00000357005,9606.ENSP00000358866,9606.ENSP00000367220,9606.ENSP00000385451	PRPF19,SERPINF1,KRAS,ADD1,MACF1,TGM2,F11R,FLNA,ACTR2,MDK
GO:0048522	Positive regulation of cellular process	62	5584	0.18	0.0236	9606.ENSP00000002829,9606.ENSP00000012443,9606.ENSP00000216190,9606.ENSP00000227524,9606.ENSP00000251047,9606.ENSP00000251636,9606.ENSP00000252809,9606.ENSP00000254722,9606.ENSP00000256078,9606.ENSP00000262013,9606.ENSP00000264758,9606.ENSP00000267257,9606.ENSP00000268613,9606.ENSP00000270225,9606.ENSP00000288266,9606.ENSP00000296543,9606.ENSP00000301522,9606.ENSP00000304408,9606.ENSP00000305480,…	SEMA3F,PPP5C,EIF3D,PRPF19,LMAN1,DHX29,GDF15,SERPINF1,KRAS,SPAG9,ADD1,PXN,CDH13,SAE1,APPL1,NAA15,PRDX2,COL3A1,FEN1,ASL,U2AF2,EEF2,KHDRBS1,DRG1,HIP1,WNK1,DPYSL3,DDX21,ARIH2,PTBP1,MACF1,DCTN1,TGM2,TGFB2,DHX9,F11R,FLNA,RCC2,CCDC22,DIS3,SNX5,ACTR2,DIAPH1,RTF1,NUMA1,ROCK1,MDK,NPNT,CCN1,EEF1D,MID1,PPP2R5D,TENM3,CKAP5,DNM1L,SMARCC2,CAPNS1,VPS11,PTPN11,GCLC,UBE3A,NUSAP1
GO:0051017	Actin filament bundle assembly	5	59	1.07	0.0236	9606.ENSP00000264758,9606.ENSP00000324422,9606.ENSP00000343690,9606.ENSP00000354826,9606.ENSP00000378400	ADD1,ZYX,DPYSL3,CALD1,LIMA1
GO:0060284	Regulation of cell development	13	506	0.55	0.0236	9606.ENSP00000002829,9606.ENSP00000227524,9606.ENSP00000254722,9606.ENSP00000256078,9606.ENSP00000264758,9606.ENSP00000354573,9606.ENSP00000355330,9606.ENSP00000357005,9606.ENSP00000358866,9606.ENSP00000364585,9606.ENSP00000367220,9606.ENSP00000382697,9606.ENSP00000385451	SEMA3F,PRPF19,SERPINF1,KRAS,ADD1,MACF1,TGM2,F11R,FLNA,RCC2,ACTR2,ROCK1,MDK
GO:0007049	Cell cycle	22	1246	0.39	0.0244	9606.ENSP00000012443,9606.ENSP00000260746,9606.ENSP00000288266,9606.ENSP00000305480,9606.ENSP00000313829,9606.ENSP00000315700,9606.ENSP00000320663,9606.ENSP00000325313,9606.ENSP00000353375,9606.ENSP00000354791,9606.ENSP00000357643,9606.ENSP00000358866,9606.ENSP00000361990,9606.ENSP00000364585,9606.ENSP00000367220,9606.ENSP00000377298,9606.ENSP00000382697,9606.ENSP00000408910,9606.ENSP00000422896,…	PPP5C,ARL3,APPL1,FEN1,KHDRBS1,CHAF1B,EML4,MAP1S,MAP4,DCTN1,MKI67,FLNA,UBR2,RCC2,ACTR2,NUMA1,ROCK1,DCTN2,SEPTIN11,CKAP5,PTPN11,NUSAP1
GO:0048856	Anatomical structure development	58	5117	0.19	0.0244	9606.ENSP00000002829,9606.ENSP00000216038,9606.ENSP00000216254,9606.ENSP00000221855,9606.ENSP00000229922,9606.ENSP00000254322,9606.ENSP00000254722,9606.ENSP00000256078,9606.ENSP00000260746,9606.ENSP00000262013,9606.ENSP00000262648,9606.ENSP00000267257,9606.ENSP00000268613,9606.ENSP00000270176,9606.ENSP00000296543,9606.ENSP00000297185,9606.ENSP00000301522,9606.ENSP00000304408,9606.ENSP00000307188,…	SEMA3F,RTCB,ACO2,TBCB,CAP2,DNAJB1,SERPINF1,KRAS,ARL3,SPAG9,ANOS1,PXN,CDH13,SCYL1,NAA15,HSPA9,PRDX2,COL3A1,ASL,EEF2,COL12A1,MAP1S,THOC6,FLNC,SELENOF,CPM,WNK1,DPYSL3,ARIH2,MAP4,DCTN1,CALD1,TGM2,TGFB2,F11R,IGSF3,FLNA,CNN3,MFAP2,TCOF1,GART,RTF1,EFEMP1,ROCK1,MDK,NPNT,CCN1,PAPSS2,MID1,PPP2R5D,TENM3,DNM1L,RPLP0,SMARCC2,DDX6,PDLIM5,PTPN11,UBE3A
GO:0051653	Spindle localization	5	60	1.06	0.0244	9606.ENSP00000353375,9606.ENSP00000354791,9606.ENSP00000367220,9606.ENSP00000377298,9606.ENSP00000499238	MAP4,DCTN1,ACTR2,NUMA1,NUSAP1
GO:0051640	Organelle localization	13	514	0.54	0.0257	9606.ENSP00000260665,9606.ENSP00000262013,9606.ENSP00000320663,9606.ENSP00000325313,9606.ENSP00000353375,9606.ENSP00000354791,9606.ENSP00000367220,9606.ENSP00000377298,9606.ENSP00000408910,9606.ENSP00000449089,9606.ENSP00000458986,9606.ENSP00000481126,9606.ENSP00000499238	LRPPRC,SPAG9,EML4,MAP1S,MAP4,DCTN1,ACTR2,NUMA1,DCTN2,DNM1L,CLUH,VPS11,NUSAP1
GO:0031116	Positive regulation of microtubule polymerization	4	32	1.24	0.0274	9606.ENSP00000329715,9606.ENSP00000354791,9606.ENSP00000377298,9606.ENSP00000432768	DRG1,DCTN1,NUMA1,CKAP5
GO:0008152	Metabolic process	80	7988	0.14	0.0319	9606.ENSP00000012443,9606.ENSP00000216038,9606.ENSP00000216190,9606.ENSP00000216254,9606.ENSP00000222482,9606.ENSP00000227524,9606.ENSP00000232888,9606.ENSP00000251636,9606.ENSP00000259253,9606.ENSP00000260665,9606.ENSP00000261868,9606.ENSP00000262960,9606.ENSP00000264263,9606.ENSP00000270176,9606.ENSP00000270225,9606.ENSP00000296543,9606.ENSP00000297185,9606.ENSP00000301522,9606.ENSP00000304408,…	PPP5C,RTCB,EIF3D,ACO2,CPA4,PRPF19,RRP9,DHX29,UGGT1,LRPPRC,EIF3J,DPP9,GFM1,SCYL1,SAE1,NAA15,HSPA9,PRDX2,COL3A1,FEN1,ASL,U2AF2,EEF2,COMMD1,KHDRBS1,CHAF1B,MAP1S,CNDP2,THOC6,DRG1,ELAC2,CPM,WNK1,CS,DDX21,SND1,ARIH2,PTBP1,EIF3B,CPZ,TGM2,ACBD3,TGFB2,DHX9,FLNA,PMPCA,UBR2,EIF3I,VARS1,DIS3,TCOF1,RRBP1,VPS16,GART,RTF1,EFEMP1,LIMA1,ROCK1,SNU13,SSB,CCN1,CTPS2,RANGAP1,PAPSS2,EEF1D,RECQL,PUS7,PPP2R5D,GMPS,PUF60…
GO:0032886	Regulation of microtubule-based process	9	261	0.68	0.0319	9606.ENSP00000325313,9606.ENSP00000329715,9606.ENSP00000354573,9606.ENSP00000354791,9606.ENSP00000373706,9606.ENSP00000377298,9606.ENSP00000382697,9606.ENSP00000414521,9606.ENSP00000432768	MAP1S,DRG1,MACF1,DCTN1,DIAPH1,NUMA1,ROCK1,MID1,CKAP5
GO:0051129	Negative regulation of cellular component organization	15	691	0.48	0.0367	9606.ENSP00000002829,9606.ENSP00000254322,9606.ENSP00000264758,9606.ENSP00000343690,9606.ENSP00000348381,9606.ENSP00000353375,9606.ENSP00000354947,9606.ENSP00000357005,9606.ENSP00000358866,9606.ENSP00000364585,9606.ENSP00000378400,9606.ENSP00000382697,9606.ENSP00000414521,9606.ENSP00000497574,9606.ENSP00000497594	SEMA3F,DNAJB1,ADD1,DPYSL3,ADD3,MAP4,CAPZA2,F11R,FLNA,RCC2,LIMA1,ROCK1,MID1,GCLC,UBE3A
GO:0070507	Regulation of microtubule cytoskeleton organization	7	157	0.79	0.038	9606.ENSP00000325313,9606.ENSP00000329715,9606.ENSP00000354791,9606.ENSP00000377298,9606.ENSP00000382697,9606.ENSP00000414521,9606.ENSP00000432768	MAP1S,DRG1,DCTN1,NUMA1,ROCK1,MID1,CKAP5
GO:0051084	De novo post-translational protein folding	4	36	1.18	0.0384	9606.ENSP00000254322,9606.ENSP00000259253,9606.ENSP00000297185,9606.ENSP00000328729	DNAJB1,UGGT1,HSPA9,SELENOF
GO:0007015	Actin filament organization	9	274	0.66	0.042	9606.ENSP00000264758,9606.ENSP00000324422,9606.ENSP00000336747,9606.ENSP00000343690,9606.ENSP00000354826,9606.ENSP00000358866,9606.ENSP00000367220,9606.ENSP00000373706,9606.ENSP00000378400	ADD1,ZYX,HIP1,DPYSL3,CALD1,FLNA,ACTR2,DIAPH1,LIMA1
GO:0051234	Establishment of localization	47	3946	0.22	0.0431	9606.ENSP00000251047,9606.ENSP00000260665,9606.ENSP00000260746,9606.ENSP00000262013,9606.ENSP00000270176,9606.ENSP00000288266,9606.ENSP00000297185,9606.ENSP00000302961,9606.ENSP00000308236,9606.ENSP00000317955,9606.ENSP00000320663,9606.ENSP00000324287,9606.ENSP00000325313,9606.ENSP00000326531,9606.ENSP00000336747,9606.ENSP00000341292,9606.ENSP00000346453,9606.ENSP00000353375,9606.ENSP00000354573,…	LMAN1,LRPPRC,ARL3,SPAG9,SCYL1,APPL1,HSPA9,HSPA4,COMMD1,EEA1,EML4,ACAP2,MAP1S,THOC6,HIP1,WNK1,IPO4,MAP4,MACF1,DCTN1,TGM2,DHX9,F11R,FLNA,ACTR1A,PMPCA,RCC2,CCDC22,CCDC93,SNX5,RRBP1,ACTR2,VPS16,NUMA1,LIMA1,SSB,NPNT,RANGAP1,DCTN2,CKAP5,KPNA2,DNM1L,RPLP0,VPS11,GCLC,UBE3A,NUSAP1
GO:0000278	Mitotic cell cycle	14	631	0.49	0.0445	9606.ENSP00000012443,9606.ENSP00000260746,9606.ENSP00000313829,9606.ENSP00000320663,9606.ENSP00000325313,9606.ENSP00000353375,9606.ENSP00000354791,9606.ENSP00000358866,9606.ENSP00000377298,9606.ENSP00000382697,9606.ENSP00000408910,9606.ENSP00000432768,9606.ENSP00000489597,9606.ENSP00000499238	PPP5C,ARL3,KHDRBS1,EML4,MAP1S,MAP4,DCTN1,FLNA,NUMA1,ROCK1,DCTN2,CKAP5,PTPN11,NUSAP1
GO:0032386	Regulation of intracellular transport	10	341	0.61	0.0445	9606.ENSP00000251047,9606.ENSP00000270225,9606.ENSP00000313829,9606.ENSP00000348769,9606.ENSP00000356520,9606.ENSP00000358866,9606.ENSP00000377298,9606.ENSP00000401470,9606.ENSP00000481126,9606.ENSP00000489597	LMAN1,SAE1,KHDRBS1,ARIH2,DHX9,FLNA,NUMA1,RANGAP1,VPS11,PTPN11
GO:1901880	Negative regulation of protein depolymerization	5	72	0.98	0.0445	9606.ENSP00000264758,9606.ENSP00000348381,9606.ENSP00000354947,9606.ENSP00000378400,9606.ENSP00000414521	ADD1,ADD3,CAPZA2,LIMA1,MID1
GO:0007155	Cell adhesion	18	965	0.41	0.0464	9606.ENSP00000262648,9606.ENSP00000267257,9606.ENSP00000268613,9606.ENSP00000270233,9606.ENSP00000304408,9606.ENSP00000316029,9606.ENSP00000324422,9606.ENSP00000325146,9606.ENSP00000355896,9606.ENSP00000357005,9606.ENSP00000358866,9606.ENSP00000359225,9606.ENSP00000364585,9606.ENSP00000382697,9606.ENSP00000389252,9606.ENSP00000398736,9606.ENSP00000424226,9606.ENSP00000480359	ANOS1,PXN,CDH13,BCAM,COL3A1,TLN1,ZYX,COL12A1,TGFB2,F11R,FLNA,CNN3,RCC2,ROCK1,NPNT,CCN1,TENM3,PDLIM5
GO:1901698	Response to nitrogen compound	19	1058	0.39	0.049	9606.ENSP00000012443,9606.ENSP00000254722,9606.ENSP00000259253,9606.ENSP00000267257,9606.ENSP00000268613,9606.ENSP00000288266,9606.ENSP00000304408,9606.ENSP00000346120,9606.ENSP00000355330,9606.ENSP00000356520,9606.ENSP00000358866,9606.ENSP00000361990,9606.ENSP00000367220,9606.ENSP00000373706,9606.ENSP00000382697,9606.ENSP00000401470,9606.ENSP00000449328,9606.ENSP00000497574,9606.ENSP00000497594	PPP5C,SERPINF1,UGGT1,PXN,CDH13,APPL1,COL3A1,DDX21,TGM2,DHX9,FLNA,UBR2,ACTR2,DIAPH1,ROCK1,RANGAP1,RPLP0,GCLC,UBE3A

## Sheet: STRING2
#term ID	term description	observed gene count	background gene count	strength	false discovery rate	matching proteins in your network (IDs)	matching proteins in your network (labels)
GO:0045296	Cadherin binding	25	334	1.01	4.49e-14	9606.ENSP00000251636,9606.ENSP00000254322,9606.ENSP00000264758,9606.ENSP00000268613,9606.ENSP00000270176,9606.ENSP00000307940,9606.ENSP00000316029,9606.ENSP00000346762,9606.ENSP00000354573,9606.ENSP00000354826,9606.ENSP00000357005,9606.ENSP00000358866,9606.ENSP00000359225,9606.ENSP00000365643,9606.ENSP00000366998,9606.ENSP00000375857,9606.ENSP00000378400,9606.ENSP00000397249,9606.ENSP00000401470,…	DHX29,DNAJB1,ADD1,CDH13,SCYL1,EEF2,TLN1,SND1,MACF1,CALD1,F11R,FLNA,CNN3,DOCK9,SNX5,LRRFIP1,LIMA1,BZW2,RANGAP1,EEF1D,CKAP5,PUF60,DDX6,PDLIM5,PTPN11
GO:0050839	Cell adhesion molecule binding	30	560	0.87	5.31e-14	9606.ENSP00000251636,9606.ENSP00000254322,9606.ENSP00000264758,9606.ENSP00000268613,9606.ENSP00000270176,9606.ENSP00000270233,9606.ENSP00000304408,9606.ENSP00000307940,9606.ENSP00000316029,9606.ENSP00000346762,9606.ENSP00000354573,9606.ENSP00000354826,9606.ENSP00000357005,9606.ENSP00000358866,9606.ENSP00000359225,9606.ENSP00000365643,9606.ENSP00000366998,9606.ENSP00000375857,9606.ENSP00000378400,…	DHX29,DNAJB1,ADD1,CDH13,SCYL1,BCAM,COL3A1,EEF2,TLN1,SND1,MACF1,CALD1,F11R,FLNA,CNN3,DOCK9,SNX5,LRRFIP1,LIMA1,NPNT,BZW2,CCN1,RANGAP1,EEF1D,TENM3,CKAP5,PUF60,DDX6,PDLIM5,PTPN11
GO:0008092	Cytoskeletal protein binding	38	1002	0.72	6.31e-14	9606.ENSP00000012443,9606.ENSP00000216038,9606.ENSP00000229922,9606.ENSP00000260665,9606.ENSP00000260746,9606.ENSP00000262013,9606.ENSP00000264758,9606.ENSP00000267257,9606.ENSP00000288266,9606.ENSP00000316029,9606.ENSP00000320663,9606.ENSP00000325313,9606.ENSP00000327145,9606.ENSP00000329715,9606.ENSP00000336747,9606.ENSP00000343690,9606.ENSP00000348381,9606.ENSP00000353375,9606.ENSP00000354573,…	PPP5C,RTCB,CAP2,LRPPRC,ARL3,SPAG9,ADD1,PXN,APPL1,TLN1,EML4,MAP1S,FLNC,DRG1,HIP1,DPYSL3,ADD3,MAP4,MACF1,DCTN1,CALD1,CAPZA2,FLNA,CNN3,RCC2,SNX5,ACTR2,VPS16,DIAPH1,NUMA1,LIMA1,ROCK1,DCTN2,MID1,CKAP5,DNM1L,PDLIM5,NUSAP1
GO:0005488	Binding	135	12838	0.16	1.02e-13	9606.ENSP00000002829,9606.ENSP00000012443,9606.ENSP00000216038,9606.ENSP00000216190,9606.ENSP00000216254,9606.ENSP00000222482,9606.ENSP00000227524,9606.ENSP00000229922,9606.ENSP00000232888,9606.ENSP00000251047,9606.ENSP00000251636,9606.ENSP00000252809,9606.ENSP00000254322,9606.ENSP00000256078,9606.ENSP00000259253,9606.ENSP00000260665,9606.ENSP00000260746,9606.ENSP00000261868,9606.ENSP00000262013,…	SEMA3F,PPP5C,RTCB,EIF3D,ACO2,CPA4,PRPF19,CAP2,RRP9,LMAN1,DHX29,GDF15,DNAJB1,KRAS,UGGT1,LRPPRC,ARL3,EIF3J,SPAG9,ANOS1,DPP9,GFM1,ADD1,PXN,CDH13,SCYL1,SAE1,BCAM,APPL1,NAA15,HSPA9,HSPA4,COL3A1,FEN1,ASL,U2AF2,EEF2,COMMD1,KHDRBS1,CHAF1B,TLN1,EEA1,EML4,ACAP2,ZYX,MAP1S,CNDP2,THOC6,FLNC,SELENOF,DRG1,HIP1,ELAC2,CPM,NELFB,WNK1,CS,DPYSL3,DDX21,IPO4,SND1,ADD3,ARIH2,PTBP1,MAP4,EIF3B,CPZ,MACF1,DCTN1,CALD1,CAPZA…
GO:0003723	RNA binding	46	1672	0.58	1.26e-12	9606.ENSP00000012443,9606.ENSP00000216038,9606.ENSP00000216190,9606.ENSP00000232888,9606.ENSP00000251636,9606.ENSP00000260665,9606.ENSP00000264263,9606.ENSP00000264758,9606.ENSP00000296543,9606.ENSP00000297185,9606.ENSP00000307863,9606.ENSP00000307940,9606.ENSP00000313829,9606.ENSP00000324422,9606.ENSP00000326531,9606.ENSP00000337445,9606.ENSP00000339495,9606.ENSP00000342056,9606.ENSP00000346120,…	PPP5C,RTCB,EIF3D,RRP9,DHX29,LRPPRC,GFM1,ADD1,NAA15,HSPA9,U2AF2,EEF2,KHDRBS1,ZYX,THOC6,ELAC2,NELFB,CS,DDX21,SND1,PTBP1,MAP4,EIF3B,MACF1,DHX9,MKI67,FLNA,EIF3I,RCC2,DIS3,TCOF1,RRBP1,DIAPH1,RTF1,LRRFIP1,SNU13,SSB,RANGAP1,PUS7,PUF60,RPS13,KPNA2,RPLP0,CLUH,DDX6,NUSAP1
GO:0005515	Protein binding	94	7242	0.25	2.05e-09	9606.ENSP00000002829,9606.ENSP00000012443,9606.ENSP00000216038,9606.ENSP00000227524,9606.ENSP00000229922,9606.ENSP00000251047,9606.ENSP00000251636,9606.ENSP00000252809,9606.ENSP00000254322,9606.ENSP00000256078,9606.ENSP00000259253,9606.ENSP00000260665,9606.ENSP00000260746,9606.ENSP00000261868,9606.ENSP00000262013,9606.ENSP00000262960,9606.ENSP00000264758,9606.ENSP00000267257,9606.ENSP00000268613,…	SEMA3F,PPP5C,RTCB,PRPF19,CAP2,LMAN1,DHX29,GDF15,DNAJB1,KRAS,UGGT1,LRPPRC,ARL3,EIF3J,SPAG9,DPP9,ADD1,PXN,CDH13,SCYL1,SAE1,BCAM,APPL1,HSPA9,COL3A1,ASL,U2AF2,EEF2,COMMD1,KHDRBS1,CHAF1B,TLN1,EEA1,EML4,MAP1S,FLNC,DRG1,HIP1,WNK1,DPYSL3,DDX21,IPO4,SND1,ADD3,ARIH2,MAP4,EIF3B,MACF1,DCTN1,CALD1,CAPZA2,ACBD3,TGFB2,DHX9,F11R,MKI67,FLNA,CNN3,RCC2,CCDC22,DOCK9,SNX5,TCOF1,ACTR2,VPS16,DIAPH1,RTF1,LRRFIP1,NUMA1,E…
GO:0008017	Microtubule binding	14	269	0.86	1.27e-05	9606.ENSP00000260665,9606.ENSP00000260746,9606.ENSP00000320663,9606.ENSP00000325313,9606.ENSP00000329715,9606.ENSP00000353375,9606.ENSP00000354573,9606.ENSP00000354791,9606.ENSP00000364585,9606.ENSP00000377298,9606.ENSP00000414521,9606.ENSP00000432768,9606.ENSP00000449089,9606.ENSP00000499238	LRPPRC,ARL3,EML4,MAP1S,DRG1,MAP4,MACF1,DCTN1,RCC2,NUMA1,MID1,CKAP5,DNM1L,NUSAP1
GO:0044877	Protein-containing complex binding	29	1261	0.5	2.16e-05	9606.ENSP00000251636,9606.ENSP00000256078,9606.ENSP00000264758,9606.ENSP00000268613,9606.ENSP00000288266,9606.ENSP00000296543,9606.ENSP00000304408,9606.ENSP00000307940,9606.ENSP00000313829,9606.ENSP00000316029,9606.ENSP00000325313,9606.ENSP00000327145,9606.ENSP00000336747,9606.ENSP00000346762,9606.ENSP00000348381,9606.ENSP00000354573,9606.ENSP00000354947,9606.ENSP00000356520,9606.ENSP00000357005,…	DHX29,KRAS,ADD1,CDH13,APPL1,NAA15,COL3A1,EEF2,KHDRBS1,TLN1,MAP1S,FLNC,HIP1,SND1,ADD3,MACF1,CAPZA2,DHX9,F11R,FLNA,VPS16,NUMA1,LIMA1,NPNT,CCN1,DCTN2,CKAP5,PTPN11,GCLC
GO:0003779	Actin binding	17	448	0.72	2.41e-05	9606.ENSP00000229922,9606.ENSP00000264758,9606.ENSP00000316029,9606.ENSP00000325313,9606.ENSP00000327145,9606.ENSP00000336747,9606.ENSP00000348381,9606.ENSP00000354573,9606.ENSP00000354826,9606.ENSP00000354947,9606.ENSP00000358866,9606.ENSP00000359225,9606.ENSP00000367220,9606.ENSP00000369810,9606.ENSP00000373706,9606.ENSP00000378400,9606.ENSP00000480359	CAP2,ADD1,TLN1,MAP1S,FLNC,HIP1,ADD3,MACF1,CALD1,CAPZA2,FLNA,CNN3,ACTR2,VPS16,DIAPH1,LIMA1,PDLIM5
GO:0015631	Tubulin binding	15	380	0.74	8.73e-05	9606.ENSP00000260665,9606.ENSP00000260746,9606.ENSP00000288266,9606.ENSP00000320663,9606.ENSP00000325313,9606.ENSP00000329715,9606.ENSP00000353375,9606.ENSP00000354573,9606.ENSP00000354791,9606.ENSP00000364585,9606.ENSP00000377298,9606.ENSP00000414521,9606.ENSP00000432768,9606.ENSP00000449089,9606.ENSP00000499238	LRPPRC,ARL3,APPL1,EML4,MAP1S,DRG1,MAP4,MACF1,DCTN1,RCC2,NUMA1,MID1,CKAP5,DNM1L,NUSAP1
GO:1901363	Heterocyclic compound binding	73	5977	0.23	9.52e-05	9606.ENSP00000012443,9606.ENSP00000216038,9606.ENSP00000216190,9606.ENSP00000232888,9606.ENSP00000251636,9606.ENSP00000256078,9606.ENSP00000260665,9606.ENSP00000260746,9606.ENSP00000261868,9606.ENSP00000264263,9606.ENSP00000264758,9606.ENSP00000270176,9606.ENSP00000296543,9606.ENSP00000297185,9606.ENSP00000302961,9606.ENSP00000305480,9606.ENSP00000307863,9606.ENSP00000307940,9606.ENSP00000313829,…	PPP5C,RTCB,EIF3D,RRP9,DHX29,KRAS,LRPPRC,ARL3,EIF3J,GFM1,ADD1,SCYL1,NAA15,HSPA9,HSPA4,FEN1,U2AF2,EEF2,KHDRBS1,ZYX,MAP1S,THOC6,DRG1,ELAC2,NELFB,WNK1,CS,DDX21,SND1,PTBP1,MAP4,EIF3B,MACF1,TGM2,ACBD3,DHX9,MKI67,FLNA,ACTR1A,EIF3I,RCC2,VARS1,DIS3,TCOF1,RRBP1,ACTR2,GART,DIAPH1,RTF1,LRRFIP1,ROCK1,SNU13,SSB,CCN1,CTPS2,RANGAP1,PAPSS2,EEF1D,RECQL,PUS7,GMPS,SEPTIN11,PUF60,RPS13,KPNA2,DNM1L,RPLP0,CLUH,NAGK,DDX…
GO:0097159	Organic cyclic compound binding	73	6050	0.22	0.00015	9606.ENSP00000012443,9606.ENSP00000216038,9606.ENSP00000216190,9606.ENSP00000232888,9606.ENSP00000251636,9606.ENSP00000256078,9606.ENSP00000260665,9606.ENSP00000260746,9606.ENSP00000261868,9606.ENSP00000264263,9606.ENSP00000264758,9606.ENSP00000270176,9606.ENSP00000296543,9606.ENSP00000297185,9606.ENSP00000302961,9606.ENSP00000305480,9606.ENSP00000307863,9606.ENSP00000307940,9606.ENSP00000313829,…	PPP5C,RTCB,EIF3D,RRP9,DHX29,KRAS,LRPPRC,ARL3,EIF3J,GFM1,ADD1,SCYL1,NAA15,HSPA9,HSPA4,FEN1,U2AF2,EEF2,KHDRBS1,ZYX,MAP1S,THOC6,DRG1,ELAC2,NELFB,WNK1,CS,DDX21,SND1,PTBP1,MAP4,EIF3B,MACF1,TGM2,ACBD3,DHX9,MKI67,FLNA,ACTR1A,EIF3I,RCC2,VARS1,DIS3,TCOF1,RRBP1,ACTR2,GART,DIAPH1,RTF1,LRRFIP1,ROCK1,SNU13,SSB,CCN1,CTPS2,RANGAP1,PAPSS2,EEF1D,RECQL,PUS7,GMPS,SEPTIN11,PUF60,RPS13,KPNA2,DNM1L,RPLP0,CLUH,NAGK,DDX…
GO:0051015	Actin filament binding	11	213	0.85	0.00026	9606.ENSP00000264758,9606.ENSP00000316029,9606.ENSP00000325313,9606.ENSP00000327145,9606.ENSP00000336747,9606.ENSP00000348381,9606.ENSP00000354573,9606.ENSP00000354947,9606.ENSP00000358866,9606.ENSP00000369810,9606.ENSP00000378400	ADD1,TLN1,MAP1S,FLNC,HIP1,ADD3,MACF1,CAPZA2,FLNA,VPS16,LIMA1
GO:0008135	Translation factor activity, RNA binding	8	98	1.05	0.00035	9606.ENSP00000216190,9606.ENSP00000251636,9606.ENSP00000261868,9606.ENSP00000264263,9606.ENSP00000307940,9606.ENSP00000354125,9606.ENSP00000362688,9606.ENSP00000410059	EIF3D,DHX29,EIF3J,GFM1,EEF2,EIF3B,EIF3I,EEF1D
GO:0003676	Nucleic acid binding	52	4003	0.25	0.0023	9606.ENSP00000012443,9606.ENSP00000216038,9606.ENSP00000216190,9606.ENSP00000232888,9606.ENSP00000251636,9606.ENSP00000260665,9606.ENSP00000261868,9606.ENSP00000264263,9606.ENSP00000264758,9606.ENSP00000270176,9606.ENSP00000296543,9606.ENSP00000297185,9606.ENSP00000305480,9606.ENSP00000307863,9606.ENSP00000307940,9606.ENSP00000313829,9606.ENSP00000324422,9606.ENSP00000325313,9606.ENSP00000326531,…	PPP5C,RTCB,EIF3D,RRP9,DHX29,LRPPRC,EIF3J,GFM1,ADD1,SCYL1,NAA15,HSPA9,FEN1,U2AF2,EEF2,KHDRBS1,ZYX,MAP1S,THOC6,ELAC2,NELFB,CS,DDX21,SND1,PTBP1,MAP4,EIF3B,MACF1,DHX9,MKI67,FLNA,EIF3I,RCC2,DIS3,TCOF1,RRBP1,DIAPH1,RTF1,LRRFIP1,SNU13,SSB,RANGAP1,EEF1D,RECQL,PUS7,PUF60,RPS13,KPNA2,RPLP0,CLUH,DDX6,NUSAP1
GO:0097367	Carbohydrate derivative binding	35	2278	0.33	0.004	9606.ENSP00000012443,9606.ENSP00000216038,9606.ENSP00000251636,9606.ENSP00000256078,9606.ENSP00000260746,9606.ENSP00000262648,9606.ENSP00000264263,9606.ENSP00000270176,9606.ENSP00000297185,9606.ENSP00000302961,9606.ENSP00000307940,9606.ENSP00000329715,9606.ENSP00000341292,9606.ENSP00000343690,9606.ENSP00000346120,9606.ENSP00000355330,9606.ENSP00000355777,9606.ENSP00000356520,9606.ENSP00000357643,…	PPP5C,RTCB,DHX29,KRAS,ARL3,ANOS1,GFM1,SCYL1,HSPA9,HSPA4,EEF2,DRG1,WNK1,DPYSL3,DDX21,TGM2,ACBD3,DHX9,MKI67,ACTR1A,VARS1,ACTR2,GART,ROCK1,MDK,CCN1,CTPS2,PAPSS2,RECQL,GMPS,SEPTIN11,DNM1L,NAGK,DDX6,GCLC
GO:0032555	Purine ribonucleotide binding	31	1903	0.35	0.0044	9606.ENSP00000012443,9606.ENSP00000216038,9606.ENSP00000251636,9606.ENSP00000256078,9606.ENSP00000260746,9606.ENSP00000264263,9606.ENSP00000270176,9606.ENSP00000297185,9606.ENSP00000302961,9606.ENSP00000307940,9606.ENSP00000329715,9606.ENSP00000341292,9606.ENSP00000346120,9606.ENSP00000355330,9606.ENSP00000355777,9606.ENSP00000356520,9606.ENSP00000357643,9606.ENSP00000358921,9606.ENSP00000364815,…	PPP5C,RTCB,DHX29,KRAS,ARL3,GFM1,SCYL1,HSPA9,HSPA4,EEF2,DRG1,WNK1,DDX21,TGM2,ACBD3,DHX9,MKI67,ACTR1A,VARS1,ACTR2,GART,ROCK1,CTPS2,PAPSS2,RECQL,GMPS,SEPTIN11,DNM1L,NAGK,DDX6,GCLC
GO:0035639	Purine ribonucleoside triphosphate binding	30	1834	0.35	0.0049	9606.ENSP00000012443,9606.ENSP00000216038,9606.ENSP00000251636,9606.ENSP00000256078,9606.ENSP00000260746,9606.ENSP00000264263,9606.ENSP00000270176,9606.ENSP00000297185,9606.ENSP00000302961,9606.ENSP00000307940,9606.ENSP00000329715,9606.ENSP00000341292,9606.ENSP00000346120,9606.ENSP00000355330,9606.ENSP00000356520,9606.ENSP00000357643,9606.ENSP00000358921,9606.ENSP00000364815,9606.ENSP00000367220,…	PPP5C,RTCB,DHX29,KRAS,ARL3,GFM1,SCYL1,HSPA9,HSPA4,EEF2,DRG1,WNK1,DDX21,TGM2,DHX9,MKI67,ACTR1A,VARS1,ACTR2,GART,ROCK1,CTPS2,PAPSS2,RECQL,GMPS,SEPTIN11,DNM1L,NAGK,DDX6,GCLC
GO:0000166	Nucleotide binding	33	2168	0.32	0.0068	9606.ENSP00000012443,9606.ENSP00000216038,9606.ENSP00000251636,9606.ENSP00000256078,9606.ENSP00000260746,9606.ENSP00000264263,9606.ENSP00000270176,9606.ENSP00000297185,9606.ENSP00000302961,9606.ENSP00000307940,9606.ENSP00000329715,9606.ENSP00000341292,9606.ENSP00000346120,9606.ENSP00000355330,9606.ENSP00000355777,9606.ENSP00000356520,9606.ENSP00000357643,9606.ENSP00000358921,9606.ENSP00000364815,…	PPP5C,RTCB,DHX29,KRAS,ARL3,GFM1,SCYL1,HSPA9,HSPA4,EEF2,DRG1,WNK1,DDX21,TGM2,ACBD3,DHX9,MKI67,ACTR1A,VARS1,ACTR2,GART,ROCK1,CCN1,CTPS2,PAPSS2,RECQL,GMPS,SEPTIN11,DNM1L,NAGK,DDX6,VPS11,GCLC
GO:0016874	Ligase activity	8	168	0.82	0.0083	9606.ENSP00000216038,9606.ENSP00000270225,9606.ENSP00000364815,9606.ENSP00000371253,9606.ENSP00000401264,9606.ENSP00000419851,9606.ENSP00000497574,9606.ENSP00000497594	RTCB,SAE1,VARS1,GART,CTPS2,GMPS,GCLC,UBE3A
GO:0008187	Poly-pyrimidine tract binding	4	28	1.29	0.0151	9606.ENSP00000307863,9606.ENSP00000313829,9606.ENSP00000349428,9606.ENSP00000386636	U2AF2,KHDRBS1,PTBP1,SSB
GO:0003743	Translation initiation factor activity	5	57	1.08	0.0154	9606.ENSP00000216190,9606.ENSP00000251636,9606.ENSP00000261868,9606.ENSP00000354125,9606.ENSP00000362688	EIF3D,DHX29,EIF3J,EIF3B,EIF3I
GO:0019899	Enzyme binding	31	2084	0.31	0.0157	9606.ENSP00000229922,9606.ENSP00000254322,9606.ENSP00000260665,9606.ENSP00000262013,9606.ENSP00000267257,9606.ENSP00000270225,9606.ENSP00000288266,9606.ENSP00000297185,9606.ENSP00000304408,9606.ENSP00000307863,9606.ENSP00000307940,9606.ENSP00000313829,9606.ENSP00000341292,9606.ENSP00000346453,9606.ENSP00000348769,9606.ENSP00000354791,9606.ENSP00000356520,9606.ENSP00000358866,9606.ENSP00000364585,…	CAP2,DNAJB1,LRPPRC,SPAG9,PXN,SAE1,APPL1,HSPA9,COL3A1,U2AF2,EEF2,KHDRBS1,WNK1,IPO4,ARIH2,DCTN1,DHX9,FLNA,RCC2,DIAPH1,RTF1,ROCK1,SNU13,RANGAP1,DCTN2,MID1,PUS7,KPNA2,DNM1L,PDLIM5,PTPN11
GO:0036094	Small molecule binding	35	2507	0.28	0.0171	9606.ENSP00000012443,9606.ENSP00000216038,9606.ENSP00000251047,9606.ENSP00000251636,9606.ENSP00000256078,9606.ENSP00000260746,9606.ENSP00000264263,9606.ENSP00000270176,9606.ENSP00000297185,9606.ENSP00000302961,9606.ENSP00000307940,9606.ENSP00000329715,9606.ENSP00000341292,9606.ENSP00000346120,9606.ENSP00000355330,9606.ENSP00000355777,9606.ENSP00000356520,9606.ENSP00000357643,9606.ENSP00000358921,…	PPP5C,RTCB,LMAN1,DHX29,KRAS,ARL3,GFM1,SCYL1,HSPA9,HSPA4,EEF2,DRG1,WNK1,DDX21,TGM2,ACBD3,DHX9,MKI67,ACTR1A,UBR2,VARS1,ACTR2,GART,ROCK1,CCN1,CTPS2,PAPSS2,RECQL,GMPS,SEPTIN11,DNM1L,NAGK,DDX6,VPS11,GCLC
GO:0042802	Identical protein binding	31	2144	0.3	0.0246	9606.ENSP00000012443,9606.ENSP00000227524,9606.ENSP00000229922,9606.ENSP00000252809,9606.ENSP00000256078,9606.ENSP00000261868,9606.ENSP00000262013,9606.ENSP00000262960,9606.ENSP00000264758,9606.ENSP00000268613,9606.ENSP00000288266,9606.ENSP00000307188,9606.ENSP00000308236,9606.ENSP00000313829,9606.ENSP00000317955,9606.ENSP00000325313,9606.ENSP00000327145,9606.ENSP00000329715,9606.ENSP00000336747,…	PPP5C,PRPF19,CAP2,GDF15,KRAS,EIF3J,SPAG9,DPP9,ADD1,CDH13,APPL1,ASL,COMMD1,KHDRBS1,EEA1,MAP1S,FLNC,DRG1,HIP1,DPYSL3,DDX21,TGFB2,F11R,FLNA,LRRFIP1,CTPS2,DCTN2,MID1,TENM3,PUF60,DNM1L
GO:0017166	Vinculin binding	3	12	1.54	0.0249	9606.ENSP00000216038,9606.ENSP00000267257,9606.ENSP00000316029	RTCB,PXN,TLN1
GO:0048487	Beta-tubulin binding	4	41	1.13	0.0472	9606.ENSP00000260665,9606.ENSP00000288266,9606.ENSP00000320663,9606.ENSP00000325313	LRPPRC,APPL1,EML4,MAP1S

## Sheet: MS search results
Supplementary Table 7. Search results of MS analysis for ECVs isolated from the culture media of SKP1-WT and SKP1-T131A cells.
Accession	Gene	Description	Score A2	Coverage A2	# Peptides A2	# PSM A2: Negative Control 1	Score B2	Coverage B2	# Peptides B2	# PSM B2: Negative Control 2	Score C2	Coverage C2	# Peptides C2	# PSM C2: Negative Control 3	Score D2	Coverage D2	# Peptides D2	# PSM D2:WT_#1-1	Score E2	Coverage E2	# Peptides E2	# PSM E2:WT_#1_2	Score F2	Coverage F2	# Peptides F2	# PSM F2:WT_#1_3	Score G2	Coverage G2	# Peptides G2	# PSM G2:WT_#2_1	Score H2	Coverage H2	# Peptides H2	# PSM H2:WT_#2_2	Score I2	Coverage I2	# Peptides I2	# PSM I2:WT_#2_3	Score J2	Coverage J2	# Peptides J2	# PSM J2:T131_#1_1	Score K2	Coverage K2	# Peptides K2	# PSM K2:T131_#1_2	Score L2	Coverage L2	# Peptides L2
P05387	RPLP2	60S acidic ribosomal protein P2 OS=Homo sapiens GN=RPLP2 PE=1 SV=1 - [RLA2_HUMAN]	27.0766	69.57	4	8	17.5089	69.57	4	6	12.2827	69.57	4	4	71.4452	97.39	11	19	34.0229	80	6	9	9.67636	46.09	3	3	79.0329	97.39	11	18	20.7147	55.65	3	5	11.9912	46.09	3	4	58.0569	97.39	10	16	17.5419	55.65	3	5	39.7861	88.7	6
P35527	KRT9	Keratin, type I cytoskeletal 9 OS=Homo sapiens GN=KRT9 PE=1 SV=3 - [K1C9_HUMAN]	594.146	82.66	34	176	762.324	84.27	36	227	1174.89	94.86	48	349	83.8949	53.13	18	22	227.059	69.98	25	63	544.134	87.64	36	145	55.663	30.98	12	16	421.712	84.43	34	114	518.088	84.59	37	145	62.5779	41.25	12	19	201.632	67.09	25	61	92.8824	52.01	18
P55072	VCP	Transitional endoplasmic reticulum ATPase OS=Homo sapiens GN=VCP PE=1 SV=4 - [TERA_HUMAN]	851.309	79.78	70	289	865.049	80.52	74	298	688.509	80.27	69	247	1334.1	84.86	91	395	1083.73	82.26	73	343	1285.7	81.89	79	392	1154.18	83.62	89	344	933.082	75.93	72	293	958.14	86.23	78	302	1347.82	89.45	92	425	1219.28	86.97	81	394	1078.71	81.64	73
P50991	CCT4	T-complex protein 1 subunit delta OS=Homo sapiens GN=CCT4 PE=1 SV=4 - [TCPD_HUMAN]	422.497	75.88	37	135	460.487	77.92	39	144	393.897	81.45	41	127	474.938	80.33	40	145	716.087	76.62	40	223	686.275	76.99	38	211	418.482	75.7	38	129	609.396	77.37	39	190	592.193	83.49	41	185	425.048	79.96	39	142	636.938	76.99	40	212	674.675	78.11	38
P04792	HSPB1	Heat shock protein beta-1 OS=Homo sapiens GN=HSPB1 PE=1 SV=2 - [HSPB1_HUMAN]	19.6403	37.07	5	6	25.4762	53.66	7	9	24.9618	53.66	8	9	74.7554	85.85	15	21	26.4804	45.37	6	7	31.3516	52.68	8	9	41.2838	67.32	9	11	28.1023	40.98	5	7	13.1429	25.85	4	4	65.4911	80.49	11	18	19.6377	40.98	5	6	13.4637	35.12	4
P04406	GAPDH	Glyceraldehyde-3-phosphate dehydrogenase OS=Homo sapiens GN=GAPDH PE=1 SV=3 - [G3P_HUMAN]	342.143	65.37	29	123	385.184	67.76	28	135	286.455	66.57	25	101	1474.13	83.28	36	409	852.261	80.3	31	286	1019.97	79.1	32	341	770.08	82.69	31	233	520.255	76.72	30	177	457.573	85.07	30	149	1418.22	83.88	38	455	1078.66	82.09	35	371	867.074	83.28	32
P60174-1	TPI1	Isoform 2 of Triosephosphate isomerase OS=Homo sapiens GN=TPI1 - [TPIS_HUMAN]	71.6254	65.06	13	23	66.0495	59.04	12	23	52.0024	61.45	11	17	120.776	87.55	18	34	105.222	70.68	15	31	114.347	92.37	21	35	89.8004	81.93	17	25	101.937	79.52	16	28	81.2528	72.29	16	25	89.6026	79.12	17	27	92.1212	72.69	16	29	65.2416	64.66	13
P50990	CCT8	T-complex protein 1 subunit theta OS=Homo sapiens GN=CCT8 PE=1 SV=4 - [TCPQ_HUMAN]	398.534	80.29	45	143	427.819	79.2	44	153	360.602	79.2	47	138	501.968	78.28	53	168	674.603	79.56	51	225	657.092	81.2	56	213	497.714	73.36	50	167	577.64	81.75	51	203	588.462	85.77	51	191	403.041	73.18	48	140	604.37	86.86	50	207	582.745	75.91	45
P00338	LDHA	L-lactate dehydrogenase A chain OS=Homo sapiens GN=LDHA PE=1 SV=2 - [LDHA_HUMAN]	53.4274	50.3	16	23	53.1691	48.19	14	23	40.9122	36.14	11	16	180.201	84.94	24	52	151.02	64.76	23	53	207.417	86.75	29	68	106.666	65.06	21	34	150.99	78.61	24	50	134.624	75.3	22	43	148.719	78.01	25	56	166.914	72.89	24	60	177.077	60.54	23
P31939	ATIC	Bifunctional purine biosynthesis protein PURH OS=Homo sapiens GN=ATIC PE=1 SV=3 - [PUR9_HUMAN]	92.1795	45.1	19	35	88.2528	44.59	18	30	77.0573	42.23	16	27	177.212	78.55	34	54	124.137	57.6	24	42	139.655	69.26	27	43	134.523	62.67	28	39	140.324	61.99	31	45	133.396	63.01	28	44	128.407	62.33	26	40	111.377	58.28	25	37	103.871	50.34	20
P02769	ALB	cRAP ALBU_BOVIN Serum albumin OS=Bos taurus GN=ALB PE=1 SV=4	1285.11	84.84	83	470	1414.9	85.5	79	515	1254.62	81.05	83	485	717.724	81.38	73	224	943.649	80.23	73	332	1009.65	83.86	80	340	817.988	81.38	75	253	1161.1	83.53	82	394	1201.17	85.01	80	402	568.916	76.44	66	188	839.301	76.77	72	291	858.498	72.82	63
P62937	PPIA	cRAP PPIA_HUMAN Peptidyl-prolyl cis-trans isomerase A OS=Homo sapiens GN=PPIA PE=1 SV=2	66.4775	67.68	10	24	81.6602	71.95	10	24	44.3459	71.95	11	18	162.178	86.59	14	46	44.7863	78.05	12	17	50.4467	71.95	10	16	115.826	82.32	14	36	69.0524	78.66	11	21	45.3232	71.34	9	14	112.759	82.32	13	36	37.0171	50	6	10	51.384	64.63	10
P48643	CCT5	T-complex protein 1 subunit epsilon OS=Homo sapiens GN=CCT5 PE=1 SV=1 - [TCPE_HUMAN]	470.144	76.16	46	149	470.39	69.13	37	144	383.408	71.35	40	131	688.62	87.06	54	195	601.514	84.1	51	186	673.823	82.81	61	210	606.332	74.31	50	180	578.256	82.07	58	175	474.531	86.14	54	154	636.086	83.73	49	190	574.274	85.58	54	181	543.865	80.59	47
P80723	BASP1	Brain acid soluble protein 1 OS=Homo sapiens GN=BASP1 PE=1 SV=2 - [BASP1_HUMAN]	145.947	77.09	15	44	143.912	77.09	18	46	90.4603	76.65	15	27	293.807	83.7	20	81	183.853	70.93	17	50	170.959	70.93	15	47	234.214	85.02	18	64	146.138	70.93	13	40	116.042	70.93	9	26	148.278	70.93	14	40	110.4	70.93	15	34	122.729	77.09	17
P06733	ENO1	Alpha-enolase OS=Homo sapiens GN=ENO1 PE=1 SV=2 - [ENOA_HUMAN]	177.837	61.52	26	62	196.051	61.52	24	60	189.833	63.13	25	63	524.693	83.87	36	145	427.369	66.59	35	131	447.227	81.57	36	136	309.373	78.8	32	85	308.713	70.28	30	94	260.607	70.74	30	79	262.314	74.88	32	81	295.192	70.74	31	92	354.937	63.13	29
P61604	HSPE1	10 kDa heat shock protein, mitochondrial OS=Homo sapiens GN=HSPE1 PE=1 SV=2 - [CH10_HUMAN]	8.36369	37.25	3	3	4.91133	23.53	2	2	4.42857	21.57	2	2	29.4905	65.69	8	10	20.7124	75.49	8	8	11.287	57.84	5	5	21.164	79.41	8	8	6.25696	21.57	2	2	3.46108	18.63	2	2	65.2396	87.25	13	24	31.0878	79.41	10	12	39.7073	71.57	9
P17987	TCP1	T-complex protein 1 subunit alpha OS=Homo sapiens GN=TCP1 PE=1 SV=1 - [TCPA_HUMAN]	377.212	73.2	37	116	407.052	76.44	39	123	389.218	77.7	40	120	523.361	83.27	47	145	637.499	77.16	42	189	573.219	79.86	49	164	568.706	78.42	47	150	503.3	75.9	42	146	436.895	78.6	45	130	488.46	79.14	46	144	498.94	79.14	43	154	541.598	76.62	39
P78371	CCT2	T-complex protein 1 subunit beta OS=Homo sapiens GN=CCT2 PE=1 SV=4 - [TCPB_HUMAN]	377.413	73.46	38	128	437.925	73.64	38	137	321.348	72.71	36	110	1003.28	76.45	44	278	662.269	70.09	37	196	825.838	78.88	44	242	857.851	78.88	45	231	657.106	72.52	42	192	598.572	75.7	42	174	807.738	76.45	46	242	753.16	75.89	43	226	721.652	65.61	34
Q92743	HTRA1	Serine protease HTRA1 OS=Homo sapiens GN=HTRA1 PE=1 SV=1 - [HTRA1_HUMAN]	431.097	72.08	32	153	552.924	73.13	34	187	362.239	78.33	31	124	1032.13	78.54	34	296	683.658	83.13	31	239	835.252	77.71	35	262	584.934	73.33	32	165	525.015	76.67	31	167	459.246	76.46	30	142	1507.46	80.21	44	442	1356.78	71.25	32	411	1116.27	82.71	32
P00558	PGK1	Phosphoglycerate kinase 1 OS=Homo sapiens GN=PGK1 PE=1 SV=3 - [PGK1_HUMAN]	94.0388	56.12	16	32	108.593	61.15	19	41	78.2172	48.92	15	30	143.271	69.54	23	42	149.671	58.03	21	48	154.406	74.34	26	47	139.047	72.9	24	41	151.241	64.99	23	55	153.957	69.54	24	51	84.8447	58.03	20	27	103.41	62.35	19	33	114.309	54.2	19
P10809	HSPD1	60 kDa heat shock protein, mitochondrial OS=Homo sapiens GN=HSPD1 PE=1 SV=2 - [CH60_HUMAN]	134.504	52.01	21	45	132.452	57.59	25	42	94.0222	38.74	18	30	399.228	81.68	45	111	400.501	72.25	40	109	371.94	77.66	46	100	351.214	74.52	42	95	299.63	75.39	37	87	314.296	75.04	41	91	528.18	76.09	47	145	500.465	79.58	50	140	485.215	73.65	43
P25789	PSMA4	Proteasome subunit alpha type-4 OS=Homo sapiens GN=PSMA4 PE=1 SV=1 - [PSA4_HUMAN]	150.701	57.47	14	49	161.535	57.85	15	47	118.506	57.85	13	37	198.166	61.3	20	59	202.615	57.47	19	65	259.111	79.31	23	82	197.484	73.56	20	52	183.824	59.77	18	59	204.559	59.77	19	69	158.826	63.98	20	52	203.248	63.6	21	69	198.172	55.56	19
P43686	PSMC4	26S protease regulatory subunit 6B OS=Homo sapiens GN=PSMC4 PE=1 SV=2 - [PRS6B_HUMAN]	53.9618	41.39	11	17	50.6993	48.09	14	17	43.4274	36.84	11	15	89.6964	65.79	22	25	71.5553	51.67	17	23	119.519	82.54	25	36	120.653	77.99	25	34	90.8753	75.36	23	30	99.0162	71.05	21	29	68.2847	63.88	17	21	29.1026	50.96	15	15	46.9233	44.98	13
P49368	CCT3	T-complex protein 1 subunit gamma OS=Homo sapiens GN=CCT3 PE=1 SV=4 - [TCPG_HUMAN]	453.733	70.64	42	160	464.497	73.94	44	164	394.181	67.71	41	138	450.07	66.06	45	142	580.404	73.21	45	192	677.054	71.93	49	202	435.21	69.72	45	137	518.521	73.58	49	176	472.028	72.48	48	155	459.953	74.86	47	157	512.595	71.93	48	173	567.273	71.01	44
Q9BT78	COPS4	COP9 signalosome complex subunit 4 OS=Homo sapiens GN=COPS4 PE=1 SV=1 - [CSN4_HUMAN]	32.4776	26.11	8	13	29.4259	22.66	7	11	20.3461	18.47	5	8	89.2161	57.88	19	27	94.3733	63.79	18	31	97.1852	66.5	22	33	108.92	64.04	21	35	68.7907	61.33	18	23	71.0455	63.55	18	25	95.7671	62.07	22	31	144.783	75.12	26	44	112.383	70.44	22
P07355	ANXA2	Annexin A2 OS=Homo sapiens GN=ANXA2 PE=1 SV=2 - [ANXA2_HUMAN]	146.256	61.06	27	48	151.045	61.06	26	49	154.605	59.29	26	48	311.701	82.6	43	98	229.633	76.4	35	73	260.508	80.24	41	82	217.689	78.76	37	65	212.677	71.68	33	68	195.285	78.47	36	62	203.854	72.86	36	70	241.62	81.42	40	79	171.196	59	29
Q92626	PXDN	Peroxidasin homolog OS=Homo sapiens GN=PXDN PE=1 SV=2 - [PXDN_HUMAN]	1409.87	67.88	85	464	1447.28	67.48	82	464	1240.51	70.99	90	421	2960.54	74.31	117	875	2427.23	75.32	97	747	2654.87	79.04	121	804	2030.34	73.63	110	577	1864.98	75.12	102	546	1929.84	78.3	107	594	2916.73	76.34	117	927	2968.55	80.26	118	961	3006.13	75.39	99
P04075	ALDOA	Fructose-bisphosphate aldolase A OS=Homo sapiens GN=ALDOA PE=1 SV=2 - [ALDOA_HUMAN]	139.947	67.03	22	53	136.214	60.99	18	49	137.835	67.03	21	48	368.952	84.07	28	110	546.947	71.43	29	174	372.561	77.75	26	111	276.202	77.75	27	79	291.227	73.35	25	95	236.956	72.8	26	79	333.813	73.35	26	102	422	72.8	25	138	566.84	64.84	23
P35908	KRT2	Keratin, type II cytoskeletal 2 epidermal OS=Homo sapiens GN=KRT2 PE=1 SV=2 - [K22E_HUMAN]	460.882	72.77	48	154					805.245	83.57	59	288	58.2773	35.84	16	19	155.404	59	31	54	247.882	68.23	38	70	64.5178	38.81	18	22	230.251	70.42	36	69	264.157	69.17	40	86	30.6322	19.41	9	11	130.272	57.43	27	41	98.5173	40.53	21
P23396	RPS3	40S ribosomal protein S3 OS=Homo sapiens GN=RPS3 PE=1 SV=2 - [RS3_HUMAN]	57.8171	72.43	15	25	64.8295	63.37	14	25	34.0618	51.85	11	18	104.221	75.72	22	35	58.1442	67.08	14	22	85.8081	73.25	20	32	70.533	58.44	17	24	81.6867	74.49	20	31	72.2399	61.32	16	27	78.1058	68.72	20	27	64.7848	60.08	16	23	62.7033	66.26	15
Q13561	DCTN2	Dynactin subunit 2 OS=Homo sapiens GN=DCTN2 PE=1 SV=4 - [DCTN2_HUMAN]	70.4424	53.12	15	25	54.765	44.89	14	18	52.0669	42.14	12	16	92.7431	65.59	22	28	88.014	50.87	15	24	98.4419	55.11	18	27	79.4302	57.61	18	22	81.9348	57.61	17	24	74.1066	52.87	16	22	168.555	81.05	29	50	103.163	62.84	20	34	111.301	57.61	19
E9PK01		Elongation factor 1-delta (Fragment) OS=Homo sapiens GN=EEF1D PE=1 SV=1 - [E9PK01_HUMAN]	31.8113	41	8	13	36.831	37.55	7	13	19.0529	31.03	6	10	104.271	47.51	10	34	36.0274	37.55	7	13	53.3762	52.11	11	16	65.3293	49.43	8	21	22.3601	31.03	6	9	40.4135	34.48	7	15	167.021	74.71	16	63	85.7761	65.52	12	30	118.276	63.6	11
P14618	PKM	Pyruvate kinase PKM OS=Homo sapiens GN=PKM PE=1 SV=4 - [KPYM_HUMAN]	328.111	61.21	35	93	340.527	63.09	35	93	301.236	61.96	33	91	611.971	78.15	46	159	539.272	66.48	39	136	550.393	78.34	49	142	386.813	77.4	46	108	391.81	71.56	41	107	386.753	70.81	41	108	534.152	72.69	43	149	526.949	71.94	44	144	536.134	68.36	37
Q99832	CCT7	T-complex protein 1 subunit eta OS=Homo sapiens GN=CCT7 PE=1 SV=2 - [TCPH_HUMAN]	375.48	67.59	36	123	418.157	69.61	39	132	384.981	64.83	35	124	467.125	78.27	44	133	639.439	72.19	44	197	549.729	79.93	49	156	417.496	70.35	42	124	412.083	75.69	42	123	419.733	75.87	45	128	400.293	68.32	38	120	483.266	74.4	43	144	575.442	72.56	43
E5RHG8		Protein ELOC (Fragment) OS=Homo sapiens GN=ELOC PE=1 SV=1 - [E5RHG8_HUMAN]													21.3189	51.69	3	8	7.60008	35.96	2	5	7.17666	23.6	3	3	9.33125	51.69	3	3	7.52743	38.2	3	3					5.62442	35.96	2	2					15.5215	60.67	4
P51149	RAB7A	Ras-related protein Rab-7a OS=Homo sapiens GN=RAB7A PE=1 SV=1 - [RAB7A_HUMAN]	28.8809	38.65	7	10	42.2448	60.87	11	15	31.2375	49.28	9	12	66.9177	78.26	15	21	47.1165	60.39	11	16	45.7988	49.28	10	15	43.5306	48.79	11	15	59.9345	74.4	14	21	54.2816	71.98	14	18	32.1233	48.79	10	13	41.6646	59.9	12	14	59.7905	73.91	14
O15144	ARPC2	Actin-related protein 2/3 complex subunit 2 OS=Homo sapiens GN=ARPC2 PE=1 SV=1 - [ARPC2_HUMAN]	8.02704	13	4	5	16.1863	20.67	6	7	12.076	23	5	6	88.2897	73.33	19	29	46.4605	43	11	17	87.0002	57	18	29	58.2133	65.67	16	18	34.5276	29.33	11	14	58.8724	55	15	20	93.4338	69.33	20	31	88.9988	58	20	33	89.557	60.67	20
O14818	PSMA7	Proteasome subunit alpha type-7 OS=Homo sapiens GN=PSMA7 PE=1 SV=1 - [PSA7_HUMAN]	85.6956	54.03	13	27	108.896	54.03	13	32	89.0343	58.87	13	31	220.323	67.34	19	64	199.542	64.11	18	66	249.668	77.42	24	75	225.512	75.81	24	65	178.482	68.95	21	54	196.436	76.21	21	56	207.156	65.73	23	60	224.237	71.77	22	71	211.343	59.27	17
P63244	RACK1	Receptor of activated protein C kinase 1 OS=Homo sapiens GN=RACK1 PE=1 SV=3 - [RACK1_HUMAN]	80.1397	60.25	15	26	62.3319	60.25	15	21	68.1831	56.47	13	25	144.51	78.23	20	45	109.386	65.93	16	35	156.069	79.18	22	45	93.3915	69.72	18	28	85.4065	72.87	16	24	100.853	73.82	18	29	86.0049	61.2	17	29	123.407	74.76	18	35	129.727	76.66	19
P08758	ANXA5	cRAP ANXA5_HUMAN Annexin A5 OS=Homo sapiens GN=ANXA5 PE=1 SV=2	53.558	46.71	14	19	63.4803	47.34	14	21	62.4659	54.55	18	24	106.424	71.79	23	32	95.3194	53.29	17	29	120.109	75.86	23	39	93.1762	61.44	21	29	80.1407	66.14	19	28	73.9912	49.84	17	25	85.4458	73.35	21	30	89.2681	66.77	21	30	75.1698	60.5	18
Q15582	TGFBI	Transforming growth factor-beta-induced protein ig-h3 OS=Homo sapiens GN=TGFBI PE=1 SV=1 - [BGH3_HUMAN]	316.329	54.03	30	105	278.712	59.88	31	94	258.113	57.39	31	87	832.443	77.45	44	240	588.613	73.79	44	189	1015.43	79.8	50	295	586.413	71.6	44	172	437.46	73.06	42	137	455.835	76.57	43	139	524.689	68.08	43	166	476.066	77.45	43	156	444.804	71.89	40
B8ZZU8		Protein ELOB OS=Homo sapiens GN=ELOB PE=1 SV=1 - [B8ZZU8_HUMAN]																	9.85706	51.33	3	3					8.5488	39.82	3	4																	8.92689	52.21	3
Q9Y490	TLN1	Talin-1 OS=Homo sapiens GN=TLN1 PE=1 SV=3 - [TLN1_HUMAN]	770.126	56.95	101	242	746.854	58.87	104	231	681.874	56.75	103	232	706.078	60.57	103	190	853.639	62.85	114	238	811.699	65.64	116	221	606.882	58.52	101	166	718.689	60.8	110	207	610.005	61	106	179	957.525	66.08	121	278	1007.09	69.5	133	293	1039.15	67.45	126
P11142	HSPA8	Heat shock cognate 71 kDa protein OS=Homo sapiens GN=HSPA8 PE=1 SV=1 - [HSP7C_HUMAN]	234.733	46.44	31	81	244.055	49.85	34	90	213.016	46.44	29	80	387.067	63	43	121	279.502	61.76	35	95	338.686	51.55	37	115	282.285	61.3	40	89	251.684	49.54	30	86	236.286	50.46	34	79	341.779	58.2	43	116	291.221	59.13	39	100	287.26	48.3	32
P67936	TPM4	Tropomyosin alpha-4 chain OS=Homo sapiens GN=TPM4 PE=1 SV=3 - [TPM4_HUMAN]													102.099	71.37	22	35	51.1056	56.05	13	18	59.1331	62.5	18	22	74.2712	55.65	20	26	28.913	40.32	10	10	24.464	47.18	9	10	93.8459	71.77	22	37	45.4241	51.21	15	18	49.297	53.63	14
P22234	PAICS	Multifunctional protein ADE2 OS=Homo sapiens GN=PAICS PE=1 SV=3 - [PUR6_HUMAN]	179.984	71.53	28	62	198.937	71.06	28	63	139.455	66.35	25	50	223.419	74.59	32	74	268.5	68.71	32	86	330.072	74.35	39	100	191.782	73.65	27	58	239.652	74.12	33	77	226.64	70.82	31	69	277.426	74.12	37	95	381.432	79.29	42	130	346.415	74.12	34
P26038	MSN	Moesin OS=Homo sapiens GN=MSN PE=1 SV=3 - [MOES_HUMAN]	112.697	44.71	23	40	120.271	48.7	26	42	90.7063	45.58	24	35	352.942	71.58	43	120	266.278	63.78	44	97	282.151	72.27	47	104	152.576	60.31	40	55	160.316	55.46	37	59	133.687	49.22	32	45	245.56	58.41	39	89	230.695	65.34	44	90	223.734	54.94	38
E9PGT6		COP9 signalosome complex subunit 8 OS=Homo sapiens GN=COPS8 PE=1 SV=1 - [E9PGT6_HUMAN]	18.4391	42.2	5	7	9.04784	21.97	3	3	6.68827	14.45	2	2	33.2678	43.35	4	9	29.5405	42.2	5	8	36.263	57.23	6	10	30.0824	49.13	5	8	26.2605	51.45	5	7	30.9559	57.23	6	11	54.273	79.77	8	17	39.2215	42.2	5	14	35.0476	51.45	5
P21333-2	FLNA	Isoform 2 of Filamin-A OS=Homo sapiens GN=FLNA - [FLNA_HUMAN]	835.371	60.21	126	281	844.899	62.71	126	279	630.869	51.69	102	229	1375.63	71.88	166	389	1092.31	63.62	138	320	1081.05	65.25	142	338	1121.98	66.31	151	331	883.211	61.8	131	291	973.981	65.78	138	299	2076.14	75.75	198	615	1684.56	71.43	171	523	1805.55	69.15	150
P14868	DARS	Aspartate--tRNA ligase, cytoplasmic OS=Homo sapiens GN=DARS PE=1 SV=2 - [SYDC_HUMAN]	106.324	57.29	25	44	121.083	58.88	27	50	94.2265	57.09	24	39	112.41	64.67	31	39	147.43	65.87	33	53	169.161	71.26	36	60	109.729	59.08	29	38	111.196	59.08	30	44	107.344	55.89	27	37	81.488	49.9	25	30	115.039	63.47	31	44	105.432	55.49	26
P61106	RAB14	Ras-related protein Rab-14 OS=Homo sapiens GN=RAB14 PE=1 SV=4 - [RAB14_HUMAN]	10.129	37.67	6	6	13.7823	30.23	4	9	8.7676	20.93	4	4	57.9781	59.07	11	15	33.4843	56.28	10	12	49.8506	56.28	13	15	38.8508	64.19	12	14	37.1817	55.81	10	12	34.0368	51.63	9	11	6.01273	23.26	4	4	30.8606	42.33	10	12	27.312	46.05	8
P23528	CFL1	Cofilin-1 OS=Homo sapiens GN=CFL1 PE=1 SV=3 - [COF1_HUMAN]	47.0069	53.61	8	14	35.4033	43.37	7	12	49.5073	53.61	8	17	171.662	74.7	15	45	62.5537	53.61	8	17	81.3665	69.28	12	21	108.638	69.28	12	29	66.881	50.6	9	18	78.1406	58.43	10	21	89.5633	62.65	11	25	48.7478	57.23	9	13	48.4677	46.99	6
P22392-2	NME2	Isoform 3 of Nucleoside diphosphate kinase B OS=Homo sapiens GN=NME2 - [NDKB_HUMAN]	29.2177	45.32	6	13	23.7224	36.33	5	11	18.1669	38.2	5	9	93.551	78.65	14	34	60.0641	52.81	8	22	81.3237	71.16	14	30	73.3067	66.29	12	27	65.0404	55.81	10	26	53.5315	62.55	11	23	78.0243	68.54	11	28	80.1041	61.05	8	28	63.1582	59.18	10
P37802	TAGLN2	Transgelin-2 OS=Homo sapiens GN=TAGLN2 PE=1 SV=3 - [TAGL2_HUMAN]	44.2151	62.81	10	15	43.2402	49.75	10	13	22.0919	40.2	7	9	93.2884	75.88	15	29	37.5811	60.8	9	11	30.1825	56.28	8	10	71.786	70.85	15	22	24.1557	42.71	7	8	18.7947	38.69	6	6	74.4819	71.36	16	22	38.9565	61.31	10	12	49.9397	54.27	10
Q9Y265	RUVBL1	RuvB-like 1 OS=Homo sapiens GN=RUVBL1 PE=1 SV=1 - [RUVB1_HUMAN]	133.884	54.17	20	42	115.636	53.73	19	36	102.743	51.1	18	30	123.209	60.96	23	32	108.615	50	19	29	155.522	64.25	25	43	139.089	69.52	26	39	127.902	52.85	19	35	156.473	69.08	25	42	84.5584	53.29	19	27	126.161	64.69	24	38	93.1282	50.88	17
P60709	ACTB	Actin, cytoplasmic 1 OS=Homo sapiens GN=ACTB PE=1 SV=1 - [ACTB_HUMAN]	488.456	62.93	24	154	468.279	64.8	26	146	378.638	63.2	23	121	1190.81	75.73	33	350	651.668	72	27	197	887.384	74.93	30	244	685.094	76.53	29	198	595.854	72.8	29	170	582.843	75.47	29	185	646.652	77.87	35	206	655.977	77.07	31	190	719.402	66.13	26
Q96QR8	PURB	Transcriptional activator protein Pur-beta OS=Homo sapiens GN=PURB PE=1 SV=3 - [PURB_HUMAN]	19.7791	28.21	5	7	17.5105	30.45	6	7	33.4275	44.87	6	9	68.3682	64.1	13	18	71.8473	60.26	12	19	50.2109	41.03	9	14	51.6612	43.59	9	14	41.8262	57.37	11	12	31.6903	46.47	10	11	89.7196	69.87	16	25	76.1274	63.46	12	20	81.9865	64.42	12
Q16658	FSCN1	Fascin OS=Homo sapiens GN=FSCN1 PE=1 SV=3 - [FSCN1_HUMAN]	38.3221	27.38	11	14	36.6772	28.6	11	14	24.5057	22.52	8	10	73.022	37.73	17	30	58.571	33.06	15	22	78.0504	42.39	18	25	44.3356	29.21	12	15	47.9689	26.98	11	15	47.5436	38.13	16	19	31.353	21.1	11	14	52.8135	33.87	15	20	50.4832	32.45	14
P13639	EEF2	Elongation factor 2 OS=Homo sapiens GN=EEF2 PE=1 SV=4 - [EF2_HUMAN]	279.315	52.33	42	99	310.583	58.04	46	108	224.861	55.01	42	83	453.205	69.35	57	139	441.396	71.33	59	147	533.138	73.78	64	167	451.03	67.95	56	127	397.783	70.4	56	129	434.965	66.08	55	141	567.924	71.45	61	183	619.346	73.89	64	211	572.52	73.54	61
P53999	SUB1	Activated RNA polymerase II transcriptional coactivator p15 OS=Homo sapiens GN=SUB1 PE=1 SV=3 - [TCP4_HUMAN]	38.8166	58.27	8	14	37.9113	46.46	8	14	24.5861	45.67	6	10	188.362	78.74	21	57	62.5214	60.63	11	21	66.987	60.63	13	20	52.3543	59.06	11	14	27.1102	52.76	7	9	17.7437	52.76	6	7	192.668	74.02	18	58	111.756	60.63	14	35	113.381	65.35	14
C9J0K6		Sorcin OS=Homo sapiens GN=SRI PE=1 SV=1 - [C9J0K6_HUMAN]	36.7361	70.97	9	17	32.578	63.23	8	12	15.0567	58.71	7	7	12.164	30.97	5	6	14.9484	39.35	5	6	15.1455	30.97	4	5	35.6028	45.81	7	13	36.3908	70.97	10	15	23.3045	52.26	7	9	13.9228	40.65	5	7	16.3964	50.97	6	6	16.6184	43.87	6
H3BPC4		SUMO-conjugating enzyme UBC9 (Fragment) OS=Homo sapiens GN=UBE2I PE=1 SV=2 - [H3BPC4_HUMAN]													12.2731	64.29	4	5
Q9Y3F4	STRAP	Serine-threonine kinase receptor-associated protein OS=Homo sapiens GN=STRAP PE=1 SV=1 - [STRAP_HUMAN]	21.6465	19.71	5	6	22.8494	26.29	7	8	22.1739	33.43	8	8	64.5067	54.29	14	19	58.7965	46.57	13	19	69.2575	60	14	20	17.5772	18.57	5	5	37.8621	33.43	10	12	36.9692	40.86	11	12	58.7951	54.29	14	20	51.735	47.71	14	17	51.0215	46	14
P60900	PSMA6	Proteasome subunit alpha type-6 OS=Homo sapiens GN=PSMA6 PE=1 SV=1 - [PSA6_HUMAN]	132.42	74.39	18	48	133.332	71.14	18	48	116.709	71.14	17	44	366.496	78.05	24	107	320.499	63.41	23	104	432.836	77.24	23	127	335.822	77.24	23	92	387.296	77.24	22	118	374.925	77.24	22	115	314.218	63.41	22	97	360.522	73.98	22	111	310.252	62.6	20
O95816	BAG2	BAG family molecular chaperone regulator 2 OS=Homo sapiens GN=BAG2 PE=1 SV=1 - [BAG2_HUMAN]	29.0975	43.6	8	11	14.7295	43.6	6	8	13.4506	36.49	7	8	46.6394	66.35	10	17	42.0893	43.6	10	15	52.8334	56.4	10	16	26.8486	53.08	8	9	35.3361	43.6	8	13	32.6558	43.6	9	12	39.3394	50.71	11	15	47.5768	55.92	9	16	43.6125	46.92	11
P35244	RPA3	Replication protein A 14 kDa subunit OS=Homo sapiens GN=RPA3 PE=1 SV=1 - [RFA3_HUMAN]	8.23066	33.06	2	3	7.02179	33.06	2	2					41.5952	77.69	6	10	8.42558	35.54	3	3	20.9596	61.98	4	5	10.4483	38.02	3	3									26.1306	70.25	5	7	16.0395	61.98	4	4	22.2153	54.55	4
P25786	PSMA1	Proteasome subunit alpha type-1 OS=Homo sapiens GN=PSMA1 PE=1 SV=1 - [PSA1_HUMAN]	136.045	49.05	14	49	141.471	52.47	15	52	120.713	44.87	14	49	326.336	74.9	25	113	283.378	56.65	19	103	341.155	71.1	23	118	263.546	74.9	22	85	293.995	61.22	20	102	241.536	70.72	22	88	282.644	74.9	25	103	323.055	65.4	22	124	309.263	66.16	17
O15511	ARPC5	Actin-related protein 2/3 complex subunit 5 OS=Homo sapiens GN=ARPC5 PE=1 SV=3 - [ARPC5_HUMAN]	6.07241	22.52	2	2									40.9533	46.36	7	13	42.4109	66.89	7	11	47.4415	69.54	8	15	35.7212	69.54	8	13	34.1251	66.89	7	11	27.4681	64.9	7	9	43.0477	69.54	8	15	75.3249	77.48	9	23	53.5792	66.89	7
P62333	PSMC6	26S protease regulatory subunit 10B OS=Homo sapiens GN=PSMC6 PE=1 SV=1 - [PRS10_HUMAN]	71.7547	47.04	16	26	72.8647	46.53	16	25	54.6392	41.39	13	22	84.2115	48.84	17	25	72.3093	47.56	15	22	78.9067	58.1	19	27	93.178	63.24	22	29	97.0808	60.67	19	29	89.8684	56.04	19	28	54.7184	54.76	18	22	36.5471	29.05	11	14	41.9801	35.73	11
P07437	TUBB	Tubulin beta chain OS=Homo sapiens GN=TUBB PE=1 SV=2 - [TBB5_HUMAN]	463.282	75.9	30	162	441.084	75.9	31	149	379.454	75.9	31	139	332.122	75.23	31	112	228.137	64.41	24	78	326.835	76.13	34	109	259.287	68.69	30	77	242.23	67.12	28	86	254.481	64.64	28	91	208.02	75.23	28	68	182.777	70.72	28	62	164.861	53.38	20
P01024	C3	Complement C3 OS=Homo sapiens GN=C3 PE=1 SV=2 - [CO3_HUMAN]	347.954	45.1	61	122	358.609	41.55	59	127	266.059	35.96	54	99	164.754	21.59	30	53	214.115	28.92	44	69	221.259	31.15	45	74	908.865	64.82	102	263	1019.11	64.1	108	307	954.243	70.6	112	296	253.755	33.49	48	87	349.828	42.15	62	114	354.616	38.85	56
Q05639	EEF1A2	Elongation factor 1-alpha 2 OS=Homo sapiens GN=EEF1A2 PE=1 SV=1 - [EF1A2_HUMAN]	99.4747	29.59	12	40	111.157	29.16	11	40	95.989	29.16	11	31	163.443	61.56	20	48	89.7235	37.58	14	29	146.976	55.08	19	45	108.891	44.28	17	35	75.7586	39.74	13	24	98.2727	45.57	15	31	128.788	65.23	19	44	109.356	44.06	18	36	78.749	42.98	13
P07942	LAMB1	Laminin subunit beta-1 OS=Homo sapiens GN=LAMB1 PE=1 SV=2 - [LAMB1_HUMAN]	766.416	59.01	97	251	804.68	56.22	92	256	618.051	58.51	96	216	899.035	60.36	108	260	920.675	54.82	91	272	1083.73	68.81	116	312	1038.53	60.58	105	313	1114.46	62.99	116	336	1170.64	65.51	117	355	1532.17	71.44	131	486	1545.27	71.67	131	468	1454.59	61.37	109
P50395	GDI2	Rab GDP dissociation inhibitor beta OS=Homo sapiens GN=GDI2 PE=1 SV=2 - [GDIB_HUMAN]	16.2883	18.65	8	8	35.5944	36.18	11	14	20.0736	22.25	7	8	65.9459	47.64	18	20	76.444	47.42	18	26	117.143	76.18	28	37	28.4535	24.72	8	11	66.3911	49.44	18	22	38.5853	41.35	12	16	38.9963	37.3	12	12	47.4514	44.72	15	17	66.5125	48.31	19
P68371	TUBB4B	Tubulin beta-4B chain OS=Homo sapiens GN=TUBB4B PE=1 SV=1 - [TBB4B_HUMAN]	472.52	75.73	30	166	457.659	75.73	31	158	379.143	69.66	29	140	321.226	71.69	30	108	220.909	64.27	24	75	305.266	68.99	32	104	264.03	75.51	32	78	243.573	73.93	30	87	249.118	64.49	28	89	200.178	75.06	29	64	190.078	73.93	28	63	168.71	57.53	22
Q06830	PRDX1	cRAP PRDX1_HUMAN Peroxiredoxin-1 OS=Homo sapiens GN=PRDX1 PE=1 SV=1	137.309	68.34	17	48	155.41	72.86	18	55	103.991	67.34	15	39	200.414	76.88	21	68	182.078	60.8	19	63	177.318	73.37	21	63	172.261	73.37	21	56	186.955	72.86	20	62	189.847	76.38	22	65	183.05	76.88	22	68	185.507	76.38	21	65	167.89	64.32	20
P98160	HSPG2	Basement membrane-specific heparan sulfate proteoglycan core protein OS=Homo sapiens GN=HSPG2 PE=1 SV=4 - [PGBM_HUMAN]	3766.35	59.46	187	1195	3978	58.94	185	1264	3077.75	56.8	182	1030	5667.34	70.64	227	1597	4841.33	63.45	198	1453	5140.04	68.05	228	1517	6920.17	71.49	250	1947	6345.35	67.64	215	1871	6398.41	68.23	219	1911	4696.45	69.87	225	1430	5165.55	68.44	226	1604	5653.98	64.27	202
Q9Y315	DERA	Deoxyribose-phosphate aldolase OS=Homo sapiens GN=DERA PE=1 SV=2 - [DEOC_HUMAN]	80.6919	59.43	14	27	86.1675	54.72	13	26	92.9606	55.66	13	31	66.3267	55.03	14	18	81.8357	56.29	13	25	71.3447	56.92	14	21	70.3524	56.6	14	19	66.9269	56.6	14	21	62.9128	53.77	14	18	85.4017	62.89	15	27	88.2168	66.35	18	28	114.376	66.67	17
P35998	PSMC2	26S protease regulatory subunit 7 OS=Homo sapiens GN=PSMC2 PE=1 SV=3 - [PRS7_HUMAN]	86.3467	53.35	24	36	75.9804	54.27	23	27	67.6174	45.96	23	30	121.655	56.81	28	41	122.184	60.97	27	38	125.106	69.28	33	45	137.323	61.2	29	45	131.352	62.82	31	45	133.994	63.97	30	41	67.4631	54.73	23	28	69.7795	47.34	20	23	67.7112	48.96	20
P04350	TUBB4A	Tubulin beta-4A chain OS=Homo sapiens GN=TUBB4A PE=1 SV=2 - [TBB4A_HUMAN]	383.522	69.14	25	136	372.564	69.14	25	132	304.2	63.74	24	111					181.715	55.86	20	64									189.621	65.54	24	70
O43707	ACTN4	Alpha-actinin-4 OS=Homo sapiens GN=ACTN4 PE=1 SV=2 - [ACTN4_HUMAN]	132.763	39.52	31	46	142.584	36.66	29	47	114.503	39.74	30	42	363.931	66.96	58	105	299.824	59.06	50	96	323.872	67.73	59	109	235.801	59.82	46	71	229.405	54.77	45	74	223.753	54.77	45	70	379.428	70.91	64	135	410.791	71.46	65	141	398.308	62.9	57
B4DY09		Interleukin enhancer-binding factor 2 OS=Homo sapiens GN=ILF2 PE=1 SV=1 - [B4DY09_HUMAN]	38.0604	45.74	10	12	57.2311	48.86	12	17	45.5962	46.02	10	14	87.4974	57.1	15	23	105.255	58.81	13	29	107.687	76.14	18	28	67.6798	50.85	12	15	64.5813	53.69	13	17	66.3057	60.51	13	18	134.457	67.05	17	37	104.853	66.76	16	29	104.758	66.76	16
Q13885	TUBB2A	Tubulin beta-2A chain OS=Homo sapiens GN=TUBB2A PE=1 SV=1 - [TBB2A_HUMAN]													273.909	53.71	24	94
P35908	KRT2	cRAP K22E_HUMAN Keratin, type II cytoskeletal 2 epidermal OS=Homo sapiens GN=KRT2 PE=1 SV=2					525.602	70.07	46	174					58.2773	34.61	16	19									64.5178	37.3	18	22									30.6322	19.72	9	11
P53396	ACLY	ATP-citrate synthase OS=Homo sapiens GN=ACLY PE=1 SV=3 - [ACLY_HUMAN]	443.439	53.68	56	159	475.529	51.5	53	172	398.595	53.32	53	154	845.389	61.04	76	281	798.143	57.49	66	286	1038.48	64.76	82	347	590.56	59.04	73	193	575.263	55.4	66	194	644.816	63.12	71	220	859.446	62.13	84	312	1139.73	71.66	85	398	947.051	53.5	63
P62258	YWHAE	14-3-3 protein epsilon OS=Homo sapiens GN=YWHAE PE=1 SV=1 - [1433E_HUMAN]	15.395	18.04	4	6	14.947	19.61	5	6	16.549	30.98	7	9	59.5458	52.55	17	24	79.8514	72.94	18	29	43.4628	46.27	13	16	41.9423	41.57	11	16	39.5914	56.08	13	14	20.4077	37.65	8	8	40.7856	49.8	11	19	55.738	59.22	15	19	58.5193	56.08	17
O00299	CLIC1	Chloride intracellular channel protein 1 OS=Homo sapiens GN=CLIC1 PE=1 SV=4 - [CLIC1_HUMAN]	46.5232	53.94	10	15	53.415	57.68	11	16	42.8604	45.64	9	12	53.2126	58.51	12	15	80.8691	60.17	13	22	55.2184	54.77	10	14	52.9378	46.89	9	15	55.4634	58.09	11	17	54.1867	61.83	12	15	37.8949	41.91	8	11	46.4852	50.62	9	13	43.5543	48.55	8
Q9BUF5	TUBB6	Tubulin beta-6 chain OS=Homo sapiens GN=TUBB6 PE=1 SV=1 - [TBB6_HUMAN]	180.874	33.63	14	77	166.857	30.27	14	66	151.588	37.44	14	62	168.88	58.52	20	53	115.373	38.79	15	45	140.312	47.53	19	56	97.0973	45.07	17	33	120.755	42.15	17	46	131.123	44.17	18	52	62.8831	32.06	12	22	57.7442	26.91	12	24	58.3844	27.8	12
Q12904	AIMP1	Aminoacyl tRNA synthase complex-interacting multifunctional protein 1 OS=Homo sapiens GN=AIMP1 PE=1 SV=2 - [AIMP1_HUMAN]	19.6503	28.21	5	6	31.7141	39.42	9	11	11.7321	21.15	5	5	51.3923	40.06	11	15	33.9609	31.41	7	10	42.8985	44.23	10	14	31.4512	30.13	8	10	30.5825	23.72	6	10	37.847	24.36	8	13	61.0731	36.22	11	18	41.6822	23.72	6	12	45.0903	37.82	9
P08253	MMP2	72 kDa type IV collagenase OS=Homo sapiens GN=MMP2 PE=1 SV=2 - [MMP2_HUMAN]	84.0396	32.27	18	30	73.8165	33.79	17	25	67.4266	29.7	17	25	213.435	68.03	37	62	129.532	51.21	27	44	252.341	71.52	42	74	234.497	67.12	36	66	203.388	66.36	34	65	215.808	63.03	36	67	316.31	74.39	46	98	300.819	70.45	41	90	258.157	61.82	36
P68032	ACTC1	Actin, alpha cardiac muscle 1 OS=Homo sapiens GN=ACTC1 PE=1 SV=1 - [ACTC_HUMAN]	205.606	38.46	15	80	188.356	33.16	16	72	154.306	41.64	16	63	538.563	57.82	24	196	323.515	54.64	20	116	333.725	62.33	23	112	375.956	59.42	23	127	231.519	48.81	19	81	274.751	57.56	21	107	349.395	35.28	21	128	245.511	57.82	22	89	255.813	38.99	18
P04083	ANXA1	Annexin A1 OS=Homo sapiens GN=ANXA1 PE=1 SV=2 - [ANXA1_HUMAN]	68.9004	58.67	19	25	66.7558	56.65	20	25	86.0036	60.98	20	31	131.896	64.74	25	38	96.7622	64.16	23	32	90.2856	61.85	20	29	79.9259	50.58	18	25	74.2355	60.4	18	24	51.2959	45.66	14	17	111.325	56.07	23	34	72.0982	53.18	18	25	82.8003	61.85	21
Q08380	LGALS3BP	Galectin-3-binding protein OS=Homo sapiens GN=LGALS3BP PE=1 SV=1 - [LG3BP_HUMAN]	948.871	53.33	33	293	1116.18	56.75	34	348	742.195	48.55	31	230	1676.53	62.22	44	494	2517.22	62.05	37	719	2809.81	67.86	43	797	1712.21	61.54	45	503	2456.36	65.3	37	705	2445.5	74.7	43	704	1222.56	57.95	36	416	2404.37	64.1	38	664	1933.91	55.38	33
P13010	XRCC5	X-ray repair cross-complementing protein 5 OS=Homo sapiens GN=XRCC5 PE=1 SV=3 - [XRCC5_HUMAN]	102.015	36.2	23	35	102.358	36.2	24	38	82.4988	36.2	21	31	294.162	56.56	44	92	294.575	50.96	38	95	340.507	61.2	47	111	223.312	56.69	38	65	195.437	42.35	33	63	218.971	55.87	39	70	375.999	58.47	45	119	330.41	57.1	44	107	341.076	49.04	36
P07814	EPRS	Bifunctional glutamate/proline--tRNA ligase OS=Homo sapiens GN=EPRS PE=1 SV=5 - [SYEP_HUMAN]	294.407	48.48	68	107	281.936	45.24	61	101	226.134	45.57	59	86	529.551	63.29	87	167	562.221	54.3	91	187	638.529	68.58	110	201	454.562	55.62	89	138	429.01	59.46	90	144	458.784	63.89	93	150	384.936	51.98	79	131	475.994	60.71	93	159	415.23	51.06	79
P68104	EEF1A1	Elongation factor 1-alpha 1 OS=Homo sapiens GN=EEF1A1 PE=1 SV=1 - [EF1A1_HUMAN]	226.038	56.06	20	74	254.672	53.25	18	82	179.79	55.63	20	60	277.262	69.26	28	80	173.064	54.76	21	51	293.658	60.17	26	83	263.719	66.67	28	74	190.04	54.98	23	55	222.682	60.17	26	68	212.439	64.07	27	70	195.731	56.93	25	60	162.516	52.81	17
P49327	FASN	Fatty acid synthase OS=Homo sapiens GN=FASN PE=1 SV=3 - [FAS_HUMAN]	878.819	47.55	102	290	864.086	49.34	106	289	799.646	48.03	107	281	2003.44	65.87	153	584	2315.81	56.87	130	746	2962.35	69.53	162	894	1085.5	60.25	127	319	1174.06	54.76	120	368	1115.35	60.41	124	353	1657.84	64.08	147	527	2497.25	68.58	160	778	2286.39	59.9	128
P62195-2	PSMC5	Isoform 2 of 26S protease regulatory subunit 8 OS=Homo sapiens GN=PSMC5 - [PRS8_HUMAN]	51.3405	40.7	12	18	47.489	39.7	13	20	40.5476	27.39	10	15	108.146	61.81	22	31	94.1435	56.78	20	32	102.647	60.8	22	32	111.799	65.58	22	35	95.1731	64.07	21	29	90.3534	62.56	21	28	75.7943	57.79	20	25	70.3665	58.29	19	25	67.8917	50	16
D6RGG3		Collagen alpha-1(XII) chain OS=Homo sapiens GN=COL12A1 PE=1 SV=1 - [D6RGG3_HUMAN]	1591.41	57.71	176	541	1614.82	58.95	184	540	1479.08	57.71	182	533	2646.13	67.5	236	814	1917.17	60.71	183	620	2364.69	68.19	226	764	3477.08	67.47	244	1025	2540.64	65.15	211	824	2714.19	66.66	226	882	2147.19	62.18	217	703	1633.33	59.63	185	546	1783.7	59.47	169
P24752	ACAT1	Acetyl-CoA acetyltransferase, mitochondrial OS=Homo sapiens GN=ACAT1 PE=1 SV=1 - [THIL_HUMAN]	11.6218	10.07	3	4	11.3977	10.07	3	4	10.8918	14.29	4	4	81.9347	54.8	17	23	94.6944	61.83	21	26	58.9825	45.43	14	17	33.8472	33.96	9	9	15.1339	20.14	7	7	10.0267	8.67	4	4	141.634	60.66	22	38	194.713	68.85	27	59	189.367	66.51	25
[truncated: 3,434 more rows]
[truncated: 16 more columns]
