# Supplementary material for: A noncanonical function of SKP1 regulates the switch between autophagy and unconventional secretion
Source: Sci Adv. 2023 Oct 13;9(41):eadh1134. doi: 10.1126/sciadv.adh1134 (PMC10575587; doi:10.1126/sciadv.adh1134)
Supplement: Supplementary file 2 — Tables S1 to S8 [file sciadv.adh1134_tables_s1_to_s8.zip › adh1134_Table_S8.xlsx]

## Sheet: Sheet 1 - skp1_crosslinks_sum
Supplementary Table 8. Cross-linking MS search results for proteins co-IPed from Expi293F cells transiently expressing SKP1-FI.
SKP1_crosslinks_sum
Peptide	protein_1	position_1	protein_2	position_2	count
GKTPEEIRK(2)-GKTPEEIR(2)	sp|P63208|SKP1_HUMAN	130	sp|P63208|SKP1_HUMAN	130	41
GKTPEEIRK(2)-TVANMIKGK(7)	sp|P63208|SKP1_HUMAN	130	sp|P63208|SKP1_HUMAN	128	27
TVANMIKGK(7)-GKTPEEIR(2)	sp|P63208|SKP1_HUMAN	128	sp|P63208|SKP1_HUMAN	130	17
GLLDVTCKTVANMIK(8)-GKTPEEIRK(2)	sp|P63208|SKP1_HUMAN	121	sp|P63208|SKP1_HUMAN	130	15
KENQWCEEK(1)-GKTPEEIRK(2)	sp|P63208|SKP1_HUMAN	155	sp|P63208|SKP1_HUMAN	130	14
VDKGVVPLAGTDGETTTQGLDGLSER(3)-VDKGVVPLAGTDGETTTQGLDGLSER(3)	sp|P09972|ALDOC_HUMAN	111	sp|P09972|ALDOC_HUMAN	111	12
KENQWCEEK(1)-TVANMIKGK(7)	sp|P63208|SKP1_HUMAN	155	sp|P63208|SKP1_HUMAN	128	10
KLLEKCAMTALSSK(5)-KADKVEQR(1)	sp|Q99832|TCPH_HUMAN	157	sp|Q99832|TCPH_HUMAN	145	9
DLQQYQSQAKQLFR(10)-GKTPEEIRK(2)	sp|O75396|SEC22B_HUMAN	38	sp|P63208|SKP1_HUMAN	130	8
GLLDVTCKTVANMIK(8)-GKTPEEIR(2)	sp|P63208|SKP1_HUMAN	121	sp|P63208|SKP1_HUMAN	130	8
GVFTKELPSGK(5)-AAKLAPEFAK(3)	sp|P30041|PRDX6_HUMAN	209	sp|P30041|PRDX6_HUMAN	56	7
KENQWCEEK(9)-GKTPEEIRK(2)	sp|P63208|SKP1_HUMAN	163	sp|P63208|SKP1_HUMAN	130	7
KVIQWCTHHKDDPPPPEDDENKEK(1)-TVANMIKGK(7)	sp|P63208|SKP1_HUMAN	57	sp|P63208|SKP1_HUMAN	128	7
QATKDAGVIAGLNVLR(4)-LSKEEIER(3)	sp|P34931|HS71L_HUMAN	161	sp|P34931|HS71L_HUMAN	514	7
VVSSIEQKTEGAEK(8)-KQQMAR(1)	sp|P63104|1433Z_HUMAN	68	sp|P63104|1433Z_HUMAN	75	7
KVIQWCTHHKDDPPPPEDDENKEK(1)-KENQWCEEK(1)	sp|P63208|SKP1_HUMAN	57	sp|P63208|SKP1_HUMAN	155	6
DLQQYQSQAKQLFR(10)-GKTPEEIR(2)	sp|O75396|SEC22B_HUMAN	38	sp|P63208|SKP1_HUMAN	130	5
KENQWCEEK(9)-GKTPEEIR(2)	sp|P63208|SKP1_HUMAN	163	sp|P63208|SKP1_HUMAN	130	5
TMLEDLGMDDEGDDDPVPLPNVNAAILKK(28)-GKTPEEIRK(2)	sp|P63208|SKP1_HUMAN	56	sp|P63208|SKP1_HUMAN	130	5
IKSTNPGISIGDVAK(2)-GKTPEEIRK(2)	sp|O15347|HMGB3_HUMAN	112	sp|P63208|SKP1_HUMAN	130	4
KENQWCEEK(1)-GKTPEEIR(2)	sp|P63208|SKP1_HUMAN	155	sp|P63208|SKP1_HUMAN	130	4
KENQWCEEK(9)-TVANMIKGK(7)	sp|P63208|SKP1_HUMAN	163	sp|P63208|SKP1_HUMAN	128	4
LKPNLGNGADLPNYR(2)-KINPENSK(1)	sp|Q9Y266|NUDC_HUMAN	160	sp|Q9Y266|NUDC_HUMAN	268	4
LLEKCAMTALSSK(4)-KADKVEQR(1)	sp|Q99832|TCPH_HUMAN	157	sp|Q99832|TCPH_HUMAN	145	4
NMKEILTK(3)-KNDQIK(1)	sp|Q9NQ48|LZTL1_HUMAN	275	sp|Q9NQ48|LZTL1_HUMAN	281	4
QTVAVGVIKAVDKK(9)-KENQWCEEK(9)	sp|P68104|EF1A1_HUMAN	439	sp|P63208|SKP1_HUMAN	163	4
VAKYAGGTNDK(3)-GKTPEEIRK(2)	sp|Q9NRV9|HEBP1_HUMAN	64	sp|P63208|SKP1_HUMAN	130	4
VIQWCTHHKDDPPPPEDDENKEKR(21)-GLLDVTCKTVANMIK(8)	sp|P63208|SKP1_HUMAN	78	sp|P63208|SKP1_HUMAN	121	4
ALAENSGVKANEVISK(9)-KVQSGNINAAK(1)	sp|P50990|TCPQ_HUMAN	459	sp|P49368|TCPG_HUMAN	21	3
ALEMCPSCFQKER(11)-LKEEGNEQFK(2)	sp|Q99614|TTC1_HUMAN	152	sp|Q99614|TTC1_HUMAN	120	3
AVDDGVNTFKVLTR(10)-HKSETDTSLIR(2)	sp|P50990|TCPQ_HUMAN	400	sp|P40227|TCPZ_HUMAN	199	3
FHVEEEGKGK(8)-VKAEPAK(2)	sp|P00558|PGK1_HUMAN	131	sp|P00558|PGK1_HUMAN	141	3
GKTPEEIR(2)-KATDAK(1)	sp|P63208|SKP1_HUMAN	130	sp|Q9H1I8|ASCC2_HUMAN	410	3
KENPLQFK(1)-PKPINVR(1)	sp|P35241|RADI_HUMAN	72	sp|P35241|RADI_HUMAN	2	3
KLNVTEQEK(1)-GKTPEEIRK(2)	sp|P06733|ENOA_HUMAN	81	sp|P63208|SKP1_HUMAN	130	3
KVIQWCTHHKDDPPPPEDDENKEK(1)-GKTPEEIR(2)	sp|P63208|SKP1_HUMAN	57	sp|P63208|SKP1_HUMAN	130	3
LGEHNIKVLEGNEQFINAAK(7)-EQLKLYCETCDKLTCR(12)	sp|P35030|TRY3_HUMAN	136	sp|O15164|TIF1A_HUMAN	240	3
QTVAVGVIKAVDKK(9)-KENQWCEEK(1)	sp|P68104|EF1A1_HUMAN	439	sp|P63208|SKP1_HUMAN	155	3
QTVAVGVIKAVDKK(9)-KLEDGPK(1)	sp|P68104|EF1A1_HUMAN	439	sp|P68104|EF1A1_HUMAN	386	3
TSLGPKGMDK(6)-LACKEAVR(4)	sp|P50991|TCPD_HUMAN	55	sp|P17987|TCPA_HUMAN	126	3
VAKYAGGTNDK(3)-GKTPEEIR(2)	sp|Q9NRV9|HEBP1_HUMAN	64	sp|P63208|SKP1_HUMAN	130	3
VIQWCTHHKDDPPPPEDDENKEKR(21)-TVANMIKGK(7)	sp|P63208|SKP1_HUMAN	78	sp|P63208|SKP1_HUMAN	128	3
DAFPVAGQKLIYAGK(9)-GKTPEEIRK(2)	sp|P54725|RD23A_HUMAN	47	sp|P63208|SKP1_HUMAN	130	2
DNSTMGYMAAKK(11)-KVEKVVVSNR(4)	sp|P07900|HS90A_HUMAN	631	sp|P07900|HS90A_HUMAN	585	2
EANMPLPGYKVR(10)-SSDIAKTFR(6)	sp|P13797|PLST_HUMAN	52	sp|P13797|PLST_HUMAN	91	2
EKELGNDAYK(2)-QIAKAYAR(4)	sp|P31948|STIP1_HUMAN	229	sp|P31948|STIP1_HUMAN	301	2
FNNFLKALQEK(6)-KFLAPK(1)	sp|P13010|XRCC5_HUMAN	660	sp|P13010|XRCC5_HUMAN	703	2
GKTPEEIRK(2)-ENQWCEEK(8)	sp|P63208|SKP1_HUMAN	130	sp|P63208|SKP1_HUMAN	163	2
GKTPEEIRK(2)-KATDAK(1)	sp|P63208|SKP1_HUMAN	130	sp|Q9H1I8|ASCC2_HUMAN	410	2
GVFTKELPSGKK(5)-AAKLAPEFAK(3)	sp|P30041|PRDX6_HUMAN	209	sp|P30041|PRDX6_HUMAN	56	2
GVSKAVEHINK(4)-DNDKTR(4)	sp|P06733|ENOA_HUMAN	64	sp|P06733|ENOA_HUMAN	54	2
ITITNDKGR(7)-LSKEEIER(3)	sp|P11142|HSP7C_HUMAN	507	sp|P34931|HS71L_HUMAN	514	2
KENQWCEEK(1)-IPKVQK(3)	sp|P63208|SKP1_HUMAN	155	sp|P17066|HSP76_HUMAN	347	2
KENQWCEEK(9)-MAFPHR(1)	sp|P63208|SKP1_HUMAN	163	sp|Q9H267|VP33B_HUMAN	1	2
KHPDASVNFSEFSK(1)-GKFEDMAK(2)	sp|P09429|HMGB1_HUMAN	30	sp|P09429|HMGB1_HUMAN	59	2
KLEAAEER(1)-GKTPEEIR(2)	sp|P16949|STMN1_HUMAN	53	sp|P63208|SKP1_HUMAN	130	2
KVIQWCTHHKDDPPPPEDDENKEK(1)-KENQWCEEK(9)	sp|P63208|SKP1_HUMAN	57	sp|P63208|SKP1_HUMAN	163	2
LNVTEQEKIDKLMIEMDGTENK(8)-TIAPALVSKK(9)	sp|P06733|ENOA_HUMAN	89	sp|P06733|ENOA_HUMAN	80	2
NFRNPLAK(8)-AKFAGR(2)	sp|P06733|ENOA_HUMAN	434	sp|P06733|ENOA_HUMAN	422	2
QATKDAGVIAGLNVLR(4)-KENQWCEEK(1)	sp|P34931|HS71L_HUMAN	161	sp|P63208|SKP1_HUMAN	155	2
QATKDAGVIAGLNVLR(4)-TKPIWTR(2)	sp|P34931|HS71L_HUMAN	161	sp|P07900|HS90A_HUMAN	294	2
STLEPVEKALR(8)-DAKLDK(3)	sp|P17066|HSP76_HUMAN	321	sp|P11142|HSP7C_HUMAN	325	2
TLLAKNLPYK(5)-LVSKDGK(4)	sp|P19338|NUCL_HUMAN	398	sp|P19338|NUCL_HUMAN	424	2
TMLEDLGMDDEGDDDPVPLPNVNAAILKK(28)-GKTPEEIR(2)	sp|P63208|SKP1_HUMAN	56	sp|P63208|SKP1_HUMAN	130	2
TVANMIKGK(7)-KDKGGK(1)	sp|P63208|SKP1_HUMAN	128	sp|Q92522|H1X_HUMAN	180	2
TVANMIKGKTPEEIR(7)-GKTPEEIRK(2)	sp|P63208|SKP1_HUMAN	128	sp|P63208|SKP1_HUMAN	130	2
YDNSLKIISNASCTTNCLAPLAK(6)-AGAHLQGGAKR(10)	sp|P04406|G3P_HUMAN	145	sp|P04406|G3P_HUMAN	117	2
AANFENHSGKLGATAEK(10)-ALASIDSKLNQAK(8)	sp|P18206|VINC_HUMAN	639	sp|P18206|VINC_HUMAN	276	1
DADKSIIR(4)-TLKEQGR(3)	sp|P41252|SYIC_HUMAN	375	sp|P41252|SYIC_HUMAN	382	1
DNSTMGYMAAKK(11)-KVEKVVVSNR(1)	sp|P07900|HS90A_HUMAN	631	sp|P07900|HS90A_HUMAN	582	1
DNSTMGYMMAKK(11)-KVEKVTISNR(1)	sp|P08238|HS90B_HUMAN	623	sp|P08238|HS90B_HUMAN	574	1
DNSTMGYMMAKK(11)-KVEKVTISNR(4)	sp|P08238|HS90B_HUMAN	623	sp|P08238|HS90B_HUMAN	577	1
DNSTMGYMMAKK(11)-LMKEILDK(3)	sp|P08238|HS90B_HUMAN	623	sp|P08238|HS90B_HUMAN	568	1
DQLIYNLLKEEQTPQNK(9)-LSGLPKHR(6)	sp|P00338|LDHA_HUMAN	14	sp|P07195|LDHB_HUMAN	156	1
EKDRDPEAQFEMPYVVR(2)-TLCDYSKR(7)	sp|O14744|ANM5_HUMAN	490	sp|O14744|ANM5_HUMAN	200	1
EKLIAPVAEEEATVPNNK(2)-TLHPDLGTDKDKEQWK(10)	sp|P07195|LDHB_HUMAN	7	sp|P00338|LDHA_HUMAN	222	1
ENLISALEEAKK(11)-DKFLGR(2)	sp|P22102|PUR2_HUMAN	404	sp|P54709|AT1B3_HUMAN	266	1
ERQEAEEAKEALLQASR(9)-GKTPEEIR(2)	sp|P26038|MOES_HUMAN	400	sp|P63208|SKP1_HUMAN	130	1
FSAYIKNSNPALNDNLEK(6)-KENQWCEEK(1)	sp|O00299|CLIC1_HUMAN	119	sp|P63208|SKP1_HUMAN	155	1
FSKSATSPEGK(3)-KLWGDR(1)	sp|P13639|EF2_HUMAN	275	sp|P13639|EF2_HUMAN	259	1
FTNSKLTSLNEEYTK(5)-KMQSTLISAAR(1)	sp|P43246|MSH2_HUMAN	555	sp|P43246|MSH2_HUMAN	491	1
GKTPEEIR(2)-AKSAQGK(2)	sp|P63208|SKP1_HUMAN	130	sp|Q14008|CKAP5_HUMAN	1137	1
GKTPEEIR(2)-KGSAAGAK(1)	sp|P63208|SKP1_HUMAN	130	sp|Q92623|TTC9A_HUMAN	4	1
GKTPEEIRK(2)-GKTPEEIRK(2)	sp|P63208|SKP1_HUMAN	130	sp|P63208|SKP1_HUMAN	130	1
GKTPEEIRK(2)-HKLCCLR(2)	sp|P63208|SKP1_HUMAN	130	sp|O75153|CLU_HUMAN	600	1
GKTPEEIRK(2)-KQEILKK(1)	sp|P63208|SKP1_HUMAN	130	sp|Q9Y266|NUDC_HUMAN	309	1
GKTPEEIRK(2)-KVSQQTEK(1)	sp|P63208|SKP1_HUMAN	130	sp|O14737|PDCD5_HUMAN	98	1
GKTPEEIRK(2)-PLKALDTR(3)	sp|P63208|SKP1_HUMAN	130	sp|P42858|HD_HUMAN	2537	1
GKTPEEIRK(2)-SSLAVR(1)	sp|P63208|SKP1_HUMAN	130	sp|Q9H0L4|CSTFT_HUMAN	2	1
IIGDPYKVQQACEMVMDILR(7)-MAGGPPK(1)	sp|Q92945|FUBP2_HUMAN	291	sp|Q5VWJ9|SNX30_HUMAN	1	1
IKGEHPGLSIGDVAK(2)-GKTPEEIRK(2)	sp|P09429|HMGB1_HUMAN	114	sp|P63208|SKP1_HUMAN	130	1
IKSTNPGISIGDVAK(2)-GKTPEEIR(2)	sp|O15347|HMGB3_HUMAN	112	sp|P63208|SKP1_HUMAN	130	1
KAYGQALAK(1)-KEHPDR(1)	sp|P29401|TKT_HUMAN	319	sp|P29401|TKT_HUMAN	353	1
KAYGQALAK(1)-VGDKIATR(4)	sp|P29401|TKT_HUMAN	319	sp|P29401|TKT_HUMAN	314	1
KEAEIIK(1)-GSKACR(3)	sp|Q5VTR2|BRE1A_HUMAN	621	sp|Q9NW13|RBM28_HUMAN	42	1
KENQWCEEK(1)-DISQNKR(6)	sp|P63208|SKP1_HUMAN	155	sp|P34931|HS71L_HUMAN	259	1
KENQWCEEK(1)-KATDAK(1)	sp|P63208|SKP1_HUMAN	155	sp|Q9H1I8|ASCC2_HUMAN	410	1
KENQWCEEK(1)-KDKGGK(1)	sp|P63208|SKP1_HUMAN	155	sp|Q92522|H1X_HUMAN	180	1
KENQWCEEK(1)-KENQWCEEK(1)	sp|P63208|SKP1_HUMAN	155	sp|P63208|SKP1_HUMAN	155	1
KENQWCEEK(9)-KENQWCEEK(1)	sp|P63208|SKP1_HUMAN	163	sp|P63208|SKP1_HUMAN	155	1
KHPDSSVNFAEFSK(1)-SKFEDMAK(2)	sp|P26583|HMGB2_HUMAN	30	sp|P26583|HMGB2_HUMAN	59	1
KLILDSAR(1)-VVLKSK(4)	sp|P29401|TKT_HUMAN	543	sp|P29401|TKT_HUMAN	497	1
KLLEKCAMTALSSK(1)-KADKVEQR(1)	sp|Q99832|TCPH_HUMAN	153	sp|Q99832|TCPH_HUMAN	145	1
KVEDMMK(1)-KLWGDR(1)	sp|P13639|EF2_HUMAN	252	sp|P13639|EF2_HUMAN	259	1
KVIQWCTHHKDDPPPPEDDENKEK(10)-GKTPEEIRK(2)	sp|P63208|SKP1_HUMAN	66	sp|P63208|SKP1_HUMAN	130	1
KVTAQDVR(1)-PKTISVR(2)	sp|P26038|MOES_HUMAN	64	sp|P26038|MOES_HUMAN	3	1
LCEKGRREVWEMELDR(4)-PIEKGPR(4)	sp|Q8ND24|RN214_HUMAN	317	sp|O60869|EDF1_HUMAN	143	1
LFNTAVCESKDLSDTVR(10)-TVLKQEMNR(4)	sp|Q9BXJ9|NAA15_HUMAN	724	sp|Q9BXJ9|NAA15_HUMAN	735	1
LTDELAPPKPPLPEGEVPPPRPPPPEEK(9)-DTEAMKR(6)	sp|P18206|VINC_HUMAN	862	sp|P18206|VINC_HUMAN	267	1
MKETQKSIYYITGESK(6)-EGLELPEDEEEKK(12)	sp|P08238|HS90B_HUMAN	481	sp|P07900|HS90A_HUMAN	558	1
PAGKGSITISAEEIKDNR(4)-AVASDFYLR(1)	sp|O75131|CPNE3_HUMAN	125	sp|Q96A72|MGN2_HUMAN	2	1
PETDKEQDSEMEKGGR(13)-KCIGMELSK(1)	sp|P49321|NASP_HUMAN	180	sp|Q9BXW6|OSBL1_HUMAN	555	1
QTVAVGVIKAVDK(9)-KENQWCEEK(1)	sp|P68104|EF1A1_HUMAN	439	sp|P63208|SKP1_HUMAN	155	1
SAEAFGKIVAERPGTNSTGPAPMAPPR(7)-VLVNDAQKVTEGQQER(8)	sp|Q13263|TIF1B_HUMAN	407	sp|Q13263|TIF1B_HUMAN	319	1
SDQDYILKEGDLVK(8)-KADVIK(1)	sp|Q9UQ80|PA2G4_HUMAN	101	sp|Q9UQ80|PA2G4_HUMAN	139	1
SIYGEKFEDENFILK(6)-GKTPEEIRK(2)	sp|P62937|PPIA_HUMAN	82	sp|P63208|SKP1_HUMAN	130	1
SIYGEKFEDENFILK(6)-KENQWCEEK(1)	sp|P62937|PPIA_HUMAN	82	sp|P63208|SKP1_HUMAN	155	1
SIYGEKFEDENFILK(6)-KENQWCEEK(9)	sp|P62937|PPIA_HUMAN	82	sp|P63208|SKP1_HUMAN	163	1
TAIGKAGYTDK(5)-DNDKTR(4)	sp|P06733|ENOA_HUMAN	233	sp|P06733|ENOA_HUMAN	54	1
TAIGKAGYTDK(5)-NVIKEK(4)	sp|P06733|ENOA_HUMAN	233	sp|P06733|ENOA_HUMAN	197	1
TDKTLVLLMGK(3)-KENQWCEEK(1)	sp|P07737|PROF1_HUMAN	108	sp|P63208|SKP1_HUMAN	155	1
TFNIKNDFTEEEEAQVR(5)-NMSAMERFRNMDKR(13)	sp|P63208|SKP1_HUMAN	142	sp|Q92747|ARC1A_HUMAN	308	1
TIAPALVSKK(9)-KENQWCEEK(1)	sp|P06733|ENOA_HUMAN	80	sp|P63208|SKP1_HUMAN	155	1
TKEAEESYMMAK(2)-KENQWCEEK(9)	sp|Q6ZXV5|TMTC3_HUMAN	497	sp|P63208|SKP1_HUMAN	163	1
TKEEALELINGYIQK(2)-KMTNSCLKR(1)	sp|Q13526|PIN1_HUMAN	82	sp|P0C7P3|SLN14_HUMAN	31	1
TMLEDLGMDDEGDDDPVPLPNVNAAILKK(28)-ENQWCEEK(8)	sp|P63208|SKP1_HUMAN	56	sp|P63208|SKP1_HUMAN	163	1
TMLEDLGMDDEGDDDPVPLPNVNAAILKK(28)-KENQWCEEK(1)	sp|P63208|SKP1_HUMAN	56	sp|P63208|SKP1_HUMAN	155	1
TMLEDLGMDDEGDDDPVPLPNVNAAILKK(28)-MAGIIK(1)	sp|P63208|SKP1_HUMAN	56	sp|Q6BDS2|URFB1_HUMAN	1	1
TPEEIRKTFNIKNDFTEEEEAQVR(12)-GKTPEEIRK(2)	sp|P63208|SKP1_HUMAN	142	sp|P63208|SKP1_HUMAN	130	1
TVANMIKGKTPEEIRK(7)-KMTNSCLKR(1)	sp|P63208|SKP1_HUMAN	128	sp|P0C7P3|SLN14_HUMAN	31	1
TVKAVEDEATK(3)-TAKVLVEDTK(3)	sp|Q9Y490|TLN1_HUMAN	2133	sp|Q9Y490|TLN1_HUMAN	2024	1
VDDSSEDKTEFTVK(8)-KIQSLGDSK(1)	sp|P49588|SYAC_HUMAN	558	sp|P49588|SYAC_HUMAN	396	1
VDNIIKAAPR(6)-GKGAYQDR(2)	sp|P78371|TCPB_HUMAN	522	sp|P50991|TCPD_HUMAN	21	1
VFSGLVSTGLKVR(11)-EDLYLKPIQR(6)	sp|P13639|EF2_HUMAN	426	sp|P13639|EF2_HUMAN	445	1
VIQWCTHHKDDPPPPEDDENKEK(21)-GLLDVTCKTVANMIK(8)	sp|P63208|SKP1_HUMAN	78	sp|P63208|SKP1_HUMAN	121	1
VIQWCTHHKDDPPPPEDDENKEK(9)-GLLDVTCKTVANMIK(8)	sp|P63208|SKP1_HUMAN	66	sp|P63208|SKP1_HUMAN	121	1
VIQWCTHHKDDPPPPEDDENKEK(9)-TFNIKNDFTEEEEAQVR(5)	sp|P63208|SKP1_HUMAN	66	sp|P63208|SKP1_HUMAN	142	1
VIQWCTHHKDDPPPPEDDENKEKR(21)-KENQWCEEK(1)	sp|P63208|SKP1_HUMAN	78	sp|P63208|SKP1_HUMAN	155	1
VIQWCTHHKDDPPPPEDDENKEKR(23)-GLLDVTCKTVANMIK(8)	sp|P63208|SKP1_HUMAN	80	sp|P63208|SKP1_HUMAN	121	1
VISSIEQKTSADGNEK(8)-KIEMVR(1)	sp|P61981|1433G_HUMAN	69	sp|P61981|1433G_HUMAN	78	1
VSGSQVEVNDIKNSFER(12)-WLDSDARNPPVVSKM(14)	sp|Q7Z6B7|SRGP1_HUMAN	554	sp|P34913|HYES_HUMAN	554	1
VVKNFEHLNSDFDR(3)-IQTKVDQ(4)	sp|P48163|MAOX_HUMAN	60	sp|P48163|MAOX_HUMAN	569	1
WIKQYTGINAISK(3)-KENQWCEEK(1)	sp|P61158|ARP3_HUMAN	254	sp|P63208|SKP1_HUMAN	155	1
YGKDATNVGDEGGFAPNILENKEGLELLK(3)-NVIKEK(4)	sp|P06733|ENOA_HUMAN	202	sp|P06733|ENOA_HUMAN	197	1
YKFMELNLAQK(2)-MNGDSR(1)	sp|P61758|PFD3_HUMAN	61	sp|P35611|ADDA_HUMAN	1	1
YMGKGVSK(4)-DNDKTR(4)	sp|P06733|ENOA_HUMAN	60	sp|P06733|ENOA_HUMAN	54	1
YMGKGVSK(4)-NVIKEK(4)	sp|P06733|ENOA_HUMAN	60	sp|P06733|ENOA_HUMAN	197	1
