# Supplementary material for: A noncanonical function of SKP1 regulates the switch between autophagy and unconventional secretion
Source: Sci Adv. 2023 Oct 13;9(41):eadh1134. doi: 10.1126/sciadv.adh1134 (PMC10575587; doi:10.1126/sciadv.adh1134)
Supplement: Supplementary file 3 — Key table for mass spectrometry raw files 1 and 2 [file sciadv.adh1134_key_table.zip]

Archive with 2 entries (2 files):
- adh1134_Key_table_for_mass_spectrometry_raw_files_1.xlsx
- adh1134_Key_table_for_mass_spectrometry_raw_files_2.xlsx
