# Supplementary material for: A noncanonical function of SKP1 regulates the switch between autophagy and unconventional secretion
Source: Sci Adv. 2023 Oct 13;9(41):eadh1134. doi: 10.1126/sciadv.adh1134 (PMC10575587; doi:10.1126/sciadv.adh1134)
Supplement: Supplementary file 3 — Key table for mass spectrometry raw files 1 and 2 [file sciadv.adh1134_key_table.zip › adh1134_Key_table_for_mass_spectrometry_raw_files_1.xlsx]

## Sheet: Sheet1
Item in manuscript	Sample name Supplemental Table	Rawfile Name	Insrument	Search engine	Sample prep method
Table S1, Figure S1B, Figure 1D	RR Flag IP	112515_Q_JA_RR1Jie.raw	Q Exactive	Sequest, Byonic	in gel digestion one lane
Table S1, Figure S1B, Figure 1D	WT Flag IP	112515_Q_JA_WT1Jie.raw	Q Exactive	Sequest, Byonic	in gel digestion one lane
Table S2	NS pH7.4	030218_Q_JA_Jieband1.raw	Q Exactive	Sequest	in gel digestion band excised
Table S2	NS pH7.4	030218_Q_JA_Jiegel1.raw	Q Exactive	Sequest	in gel digestion band excised
Table S2	Si PPMIB pH 7.4	030218_Q_JA_Jieband2.raw	Q Exactive	Sequest	in gel digestion band excised
Table S2	Si PPMIB pH 7.4	030218_Q_JA_Jiegel2.raw	Q Exactive	Sequest	in gel digestion band excised
Table S2	Si PPMIB pH 5.9	030218_Q_JA_Jieband3.raw	Q Exactive	Sequest	in gel digestion band excised
Table S2	Si PPMIB pH 5.9	030218_Q_JA_Jiegel3.raw	Q Exactive	Sequest	in gel digestion band excised
Table S2	NS pH5.9	030218_Q_JA_Jieband4.raw	Q Exactive	Sequest	in gel digestion band excised
Table S2	NS pH5.9	030218_Q_JA_Jiegel4.raw	Q Exactive	Sequest	in gel digestion band excised
Table S3	WT 1	062217_Q_AD_Jie_SKP1_Mutant_Sample1.raw	Q Exactive	Sequest	in gel digestion one lane
Table S3	WT 2	062217_Q_AD_Jie_SKP1_Mutant_Sample5.raw	Q Exactive	Sequest	in gel digestion one lane
Table S3	RR 1	062217_Q_AD_Jie_SKP1_Mutant_Sample6.raw	Q Exactive	Sequest	in gel digestion one lane
Table S3	RR 2	062217_Q_AD_Jie_SKP1_Mutant_Sample7.raw	Q Exactive	Sequest	in gel digestion one lane
Table S4	WT 1	062217_Q_AD_Jie_SKP1_Mutant_Sample1.raw	Q Exactive	Sequest	in gel digestion one lane
Table S4	WT 2	062217_Q_AD_Jie_SKP1_Mutant_Sample5.raw	Q Exactive	Sequest	in gel digestion one lane
Table S4	T131A 1	062217_Q_AD_Jie_SKP1_Mutant_Sample8.raw	Q Exactive	Sequest	in gel digestion one lane
Table S4	T131A 2	062217_Q_AD_Jie_SKP1_Mutant_Sample9.raw	Q Exactive	Sequest	in gel digestion one lane
Table S5	SKP1-WT	111717_Q_JA_Jie1.raw	Q Exactive	Sequest	in gel digestion band excised
Table S5	SKP1-WT	111717_Q_JA_Jie1_Band.raw	Q Exactive	Sequest	in gel digestion band excised
Table S5	SKP1-T131A	111717_Q_JA_Jie2.raw	Q Exactive	Sequest	in gel digestion band excised
Table S5	SKP1-T131A	111717_Q_JA_Jie2_Band.raw	Q Exactive	Sequest	in gel digestion band excised
Table S5	SKP1-RR	111717_Q_JA_Jie3.raw	Q Exactive	Sequest	in gel digestion band excised
Table S5	SKP1-RR	111717_Q_JA_Jie3_Band.raw	Q Exactive	Sequest	in gel digestion band excised
Table S5	SKP1-F1	111717_Q_JA_Jie4.raw	Q Exactive	Sequest	in gel digestion band excised
Table S5	SKP1-F1	111717_Q_JA_Jie4_Band.raw	Q Exactive	Sequest	in gel digestion band excised
Table S6	SKP1-WT	121517_Q_AD_Sample6_1.raw	Q Exactive	Sequest	in gel digestion 3 bands excised
Table S6	SKP1-WT	121517_Q_AD_Sample6_2.raw	Q Exactive	Sequest	in gel digestion 3 bands excised
Table S6	SKP1-WT	121517_Q_AD_Sample6_3.raw	Q Exactive	Sequest	in gel digestion 3 bands excised
Table S6	SKP1-T131A	121517_Q_AD_Sample7_1.raw	Q Exactive	Sequest	in gel digestion 3 bands excised
Table S6	SKP1-T131A	121517_Q_AD_Sample7_2.raw	Q Exactive	Sequest	in gel digestion 3 bands excised
Table S6	SKP1-T131A	121517_Q_AD_Sample7_3.raw	Q Exactive	Sequest	in gel digestion 3 bands excised
Table S6	SKP1-FI	121517_Q_AD_Sample8_1.raw	Q Exactive	Sequest	in gel digestion 3 bands excised
Table S6	SKP1-FI	121517_Q_AD_Sample8_2.raw	Q Exactive	Sequest	in gel digestion 3 bands excised
Table S6	SKP1-FI	121517_Q_AD_Sample8_3.raw	Q Exactive	Sequest	in gel digestion 3 bands excised
