# Supplementary material for: A noncanonical function of SKP1 regulates the switch between autophagy and unconventional secretion
Source: Sci Adv. 2023 Oct 13;9(41):eadh1134. doi: 10.1126/sciadv.adh1134 (PMC10575587; doi:10.1126/sciadv.adh1134)
Supplement: Supplementary file 3 — Key table for mass spectrometry raw files 1 and 2 [file sciadv.adh1134_key_table.zip › adh1134_Key_table_for_mass_spectrometry_raw_files_2.xlsx]

## Sheet: Sheet1
Item in manuscript	Sample name Supplemental Table	Rawfile Name	Insrument	Search engine	Sample prep method
Figure 5 I	WT_C11_1	210302_E_OdinLC_AD_S1_WTC11_1.raw	Orbitrap Eclipse	Sequest	S-trap
Figure 5 I	WT_C11_2	210302_E_OdinLC_AD_S1_WTC11_2.raw	Orbitrap Eclipse	Sequest	S-trap
Figure 5 I	WT_C11_3	210302_E_OdinLC_AD_S1_WTC11_3.raw	Orbitrap Eclipse	Sequest	S-trap
Figure 5 I	Negative Control 1	210302_E_OdinLC_AD_S4_NegativeControl_1.raw	Orbitrap Eclipse	Sequest	S-trap
Figure 5 I	Negative Control 2	210302_E_OdinLC_AD_S4_NegativeControl_2.raw	Orbitrap Eclipse	Sequest	S-trap
Figure 5 I	Negative Control 3	210302_E_OdinLC_AD_S4_NegativeControl_3.raw	Orbitrap Eclipse	Sequest	S-trap
Figure 5 I	WT_F5_1	210302_E_OdinLC_AD_S2_WTCF5_1.raw	Orbitrap Eclipse	Sequest	S-trap
Figure 5 I	WT_F5_2	210302_E_OdinLC_AD_S2_WTCF5_2.raw	Orbitrap Eclipse	Sequest	S-trap
Figure 5 I	WT_F5_3	210302_E_OdinLC_AD_S2_WTCF5_3.raw	Orbitrap Eclipse	Sequest	S-trap
Figure 5 I	T131_D4_1	210302_E_OdinLC_AD_S3_T131_D4_1.raw	Orbitrap Eclipse	Sequest	S-trap
Figure 5 I	T131_D4_2	210302_E_OdinLC_AD_S3_T131_D4_2.raw	Orbitrap Eclipse	Sequest	S-trap
Figure 5 I	T131_D4_3	210302_E_OdinLC_AD_S3_T131_D4_3.raw	Orbitrap Eclipse	Sequest	S-trap
Figure 5 I	T131_F2_1	210302_E_OdinLC_AD_S5_T131F2_1.raw	Orbitrap Eclipse	Sequest	S-trap
Figure 5 I	T131_F2_2	210302_E_OdinLC_AD_S5_T131F2_2.raw	Orbitrap Eclipse	Sequest	S-trap
Figure 5 I	T131_F2_3	210302_E_OdinLC_AD_S5_T131F2_3_2.raw	Orbitrap Eclipse	Sequest	S-trap
