# Supplementary material for: A noncanonical function of SKP1 regulates the switch between autophagy and unconventional secretion
Source: Sci Adv. 2023 Oct 13;9(41):eadh1134. doi: 10.1126/sciadv.adh1134 (PMC10575587; doi:10.1126/sciadv.adh1134)
Supplement: Supplementary file 4 — Raw data table [file sciadv.adh1134_raw_data_table.zip]

Archive with 1 entries (1 files):
- adh1134_Raw_data_table.xlsx
