# Supplementary material for: A noncanonical function of SKP1 regulates the switch between autophagy and unconventional secretion
Source: Sci Adv. 2023 Oct 13;9(41):eadh1134. doi: 10.1126/sciadv.adh1134 (PMC10575587; doi:10.1126/sciadv.adh1134)
Supplement: Supplementary file 4 — Raw data table [file sciadv.adh1134_raw_data_table.zip › adh1134_Raw_data_table.xlsx]

## Sheet: Figure 2
Figure 2G
	WT	T131A
	5.88182	6.43853			Unpaired t test
	5.54873	5.72824			P value	0.001
	5.59354	5.92356			P value summary	**
	5.53376	5.7215			Significantly different (P < 0.05)?	Yes
	5.81213	5.86927			One- or two-tailed P value?	Two-tailed
	5.7341	6.70827			t, df	t=3.658, df=28
	5.50801	5.99988
	5.38462	6.20885
	5.24674	6.02905
	5.48718	6.27175
	5.43889	5.55343
	5.45264	5.49658
	5.5488	5.57633
	5.55476	5.65062
	5.58789	5.66153

## Sheet: Figure 3
Figure 3B
	DMEM	EBSS		Unpaired t test
	0.88397	1.29144		P value	<0.0001
	0.88397	3.15265		P value summary	****
	0.88397	3.41862		Significantly different (P < 0.05)?	Yes
	0.886356	2.87283		One- or two-tailed P value?	Two-tailed
	1.11645	2.22169		t, df	t=5.415, df=22
	1.34528	3.41784
	0.762301	3.11056
	0.762301	2.25975
	0.762301	1.38598
	2.10141	3.6419
	0.813583	2.41458
	0.798105	1.07877
Figure 3F
		Fed				Stv
	Homog	2.83452	2.05856	1.36538	2.47818	1.6899	1.73066	1.60787	1.73128
	Cyt	0.526088	0.386293	1.57283	3.74537	2.03659	1.15411	0.903265	2.17171
	LE/MVB	0.600005	0.459419	0.606357	0.984644	2.97164	1.67684	1.84011	4.90165
	CMA+	0.227433	0.350466	0.079384	0.242328	0.342099	0.353257	0.071417	0.265108
	CMA-	0	0	0	0	0	0	0	0
	Two-way ANOVA	Ordinary					Bonferroni's multiple comparisons test	Mean Diff.	95.00% CI of diff.	Below threshold?	Summary	Adjusted P Value
	Alpha	0.05
							Fed - Stv
	Source of Variation	% of total variation	P value	P value summary	Significant?		Homog	0.4942	-0.9473 to 1.936	No	ns	>0.9999
	Interaction	16.72	0.01	**	Yes		Cyt	-0.008773	-1.450 to 1.433	No	ns	>0.9999
	Row Factor	49.81	<0.0001	****	Yes		LE/MVB	-2.185	-3.626 to -0.7435	Yes	**	0.0012
	Column Factor	2.272	0.1498	ns	No		CMA+	-0.03307	-1.475 to 1.408	No	ns	>0.9999
							CMA-	0	-1.441 to 1.441	No	ns	>0.9999
Figure 3G
	WT															T131A
DMEM	5.88182	5.54873	5.59354	5.53376	5.81213	5.7341	5.50801	5.38462	5.24674	5.48718	5.43889	5.45264	5.5488	5.55476	5.58789	6.43853	5.72824	5.92356	5.7215	5.86927	6.70827	5.99988	6.20885	6.02905	6.27175	5.55343	5.49658	5.57633	5.65062	5.66153
EBSS	5.05902	5.06045	4.99294	5.12118	5.16453											5.61819	5.56348	5.39736	5.70844	5.77325
	Two-way ANOVA	Ordinary					Bonferroni's multiple comparisons test	Predicted (LS) mean diff.	95.00% CI of diff.	Below threshold?	Summary	Adjusted P Value
	Alpha	0.05
							DMEM:WT vs. DMEM:T131A	-0.3683	-0.6220 to -0.1146	Yes	**	0.0016
	Source of Variation	% of total variation	P value	P value summary	Significant?		DMEM:WT vs. EBSS:WT	0.4746	0.1158 to 0.8334	Yes	**	0.0044
	Interaction	0.9899	0.3721	ns	No		DMEM:WT vs. EBSS:T131A	-0.0579	-0.4167 to 0.3009	No	ns	>0.9999
	Row Factor	22.61	0.0001	***	Yes		DMEM:T131A vs. EBSS:WT	0.8429	0.4841 to 1.202	Yes	****	<0.0001
	Column Factor	29.77	<0.0001	****	Yes		DMEM:T131A vs. EBSS:T131A	0.3104	-0.04844 to 0.6691	No	ns	0.1256
							EBSS:WT vs. EBSS:T131A	-0.5325	-0.9719 to -0.09309	Yes	*	0.0104
Figure 3H
	WT	T131A
	-1.44582	-0.52216			Unpaired t test
	-1.22025	-0.55571			P value	<0.0001
	-1.2839	-0.42496			P value summary	****
	-1.04878	-0.37364			Significantly different (P < 0.05)?	Yes
	-1.02537	-0.20264			One- or two-tailed P value?	Two-tailed
	-0.79642	-0.16004			t, df	t=5.593, df=26
	-0.67312	0.010448
	-0.98334	-0.55493
	-0.89271	-0.54043
	-0.84169	-0.50482
	-0.72636	-0.40425
	-0.64059	-0.2988
	-0.46038	-0.20887
	-0.37294	0.031528

## Sheet: Figure 4
Figure 4B
	LC3B-II															p62
		WT						T131A									WT						T131A
	Serum+	1.58119	0.568923	2.0827	0.765843	0.3886	0.883195	1.35692	0.075947	0.101101	0.82147	1.37641	0.934909			Serum+	1.80794	0.012967	0.427419	0.568397	0.169434	0.573634	0.274421	0	0	0.338849	0	0
	Serum-	4.88149	1.91521	2.88575	2.18	1.24942	3.7154	1.0149	0.049038	0.740386	1.70689	1.24682	1.80875			Serum-	2.66502	0.819049	1.52842	1.10139	1.29921	1.24294	0.082167	0.15203	0.100872	0.917537	0.913125	1.43161
	Two-way ANOVA	Ordinary					Tukey's multiple comparisons test	Mean Diff.	95.00% CI of diff.	Below threshold?	Summary	Adjusted P Value				Two-way ANOVA	Ordinary					Tukey's multiple comparisons test	Mean Diff.	95.00% CI of diff.	Below threshold?	Summary	Adjusted P Value
	Alpha	0.05														Alpha	0.05
							Serum+:WT vs. Serum+:T131A	0.2673	-1.117 to 1.652	No	ns	0.9481										Serum+:WT vs. Serum+:T131A	0.4911	-0.3401 to 1.322	No	ns	0.373
	Source of Variation	% of total variation	P value	P value summary	Significant?		Serum+:WT vs. Serum-:WT	-1.759	-3.144 to -0.3750	Yes	**	0.0098				Source of Variation	% of total variation	P value	P value summary	Significant?		Serum+:WT vs. Serum-:WT	-0.8494	-1.681 to -0.01819	Yes	*	0.0441
	Interaction	10.36	0.0524	ns	No		Serum+:WT vs. Serum-:T131A	-0.04939	-1.434 to 1.335	No	ns	0.9996				Interaction	1.631	0.4337	ns	No		Serum+:WT vs. Serum-:T131A	0.06041	-0.7708 to 0.8916	No	ns	0.9969
	Row Factor	21.46	0.0076	**	Yes		Serum+:T131A vs. Serum-:WT	-2.027	-3.411 to -0.6423	Yes	**	0.0029				Row Factor	23.86	0.0062	**	Yes		Serum+:T131A vs. Serum-:WT	-1.34	-2.172 to -0.5093	Yes	**	0.0011
	Column Factor	19.46	0.0104	*	Yes		Serum+:T131A vs. Serum-:T131A	-0.3167	-1.701 to 1.068	No	ns	0.9177				Column Factor	23.42	0.0066	**	Yes		Serum+:T131A vs. Serum-:T131A	-0.4307	-1.262 to 0.4005	No	ns	0.4844
							Serum-:WT vs. Serum-:T131A	1.71	0.3257 to 3.095	Yes	*	0.0122										Serum-:WT vs. Serum-:T131A	0.9098	0.07860 to 1.741	Yes	*	0.0288
Figure 4D
	LC3B-II															p62 degradation
		NS			siPPM1B												NS			siPPM1B
	Serum+	1.27305	0.643675	1.08327	2.09176	1.82302	2.34488									Serum+	0	2.09503	0.904967	5.59929	4.65824	5.8869
	Serum-	3.53729	2.11402	4.20574	4.76574	2.82717	5.17562									Serum-	0.448966	1.6498	2.78045	6.14053	5.18059	8.73719
	Two-way ANOVA	Ordinary					Tukey's multiple comparisons test	Mean Diff.	95.00% CI of diff.	Below threshold?	Summary	Adjusted P Value				Two-way ANOVA	Ordinary					Tukey's multiple comparisons test	Mean Diff.	95.00% CI of diff.	Below threshold?	Summary	Adjusted P Value
	Alpha	0.05													df	q value	0.05
							Serum+:NS vs. Serum+:siPPM1B	-1.087	-3.308 to 1.135	No	ns	0.4465			4	0.02131						Serum+:NS vs. Serum+:siPPM1B	-4.381	-7.653 to -1.110	Yes	*	0.0114
	Source of Variation	% of total variation	P value	P value summary	Significant?		Serum+:NS vs. Serum-:NS	-2.286	-4.507 to -0.06427	Yes	*	0.0439			4	0.368974	% of total variation	P value	P value summary	Significant?		Serum+:NS vs. Serum-:NS	-0.6264	-3.898 to 2.645	No	ns	0.925
	Interaction	0.04237	0.9087	ns	No		Serum+:NS vs. Serum-:siPPM1B	-3.256	-5.478 to -1.035	Yes	**	0.0068				Interaction	0.4181	0.6513	ns	No		Serum+:NS vs. Serum-:siPPM1B	-5.686	-8.958 to -2.415	Yes	**	0.0024
	Row Factor	62.43	0.0019	**	Yes		Serum+:siPPM1B vs. Serum-:NS	-1.199	-3.421 to 1.022	No	ns	0.3703				Row Factor	3.389	0.2181	ns	No		Serum+:siPPM1B vs. Serum-:NS	3.755	0.4835 to 7.027	Yes	*	0.0259
	Column Factor	13.31	0.0693	ns	No		Serum+:siPPM1B vs. Serum-:siPPM1B	-2.17	-4.391 to 0.05179	No	ns	0.0555				Column Factor	81.02	0.0002	***	Yes		Serum+:siPPM1B vs. Serum-:siPPM1B	-1.305	-4.576 to 1.967	No	ns	0.6005
							Serum-:NS vs. Serum-:siPPM1B	-0.9705	-3.192 to 1.251	No	ns	0.5334										Serum-:NS vs. Serum-:siPPM1B	-5.06	-8.331 to -1.788	Yes	**	0.0049
Figure 4F
RFP+, GFP- LC3 vesicles
	WT																																			T131A
+NS	21.889	19.182	20.286	24.143	23.5	22	19.333	22.364	19.727	17.5	25.071	25	24.875	35	25.692	30.75	30.75	24	27.5	23.385	22.313	26.7	29.25	33.238												9.111	15.375	11	8.25	7.667	15.182	12.111	17.125	20.143	14.5	12.375	15.455	18	13.5
+si-PPM1B	38	42.25	42	40.35	45.143	37.867	43.5	44	34.563	45.462	35.308	45.231	56.133	48.154	43.333	38.471	38.583	35.214	26	60.353	31.5	37.5	59.167	38.667	34											9.7	15.214	6.091	18.5	17	11.286	7.2	9.375	10.5	17.857	8	7.667	6	13
	Two-way ANOVA	Ordinary					Bonferroni's multiple comparisons test	Predicted (LS) mean diff.	95.00% CI of diff.	Below threshold?	Summary	Adjusted P Value
	Alpha	0.05
							+NS:WT vs. +NS:T131A	11.89	7.875 to 15.91	Yes	****	<0.0001
	Source of Variation	% of total variation	P value	P value summary	Significant?		+NS:WT vs. +si-PPM1B:WT	-16.9	-21.09 to -12.71	Yes	****	<0.0001
	Interaction	13.1	<0.0001	****	Yes		+NS:WT vs. +si-PPM1B:T131A	14.51	10.58 to 18.44	Yes	****	<0.0001
	Row Factor	7.011	<0.0001	****	Yes		+NS:T131A vs. +si-PPM1B:WT	-28.79	-32.76 to -24.82	Yes	****	<0.0001
	Column Factor	64.45	<0.0001	****	Yes		+NS:T131A vs. +si-PPM1B:T131A	2.62	-1.079 to 6.319	No	ns	0.3575
							+si-PPM1B:WT vs. +si-PPM1B:T131A	31.41	27.53 to 35.30	Yes	****	<0.0001
RFP+, GFP+ LC3 vesicles
	WT																																			T131A
+NS	25.111	22.818	22.286	27.857	21	21.615	22.083	24.455	17.455	17.875	23.786	21.714	19.25	26.2	20.077	14.875	16.875	24.571	17.357	19.923	18.5	24.2	19.5	17.19												48	63.75	52.429	49.375	33.417	40.909	35.556	29	35.857	34.833	34	39.727	42.667	33.5
+si-PPM1B	14.412	12.938	14.231	13.1	12.643	15	14.5	17	7.25	16.308	12.692	14	15.933	13.846	16.2	15.588	13.125	18.929	14.267	18.706	11.917	13.85	15.333	14.733	13.056											53.1	51.071	49.091	70.167	33.889	42.714	35.4	30.375	55.833	62.286	50	29.111	27.692	40.333
	Two-way ANOVA	Ordinary					Bonferroni's multiple comparisons test	Predicted (LS) mean diff.	95.00% CI of diff.	Below threshold?	Summary	Adjusted P Value			Discovery?	P value	Mean of NS	Mean of siPPM1B	Difference	SE of difference	t ratio	df	q value				Discovery?	P value	Mean of WT	Mean of T131A	Difference	SE of difference	t ratio	df	q value
	Alpha	0.05												WT	Yes	<0.000001	21.11	14.38	6.725	0.8209	8.193	47	<0.000001			NS	Yes	<0.000001	21.11	39.67	-18.57	1.737	10.69	52	<0.000001
							+NS:WT vs. +NS:T131A	-18.57	-25.29 to -11.84	Yes	****	<0.0001		T131A	Yes	0.010841	39.67	47.55	-7.881	2.998	2.628	61	0.005475			siPPM1B	Yes	<0.000001	14.38	47.55	-33.17	2.946	11.26	56	<0.000001
	Source of Variation	% of total variation	P value	P value summary	Significant?		+NS:WT vs. +si-PPM1B:WT	6.725	-0.2889 to 13.74	No	ns	0.0679
	Interaction	5.003	<0.0001	****	Yes		+NS:WT vs. +si-PPM1B:T131A	-26.45	-33.03 to -19.86	Yes	****	<0.0001
	Row Factor	0.03133	0.7405	ns	No		+NS:T131A vs. +si-PPM1B:WT	25.29	18.64 to 31.94	Yes	****	<0.0001
	Column Factor	62.77	<0.0001	****	Yes		+NS:T131A vs. +si-PPM1B:T131A	-7.881	-14.07 to -1.689	Yes	**	0.0053
							+si-PPM1B:WT vs. +si-PPM1B:T131A	-33.17	-39.68 to -26.66	Yes	****	<0.0001
Figure 4G
	Autophagosomes (APG)							LE/MVBs								Amphisomes (Amphi.)
		WT	T131A		Unpaired t test				WT	T131A		Unpaired t test					WT	T131A		Unpaired t test
		1	4		P value	0.2214			5	0		P value	0.1164				1	1		P value	<0.0001
		2	2		P value summary	ns			0	0		P value summary	ns				0	5		P value summary	****
		0	2		Significantly different (P < 0.05)?	No			4	0		Significantly different (P < 0.05)?	No				0	1		Significantly different (P < 0.05)?	Yes
		0	1		One- or two-tailed P value?	Two-tailed			1	0		One- or two-tailed P value?	Two-tailed				0	0		One- or two-tailed P value?	Two-tailed
		2	1		t, df	t=1.230, df=105			1	3		t, df	t=1.583, df=105				0	0		t, df	t=6.332, df=102
		0	0						1	0							0	1
		1	2						0	1							0	1
		0	1						0	0							0	0
		3	0						1	0							0	2
		2	0						0	0							1	0
		3	1						0	0							0	1
		1	0						0	0							0	1
		3	0						0	0							0	0
		0	1						0	0							0	4
		0	0						0	0							2	1
		2	2						0	0							0	2
		0	0						0	0							1	0
		0	6						0	1							0	7
		2	0						0	0							2	0
		3	4						0	0							2	1
		0	6						0	4							1	5
		0	1						0	0							0	0
		0	2						0	0							0	3
		0	3						0	2							0	4
		0	3						0	0							0	1
		0	0						0	0							0	0
		0	0						0	0							0	3
		1	1						0	4							0	6
		1	0						0	0							1	4
		0	0						0	0							0	9
		1	1						0	0							0	7
		3	1						0	0							1	6
		1	0						0	1							1	1
		1	0						1	0							0	1
		1	0						0	6							0	5
		1	1						0	4							0	7
		1	2						0	5							0
		2	1						0	2							1	8
		0	1						0	1							0	10
		3	3						4	1							1	7
		1	1						1	1							0	6
		1	0						0	1							0	1
		1	1						2	0							3
		1	1						1	1							2
		3							1								2
		2							0								2
		0							1								0
		1							0								0
		1							1								1
		0							0								0
		0							1								0
		1							0								0
		0							1								0
		3							1								1
		2							1								0
		1							0								0
		0							0								1
		0							0								0
		2							0								1
		0							1								2
		0							0								2
		0							0								0
		0							0								0
[truncated: 19 more columns]

## Sheet: Figure 5
Figure 5D
	WT	T131A		Unpaired t test
	1	3		P value	<0.0001
	0	2		P value summary	****
	1	1		Significantly different (P < 0.05)?	Yes
	2	4		One- or two-tailed P value?	Two-tailed
	1	3		t, df	t=5.481, df=118
	0	2
	3	3
	2	1
	1	5
	1	2
	0	1
	0	3
	1	1
	0	0
	1	2
	0	1
	2	0
	1	0
	0	3
	0	2
	1	3
	1	2
	1	0
	2	4
	0	0
	1	2
	0	1
	0	2
	1	0
	2	2
	0	3
	1	1
	1	6
	0	2
	1	1
	2	3
	1	2
	1	0
	0	2
	1	1
	0	0
	2	2
	1	3
	1	2
	0	3
	1	2
	2	1
	1	2
	0	1
	1	3
	0	2
	0	0
	1	2
	1	1
	1	0
	2	2
	0	3
	1	2
	0	3
	0	2
Figure 5F
		WT			T131A
	DMEM	1.69	2.16	1.93	7.57	9.07	6.7
	Unpaired t test
	P value	0.0012
	P value summary	**
	Significantly different (P < 0.05)?	Yes
	One- or two-tailed P value?	Two-tailed
	t, df	t=8.299, df=4
Figure 5G
		Ctrl siRNA			si-PPM1B
	Serum+	2.16	2.2	2.82	1.7	1.53	1.23
	Serum-	0.611	0.546	0.715	0.659	0.698	0.55
	Two-way ANOVA	Ordinary					Bonferroni's multiple comparisons test	Mean Diff.	95.00% CI of diff.	Below threshold?	Summary	Adjusted P Value
	Alpha	0.05
							Serum+:Ctrl siRNA vs. Serum+:si-PPM1B	0.9067	0.2609 to 1.552	Yes	**	0.0073
	Source of Variation	% of total variation	P value	P value summary	Significant?		Serum+:Ctrl siRNA vs. Serum-:Ctrl siRNA	1.769	1.124 to 2.415	Yes	****	<0.0001
	Interaction	9.307	0.0081	**	Yes		Serum+:Ctrl siRNA vs. Serum-:si-PPM1B	1.758	1.112 to 2.403	Yes	****	<0.0001
	Row Factor	75.77	<0.0001	****	Yes		Serum+:si-PPM1B vs. Serum-:Ctrl siRNA	0.8627	0.2169 to 1.508	Yes	**	0.0099
	Column Factor	8.84	0.0092	**	Yes		Serum+:si-PPM1B vs. Serum-:si-PPM1B	0.851	0.2053 to 1.497	Yes	*	0.0107
							Serum-:Ctrl siRNA vs. Serum-:si-PPM1B	-0.01167	-0.6574 to 0.6341	No	ns	>0.9999

## Sheet: Figure 6
Figure 6E
	NS	si-SEC22B		Unpaired t test
	2	1		P value	<0.0001
	1	1		P value summary	****
	0	0		Significantly different (P < 0.05)?	Yes
	3	1		One- or two-tailed P value?	Two-tailed
	2	2		t, df	t=6.297, df=118
	1	1
	1	0
	4	0
	3	0
	2	1
	3	0
	1	1
	5	0
	2	1
	1	1
	3	0
	1	0
	0	1
	2	1
	1	1
	0	0
	0	0
	3	1
	2	0
	3	0
	2	1
	3	2
	2	0
	1	1
	1	1
	4	0
	3	1
	2	1
	2	1
	3	0
	1	0
	0	1
	2	0
	1	1
	0	0
	0	2
	3	1
	2	0
	3	0
	1	1
	1	1
	3	1
	2	1
	5	0
	1	1
	0	0
	0	0
	1	1
	2	0
	2	2
	1	1
	3	0
	0	0
	2	1
	1	1
Figure 6G
		Ctrl siRNA			si-Sec22b
	Serum+	6.8	5.99	5.66	1.9	2.25	2.05
	Serum-	5.15	5.91	5.02	1.66	1.74	1.76
	Two-way ANOVA	Ordinary					Bonferroni's multiple comparisons test	Mean Diff.	95.00% CI of diff.	Below threshold?	Summary	Adjusted P Value
	Alpha	0.05
							Serum+:Ctrl siRNA vs. Serum+:si-Sec22b	4.083	2.975 to 5.192	Yes	****	<0.0001
	Source of Variation	% of total variation	P value	P value summary	Significant?		Serum+:Ctrl siRNA vs. Serum-:Ctrl siRNA	0.79	-0.3182 to 1.898	No	ns	0.2287
	Interaction	0.3132	0.3539	ns	No		Serum+:Ctrl siRNA vs. Serum-:si-Sec22b	4.43	3.322 to 5.538	Yes	****	<0.0001
	Row Factor	2.059	0.0356	*	Yes		Serum+:si-Sec22b vs. Serum-:Ctrl siRNA	-3.293	-4.402 to -2.185	Yes	****	<0.0001
	Column Factor	95.04	<0.0001	****	Yes		Serum+:si-Sec22b vs. Serum-:si-Sec22b	0.3467	-0.7615 to 1.455	No	ns	>0.9999
							Serum-:Ctrl siRNA vs. Serum-:si-Sec22b	3.64	2.532 to 4.748	Yes	****	<0.0001
Figure 6H
		Ctrl siRNA			si-Sec22b
	Serum+	72.6233	30.85	14328	83.02	34.8933	4816
	Serum-	72.3	30.4167	12489	82.36	34.2833	4009
	Two-way ANOVA	Ordinary					Bonferroni's multiple comparisons test	Predicted (LS) mean diff.	95.00% CI of diff.	Below threshold?	Summary	Adjusted P Value
	Alpha	0.05
							Serum+:Ctrl siRNA vs. Serum+:si-Sec22b	-10.4	-11.79 to -9.005	Yes	****	<0.0001
	Source of Variation	% of total variation	P value	P value summary	Significant?		Serum+:Ctrl siRNA vs. Serum-:Ctrl siRNA	0.3233	-0.6998 to 1.346	No	ns	>0.9999
	Interaction	0.0005122	0.6662	ns	No		Serum+:Ctrl siRNA vs. Serum-:si-Sec22b	-9.737	-11.23 to -8.243	Yes	****	<0.0001
	Row Factor	0.004369	0.2077	ns	No		Serum+:si-Sec22b vs. Serum-:Ctrl siRNA	10.72	9.302 to 12.14	Yes	****	<0.0001
	Column Factor	1.891	<0.0001	****	Yes		Serum+:si-Sec22b vs. Serum-:si-Sec22b	0.66	-1.127 to 2.447	No	ns	>0.9999
							Serum-:Ctrl siRNA vs. Serum-:si-Sec22b	-10.06	-11.58 to -8.543	Yes	****	<0.0001

## Sheet: Figure S6
Figure S6B
HeLa														RPE1
	DMEM	EBSS	Torin1		ANOVA summary										DMEM	EBSS	Torin1		ANOVA summary
	1	1.99383	0.689137		F	16.79									1	1.5372	0.617809		F	10.73
	1	1.24275	1.66295		P value	<0.0001									1	2.00855	1.05879		P value	0.0054
	1	1.6794	0.61132		P value summary	****									1	1.1977	0.884951		P value summary	**
	0.88397	1.29144			Significant diff. among means (P < 0.05)?	Yes									1	1.6785			Significant diff. among means (P < 0.05)?	Yes
	0.88397	3.15265			R squared	0.5281													R squared	0.7284
	0.88397	3.41862
	0.886356	2.87283			Bonferroni's multiple comparisons test	Mean Diff.	95.00% CI of diff.	Below threshold?	Summary	Adjusted P Value	A-?								Bonferroni's multiple comparisons test	Mean Diff.	95.00% CI of diff.	Below threshold?	Summary	Adjusted P Value	A-?
	1.11645	2.22169			DMEM vs. EBSS	-1.346	-1.961 to -0.7296	Yes	****	<0.0001	A-B								DMEM vs. EBSS	-0.6055	-1.104 to -0.1068	Yes	*	0.0191	A-B
	1.34528	3.41784			DMEM vs. Torin1	0.0122	-1.055 to 1.079	No	ns	>0.9999	A-C								DMEM vs. Torin1	0.1461	-0.3924 to 0.6847	No	ns	>0.9999	A-C
	0.762301	3.11056			EBSS vs. Torin1	1.358	0.2909 to 2.425	Yes	**	0.0091	B-C								EBSS vs. Torin1	0.7516	0.2130 to 1.290	Yes	**	0.0089	B-C
	0.762301	2.25975
	0.762301	1.38598
	2.10141	3.6419
	0.813583	2.41458
	0.798105	1.07877

## Sheet: Figure S7
Figure S7B
		NS			siPPM1B
	Serum+	0.07457	0.269498	0.097702	0.119652	0.090283	0.054075
	Serum-	0.130379	0.16809	0.148888	0.150084	0.205327	0.159544
	Two-way ANOVA	Ordinary					Uncorrected Fisher's LSD	Mean Diff.	95.00% CI of diff.	Below threshold?	Summary	Individual P Value
	Alpha	0.05
							Serum+:NS vs. Serum+:siPPM1B	0.05925	-0.05073 to 0.1692	No	ns	0.2493
	Source of Variation	% of total variation	P value	P value summary	Significant?		Serum+:NS vs. Serum-:NS	-0.001862	-0.1118 to 0.1081	No	ns	0.9698
	Interaction	12.93	0.2599	ns	No		Serum+:NS vs. Serum-:siPPM1B	-0.0244	-0.1344 to 0.08559	No	ns	0.6228
	Row Factor	14.13	0.2405	ns	No		Serum+:siPPM1B vs. Serum-:NS	-0.06112	-0.1711 to 0.04887	No	ns	0.2359
	Column Factor	2.606	0.601	ns	No		Serum+:siPPM1B vs. Serum-:siPPM1B	-0.08365	-0.1936 to 0.02633	No	ns	0.1175
							Serum-:NS vs. Serum-:siPPM1B	-0.02253	-0.1325 to 0.08745	No	ns	0.6492
Figure S7C
		NS			siPPM1B
	Serum+	0.00102	0.034139	0.027597	0.107532	0.099506	0.012679
	Serum-	0.274631	0.258345	0.305209	0.233626	0.381193	0.130561
	Two-way ANOVA	Ordinary					Uncorrected Fisher's LSD	Mean Diff.	95.00% CI of diff.	Below threshold?	Summary	Individual P Value
	Alpha	0.05
							Serum+:NS vs. Serum+:siPPM1B	-0.05232	-0.1838 to 0.07917	No	ns	0.3857
	Source of Variation	% of total variation	P value	P value summary	Significant?		Serum+:NS vs. Serum-:NS	-0.2585	-0.3900 to -0.1270	Yes	**	0.0019
	Interaction	2.8	0.3321	ns	No		Serum+:NS vs. Serum-:siPPM1B	-0.2275	-0.3590 to -0.09605	Yes	**	0.004
	Row Factor	75.99	0.0007	***	Yes		Serum+:siPPM1B vs. Serum-:NS	-0.2062	-0.3377 to -0.07466	Yes	**	0.0068
	Column Factor	0.1848	0.7976	ns	No		Serum+:siPPM1B vs. Serum-:siPPM1B	-0.1752	-0.3067 to -0.04373	Yes	*	0.0153
							Serum-:NS vs. Serum-:siPPM1B	0.03094	-0.1006 to 0.1624	No	ns	0.6023
Figure S7E
RFP+, GFP- LC3 vesicles
		+NS																														+si-PPM1B
	DMEM	4.25	2.4	2.7	3.625	3.0455	3.7857	3.4375	2.1304	3.5385	5	4.5417	5.2609	4.25	3.2857	9	4.7	3.7143	5.3333	3.1111	3.6875	2.5909	3.0952	2.4348	3.5909	3.4	4.4118					8.8571	7.9565	5.7813	6.4667	7.375	9.2	9.7778	10.2917	12.4444	9.8966	8.7391	7.9048	10.56	7.5172	7.6667	7.3333
	EBSS	12.75	13.3333	10.95	11.0769	14.8947	11.8571	8.3043	8.3571	13.6154	9.5385	13	9.2857	8.3636	12.1429	9.1364																15.3	23.375	29.4	13.1667	16	11	15.95	21.4667	32.2143	32.1538	17.5	17.8182	18.6667	27.6923	17.8333	19.5882	22.0556	17.4737
	Two-way ANOVA	Ordinary					Bonferroni's multiple comparisons test	Predicted (LS) mean diff.	95.00% CI of diff.	Below threshold?	Summary	Adjusted P Value
	Alpha	0.05
							DMEM:+NS vs. DMEM:+si-PPM1B	-4.752	-8.299 to -1.205	Yes	**	0.003
	Source of Variation	% of total variation	P value	P value summary	Significant?		DMEM:+NS vs. EBSS:+NS	-7.249	-10.87 to -3.629	Yes	****	<0.0001
	Interaction	3.092	0.0011	**	Yes		DMEM:+NS vs. EBSS:+si-PPM1B	-18.27	-21.28 to -15.25	Yes	****	<0.0001
	Row Factor	33.92	<0.0001	****	Yes		DMEM:+si-PPM1B vs. EBSS:+NS	-2.497	-6.509 to 1.516	No	ns	0.5779
	Column Factor	19.57	<0.0001	****	Yes		DMEM:+si-PPM1B vs. EBSS:+si-PPM1B	-13.52	-16.99 to -10.04	Yes	****	<0.0001
							EBSS:+NS vs. EBSS:+si-PPM1B	-11.02	-14.57 to -7.471	Yes	****	<0.0001
RFP+, GFP+ LC3 vesicles
		+NS																														+si-PPM1B
	DMEM	8.25	7.25	8.35	11.625	7.1818	8.3571	8.25	7.5652	6.9615	12.9286	11.0833	7.3913	10.875	8.8571	11.9333	10.7	10	12.5714	8.9444	11.3125	9.8636	9.9524	11.5652	7.7273	10.95	6.7647					3.7143	9.6087	7.1563	7.4667	7.2917	6.8	5.5556	8.7083	8.8333	7.2414	12.087	10.6667	7.32	4.0345	4.8	11.1429
	EBSS	9.4375	11	7.4	7	12.7368	13.2857	12.1739	11.0714	14.0769	11.8462	9.1765	11.7619	9.9545	11.8571	14.2273																14.2	13.375	30.4	14.5556	18.25	12.9375	14.1	11	28.5714	28.9231	23.4167	21	21.75	32.4615	17	11.6471	14.0556	17.2632
	Two-way ANOVA	Ordinary					Bonferroni's multiple comparisons test	Predicted (LS) mean diff.	95.00% CI of diff.	Below threshold?	Summary	Adjusted P Value
	Alpha	0.05
							DMEM:+NS vs. DMEM:+si-PPM1B	1.856	-2.085 to 5.798	No	ns	>0.9999
	Source of Variation	% of total variation	P value	P value summary	Significant?		DMEM:+NS vs. EBSS:+NS	-1.626	-5.647 to 2.396	No	ns	>0.9999
	Interaction	15.92	<0.0001	****	Yes		DMEM:+NS vs. EBSS:+si-PPM1B	-11.94	-15.29 to -8.588	Yes	****	<0.0001
	Row Factor	25.56	<0.0001	****	Yes		DMEM:+si-PPM1B vs. EBSS:+NS	-3.482	-7.940 to 0.9759	No	ns	0.2264
	Column Factor	7.687	<0.0001	****	Yes		DMEM:+si-PPM1B vs. EBSS:+si-PPM1B	-13.79	-17.66 to -9.932	Yes	****	<0.0001
							EBSS:+NS vs. EBSS:+si-PPM1B	-10.31	-14.26 to -6.367	Yes	****	<0.0001
All LC3+ vesicles
		+NS																														+si-PPM1B
	DMEM	12.5	9.65	11.05	15.25	10.2273	12.1428	11.6875	9.6956	10.5	17.9286	15.625	12.6522	15.125	12.1428	20.9333	15.4	13.7143	17.9047	12.0555	15	12.4545	13.0476	14	11.3182	14.35	11.1765					12.5714	17.5652	12.9376	13.9334	14.6667	16	15.3334	19	21.2777	17.138	20.8261	18.5715	17.88	11.5517	12.4667	18.4762
	EBSS	22.1875	24.3333	18.35	18.0769	27.6315	25.1428	20.4782	19.4285	27.6923	21.3847	22.1765	21.0476	18.3181	24	23.3637																29.5	36.75	59.8	27.7223	34.25	23.9375	30.05	32.4667	60.7857	61.0769	40.9167	38.8182	40.4167	60.1538	34.8333	31.2353	36.1112	34.7369
	Two-way ANOVA	Ordinary					Bonferroni's multiple comparisons test	Predicted (LS) mean diff.	95.00% CI of diff.	Below threshold?	Summary	Adjusted P Value
	Alpha	0.05
							DMEM:+NS vs. DMEM:+si-PPM1B	-2.896	-9.794 to 4.002	No	ns	>0.9999
	Source of Variation	% of total variation	P value	P value summary	Significant?		DMEM:+NS vs. EBSS:+NS	-8.874	-15.91 to -1.835	Yes	**	0.0061
	Interaction	8.364	<0.0001	****	Yes		DMEM:+NS vs. EBSS:+si-PPM1B	-30.21	-36.07 to -24.34	Yes	****	<0.0001
	Row Factor	32.22	<0.0001	****	Yes		DMEM:+si-PPM1B vs. EBSS:+NS	-5.979	-13.78 to 1.824	No	ns	0.2486
	Column Factor	14.44	<0.0001	****	Yes		DMEM:+si-PPM1B vs. EBSS:+si-PPM1B	-27.31	-34.07 to -20.55	Yes	****	<0.0001
							EBSS:+NS vs. EBSS:+si-PPM1B	-21.33	-28.24 to -14.43	Yes	****	<0.0001
[truncated: 11 more columns]

## Sheet: Figure S8
Figure S8B
	WT	T131A		Unpaired t test
	0.041	0.15		P value	<0.0001
	0.046	0.151		P value summary	****
	0.048	0.158		Significantly different (P < 0.05)?	Yes
	0.038	0.235		One- or two-tailed P value?	Two-tailed
	0.09	0.12		t, df	t=8.610, df=276
	0.039	0.233
	0.053	0.21
	0.136	0.1
	0.006	0.137
	0.071	0.147
	0.059	0.161
	0.033	0.189
	0.07	0.109
	0.083	0.138
	0.045	0.147
	0.001	0.192
	0.19	0.123
	0.094	0.15
	0.051	0.105
	0.036	0.169
	0.06	0.194
	0.079	0.201
	0.058	0.065
	0.213	0.12
	0.042	0.179
	0.03	0.065
	0.041	0.183
	0.044	0.171
	0.055	0.182
	0.048	0.139
	0.03	0.168
	0.053	0.109
	0.099	0.098
	0.144	0.168
	0.147	0.18
	0.104	0.316
	0.094	0.143
	0.05	0.197
	0.058	0.145
	0.131	0.112
	0.09	0.217
	0.085	0.126
	0.111	0.137
	0.188	0.168
	0.118	0.114
	0.134	0.189
	0.161	0.302
	0.147	0.195
	0.108	0.385
	0.126	0.113
	0.146	0.286
	0.17	0.133
	0.151	0.09
	0.126	0.134
	0.109	0.095
	0.115	0.108
	0.091	0.15
	0.139	0.106
	0.135	0.147
	0.093	0.137
	0.135	0.179
	0.124	0.209
	0.105	0.138
	0.097	0.173
	0.091	0.24
	0.185	0.145
	0.173	0.143
	0.175	0.167
	0.204	0.175
	0.156	0.173
	0.171	0.202
	0.162	0.165
	0.105	0.095
	0.155	0.136
	0.104	0.131
	0.144	0.216
	0.07	0.113
	0.122	0.119
	0.121	0.207
	0.094	0.194
	0.133	0.039
	0.136	0.18
	0.121	0.139
	0.121	0.119
	0.099	0.109
	0.104	0.064
	0.097	0.076
	0.092	0.091
	0.062	0.106
	0.104	0.05
	0.075	0.069
	0.083	0.044
	0.087	0.104
	0.104	0.21
	0.045	0.154
	0.054	0.093
	0.104	0.071
	0.086	0.118
	0.066	0.093
	0.083	0.11
	0.124	0.137
	0.082	0.143
	0.084	0.106
	0.109	0.152
	0.136	0.087
	0.098	0.181
	0.117	0.082
	0.2	0.095
	0.096	0.214
	0.085	0.093
	0.136	0.149
	0.085	0.174
	0.124	0.209
	0.11	0.397
	0.076	0.329
	0.095	0.212
	0.095	0.113
	0.066	0.202
	0.065	0.142
	0.078	0.241
	0.062	0.144
	0.068	0.178
	0.091	0.171
	0.067	0.121
	0.074	0.142
	0.123	0.079
	0.135	0.18
	0.103	0.082
	0.122	0.119
	0.142	0.166
	0.124	0.323
	0.078	0.25
	0.1
	0.119
	0.083
	0.159
	0.094
	0.075
	0.103
	0.127
	0.094
	0.09
	0.111
	0.095
	0.124
	0.087
Figure S8C
	Serum+							Serum-
		WT	T131A		Unpaired t test				WT	T131A		Unpaired t test
		61.1579	0		P value	0.1111			79.3717	10.8679		P value	0.0007
		57.5906	3.27682		P value summary	ns			36.3425	23.0121		P value summary	***
		16.9095	0		Significantly different (P < 0.05)?	No			0	0		Significantly different (P < 0.05)?	Yes
		66.3395	62.8936		One- or two-tailed P value?	Two-tailed			37.7472	9.02721		One- or two-tailed P value?	Two-tailed
		46.5543	53.2288		t, df	t=1.636, df=34			36.055	20.6925		t, df	t=3.735, df=34
		15.142	48.8623						0	0
		0	0						16.3333	24.1152
		2.06901	8.11934						46.4126	18.2373
		0	0						0	0
		37.9788	39.1156						48.6957	11.6533
		19.0885	55.4579						28.3724	28.4105
		0	43.6927						10.5518	0
		64.347	0						42.0312	8.04126
		52.5084	0						73.0729	0
		8.84092	0						74.7656	0
		48.6187	0						2.30578	0
		59.0621	20.5776						56.8585	0
		20.9439	0						99.1166	26.0389

## Sheet: Figure S9
Figure S9B
		WT			T131A
	DMEM	76.5633	32.1567	4502	71.4933	31.1233	18130
	Unpaired t test
	P value	<0.0001
	P value summary	****
	Significantly different (P < 0.05)?	Yes
	One- or two-tailed P value?	Two-tailed
	t, df	t=9.718, df=22630
Figure S9D
		Ctrl siRNA			si-PPM1B
	Serum+	82.4633	34.1867	5578	83.7633	34.6067	3461
	Serum-	84.69	34.5333	1454	87.0267	34.7333	1481
	Two-way ANOVA	Ordinary					Bonferroni's multiple comparisons test	Predicted (LS) mean diff.	95.00% CI of diff.	Below threshold?	Summary	Adjusted P Value
	Alpha	0.05
							Serum+:Ctrl siRNA vs. Serum+:si-PPM1B	-1.3	-3.265 to 0.6652	No	ns	0.4855
	Source of Variation	% of total variation	P value	P value summary	Significant?		Serum+:Ctrl siRNA vs. Serum-:Ctrl siRNA	-2.227	-4.901 to 0.4476	No	ns	0.1682
	Interaction	0.004131	0.4815	ns	No		Serum+:Ctrl siRNA vs. Serum-:si-PPM1B	-4.563	-7.218 to -1.909	Yes	****	<0.0001
	Row Factor	0.1159	0.0002	***	Yes		Serum+:si-PPM1B vs. Serum-:Ctrl siRNA	-0.9267	-3.765 to 1.912	No	ns	>0.9999
	Column Factor	0.05084	0.0136	*	Yes		Serum+:si-PPM1B vs. Serum-:si-PPM1B	-3.263	-6.083 to -0.4433	Yes	*	0.0136
							Serum-:Ctrl siRNA vs. Serum-:si-PPM1B	-2.337	-5.690 to 1.016	No	ns	0.3957

## Sheet: Figure S11
Figure S11C
	None	+Leup		Unpaired t test
	0.777253	1.3256		P value	0.0063
	0.6491	1.04557		P value summary	**
	1.18728	1.7157		Significantly different (P < 0.05)?	Yes
	0.78274	2.07727		One- or two-tailed P value?	Two-tailed
		1.79352		t, df	t=3.670, df=8
		1.79647
